# Supplementary material for: Deep phosphoproteome analysis of Schistosoma mansoni leads development of a kinomic array that highlights sex-biased differences in adult worm protein phosphorylation
Source: PLoS Negl Trop Dis. 2020 Mar 23;14(3):e0008115. doi: 10.1371/journal.pntd.0008115 (PMC7089424; doi:10.1371/journal.pntd.0008115)
Supplement: S1 Table — Includes i) Column Definitions tab, ii) a redundant list of all MS/MS identifications with accompanying LC-MS/MS acquisition data and peptide assignment scoring data (Details tab), and iii) a tab non-redundant by protein/site (Summary tab). (XLSX) [file pntd.0008115.s004.xlsx]

## Sheet: Column Definition
Column Name	Definition	In Details	In Summary
Accession	is the UniProt accession number for the assigned protein	Y	Y
Calculated m/z	"is the calculated, accurate mass-to-charge ratio of the identified peptide from the primary amino acid sequence and associated modifications"	Y	Y
Charge	is the observed charge state for the identified peptide	Y	Y
Count in Details	"is the number of times the designated modification site is represented from other peptide assignments in the Details tab. These redundant assignments can be as a result of multiple charge states, presence of oxidized methionine and overlapping sequence."		Y
Delta Cn	"is the delta Xcorr value. In general, a Delta Cn of 0.1 or greater is good"	Y
Description	is the FASTA database description of the protein entry	Y	Y
Gene Name	"is the gene name for the assigned protein. In some cases, the Gene Name is hyperlinked (when in blue text) when there are protein-specific antibodies available at CST"	Y	Y
kD	is the translated molecular weight of the assigned protein	Y
Mass Accuracy (ppm)	is the mass measurement error obtained between the observed and theoretical mass of the assigned peptide	Y
MS2 Spectrum Number	is the spectrum number of the MS2 channel of the raw LC-MS/MS data file	Y
uDeltaCn	is the delta Xcorr value excluding peptides of the same sequence with phosphates localized to different residues.	Y
P value	"is the probability score which is generated from a neural network of MS/MS spectra (CID only, parent ions of z=2 or 3) to indicate the likelihood that a sequence can be correctly assigned. A value of 0 is indicates a high false-positive assignment"	Y
Peak Apex MS Spectrum Number	is the spectrum number that is referenced for the corresponding apex peak intensity measurement of the parent ion from the MS channel of the raw LC-MS/MS data file	Y
Peptide	is the amino acid sequence for the peptide assignment	Y	Y
Raw Intensity	is the parent ion intensity observed during the MS at its chromatographic apex. A blank intensity value indicates that the peptide was not analyzed by MS/MS for that particular sample and does not suggest that the peptide was absent from the sample		Y
Retention Time	is the corresponding apex retention time of the parent ion from the MS channel of the raw LC-MS/MS data file		Y
Site	"is the site of modification for the peptide assignment. In some cases, the site is hyperlinked (when in blue text) when there are site-specific antibodies available at CST"	Y	Y
Species	indicates the origin(s) of the identified peptide	Y
Xcorr	"is the primary SEQUEST score for the identified peptide, which is based on the correlation of the experimental MS/MS spectrum and a theoretical MS/MS spectrum derived from the assigned sequence"	Y

## Sheet: Details
PTMSCAN® RESULTS
Table #1: Schistosoma mansoni; Trypsin Digest; Phospho-tyrosine Motif Antibody (pY-1000, #8954)
Samples: untreated = CS23420, 23421
Legend: * - phosphorylation, # - oxidized methionine. Red intensity = multiple identifications for one m/z.
											Spectrum Number		MS2 Retention Time		XCorr		Mass Accuarcy (ppm)		DeltaCN		Rsp		LDA Discriminant Score
Row Index	Gene Name	Protein Name	Site	Description	Accession	kD	-7/+7 peptide	Peptide	Charge	Calc. m/z	CS23420	CS23421	CS23420	CS23421	CS23420	CS23421	CS23420	CS23421	CS23420	CS23421	CS23420	CS23421	CS23420	CS23421	Species	Strict	Lax
1	Smp_000100	Smp_000100	1081	filamin	Smp_000100	260.8	DVSRVHAyGPGLQPT	VHAY*GPGLQPTGVFK	2	825.906	16660	16565	48.57	48.66	3.987	4.203	0.0393	0.5228	0.47	0.3908	1	1	4.37	4.1	Schistosoma mansoni	1
2	Smp_000100	Smp_000100	1081	filamin	Smp_000100	260.8	DVSRVHAyGPGLQPT	VHAY*GPGLQPTGVFKESFAK	3	738.365	18886	18746	54.61	54.58	4.648	4.415	0.0959	0.3663	0.4733	0.4734	1	1	4.43	4.28	Schistosoma mansoni	1
3	Smp_000100	Smp_000100	1181	filamin	Smp_000100	260.8	DPTRVRAyGPGLEGG	VRAY*GPGLEGGFTHEPQR	3	684.321	12469		37.26		2.928		-1.083		0.0667		2		2.01		Schistosoma mansoni	1
4	Smp_000100	Smp_000100	1242	filamin	Smp_000100	260.8	LPTRAGTyDIFVKFN	AGTY*DIFVK	2	547.252	18183	18114	52.67	52.86	2.851	2.585	-0.086	0.2653	0.2804	0.2094	3	1	3.25	2.83	Schistosoma mansoni	1
5	Smp_000100	Smp_000100	1274	filamin	Smp_000100	260.8	DPTRVRCyGPGLEPR	CY*GPGLEPR	2	564.731	9307	9391	28.69	29.11	2.642	3.017	0.1766	0.1248	0.2786	0.2549	1	1	3.16	3.22	Schistosoma mansoni	1
6	Smp_000100	Smp_000100	1274	filamin	Smp_000100	260.8	DPTRVRCyGPGLEPR	VRCY*GPGLEPR	2	692.316		8377		26.3		2.847		0.2748		0.1385		1		2.44	Schistosoma mansoni	1
7	Smp_000100	Smp_000100	1274	filamin	Smp_000100	260.8	DPTRVRCyGPGLEPR	VRCY*GPGLEPR	3	461.88	8258	8373	25.78	26.29	3.448	3.57	-0.3962	-0.3663	0.184	0.2402	1	1	2.96	3.22	Schistosoma mansoni	1
8	Smp_000100	Smp_000100	1504	filamin	Smp_000100	260.8	PNGRVNIyYTPPIRG	VNIY*YTPPIR	2	658.326	18660	18545	53.98	54.03	2.574	2.615	-0.2152	-0.0038	0.2951	0.0961	1	2	3.15	2.37	Schistosoma mansoni	1
9	Smp_000100	Smp_000100	1504	filamin	Smp_000100	260.8	PNGRVNIyYTPPIRG	VNIY*YTPPIRGDYLVEIR	2	1131.07	25434	25274	72.57	72.7	3.771	3.166	1.3386	7.0919	0.3965	0.2619	1	1	3.65	2.47	Schistosoma mansoni	1
10	Smp_000100	Smp_000100	1504	filamin	Smp_000100	260.8	PNGRVNIyYTPPIRG	VNIY*YTPPIRGDYLVEIR	3	754.384		25416		73.12		1.98		0.4846		0.0632		1		1.6	Schistosoma mansoni	1
11	Smp_000100	Smp_000100	1504	filamin	Smp_000100	260.8	PNGRVNIyYTPPIRG	VNIY*YTPPIRGDYLVEIR	3	754.384		25219		72.54		2.223		0.2194		0.0327		21		1.59	Schistosoma mansoni	1
12	Smp_000100	Smp_000100	1505	filamin	Smp_000100	260.8	NGRVNIYyTPPIRGD	VNIYY*TPPIRGDYLVEIR	2	1131.07		25325		72.86		4.041		0.4473		0.4359		1		3.95	Schistosoma mansoni	1
13	Smp_000100	Smp_000100	1800, 1805	filamin	Smp_000100	260.8	NGRHIANsPFKIYVG;ANSPFKIyVGENEIG	HIANS*PFKIY*VGENEIGNASK	3	816.705		20107		58.34		3.965		-0.8205		0.3033		1		3.33	Schistosoma mansoni	1
14	Smp_000100	Smp_000100	1805	filamin	Smp_000100	260.8	ANSPFKIyVGENEIG	HIANSPFKIY*VGENEIGNASK	3	790.049	19283	19208	55.65	55.86	4.345	4.843	-1.2481	0.183	0.3135	0.3865	1	1	3.55	4.11	Schistosoma mansoni	1
15	Smp_000100	Smp_000100	1820	filamin	Smp_000100	260.8	NASKVRIyGNGLREG	IY*GNGLR	2	436.705	5914	6058	19.47	19.97	1.95	1.441	-0.1657	-0.2086	0.049	0.0376	7	1	1.97	1.68	Schistosoma mansoni	1
16	Smp_000100	Smp_000100	1820	filamin	Smp_000100	260.8	NASKVRIyGNGLREG	VRIY*GNGLR	2	564.29	8907	8975	27.59	27.95	2.265	2.445	0.0785	0.0514	0.1102	0.137	1	1	2.14	2.32	Schistosoma mansoni	1
17	Smp_000100	Smp_000100	1820	filamin	Smp_000100	260.8	NASKVRIyGNGLREG	VRIY*GNGLR	3	376.529	8929	8994	27.65	28	2.663	2.278	-0.0995	-0.1013	0.1274	0.0714	21	55	2.43	2	Schistosoma mansoni	1
18	Smp_000100	Smp_000100	2031	filamin	Smp_000100	260.8	SLNDFSIyTREAGAG	VHATGQGLQNGLTYSLNDFSIY*TR	3	912.432		24674		70.98		4.142		-0.7858		0.3253		1		3.58	Schistosoma mansoni	1
19	Smp_000100	Smp_000100	2032	filamin	Smp_000100	260.8	LNDFSIYtREAGAGG	VHATGQGLQNGLTYSLNDFSIYT*R	3	912.432	24942	24697	71.2	71.04	3.511	3.774	1.1268	2.4378	0.1601	0.3009	1	2	2.67	3.23	Schistosoma mansoni		1
20	Smp_000100	Smp_000100	2032	filamin	Smp_000100	260.8	LNDFSIYtREAGAGG	VHATGQGLQNGLTYSLNDFSIYT*R	3	912.432	24891		71.05		4.879		0.6303		0.3422		1		4.06		Schistosoma mansoni		1
21	Smp_000100	Smp_000100	2103	filamin	Smp_000100	260.8	EAMERTFyTPETKLL	TFY*TPETK	2	533.728	8630		26.8		1.652		0.0634		0.0836		1		1.96		Schistosoma mansoni	1
22	Smp_000100	Smp_000100	333	filamin	Smp_000100	260.8	NDKQQTYsCAYVPTQ	GQREPCDVLSNNDKQQTYS*CAYVPTQEGEYR	4	943.905		15297		45.21		3.514		1.2561		0.1214		56		1.96	Schistosoma mansoni		1
23	Smp_000100	Smp_000100	527	filamin	Smp_000100	260.8	TSRKTGAyLFDCSYT	KTGAY*LFDCSYTPQRPGTHQVNVR	3	959.116	14947		43.95		2.418		-0.4784		0.1269		2		1.87		Schistosoma mansoni	1
24	Smp_000100	Smp_000100	527	filamin	Smp_000100	260.8	TSRKTGAyLFDCSYT	KTGAY*LFDCSYTPQRPGTHQVNVR	4	719.589	14871	14788	43.74	43.82	4.043	4.47	0.4029	0.2823	0.2549	0.2929	1	1	3.22	3.54	Schistosoma mansoni	1
25	Smp_000100	Smp_000100	527	filamin	Smp_000100	260.8	TSRKTGAyLFDCSYT	TGAY*LFDCSYTPQRPGTHQVNVR	3	916.418	16854	16788	49.1	49.26	3.995	2.785	-0.4606	-0.4836	0.3467	0.0247	1	1	3.68	1.82	Schistosoma mansoni	1
26	Smp_000100	Smp_000100	527	filamin	Smp_000100	260.8	TSRKTGAyLFDCSYT	TGAY*LFDCSYTPQRPGTHQVNVR	3	916.418		16745		49.15		3.925		0.7589		0.3107		1		3.47	Schistosoma mansoni	1
27	Smp_000440	Smp_000440	127	conserved hypothetical protein	Smp_000440	44.6	EDLLDVKyGDPSKQV	QLGNGVGNYEDLLDVKY*GDPSK	3	821.048	22319		64		2.614		0.6525		0.1637		113		1.18		Schistosoma mansoni	1
28	Smp_000440	Smp_000440	127	conserved hypothetical protein	Smp_000440	44.6	EDLLDVKyGDPSKQV	Y*GDPSKQVGFK	2	653.297	8057	8189	25.24	25.78	1.964	2.256	1.4708	-0.8555	0.2714	0.2305	1	1	1.59	1.56	Schistosoma mansoni	1
29	Smp_000470	Smp_000470	34	0710008K08Rik protein	Smp_000470	32	VGGSKEYtGAPYFSA	IAVVGGSKEYT*GAPYFSAISALHCGADLVHVVCSASSSPVIK	4	1097.04		30482		88.02		5.625		0.452		0.3955		3		3.07	Schistosoma mansoni		1
30	Smp_000510	Smp_000510 iso 2	290	gdp-mannose pyrophosphorylase b, isoform 2	Smp_000510	46	RLYLGHLyECKSPLL	LYLGHLY*ECKSPLLTVDPNLIGNVLVHETAK	4	897.465	29434	29230	84.2	84.29	3.703	5.594	-0.4447	0.8823	0.247	0.46	1	1	1.89	3.58	Schistosoma mansoni	1
31	Smp_000510	Smp_000510 iso 2	290	gdp-mannose pyrophosphorylase b, isoform 2	Smp_000510	46	RLYLGHLyECKSPLL	LYLGHLY*ECKSPLLTVDPNLIGNVLVHETAK	4	897.465	29423		84.17		5.006		-1.3089		0.3697		8		2.93		Schistosoma mansoni	1
32	Smp_000640	Smp_000640	73	adapter molecule crk, putative	Smp_000640	27.9	KKFKFGDtLYSSLDE	FKFGDT*LYSSLDELVR	3	657.315		29370		84.7		3.38		-0.1375		0.2074		1		1.92	Schistosoma mansoni		1
33	Smp_000640	Smp_000640	75	adapter molecule crk, putative	Smp_000640	27.9	FKFGDTLySSLDELV	FGDTLY*SSLDELVR	2	847.887	29067		83.11		3.227		-0.5202		0.3517		1		2.61		Schistosoma mansoni	1
34	Smp_000640	Smp_000640	75	adapter molecule crk, putative	Smp_000640	27.9	FKFGDTLySSLDELV	FKFGDTLY*SSLDELVR	3	657.315	29634		84.8		4.273		-0.6478		0.3864		1		3.06		Schistosoma mansoni	1
35	Smp_000660	Smp_000660	246	ornithine--oxo-acid transaminase	Smp_000660	47.5	VRKLCTKyNVLFIAD	Y*NVLFIADEIQTGLGR	2	944.964	32106	31806	92.2	92.01	5.251	4.347	-0.259	0.5751	0.4601	0.4875	1	1	4.23	3.87	Schistosoma mansoni	1
36	Smp_000660	Smp_000660	246	ornithine--oxo-acid transaminase	Smp_000660	47.5	VRKLCTKyNVLFIAD	Y*NVLFIADEIQTGLGR	3	630.312	32108	31814	92.21	92.04	4.084	3.532	0.1289	-0.0493	0.3581	0.1026	1	3	3.37	2.06	Schistosoma mansoni	1
37	Smp_000660	Smp_000660	312	ornithine--oxo-acid transaminase	Smp_000660	47.5	QPGEHGStYGGNPLA	ALSGGVLPVSAVLADDSVM#LTIQPGEHGST*YGGNPLACK	4	995.231	29581		84.64		3.781		-3.5713		0.0771		10		1.29		Schistosoma mansoni		1
38	Smp_000660	Smp_000660	313	ornithine--oxo-acid transaminase	Smp_000660	47.5	PGEHGSTyGGNPLAC	ALSGGVLPVSAVLADDSVM#LTIQPGEHGSTY*GGNPLACK	4	995.231		29388		84.75		4.081		3.872		0.2432		7		2.04	Schistosoma mansoni	1
39	Smp_000660	Smp_000660	313	ornithine--oxo-acid transaminase	Smp_000660	47.5	PGEHGSTyGGNPLAC	ALSGGVLPVSAVLADDSVM#LTIQPGEHGSTY*GGNPLACK	4	995.231		29347		84.63		3.889		0.232		0.0606		47		1.42	Schistosoma mansoni	1
40	Smp_000660	Smp_000660	361	ornithine--oxo-acid transaminase	Smp_000660	47.5	PKSVVELyRGKGLLN	SVVELY*RGK	2	565.784	8758		27.17		1.982		0.6394		0.2051		3		1.72		Schistosoma mansoni	1
41	Smp_000660	Smp_000660	59	ornithine--oxo-acid transaminase	Smp_000660	47.5	LSKGKGIyVWDVEGN	GKGIY*VWDVEGNCYM#DFLSAYSAVNQGHCHPR	4	957.411	27074	26892	77.3	77.38	5.397	5.142	-0.5781	-0.4198	0.3592	0.3321	1	1	3.36	3.11	Schistosoma mansoni	1
42	Smp_000660	Smp_000660	59	ornithine--oxo-acid transaminase	Smp_000660	47.5	LSKGKGIyVWDVEGN	GKGIY*VWDVEGNCYM#DFLSAYSAVNQGHCHPR	4	957.411	27092	26922	77.35	77.47	4.627	4.977	-0.5781	-0.9692	0.236	0.2333	1	1	2.52	2.61	Schistosoma mansoni	1
43	Smp_000660	Smp_000660	59	ornithine--oxo-acid transaminase	Smp_000660	47.5	LSKGKGIyVWDVEGN	GKGIY*VWDVEGNCYM#DFLSAYSAVNQGHCHPR	5	766.131	27112		77.41		4.054		0.0844		0.031		1		1.54		Schistosoma mansoni	1
44	Smp_000660	Smp_000660	59	ornithine--oxo-acid transaminase	Smp_000660	47.5	LSKGKGIyVWDVEGN	GKGIY*VWDVEGNCYMDFLSAYSAVNQGHCHPR	4	953.413	28788		82.3		3.833		0.6884		0.1148		1		1.68		Schistosoma mansoni	1
45	Smp_000720	Smp_000720	338	serine/threonine kinase	Smp_000720	132.6	SKAVQNTyLQSRYYR	AVQNTY*LQSR	2	630.293	6644	6781	21.43	21.93	2.798	2.548	-0.3021	-0.5522	0.3831	0.2449	1	1	2.68	1.94	Schistosoma mansoni	1
46	Smp_000755;Smp_181710	Smp_000755;Smp_181710	48; 48	family M13 non-peptidase homologue (M13 family)	Smp_000755;Smp_181710	96.9	TTTDKKHyLWERVNN	YQVFSDNTEGISIVNTPQTTTDKKHY*LWER	4	913.434		21694		62.73		4.313		0.6417		0.2364		3		1.93	Schistosoma mansoni	1
47	Smp_000780	Smp_000780	607	Hypothetical	Smp_000780	72.8	DLLDIDAyPSVQSWL	TSTPAPATGGSGM#GYLTDPDLLDIDAY*PSVQSWLRPIASSSKYEK	4	1210.57	30195		86.46		5.24		-0.0708		0.2824		1		2.39		Schistosoma mansoni	1
48	Smp_000780	Smp_000780	607	Hypothetical	Smp_000780	72.8	DLLDIDAyPSVQSWL	TSTPAPATGGSGM#GYLTDPDLLDIDAY*PSVQSWLRPIASSSKYEK	4	1210.57	30157		86.34		5.27		0.3762		0.2836		1		2.4		Schistosoma mansoni	1
49	Smp_000780	Smp_000780	607	Hypothetical	Smp_000780	72.8	DLLDIDAyPSVQSWL	TSTPAPATGGSGM#GYLTDPDLLDIDAY*PSVQSWLRPIASSSKYEK	4	1210.57	30178		86.41		4.265		-0.0708		0.2103		2		1.65		Schistosoma mansoni	1
50	Smp_000790	Smp_000790	25	actin binding LIM protein family member 2-related	Smp_000790	31.9	ARQFVKVyCTVCHKR	VKVY*CTVCHK	3	458.542	4405	4612	15.34	16	2.452	2.879	0.125	0.1064	0.1219	0.2521	1	1	1.42	2.11	Schistosoma mansoni	1
51	Smp_000790	Smp_000790	25	actin binding LIM protein family member 2-related	Smp_000790	31.9	ARQFVKVyCTVCHKR	VKVY*CTVCHKR	3	510.575	3401	3428	12.65	12.71	3.544	2.88	-0.1514	-0.2784	0.2618	0.2367	1	1	2.26	1.83	Schistosoma mansoni	1
52	Smp_001030	Smp_001030	79	5'-amp-activated protein kinase gamma-2 non-catalytic subunit transcript variant 2	Smp_001030	32.1	EYQRSLIyITPESTL	SLIY*ITPESTLLDAVR	2	935.982	30748	30492	88.09	88.04	4.723	4.101	0.2761	0.3756	0.3265	0.2317	1	1	3.22	2.51	Schistosoma mansoni	1
53	Smp_001030	Smp_001030	79	5'-amp-activated protein kinase gamma-2 non-catalytic subunit transcript variant 2	Smp_001030	32.1	EYQRSLIyITPESTL	SLIY*ITPESTLLDAVR	2	935.982		30502		88.08		4.433		0.3308		0.2884		1		2.89	Schistosoma mansoni	1
54	Smp_001030	Smp_001030	81	5'-amp-activated protein kinase gamma-2 non-catalytic subunit transcript variant 2	Smp_001030	32.1	QRSLIYItPESTLLD	SLIYIT*PESTLLDAVR	3	624.324	30769	30521	88.15	88.13	3.746	4.347	0.4347	0.2788	0.3567	0.3393	1	2	2.93	3.11	Schistosoma mansoni		1
55	Smp_002410	Smp_002410	132	14-3-3 epsilon 2	Smp_002410	28.4	MRGDYHRyRAEYSVG	Y*RAEYSVGNQR	2	711.812	5692	5823	18.85	19.32	3.576	3.561	-0.1982	-0.7693	0.3925	0.3509	1	1	2.92	2.71	Schistosoma mansoni	1
56	Smp_002410	Smp_002410	132	14-3-3 epsilon 2	Smp_002410	28.4	MRGDYHRyRAEYSVG	Y*RAEYSVGNQR	2	711.812	5677		18.81		3.399		-0.1982		0.3663		1		2.74		Schistosoma mansoni	1
57	Smp_002410	Smp_002410	132	14-3-3 epsilon 2	Smp_002410	28.4	MRGDYHRyRAEYSVG	Y*RAEYSVGNQRK	2	775.859		4100		14.6		2.04		-0.1987		0.1709		21		1.13	Schistosoma mansoni	1
58	Smp_002410	Smp_002410	132	14-3-3 epsilon 2	Smp_002410	28.4	MRGDYHRyRAEYSVG	Y*RAEYSVGNQRK	3	517.575	3860	4063	13.87	14.51	3.497	3.789	0.0136	-0.1272	0.3274	0.2324	1	1	2.5	2.25	Schistosoma mansoni	1
59	Smp_002880.2;Smp_002880.1	Smp_002880.2;Smp_002880.1	235; 235	ATP synthase alpha subunit mitochondrial, putative	Smp_002880.2;Smp_002880.1	59.6	ADEKKKLyCIYVAIG	KLY*CIYVAIGQK	3	512.595	18868	18739	54.56	54.56	2.89	2.796	0.2214	0.1276	0.235	0.0909	1	1	2.2	1.57	Schistosoma mansoni	1
60	Smp_003230	Smp_003230	108	sh3 domain grb2-like protein B1 (endophilin B1)	Smp_003230	28.3	LISKNSNyGSPGEAL	NSNY*GSPGEALKK	2	722.827	5722	5884	18.93	19.48	2.961	2.95	1.0705	0.0791	0.1976	0.3046	2	1	1.75	2.19	Schistosoma mansoni	1
61	Smp_003990	Smp_003990	68	triosephosphate isomerase, putative	Smp_003990	28.1	HVAAQNCyKVSKGAF	EIHVAAQNCY*KVSK	3	576.271	6026	6228	19.75	20.44	2.725	3.263	0.0293	-0.1365	0.3141	0.2975	1	1	2.14	2.32	Schistosoma mansoni	1
62	Smp_004090	Smp_004090	43	hypothetical protein	Smp_004090	34.3	RSKTNRKtYDILVAF	KT*YDILVAFFRPVSDPLASK	3	783.075	30487	30201	87.31	87.16	2.92	3.012	0.9703	0.606	0.2223	0.2846	4	1	1.67	1.96	Schistosoma mansoni		1
63	Smp_004090	Smp_004090	43	hypothetical protein	Smp_004090	34.3	RSKTNRKtYDILVAF	KT*YDILVAFFRPVSDPLASK	3	783.075		30208		87.19		3.89		0.606		0.3192		2		2.5	Schistosoma mansoni		1
64	Smp_004350	Smp_004350	12	ubiquitin-conjugating enzyme E2 l, putative	Smp_004350	18.2	VRRLKKEyETLINSS	LKKEY*ETLINSSIK	3	582.641		13463		40.25		3.771		-0.0919		0.0156		13		1.27	Schistosoma mansoni	1
65	Smp_004350	Smp_004350	12	ubiquitin-conjugating enzyme E2 l, putative	Smp_004350	18.2	VRRLKKEyETLINSS	RLKKEY*ETLINSSIK	3	634.675	11599	11692	34.89	35.41	3.376	3.099	0.1715	0.1078	0.3355	0.3562	1	2	2.17	2.13	Schistosoma mansoni	1
66	Smp_004600	Smp_004600	22	chaperonin containing t-complex protein 1, delta subunit, tcpd, putative	Smp_004600	58	AKAKEGQyEDKGKPA	AKEGQY*EDKGKPAAIR	3	614.303	3062	3197	11.72	12.1	2.898	2.864	0.3816	0.6631	0.2058	0.296	4	3	1.67	1.96	Schistosoma mansoni	1
67	Smp_004780.1;Smp_004780.2;Smp_004780.3	Smp_004780.1;Smp_004780.2;Smp_004780.3	158; 158; 57	immunophilin, putative	Smp_004780.1;Smp_004780.2;Smp_004780.3	48.1	IRKGKDIyNPVAGAE	GKDIY*NPVAGAEATIVFR	3	667.666		23373		67.36		3.48		0.3853		0.3329		1		2.48	Schistosoma mansoni	1
68	Smp_004780.1;Smp_004780.2;Smp_004780.3	Smp_004780.1;Smp_004780.2;Smp_004780.3	158; 158; 57	immunophilin, putative	Smp_004780.1;Smp_004780.2;Smp_004780.3	48.1	IRKGKDIyNPVAGAE	KGKDIY*NPVAGAEATIVFR	3	710.365	21159	20960	60.79	60.65	2.581	2.828	0.8088	0.0507	0.183	0.333	1	1	1.28	2	Schistosoma mansoni	1
69	Smp_004910	Smp_004910	183	rab-2,4,14, putative	Smp_004910	24.8	NVQDGSVyLNSVDGG	KIFQNVQDGSVY*LNSVDGGVLSK	3	849.755	22079		63.33		4.093		0.3287		0.1993		3		2.04		Schistosoma mansoni	1
70	Smp_005350	Smp_005350	16	calcium-binding protein, putative	Smp_005350	57.9	INNDGYIyKQPVSYF	TYLEINNDGYIY*KQPVSYFTPNSQNFQR	3	1160.54	24649		70.39		4.233		-1.4166		0.3004		1		2.32		Schistosoma mansoni	1
71	Smp_005860.1;Smp_005860.2;Smp_005860.3;Smp_005860.4;Smp_005860.5	Smp_005860.1;Smp_005860.2;Smp_005860.3;Smp_005860.4;Smp_005860.5	429; 358; 384; 384; 358	expressed protein	Smp_005860.1;Smp_005860.2;Smp_005860.3;Smp_005860.4;Smp_005860.5	46.6	SASRGGTyGGYGSMG	GGTY*GGYGSM#GSGEHVGGK	3	618.577	5504	5653	18.35	18.86	2.447	2.386	0.262	0.3699	0.1541	0.3085	1	1	1.49	2	Schistosoma mansoni	1
72	Smp_005860.1;Smp_005860.2;Smp_005860.3;Smp_005860.4;Smp_005860.5	Smp_005860.1;Smp_005860.2;Smp_005860.3;Smp_005860.4;Smp_005860.5	429; 358; 384; 384; 358	expressed protein	Smp_005860.1;Smp_005860.2;Smp_005860.3;Smp_005860.4;Smp_005860.5	46.6	SASRGGTyGGYGSMG	GGTY*GGYGSMGSGEHVGGK	3	613.245	8791		27.27		2.369		1.6158		0.1849		111		1.42		Schistosoma mansoni	1
73	Smp_005880	Smp_005880	529	phosphoenolpyruvate carboxykinase, putative	Smp_005880	70.3	RLNKQGKyVWPGFGQ	Y*VWPGFGQNIR	2	708.827	23643		67.57		2.113		1.0333		0.051		1		1.19		Schistosoma mansoni	1
74	Smp_005900	Smp_005900	98	bcl2-associated athanogene, putative	Smp_005900	34.4	NIQRKTQsYYDNVGE	KTQS*YYDNVGEPIPIKVHSISSSNNNNNNGNHR	5	756.353		14156		42.09		3.574		-1.5526		0.1398		27		1.1	Schistosoma mansoni		1
75	Smp_005900	Smp_005900	99	bcl2-associated athanogene, putative	Smp_005900	34.4	IQRKTQSyYDNVGEP	KTQSY*YDNVGEPIPIKVHSISSSNNNNNNGNHR	5	756.353	14202		41.91		3.66		0.8566		0.1149		94		1.09		Schistosoma mansoni	1
76	Smp_006000	Smp_006000	227	eukaryotictranslation initiation factor 3 subunit, putative	Smp_006000	27.4	ATGGEEGyVRLHTFD	GHFGPVNSVAFSPDGSGFATGGEEGY*VR	3	960.087		21996		63.56		4.044		-1.6421		0.3614		1		2.58	Schistosoma mansoni	1
77	Smp_006390	Smp_006390	67	cystatin B, putative	Smp_006390	11.4	VKLDNGEyIHARIFE	VKLDNGEY*IHAR	3	498.908	8116	8249	25.4	25.95	3.38	2.812	-0.1858	0.2458	0.1706	0.2969	1	1	2.05	2.19	Schistosoma mansoni	1
78	Smp_006860.1	Smp_006860.1	161	expressed protein	Smp_006860.1	21.7	SSMGANNyEMTGPAP	ILEQQLPQSSM#GANNY*EM#TGPAPGSVFDR	3	1083.81	20152		58.06		2.575		-0.3537		0.0659		43		1.08		Schistosoma mansoni	1
79	Smp_006860.1;Smp_006860.2	Smp_006860.1;Smp_006860.2	180; 173	expressed protein	Smp_006860.1;Smp_006860.2	21.7	DRSMDERsPYLQATE	SM#DERS*PYLQATEQTIQK	3	741	12134	12167	36.34	36.7	4.072	3.479	0.0254	0.1521	0.2971	0.2412	1	1	2.88	2.31	Schistosoma mansoni		1
80	Smp_006860.1;Smp_006860.2	Smp_006860.1;Smp_006860.2	180; 173	expressed protein	Smp_006860.1;Smp_006860.2	21.7	DRSMDERsPYLQATE	SMDERS*PYLQATEQTIQK	3	735.668	13790	13791	40.83	41.15	3.686	3.269	0.4115	0.5296	0.1935	0.2602	1	1	2.28	2.26	Schistosoma mansoni		1
81	Smp_006860.1;Smp_006860.2	Smp_006860.1;Smp_006860.2	182; 175	expressed protein	Smp_006860.1;Smp_006860.2	21.7	SMDERSPyLQATEQT	SMDERSPY*LQATEQTIQK	3	735.668		13804		41.18		4.037		0.5296		0.2887		3		2.72	Schistosoma mansoni	1
82	Smp_006860.1;Smp_006860.2	Smp_006860.1;Smp_006860.2	194; 187	expressed protein	Smp_006860.1;Smp_006860.2	21.7	EQTIQKAyGESxxxx	SPYLQATEQTIQKAY*GES	2	1047.47	18383	18272	53.22	53.29	4.754	4.284	0.592	-0.4356	0.4895	0.539	1	1	3.88	3.76	Schistosoma mansoni	1
83	Smp_006860.2	Smp_006860.2	143	expressed protein	Smp_006860.2	20.9	FKNVQPKsYKILEQQ	S*YKILEQQLPQSSM#GGPAPGSVFDR	3	930.105	20381		58.69		4.534		-0.769		0.3607		1		2.79		Schistosoma mansoni		1
84	Smp_006920	Smp_006920	462	tyrosine kinase	Smp_006920	54.9	ENRPTFRsLYDVFEN	S*LYDVFENWSTHTEAQYLDN	2	1256.52		32203		93.25		3.382		0.269		0.4304		1		2.91	Schistosoma mansoni		1
85	Smp_006920	Smp_006920	462, 478	tyrosine kinase	Smp_006920	54.9	ENRPTFRsLYDVFEN;STHTEAQyLDNxxxx	S*LYDVFENWSTHTEAQY*LDN	2	1296.5		31846		92.14		4.188		-0.9251		0.4089		1		3.15	Schistosoma mansoni	1	1
86	Smp_006920	Smp_006920	462, 478	tyrosine kinase	Smp_006920	54.9	ENRPTFRsLYDVFEN;STHTEAQyLDNxxxx	S*LYDVFENWSTHTEAQY*LDN	2	1296.5		31928		92.39		2.383		0.0187		0.17		1		1.43	Schistosoma mansoni	1	1
87	Smp_006920	Smp_006920	462, 478	tyrosine kinase	Smp_006920	54.9	ENRPTFRsLYDVFEN;STHTEAQyLDNxxxx	S*LYDVFENWSTHTEAQY*LDN	2	1296.5		31858		92.18		3.988		3.3293		0.3377		1		2.64	Schistosoma mansoni	1	1
88	Smp_006920	Smp_006920	462, 478	tyrosine kinase	Smp_006920	54.9	ENRPTFRsLYDVFEN;STHTEAQyLDNxxxx	S*LYDVFENWSTHTEAQY*LDN	3	864.672	32183	31935	92.44	92.42	3.82	3.036	0.7038	0.4766	0.22	0.1897	2	1	2.32	1.85	Schistosoma mansoni	1	1
89	Smp_006920	Smp_006920	464, 478	tyrosine kinase	Smp_006920	54.9	RPTFRSLyDVFENWS;STHTEAQyLDNxxxx	SLY*DVFENWSTHTEAQY*LDN	2	1296.5	32188		92.45		4.054		0.2199		0.3448		1		2.89		Schistosoma mansoni	1
90	Smp_006920	Smp_006920	478	tyrosine kinase	Smp_006920	54.9	STHTEAQyLDNxxxx	SLYDVFENWSTHTEAQY*LDN	2	1256.52	31547	31234	90.5	90.28	4.217	5.127	1.1291	0.8724	0.4212	0.4644	1	1	3.21	3.81	Schistosoma mansoni	1
91	Smp_006920	Smp_006920	478	tyrosine kinase	Smp_006920	54.9	STHTEAQyLDNxxxx	SLYDVFENWSTHTEAQY*LDN	2	1256.52	31594	31223	90.64	90.24	2.971	3.132	2.0072	0.8724	0.2685	0.2806	1	1	1.98	2.17	Schistosoma mansoni	1
92	Smp_006920;Smp_118490	Smp_006920;Smp_118490	295; 124	tyrosine kinase	Smp_006920;Smp_118490	54.9	LMRKGALyDFLRTEE	GALY*DFLR	2	517.739	25336		72.29		2.161		-0.2791		0.0855		1		1.25		Schistosoma mansoni	1
93	Smp_006920;Smp_118490	Smp_006920;Smp_118490	295; 124	tyrosine kinase	Smp_006920;Smp_118490	54.9	LMRKGALyDFLRTEE	KGALY*DFLR	2	581.787	22283	22107	63.9	63.87	3.39	2.873	0.0538	0.2206	0.2627	0.2164	1	1	2.34	1.89	Schistosoma mansoni	1
94	Smp_007550	Smp_007550	377	leukotriene A4 hydrolase (M01 family)	Smp_007550	70.8	GIDPDEAySRIPYEK	GIDPDEAY*SR	2	601.74	7239		23.04		1.62		0.4254		0.1526		12		1.32		Schistosoma mansoni	1
95	Smp_007640	Smp_007640	39	expressed protein	Smp_007640	110.7	RNSARRLyPSVSHAV	RLY*PSVSHAVFYDQTHDNPSVLEK	3	961.455	17617		51.15		3.268		-2.4263		0.1799		25		1.63		Schistosoma mansoni	1
96	Smp_007770	Smp_007770	339	ubiquitin-conjugatingenzyme-related	Smp_007770	87	VSLNEDVyGLSKPLD	LSDPVNFVSLNEDVY*GLSKPLDTAYAIK	3	1050.19	32100	31792	92.18	91.97	3.358	3.324	-1.0641	0.1606	0.1201	0.2488	2	3	1.4	1.93	Schistosoma mansoni	1
97	Smp_007770	Smp_007770	339	ubiquitin-conjugatingenzyme-related	Smp_007770	87	VSLNEDVyGLSKPLD	LSDPVNFVSLNEDVY*GLSKPLDTAYAIK	3	1050.19		31780		91.93		3.098		-0.1944		0.2212		5		1.7	Schistosoma mansoni	1
98	Smp_008260	Smp_008260	186	glycogen synthase kinase 3-related (gsk3) (cmgc group III)	Smp_008260	52.7	VRGEPNVsYICSRYY	GEPNVS*YICSR	2	681.281	12644	12431	37.74	37.43	2.759	2.439	0.0134	-0.0787	0.424	0.4097	2	2	3.05	2.83	Schistosoma mansoni		1
99	Smp_008260	Smp_008260	186	glycogen synthase kinase 3-related (gsk3) (cmgc group III)	Smp_008260	52.7	VRGEPNVsYICSRYY	GEPNVS*YICSR	2	681.281	12036		36.09		2.55		0.0304		0.319		1		2.54		Schistosoma mansoni		1
100	Smp_008260	Smp_008260	187	glycogen synthase kinase 3-related (gsk3) (cmgc group III)	Smp_008260	52.7	RGEPNVSyICSRYYR	GEPNVSY*ICSR	2	681.281	13025	13001	38.77	38.98	3.013	3.025	-0.1501	-0.0658	0.2969	0.3627	2	3	2.66	2.92	Schistosoma mansoni	1
101	Smp_008260	Smp_008260	187	glycogen synthase kinase 3-related (gsk3) (cmgc group III)	Smp_008260	52.7	RGEPNVSyICSRYYR	GEPNVSY*ICSR	2	681.281	12434	12243	37.18	36.91	2.502	2.783	-0.0274	-0.1101	0.379	0.3498	1	1	2.75	2.75	Schistosoma mansoni	1
102	Smp_008260	Smp_008260	187	glycogen synthase kinase 3-related (gsk3) (cmgc group III)	Smp_008260	52.7	RGEPNVSyICSRYYR	GEPNVSY*ICSR	2	681.281	12833	12057	38.25	36.4	3.367	3.018	0.0427	0.0901	0.4601	0.3975	1	2	3.48	3.06	Schistosoma mansoni	1
103	Smp_008260	Smp_008260	187	glycogen synthase kinase 3-related (gsk3) (cmgc group III)	Smp_008260	52.7	RGEPNVSyICSRYYR	GEPNVSY*ICSR	2	681.281	12245	12620	36.65	37.93	2.501	2.424	-0.1074	0.0292	0.2976	0.376	1	1	2.42	2.7	Schistosoma mansoni	1
104	Smp_008260	Smp_008260	187	glycogen synthase kinase 3-related (gsk3) (cmgc group III)	Smp_008260	52.7	RGEPNVSyICSRYYR	GEPNVSY*ICSR	2	681.281		12809		38.45		2.787		0.141		0.3747		1		2.86	Schistosoma mansoni	1
105	Smp_008260	Smp_008260	187	glycogen synthase kinase 3-related (gsk3) (cmgc group III)	Smp_008260	52.7	RGEPNVSyICSRYYR	GEPNVSY*ICSR	3	454.523	12457	12523	37.24	37.67	3.161	2.896	-0.2023	-0.1308	0.1728	0.236	2	1	2.29	2.42	Schistosoma mansoni	1
106	Smp_008260	Smp_008260	187	glycogen synthase kinase 3-related (gsk3) (cmgc group III)	Smp_008260	52.7	RGEPNVSyICSRYYR	GEPNVSY*ICSR	3	454.523	12652	12101	37.76	36.52	2.152	2.485	0.0149	-0.0456	0.2139	0.1261	1	10	2	1.79	Schistosoma mansoni	1
107	Smp_008260	Smp_008260	187	glycogen synthase kinase 3-related (gsk3) (cmgc group III)	Smp_008260	52.7	RGEPNVSyICSRYYR	GEPNVSY*ICSR	3	454.523	12141	12713	36.37	38.18	3.09	2.489	0.067	-0.0564	0.304	0.2173	7	37	2.79	2.14	Schistosoma mansoni	1
108	Smp_008260	Smp_008260	187	glycogen synthase kinase 3-related (gsk3) (cmgc group III)	Smp_008260	52.7	RGEPNVSyICSRYYR	LVRGEPNVSY*ICSR	3	577.275	13053		38.85		3.305		-0.6751		0.3056		1		2.59		Schistosoma mansoni	1
109	Smp_008260	Smp_008260	187	glycogen synthase kinase 3-related (gsk3) (cmgc group III)	Smp_008260	52.7	RGEPNVSyICSRYYR	VLVRGEPNVSY*ICSR	2	914.942	15228	14932	44.7	44.18	3.729	3.71	0.1564	0.0647	0.3774	0.3849	1	1	3.03	3.04	Schistosoma mansoni	1
110	Smp_008260	Smp_008260	187	glycogen synthase kinase 3-related (gsk3) (cmgc group III)	Smp_008260	52.7	RGEPNVSyICSRYYR	VLVRGEPNVSY*ICSR	2	914.942	15038	15114	44.19	44.7	3.062	3.909	0.1598	0.1531	0.3866	0.4688	1	1	2.75	3.47	Schistosoma mansoni	1
111	Smp_008260	Smp_008260	187	glycogen synthase kinase 3-related (gsk3) (cmgc group III)	Smp_008260	52.7	RGEPNVSyICSRYYR	VLVRGEPNVSY*ICSR	3	610.297	15017	14911	44.14	44.13	4.233	3.515	-0.1383	-0.1557	0.3116	0.3831	1	1	3.05	2.99	Schistosoma mansoni	1
112	Smp_008260	Smp_008260	187	glycogen synthase kinase 3-related (gsk3) (cmgc group III)	Smp_008260	52.7	RGEPNVSyICSRYYR	VLVRGEPNVSY*ICSR	3	610.297	15227	15097	44.7	44.65	4.185	3.603	-0.1361	-0.1559	0.2454	0.2591	1	1	2.77	2.55	Schistosoma mansoni	1
113	Smp_008260	Smp_008260	187	glycogen synthase kinase 3-related (gsk3) (cmgc group III)	Smp_008260	52.7	RGEPNVSyICSRYYR	VLVRGEPNVSY*ICSR	3	610.297		15279		45.17		4.265		0.1434		0.3531		1		3.23	Schistosoma mansoni	1
114	Smp_008260	Smp_008260	187	glycogen synthase kinase 3-related (gsk3) (cmgc group III)	Smp_008260	52.7	RGEPNVSyICSRYYR	VLVRGEPNVSY*ICSR	4	457.975	15097	14978	44.35	44.31	2.718	2.679	0.2092	0.0119	0.0087	0.132	1	1	1.22	1.69	Schistosoma mansoni	1
115	Smp_008660.1;Smp_008660.2;Smp_008660.3	Smp_008660.1;Smp_008660.2;Smp_008660.3	164; 164; 164	gelsolin, putative	Smp_008660.1;Smp_008660.2;Smp_008660.3	41.7	NHVKPNEyRPRLLMF	TYFNRFETLAGGYASGFNHVKPNEY*RPR	4	843.649	22102		63.4		3.445		0.3141		0.048		1		1.56		Schistosoma mansoni	1
116	Smp_008660.1;Smp_008660.2;Smp_008660.3	Smp_008660.1;Smp_008660.2;Smp_008660.3	164; 164; 164	gelsolin, putative	Smp_008660.1;Smp_008660.2;Smp_008660.3	41.7	NHVKPNEyRPRLLMF	TYFNRFETLAGGYASGFNHVKPNEY*RPR	4	843.649	22080		63.33		3.711		0.3141		0.2574		1		2.51		Schistosoma mansoni	1
117	Smp_008710	Smp_008710	598	conserved hypothetical protein	Smp_008710	91.1	HHTTSENsYRTFSPA	ILLHHTTSENS*YR	3	550.926	5893	6080	19.41	20.03	3.916	3.261	-0.0667	0.1672	0.3636	0.3523	1	1	3.12	2.72	Schistosoma mansoni		1
118	Smp_009760	Smp_009760	139	14-3-3 protein, putative	Smp_009760	28.4	MQGDYYRyLAEVATD	Y*LAEVATDDAR	2	652.282	10865	10908	32.93	33.24	3.382	3.403	0.0501	0.0253	0.3737	0.4544	1	1	3.05	3.32	Schistosoma mansoni	1
119	Smp_009760	Smp_009760	139	14-3-3 protein, putative	Smp_009760	28.4	MQGDYYRyLAEVATD	Y*LAEVATDDARTEVVQK	3	663.317	14641		43.11		2.494		1.0054		0.0852		33		1.13		Schistosoma mansoni	1
120	Smp_009780.2;Smp_009780.1	Smp_009780.2;Smp_009780.1	139; 139	14-3-3 protein, putative	Smp_009780.2;Smp_009780.1	30.7	MQGDYNRyLAEVASD	Y*LAEVASDKTR	2	666.813	6979	7109	22.34	22.82	3.081	3.07	0.3081	-0.2318	0.3748	0.359	1	1	2.73	2.65	Schistosoma mansoni	1
121	Smp_009780.2;Smp_009780.1	Smp_009780.2;Smp_009780.1	139; 139	14-3-3 protein, putative	Smp_009780.2;Smp_009780.1	30.7	MQGDYNRyLAEVASD	Y*LAEVASDKTR	3	444.878	6977	7108	22.33	22.82	2.154	2.195	-0.2006	-0.163	0.2981	0.2252	1	1	2.04	1.79	Schistosoma mansoni	1
122	Smp_011700	Smp_011700	342, 346, 347	tyrosine kinase	Smp_011700	93.8	FGLARDIyKNDYYRK;RDIYKNDyYRKRNEP;DIYKNDYyRKRNEPK	DIY*KNDY*Y*R	2	745.245		6007		19.82		2.223		0.4201		0.2629		1		1.86	Schistosoma mansoni	1
123	Smp_011700	Smp_011700	342, 347	tyrosine kinase	Smp_011700	93.8	FGLARDIyKNDYYRK;DIYKNDYyRKRNEPK	DIY*KNDYY*R	2	705.262		7620		24.23		1.97		0.6127		0.1068		1		1.12	Schistosoma mansoni	1
124	Smp_011700	Smp_011700	484	tyrosine kinase	Smp_011700	93.8	GGSGQQAsIYGSNKP	SLQGGSGQQAS*IYGSNKPHHEPNDLSLCMLSNNCQR	4	1016.95		16630		48.83		3.944		1.1925		0.2069		1		1.89	Schistosoma mansoni		1
125	Smp_011700	Smp_011700	486	tyrosine kinase	Smp_011700	93.8	SGQQASIyGSNKPHH	SLQGGSGQQASIY*GSNKPHHEPNDLSLCM#LSNNCQR	4	1020.95	14186		41.87		3.531		0.9589		0.1741		2		1.62		Schistosoma mansoni	1
126	Smp_011700	Smp_011700	564	tyrosine kinase	Smp_011700	93.8	FHTKSRSyAETVTRG	SRSY*AETVTR	2	625.282	3672	3855	13.37	13.94	2.146	2.562	0.0464	-0.0482	0.1186	0.1753	1	2	1.26	1.65	Schistosoma mansoni	1
127	Smp_011700	Smp_011700	564	tyrosine kinase	Smp_011700	93.8	FHTKSRSyAETVTRG	SRSY*AETVTR	3	417.191	3693		13.43		2.726		-0.541		0.1159		49		1.51		Schistosoma mansoni	1
128	Smp_011700	Smp_011700	734	tyrosine kinase	Smp_011700	93.8	SHLVPFNyNHAHSKP	GSHLVPFNY*NHAHSKPLHSK	4	588.287		7801		24.72		3.124		0.1749		0.1796		38		1.91	Schistosoma mansoni	1
129	Smp_011700	Smp_011700	788	tyrosine kinase	Smp_011700	93.8	GGVDSLGyERPSLIR	SLTAYWLM#ETGGGVDSLGY*ERPSLIR	3	989.803	28026		80.08		3.435		-1.8172		0.0867		23		1.38		Schistosoma mansoni	1
130	Smp_011700	Smp_011700	788	tyrosine kinase	Smp_011700	93.8	GGVDSLGyERPSLIR	SLTAYWLM#ETGGGVDSLGY*ERPSLIR	3	989.803	28059		80.18		3.493		1.6241		0.233		1		2.03		Schistosoma mansoni	1
131	Smp_012350.1;Smp_012350.2	Smp_012350.1;Smp_012350.2	188; 188	venom allergen-like (VAL) 11 protein	Smp_012350.1;Smp_012350.2	44.9	TESDGKQySVRREIS	TVITETLTESDGKQY*SVRR	3	755.037		13339		39.92		2.552		-0.2198		0.172		1		1.16	Schistosoma mansoni	1
132	Smp_012440	Smp_012440	520	glucose transport protein, putative	Smp_012440	56.8	SDNDKGMyAxxxxxx	SDNDKGMY*A	2	540.689	4025		14.31		2.519		0.0352		0.2485		1		1.91		Schistosoma mansoni	1
133	Smp_012780	Smp_012780	66	sarm1, putative	Smp_012780	136.4	VSEQARVyWNLPEAV	VY*WNLPEAVEASVTPSCGLDR	3	815.038		30104		86.87		3.832		-0.3313		0.3246		2		2.66	Schistosoma mansoni	1
134	Smp_012780	Smp_012780	66	sarm1, putative	Smp_012780	136.4	VSEQARVyWNLPEAV	VY*WNLPEAVEASVTPSCGLDR	3	815.038		30314		87.5		4.246		0.4932		0.2605		1		2.6	Schistosoma mansoni	1
135	Smp_012800	Smp_012800	39	conserved hypothetical protein	Smp_012800	10.2	ERLKAKGyDKAYVVL	GY*DKAYVVLGQFLLLR	3	645.676	31699		90.96		2.68		-1.172		0.1472		1		1.34		Schistosoma mansoni	1
136	Smp_012810	Smp_012810	113	four and A half lim domains, putative	Smp_012810	13.6	FCIKDNGyYCPEHVx	QFCIKDNGY*YCPEHV	3	670.602	16824	16728	49.02	49.11	2.649	2.418	0.2508	0.1191	0.2105	0.2313	42	11	1.72	1.67	Schistosoma mansoni	1
137	Smp_013840.2	Smp_013840.2	833	serine/threonine kinase	Smp_013840.2	124.4	GRSGVNDyAVTSFNR	SGVNDY*AVTSFNRNDLTYSSLR	3	853.722		21023		60.83		2.777		-0.8861		0.2017		1		1.4	Schistosoma mansoni	1
138	Smp_014670.2;Smp_014670.1	Smp_014670.2;Smp_014670.1	616; 616	adducin related protein	Smp_014670.2;Smp_014670.1	92.1	KKVKAKYyHDTNTAG	AKYY*HDTNTAGPQSR	3	596.928	3264	3309	12.27	12.39	4.434	4.856	0.311	-0.4628	0.4147	0.2636	2	1	3.46	3	Schistosoma mansoni	1
139	Smp_014670.2;Smp_014670.1	Smp_014670.2;Smp_014670.1	686; 686	adducin related protein	Smp_014670.2;Smp_014670.1	92.1	IRNAAVIyDGLYSHQ	NAAVIY*DGLYSHQNPFEK	3	715.993		20726		60.04		2.245		0.5037		0.1622		2		1.5	Schistosoma mansoni	1
140	Smp_014780.2;Smp_014780.1	Smp_014780.2;Smp_014780.1	856; 736	alpha-actinin, putative	Smp_014780.2;Smp_014780.1	104.9	TLGGDKGyITAQDIK	TLGGDKGY*ITAQDIKER	3	648.986	11371	11433	34.29	34.7	4.006	4.521	-0.064	1.5283	0.3192	0.3121	1	1	2.65	2.73	Schistosoma mansoni	1
141	Smp_015090	Smp_015090	811	coatomer beta subunit, putative	Smp_015090	108.7	SLANPKDyPNLFPDL	IANSLANPKDY*PNLFPDLEEALSTEK	3	990.477		29180		84.14		3.156		1.1494		0.1602		1		1.51	Schistosoma mansoni	1
142	Smp_015480;Smp_084440	Smp_015480;Smp_084440	98; 98	expressed protein	Smp_015480;Smp_084440	82.7	LLKRNMEyFDKLSSA	NM#EY*FDKLSSALKFESTYSEK	3	871.72	23088		66.09		3.475		0.7665		0.1266		1		1.34		Schistosoma mansoni	1
143	Smp_015720	Smp_015720	86	GTP-bindingprotein-related	Smp_015720	44.9	PVSRVPAyLNVVDIA	VPAY*LNVVDIAGLVK	2	825.947	30322	30011	86.83	86.59	4.907	3.988	-0.1869	0.65	0.4487	0.5162	1	1	3.81	3.57	Schistosoma mansoni	1
144	Smp_015720	Smp_015720	86	GTP-bindingprotein-related	Smp_015720	44.9	PVSRVPAyLNVVDIA	VPAY*LNVVDIAGLVK	2	825.947		30017		86.62		3.941		0.16		0.4501		1		3.32	Schistosoma mansoni	1
145	Smp_015800	Smp_015800	103	expressed protein	Smp_015800	38.3	DLKIAWRyQNVPNVK	Y*QNVPNVK	2	521.242	6650	6802	21.44	21.99	2.024	2.089	-0.8472	-0.7229	0.1255	0.2145	3	1	1.29	1.66	Schistosoma mansoni	1
146	Smp_017360	Smp_017360	552	T-complex protein 1 subunit alpha (TCP-1-alpha) (CCT-alpha), putative	Smp_017360	60	HDGDECGyxxxxxxx	LKEEKQPDHDGDECGY*	3	667.263	3499	3645	12.91	13.36	2.317	2.796	1.0697	0.6409	0.1687	0.2034	3	22	1.19	1.59	Schistosoma mansoni	1
147	Smp_017610	Smp_017610	20	copper/topaquinone oxidase, putative	Smp_017610	53.7	NEIHYDQyHQLLNVE	SSNEIHYDQY*HQLLNVER	3	775.681	16127		47.11		2.953		-1.3255		0.2285		1		1.88		Schistosoma mansoni	1
148	Smp_017830.1;Smp_017830.3;Smp_017830.2	Smp_017830.1;Smp_017830.3;Smp_017830.2	53; 53; 53	expressed protein	Smp_017830.1;Smp_017830.3;Smp_017830.2	17.4	IFATEKPyEGGRGFP	KIFATEKPY*EGGR	3	525.924	6991	7116	22.37	22.84	2.871	2.341	0.0604	0.2123	0.1196	0.1385	1	3	1.46	1.27	Schistosoma mansoni	1
149	Smp_018120	Smp_018120	377	kif9, putative	Smp_018120	68.1	LLRELFMyDTLNNRG	Y*DTLNNR	2	488.2	4468	4660	15.51	16.13	2.067	1.945	0.0132	-0.0537	0.0929	0.0841	1	11	1.26	1.16	Schistosoma mansoni	1
150	Smp_018250.1;Smp_018250.3	Smp_018250.1;Smp_018250.3	61; 61	troponin I, putative	Smp_018250.1;Smp_018250.3	8.5	QLKSTGHsKYALEEK	STGHS*KYALEEKDEVANTPK	4	571.768	6697		21.57		2.557		0.458		0.1829		105		1.29		Schistosoma mansoni		1
151	Smp_018250.1;Smp_018250.3	Smp_018250.1;Smp_018250.3	63; 63	troponin I, putative	Smp_018250.1;Smp_018250.3	8.5	KSTGHSKyALEEKDE	STGHSKY*ALEEKDEVANTPK	3	762.021	6738	6871	21.68	22.18	3.55	4.437	-0.2703	-1.3981	0.077	0.1862	4	1	1.34	2.06	Schistosoma mansoni	1
152	Smp_018250.1;Smp_018250.3	Smp_018250.1;Smp_018250.3	63; 63	troponin I, putative	Smp_018250.1;Smp_018250.3	8.5	KSTGHSKyALEEKDE	STGHSKY*ALEEKDEVANTPK	3	762.021	6700		21.58		4.397		-0.2703		0.2384		7		2.37		Schistosoma mansoni	1
153	Smp_018250.1;Smp_018250.3	Smp_018250.1;Smp_018250.3	63; 63	troponin I, putative	Smp_018250.1;Smp_018250.3	8.5	KSTGHSKyALEEKDE	Y*ALEEKDEVANTPK	3	562.926	8836	8900	27.39	27.74	2.911	2.641	0.3052	-0.996	0.1467	0.0671	12	7	1.67	1.13	Schistosoma mansoni	1
154	Smp_018260	Smp_018260	439	glycogen synthase	Smp_018260	80.6	FRLKRCIyATQRNNL	CIY*ATQR	2	496.207	4268		14.97		1.958		0.432		0.2695		1		1.96		Schistosoma mansoni	1
155	Smp_018260	Smp_018260	52	glycogen synthase	Smp_018260	80.6	VNKVGGIyTVIRTKA	VGGIY*TVIR	2	529.276		17530		51.32		1.883		-0.552		0.1223		7		1.28	Schistosoma mansoni	1
156	Smp_019050.2;Smp_019050.1	Smp_019050.2;Smp_019050.1	37; 37	expressed protein	Smp_019050.2;Smp_019050.1	15.7	VVKNTEIyNNKVAAQ	NTEIY*NNKVAAQADEHDIK	3	751.678	10035	10160	30.65	31.21	3.407	3.287	0.2579	0.2772	0.2942	0.1763	12	13	2.25	1.74	Schistosoma mansoni	1
157	Smp_019050.2;Smp_019050.1	Smp_019050.2;Smp_019050.1	37; 37	expressed protein	Smp_019050.2;Smp_019050.1	15.7	VVKNTEIyNNKVAAQ	SKYEEEVVKNTEIY*NNKVAAQADEHDIK	4	836.898		14785		43.81		4.634		1.6355		0.1236		1		1.54	Schistosoma mansoni	1
158	Smp_019100	Smp_019100	543	eh domain containing/past-1-related	Smp_019100	62.1	TLNGIAEyTEPKYxx	YISPTLNGIAEY*TEPKY	2	1019.97	24015	23841	68.63	68.66	4.277	4.132	1.3355	-0.129	0.4193	0.4878	1	1	3.05	3.28	Schistosoma mansoni	1
159	Smp_019310	Smp_019310	8	cytoplasmic dynein light chain, putative	Smp_019310	12.1	MPIEQRPySNVIHQS	PIEQRPY*SNVIHQSGER	3	697.332	8219	8341	25.68	26.2	3.652	3.735	0.3565	0.0018	0.2204	0.1644	3	1	2.29	2.12	Schistosoma mansoni	1
160	Smp_019310	Smp_019310	8	cytoplasmic dynein light chain, putative	Smp_019310	12.1	MPIEQRPySNVIHQS	PIEQRPY*SNVIHQSGERK	3	740.03		6776		21.92		3.308		0.4996		0.3038		4		2.26	Schistosoma mansoni	1
161	Smp_019310	Smp_019310	8	cytoplasmic dynein light chain, putative	Smp_019310	12.1	MPIEQRPySNVIHQS	PIEQRPY*SNVIHQSGERK	4	555.275		6751		21.85		3.295		0.3577		0.2187		1		1.99	Schistosoma mansoni	1
162	Smp_019640.1;Smp_019640.2	Smp_019640.1;Smp_019640.2	42; 42	calcyphosine/tpp,putative	Smp_019640.1;Smp_019640.2	23.8	LRGANGIyGFGKQFR	GANGIY*GFGK	2	532.234	12585	12557	37.58	37.76	2.432	2.631	0.0926	-0.3561	0.2808	0.1838	4	1	2.09	1.77	Schistosoma mansoni	1
163	Smp_019790	Smp_019790	1034	tyrosine kinase	Smp_019790	178.1	KVIGNKAtYEGKTDF	AT*YEGKTDFLSEAK	2	820.366	13075		38.91		4.126		-0.0768		0.3923		1		3.08		Schistosoma mansoni		1
164	Smp_019790	Smp_019790	1034	tyrosine kinase	Smp_019790	178.1	KVIGNKAtYEGKTDF	VIGNKAT*YEGKTDFLSEAK	3	717.684	13627		40.4		3.013		0.6199		0.307		1		1.94		Schistosoma mansoni		1
165	Smp_019790	Smp_019790	1034	tyrosine kinase	Smp_019790	178.1	KVIGNKAtYEGKTDF	VIGNKAT*YEGKTDFLSEAK	3	717.684	13638		40.43		3.858		0.6199		0.4346		1		2.84		Schistosoma mansoni		1
166	Smp_019790	Smp_019790	1035	tyrosine kinase	Smp_019790	178.1	VIGNKATyEGKTDFL	ATY*EGKTDFLSEAK	2	820.366		13090		39.22		4.123		0.2627		0.4378		2		3.21	Schistosoma mansoni	1
167	Smp_019790	Smp_019790	1035	tyrosine kinase	Smp_019790	178.1	VIGNKATyEGKTDFL	ATY*EGKTDFLSEAK	3	547.247	13064	13063	38.88	39.15	2.493	3.198	-0.2141	-0.1408	0.1036	0.1652	1	1	1.23	1.77	Schistosoma mansoni	1
168	Smp_020040.3;Smp_020040.1;Smp_020040.2	Smp_020040.3;Smp_020040.1;Smp_020040.2	165; 165; 165	protein phosphatase 2C, putative	Smp_020040.3;Smp_020040.1;Smp_020040.2	42.1	ATQDHKPyNPIESRR	TFLATQDHKPY*NPIESR	3	699.665	13571	13544	40.25	40.47	2.921	2.964	-0.3851	0.0201	0.2951	0.2573	1	2	2.21	2.07	Schistosoma mansoni	1
169	Smp_020070	Smp_020070	110	expressed protein	Smp_020070	96.4	DTVSSAGyPTSPPDF	SYFDTVSSAGY*PTSPPDFSDYFK	3	886.703	28604	28409	81.76	81.86	3.696	3.216	1.7145	-0.0193	0.2556	0.1683	575	18	2.81	2.62	Schistosoma mansoni	1
170	Smp_020070	Smp_020070	110	expressed protein	Smp_020070	96.4	DTVSSAGyPTSPPDF	SYFDTVSSAGY*PTSPPDFSDYFK	3	886.703		28388		81.8		3.553		-0.0193		0.1874		1		2.86	Schistosoma mansoni	1
171	Smp_020070	Smp_020070	129	expressed protein	Smp_020070	96.4	KTRITNKyPSYSSSC	ITNKY*PSYSSSCSSYQYHHHVENVPK	4	798.852	8729		27.09		3.748		0.6994		0.0643		1		2.33		Schistosoma mansoni	1
172	Smp_020070	Smp_020070	131	expressed protein	Smp_020070	96.4	RITNKYPsYSSSCSS	ITNKYPS*YSSSCSSYQYHHHVENVPK	4	798.852		8759		27.35		4.629		-0.3043		0.1485		7		2.99	Schistosoma mansoni		1
173	Smp_020070	Smp_020070	131	expressed protein	Smp_020070	96.4	RITNKYPsYSSSCSS	ITNKYPS*YSSSCSSYQYHHHVENVPK	4	798.852		8786		27.42		5.608		-0.3043		0.2829		1		3.97	Schistosoma mansoni		1
174	Smp_020070	Smp_020070	132	expressed protein	Smp_020070	96.4	ITNKYPSySSSCSSY	ITNKYPSY*SSSCSSYQYHHHVENVPK	5	639.283	8732		27.1		3.384		0.2847		0.0774		49		2.26		Schistosoma mansoni	1
175	Smp_020070	Smp_020070	137	expressed protein	Smp_020070	96.4	PSYSSSCsSYQYHHH	ITNKYPSYSSSCS*SYQYHHHVENVPK	4	798.852	9545		29.34		4.085		0.043		0.1749		3		2.95		Schistosoma mansoni		1
176	Smp_020070	Smp_020070	139	expressed protein	Smp_020070	96.4	YSSSCSSyQYHHHVE	ITNKYPSYSSSCSSY*QYHHHVENVPK	4	798.852		9630		29.77		3.89		0.6015		0.1852		3		2.79	Schistosoma mansoni	1
177	Smp_020070	Smp_020070	186	expressed protein	Smp_020070	96.4	NASQTNNyESISRPQ	IAPESNASQTNNY*ESISRPQISVPIK	3	975.145	18076	17890	52.37	52.29	3.005	2.726	0.0855	-0.8567	0.1662	0.0649	16	386	2.52	1.61	Schistosoma mansoni	1
178	Smp_020070	Smp_020070	186	expressed protein	Smp_020070	96.4	NASQTNNyESISRPQ	IAPESNASQTNNY*ESISRPQISVPIK	3	975.145	17941		52		2.335		-0.0085		0.0929		23		1.91		Schistosoma mansoni	1
179	Smp_020070	Smp_020070	188	expressed protein	Smp_020070	96.4	SQTNNYEsISRPQIS	IAPESNASQTNNYES*ISRPQISVPIKIR	4	798.907	19200		55.43		2.975		1.0338		0.204		1		2.44		Schistosoma mansoni		1
180	Smp_020070	Smp_020070	308	expressed protein	Smp_020070	96.4	LHGKVKDyRFNAKQS	VKDY*RFNAK	2	610.795	3787	3976	13.67	14.27	2.208	2.377	0.5703	0.9548	0.0826	0.0843	48	2	1.85	1.88	Schistosoma mansoni	1
181	Smp_020070	Smp_020070	405	expressed protein	Smp_020070	96.4	KLKNRTEyTYRQKHS	NRTEY*TYR	2	591.751		3462		12.81		1.823		0.0303		0.0105		248		1.42	Schistosoma mansoni	1
182	Smp_020070	Smp_020070	407	expressed protein	Smp_020070	96.4	KNRTEYTyRQKHSSH	NRTEYTY*RQK	3	480.221	2542		10.29		2.02		-0.0452		0.0178		20		1.57		Schistosoma mansoni	1
183	Smp_020070	Smp_020070	430	expressed protein	Smp_020070	96.4	HTQLGDEsEYVLSDF	LHTQLGDES*EYVLSDFGSLDRNQK	3	944.434	25360		72.36		3.382		-1.5427		0.3133		3		3.07		Schistosoma mansoni		1
184	Smp_020070	Smp_020070	432	expressed protein	Smp_020070	96.4	QLGDESEyVLSDFGS	LHTQLGDESEY*VLSDFGSLDR	3	821.035		27407		78.93		3.628		0.3682		0.1008		1		2.61	Schistosoma mansoni	1
185	Smp_020070	Smp_020070	432	expressed protein	Smp_020070	96.4	QLGDESEyVLSDFGS	LHTQLGDESEY*VLSDFGSLDRNQK	3	944.434		25246		72.62		4.663		1.7693		0.3946		1		3.9	Schistosoma mansoni	1
186	Smp_020070	Smp_020070	447	expressed protein	Smp_020070	96.4	LDRNQKVyTMSASID	LHTQLGDESEYVLSDFGSLDRNQKVY*TMSASIDER	4	1021.72	25402		72.48		3.747		-1.3733		0.1433		90		2.09		Schistosoma mansoni	1
187	Smp_020070	Smp_020070	447	expressed protein	Smp_020070	96.4	LDRNQKVyTMSASID	NQKVY*TM#SASIDER	2	869.379		6623		21.48		2.76		1.5247		0.3085		1		2.94	Schistosoma mansoni	1
188	Smp_020070	Smp_020070	447	expressed protein	Smp_020070	96.4	LDRNQKVyTMSASID	NQKVY*TM#SASIDER	3	579.922	6499	6634	21.01	21.51	2.43	3.48	-0.0674	0.3955	0.0613	0.3643	643	7	1.56	3.61	Schistosoma mansoni	1
189	Smp_020070	Smp_020070	447	expressed protein	Smp_020070	96.4	LDRNQKVyTMSASID	NQKVY*TMSASIDER	3	574.59	10638	10678	32.31	32.62	3.327	3.299	0.19	-0.208	0.3274	0.2488	4	18	3.48	3.06	Schistosoma mansoni	1
190	Smp_020070	Smp_020070	447	expressed protein	Smp_020070	96.4	LDRNQKVyTMSASID	VY*TMSASIDER	2	676.284		12109		36.54		3.228		-0.0232		0.4141		1		3.9	Schistosoma mansoni	1
191	Smp_020070	Smp_020070	448	expressed protein	Smp_020070	96.4	DRNQKVYtMSASIDE	LHTQLGDESEYVLSDFGSLDRNQKVYT*M#SASIDER	4	1025.72	24221	24004	69.19	69.1	4.904	3.993	0.1205	-0.6105	0.3776	0.0957	1	2	3.7	2.05	Schistosoma mansoni		1
192	Smp_020070	Smp_020070	448	expressed protein	Smp_020070	96.4	DRNQKVYtMSASIDE	LHTQLGDESEYVLSDFGSLDRNQKVYT*M#SASIDER	4	1025.72	24244		69.26		3.521		0.1205		0.0721		42		1.82		Schistosoma mansoni		1
193	Smp_020070	Smp_020070	448	expressed protein	Smp_020070	96.4	DRNQKVYtMSASIDE	LHTQLGDESEYVLSDFGSLDRNQKVYT*M#SASIDER	4	1025.72	24209		69.16		4.132		-0.8841		0.0982		3		2.18		Schistosoma mansoni		1
194	Smp_020070	Smp_020070	604	expressed protein	Smp_020070	96.4	KWSIASDyQYSPSQH	KWSIASDY*QYSPSQHIK	3	706.661	15107	14965	44.38	44.27	3.364	3.915	-0.0011	0.6654	0.2973	0.2451	1	1	3.29	3.24	Schistosoma mansoni	1
195	Smp_020070	Smp_020070	604	expressed protein	Smp_020070	96.4	KWSIASDyQYSPSQH	KWSIASDY*QYSPSQHIK	3	706.661	15092	15000	44.33	44.37	3.359	3.351	1.223	-0.3223	0.2479	0.2051	2	1	3.04	2.83	Schistosoma mansoni	1
196	Smp_020070	Smp_020070	688, 692	expressed protein	Smp_020070	96.4	FNRHRPAsVSGYLDE;RPASVSGyLDECALN	HRPAS*VSGY*LDECALNR	2	1052.94	16395	16305	47.84	47.94	2.809	3.406	0.3388	0.503	0.31	0.3853	1	1	3.2	3.68	Schistosoma mansoni	1
197	Smp_020070	Smp_020070	688, 692	expressed protein	Smp_020070	96.4	FNRHRPAsVSGYLDE;RPASVSGyLDECALN	HRPAS*VSGY*LDECALNR	3	702.294	16319	16350	47.64	48.07	4.924	5.397	0.1838	0.1967	0.3887	0.4323	1	1	4.57	4.85	Schistosoma mansoni	1
198	Smp_020070	Smp_020070	688, 692	expressed protein	Smp_020070	96.4	FNRHRPAsVSGYLDE;RPASVSGyLDECALN	HRPAS*VSGY*LDECALNR	3	702.294		16173		47.58		2.965		0.1784		0.31		62		3.21	Schistosoma mansoni	1
199	Smp_020070	Smp_020070	690, 701	expressed protein	Smp_020070	96.4	RHRPASVsGYLDECA;DECALNRsYDLYPVP	HRPASVS*GYLDECALNRS*YDLYPVPTSAR	4	864.388	22013		63.15		3.113		1.1236		0.1098		197		1.96		Schistosoma mansoni		1
200	Smp_020070	Smp_020070	692	expressed protein	Smp_020070	96.4	RPASVSGyLDECALN	HRPASVSGY*LDECALNR	3	675.639	13912	13942	41.14	41.56	4.649	4.934	-0.1475	0.4476	0.3004	0.4113	1	1	4.08	4.54	Schistosoma mansoni	1
201	Smp_020070	Smp_020070	692, 702	expressed protein	Smp_020070	96.4	RPASVSGyLDECALN;ECALNRSyDLYPVPT	HRPASVSGY*LDECALNRSY*DLYPVPTSAR	4	864.388		21838		63.13		2.86		-0.1825		0.1878		28		2.24	Schistosoma mansoni	1
202	Smp_020070	Smp_020070	701	expressed protein	Smp_020070	96.4	DECALNRsYDLYPVP	S*YDLYPVPTSARPSTSFGHLHNSK	3	914.429		15926		46.93		3.377		0.9487		0.2357		1		2.9	Schistosoma mansoni		1
203	Smp_020070	Smp_020070	702	expressed protein	Smp_020070	96.4	ECALNRSyDLYPVPT	SY*DLYPVPTSAR	2	724.827	16677	16582	48.62	48.71	2.534	3.112	0.5622	0.2637	0.2991	0.3443	3	1	3.16	3.54	Schistosoma mansoni	1
204	Smp_020070	Smp_020070	733	expressed protein	Smp_020070	96.4	LKSLERDyYTSCQNL	DY*YTSCQNLSTKPYSTVK	3	745.661	13141		39.09		2.312		0.6748		0.2469		46		2.7		Schistosoma mansoni	1
205	Smp_020070	Smp_020070	734	expressed protein	Smp_020070	96.4	KSLERDYyTSCQNLS	DYY*TSCQNLSTKPYSTVK	3	745.661	12772	12768	38.08	38.34	3.287	2.887	0.1826	0.1583	0.3461	0.3314	1	1	3.6	3.28	Schistosoma mansoni	1
206	Smp_020070	Smp_020070	734	expressed protein	Smp_020070	96.4	KSLERDYyTSCQNLS	SLERDYY*TSCQNLSTKPYSTVK	3	907.414	14244	13338	42.03	39.92	5.395	5.195	0.1407	-0.0697	0.3663	0.339	1	1	4.38	4.07	Schistosoma mansoni	1
207	Smp_020070	Smp_020070	734	expressed protein	Smp_020070	96.4	KSLERDYyTSCQNLS	SLERDYY*TSCQNLSTKPYSTVK	3	907.414	13325	14158	39.59	42.09	4.455	5.165	-0.0928	1.1316	0.2261	0.3607	1	1	3.37	4.09	Schistosoma mansoni	1
208	Smp_020070	Smp_020070	734, 735	expressed protein	Smp_020070	96.4	KSLERDYyTSCQNLS;SLERDYYtSCQNLST	SLERDYY*T*SCQNLSTKPYSTVK	3	934.069	12697	12659	37.87	38.03	4.006	3.815	0.3944	-0.3786	0.2631	0.1719	4	1	3.3	2.76	Schistosoma mansoni	1	1
209	Smp_020070	Smp_020070	735	expressed protein	Smp_020070	96.4	SLERDYYtSCQNLST	SLERDYYT*SCQNLSTKPYSTVKLNR	4	776.619	14582		42.95		4.09		-0.6145		0.2027		320		2.65		Schistosoma mansoni		1
210	Smp_020070	Smp_020070	746	expressed protein	Smp_020070	96.4	NLSTKPYsTVKLNRQ	SLERDYYTSCQNLSTKPYS*TVKLNR	4	776.619		14452		42.89		3.852		-0.6425		0.1845		124		2.54	Schistosoma mansoni		1
211	Smp_020070	Smp_020070	747	expressed protein	Smp_020070	96.4	LSTKPYStVKLNRQL	DYYTSCQNLSTKPYST*VK	3	745.661	12331	12348	36.89	37.2	2.534	1.791	0.0441	0.1267	0.133	0.0567	1	23	2.41	1.68	Schistosoma mansoni		1
212	Smp_020070	Smp_020070	747	expressed protein	Smp_020070	96.4	LSTKPYStVKLNRQL	DYYTSCQNLSTKPYST*VKLNR	3	873.403	13978	13993	41.31	41.68	3.258	3.186	0.4355	2.0019	0.3343	0.2655	1	3	3.26	2.79	Schistosoma mansoni		1
213	Smp_020070	Smp_020070	788	expressed protein	Smp_020070	96.4	GNRMDNEyERIYFPQ	HGNRM#DNEY*ER	2	758.785	1634	1699	7.98	8.17	1.979	1.663	0.5692	0.5122	0.2639	0.0525	1	65	2.61	1.53	Schistosoma mansoni	1
214	Smp_020070	Smp_020070	788	expressed protein	Smp_020070	96.4	GNRMDNEyERIYFPQ	HGNRM#DNEY*ER	3	506.193	1623	1686	7.96	8.14	1.909	2.632	-0.061	-0.2047	0.1066	0.2905	52	1	2	3.02	Schistosoma mansoni	1
215	Smp_020070	Smp_020070	788	expressed protein	Smp_020070	96.4	GNRMDNEyERIYFPQ	HGNRMDNEY*ER	2	750.788	2338	2511	9.77	10.27	2.95	2.288	0.2	0.7697	0.3029	0.1526	1	1	3.24	2.24	Schistosoma mansoni	1
216	Smp_020070	Smp_020070	788	expressed protein	Smp_020070	96.4	GNRMDNEyERIYFPQ	HGNRMDNEY*ER	3	500.861	2327	2497	9.74	10.24	2.816	2.932	-0.0354	0.0851	0.32	0.347	8	1	3.29	3.4	Schistosoma mansoni	1
217	Smp_020070	Smp_020070	788	expressed protein	Smp_020070	96.4	GNRMDNEyERIYFPQ	M#DNEY*ERIYFPQSYSSHHLKIPEK	4	777.605	17451		50.7		3.138		-0.7659		0.0052		445		1.36		Schistosoma mansoni	1
218	Smp_020070	Smp_020070	788	expressed protein	Smp_020070	96.4	GNRMDNEyERIYFPQ	MDNEY*ER	2	518.676	2889		11.26		1.29		-0.7992		0.0279		10		1.62		Schistosoma mansoni	1
219	Smp_020070	Smp_020070	792	expressed protein	Smp_020070	96.4	DNEYERIyFPQSYSS	IY*FPQSYSSHHLK	3	562.927	13615	13632	40.37	40.72	3.143	3.352	0	-0.0257	0.2245	0.2899	1	1	3.2	3.47	Schistosoma mansoni	1
220	Smp_020070	Smp_020070	792	expressed protein	Smp_020070	96.4	DNEYERIyFPQSYSS	IY*FPQSYSSHHLKIPEK	4	539.266		15785		46.55		2.445		-0.4727		0.0156		21		1.71	Schistosoma mansoni	1
221	Smp_020070	Smp_020070	792	expressed protein	Smp_020070	96.4	DNEYERIyFPQSYSS	IY*FPQSYSSHHLKIPEKTCLESSLDHINLEVDR	5	807.992	22747		65.17		3.286		0.3089		0.0536		163		1.66		Schistosoma mansoni	1
222	Smp_020070	Smp_020070	792	expressed protein	Smp_020070	96.4	DNEYERIyFPQSYSS	IY*FPQSYSSHHLKIPEKTCLESSLDHINLEVDRLR	5	861.829	24026	23784	68.66	68.51	3.817	2.921	0.0777	0.2335	0.2175	0.0624	3	10	2.44	1.35	Schistosoma mansoni	1
223	Smp_020070	Smp_020070	792	expressed protein	Smp_020070	96.4	DNEYERIyFPQSYSS	M#DNEYERIY*FPQSYSSHHLK	3	880.712	16225	16177	47.37	47.59	4.507	4.627	-1.0969	-0.4997	0.1892	0.2752	1	1	3.25	3.59	Schistosoma mansoni	1
224	Smp_020070	Smp_020070	792	expressed protein	Smp_020070	96.4	DNEYERIyFPQSYSS	M#DNEYERIY*FPQSYSSHHLK	4	660.786	16183	16138	47.26	47.49	3.723	3.857	-0.0164	-0.0673	0.1989	0.1357	2	1	3.05	2.78	Schistosoma mansoni	1
225	Smp_020070	Smp_020070	792	expressed protein	Smp_020070	96.4	DNEYERIyFPQSYSS	M#DNEYERIY*FPQSYSSHHLKIPEK	4	777.605	17468	17430	50.75	51.04	3.678	3.91	-0.7659	0.4719	0.2533	0.0599	31	272	2.88	2.03	Schistosoma mansoni	1
226	Smp_020300	Smp_020300	355	dishevelled, putative	Smp_020300	104.6	WDPSPKNyFTIPRQE	CWDPSPKNY*FTIPR	3	620.943		20933		60.58		2.682		0.1326		0.3026		21		2.09	Schistosoma mansoni	1
227	Smp_020300	Smp_020300	355	dishevelled, putative	Smp_020300	104.6	WDPSPKNyFTIPRQE	NY*FTIPR	2	495.726	17396	17327	50.56	50.76	2.318	2.541	-0.2271	0.0508	0.2535	0.2499	1	1	2.06	2.14	Schistosoma mansoni	1
228	Smp_020300	Smp_020300	357	dishevelled, putative	Smp_020300	104.6	PSPKNYFtIPRQEPV	CWDPSPKNYFT*IPR	3	620.943	21107		60.65		2.136		0.2619		0.1663		100		1.25		Schistosoma mansoni		1
229	Smp_020300	Smp_020300	465	dishevelled, putative	Smp_020300	104.6	ADGDGGGyHRSRGPA	SLPEVADGDGGGY*HR	2	805.336	9636	9743	29.59	30.09	2.868	1.957	0.4199	1.3723	0.3112	0.1368	1	35	2.31	1.1	Schistosoma mansoni	1
230	Smp_021920.1;Smp_021920.2;Smp_021920.3	Smp_021920.1;Smp_021920.2;Smp_021920.3	217; 217; 217	paramyosin, putative	Smp_021920.1;Smp_021920.2;Smp_021920.3	130.8	YEAQILNySKAKSSL	SRLTSENFELLHINQDYEAQILNY*SK	4	802.135	25384	25293	72.43	72.76	2.785	3.069	0.7575	2.7029	0.0951	0.1545	3	1	1.82	2.21	Schistosoma mansoni	1
231	Smp_021920.1;Smp_021920.2;Smp_021920.3	Smp_021920.1;Smp_021920.2;Smp_021920.3	218; 218; 218	paramyosin, putative	Smp_021920.1;Smp_021920.2;Smp_021920.3	130.8	EAQILNYsKAKSSLE	LTSENFELLHINQDYEAQILNYS*K	3	988.134		26846		77.25		4.53		0.806		0.2836		2		3.67	Schistosoma mansoni		1
232	Smp_021920.1;Smp_021920.2;Smp_021920.3	Smp_021920.1;Smp_021920.2;Smp_021920.3	218; 218; 218	paramyosin, putative	Smp_021920.1;Smp_021920.2;Smp_021920.3	130.8	EAQILNYsKAKSSLE	LTSENFELLHINQDYEAQILNYS*K	3	988.134		26810		77.14		6.11		-0.2792		0.336		1		4.61	Schistosoma mansoni		1
233	Smp_021920.1;Smp_021920.2;Smp_021920.3	Smp_021920.1;Smp_021920.2;Smp_021920.3	485; 485; 485	paramyosin, putative	Smp_021920.1;Smp_021920.2;Smp_021920.3	130.8	LHDMDQKyQASQAAL	Y*QASQAALNHLK	2	712.34		10661		32.57		3.142		2.5367		0.3882		1		3.63	Schistosoma mansoni	1
234	Smp_022340	Smp_022340	202, 204	pdz and lim domain protein, putative	Smp_022340	35.5	EGRYRKIsHSSYNSP;RYRKISHsSYNSPMG	KIS*HS*SYNSPMGLYNQK	3	705.299	12692		37.86		3.101		-0.5618		0.1921		1		1.95		Schistosoma mansoni		1
235	Smp_022340	Smp_022340	204, 205	pdz and lim domain protein, putative	Smp_022340	35.5	RYRKISHsSYNSPMG;YRKISHSsYNSPMGL	KISHS*S*YNSPM#GLYNQK	3	710.63		9251		28.71		2.458		0.5335		0.0991		20		1.17	Schistosoma mansoni		1
236	Smp_022340	Smp_022340	205	pdz and lim domain protein, putative	Smp_022340	35.5	YRKISHSsYNSPMGL	ISHSS*YNSPM#GLYNQK	3	641.277		9085		28.25		2.649		1.3532		0.1046		1		1.44	Schistosoma mansoni		1
237	Smp_022340	Smp_022340	205	pdz and lim domain protein, putative	Smp_022340	35.5	YRKISHSsYNSPMGL	KISHSS*YNSPM#GLYNQK	3	683.975		7745		24.57		3.299		0.1045		0.2566		1		2.22	Schistosoma mansoni		1
238	Smp_022340	Smp_022340	205, 206	pdz and lim domain protein, putative	Smp_022340	35.5	YRKISHSsYNSPMGL;RKISHSSyNSPMGLY	KISHSS*Y*NSPMGLYNQK	3	705.299		12696		38.13		2.651		0.1381		0.1576		1		1.53	Schistosoma mansoni	1	1
239	Smp_022340	Smp_022340	206	pdz and lim domain protein, putative	Smp_022340	35.5	RKISHSSyNSPMGLY	KISHSSY*NSPM#GLYNQK	3	683.975	7636		24.11		3.531		0.4338		0.2089		2		2.24		Schistosoma mansoni	1
240	Smp_022340	Smp_022340	206	pdz and lim domain protein, putative	Smp_022340	35.5	RKISHSSyNSPMGLY	KISHSSY*NSPMGLYNQK	3	678.643		11011		33.51		3.429		0.14		0.2806		2		2.37	Schistosoma mansoni	1
241	Smp_022340	Smp_022340	208	pdz and lim domain protein, putative	Smp_022340	35.5	ISHSSYNsPMGLYNQ	ISHSSYNS*PM#GLYNQK	3	641.277	9044		27.97		2.444		-0.6699		0.0656		34		1.32		Schistosoma mansoni		1
242	Smp_022340	Smp_022340	290	pdz and lim domain protein, putative	Smp_022340	35.5	IGLRNIGyFYIKEQL	NIGY*FYIKEQLYCETHAK	3	786.361	22014	21862	63.16	63.19	3.457	3.32	0.6988	-0.1467	0.4033	0.3348	1	1	2.93	2.49	Schistosoma mansoni	1
243	Smp_022340	Smp_022340	298	pdz and lim domain protein, putative	Smp_022340	35.5	FYIKEQLyCETHAKQ	NIGYFYIKEQLY*CETHAK	3	786.361	23124	22949	66.19	66.18	3.686	3.476	-0.0882	0.2634	0.2222	0.318	1	1	2.34	2.5	Schistosoma mansoni	1
244	Smp_022400	Smp_022400	166	glucose-6-phosphate isomerase, putative	Smp_022400	61	VTECLKPyASHIRVH	QITDVVNIGIGGSDLGPVM#VTECLKPY*ASHIR	4	884.689		25466		73.25		3.381		1.2647		0.0084		1		1.33	Schistosoma mansoni	1
245	Smp_022400	Smp_022400	342	glucose-6-phosphate isomerase, putative	Smp_022400	61	YMSRFAAyFQQGDME	FAAY*FQQGDM#ESNGK	2	894.85		13183		39.49		3.488		-0.7646		0.3771		1		3.22	Schistosoma mansoni	1
246	Smp_022400	Smp_022400	364	glucose-6-phosphate isomerase, putative	Smp_022400	61	RDGKEVDySTGPIVW	DGKEVDY*STGPIVWGEPGTNGQHAFYQLIHQGTR	4	960.197	25290	25178	72.17	72.42	3.357	4.044	-0.1162	0.4659	0.0618	0.1989	37	3	1.34	2.21	Schistosoma mansoni	1
247	Smp_022400	Smp_022400	364	glucose-6-phosphate isomerase, putative	Smp_022400	61	RDGKEVDySTGPIVW	RDGKEVDY*STGPIVWGEPGTNGQHAFYQLIHQGTR	4	999.222		23574		67.91		4.445		0.5013		0.1977		1		2.19	Schistosoma mansoni	1
248	Smp_022990	Smp_022990	22	voltage-dependent anion-selective channel, putative	Smp_022990	31.9	DLLFKKFyFGLYNIH	KFY*FGLYNIHCTTK	3	624.623		20447		59.27		3.651		0.0253		0.1377		1		1.84	Schistosoma mansoni	1
249	Smp_023530	Smp_023530	55	nucleosome assembly protein, putative	Smp_023530	44.6	RALKKLQyETLKIDS	KLQY*ETLKIDSEFYK	3	662.327	18903	18773	54.65	54.65	3.489	3.286	-0.7035	-0.4478	0.3059	0.3168	1	31	2.26	2.17	Schistosoma mansoni	1
250	Smp_023530	Smp_023530	55	nucleosome assembly protein, putative	Smp_023530	44.6	RALKKLQyETLKIDS	LQY*ETLKIDSEFYK	3	619.629	20461	20322	58.91	58.94	3.283	2.717	0.0842	-0.3056	0.2523	0.0901	1	1	2.2	1.24	Schistosoma mansoni	1
251	Smp_024110	Smp_024110	200	phosphopyruvate hydratase	Smp_024110	47	KAVIKREyGLDACNV	AVIKREY*GLDACNVGDEGGFAPNIQDNM#K	4	820.122	17121	17026	49.82	49.92	3.515	3.114	0.0423	0.3371	0.1964	0.0445	10	8	1.84	1.04	Schistosoma mansoni	1
252	Smp_024110	Smp_024110	200	phosphopyruvate hydratase	Smp_024110	47	KAVIKREyGLDACNV	AVIKREY*GLDACNVGDEGGFAPNIQDNM#K	4	820.122	17144		49.88		4.234		0.7708		0.2658		12		2.42		Schistosoma mansoni	1
253	Smp_024140.4;Smp_024140.1;Smp_024140.3	Smp_024140.4;Smp_024140.1;Smp_024140.3	172; 172; 172	polyadenylate binding protein, putative	Smp_024140.4;Smp_024140.1;Smp_024140.3	80	IIRDRVVyVGKFIPK	DRVVY*VGK	2	508.252	5670	5807	18.8	19.28	2.494	2.629	-0.1714	-0.3155	0.2046	0.2501	1	1	1.84	1.98	Schistosoma mansoni	1
254	Smp_024140.4;Smp_024140.1;Smp_024140.3	Smp_024140.4;Smp_024140.1;Smp_024140.3	172; 172; 172	polyadenylate binding protein, putative	Smp_024140.4;Smp_024140.1;Smp_024140.3	80	IIRDRVVyVGKFIPK	DRVVY*VGK	3	339.171		5842		19.37		2.457		0.2576		0.0435		1		1.16	Schistosoma mansoni	1
255	Smp_024140.4;Smp_024140.1;Smp_024140.3	Smp_024140.4;Smp_024140.1;Smp_024140.3	172; 172; 172	polyadenylate binding protein, putative	Smp_024140.4;Smp_024140.1;Smp_024140.3	80	IIRDRVVyVGKFIPK	VVY*VGKFIPK	2	615.338		18252		53.24		2.595		0.7373		0.2892		1		2.05	Schistosoma mansoni	1
256	Smp_024140.4;Smp_024140.1;Smp_024140.3	Smp_024140.4;Smp_024140.1;Smp_024140.3	367; 367; 367	polyadenylate binding protein, putative	Smp_024140.4;Smp_024140.1;Smp_024140.3	80	IIGSKPLyVALAQRK	AVTDM#NGTIIGSKPLY*VALAQR	3	805.41	22205	22064	63.68	63.75	3.653	3.064	0.8505	0.9554	0.4262	0.2652	1	1	3.06	2.04	Schistosoma mansoni	1
257	Smp_024140.4;Smp_024140.1;Smp_024140.3	Smp_024140.4;Smp_024140.1;Smp_024140.3	367; 367; 367	polyadenylate binding protein, putative	Smp_024140.4;Smp_024140.1;Smp_024140.3	80	IIGSKPLyVALAQRK	AVTDM#NGTIIGSKPLY*VALAQRK	3	848.108	19815		57.14		3.662		-0.0548		0.4254		1		2.89		Schistosoma mansoni	1
258	Smp_024140.4;Smp_024140.1;Smp_024140.3	Smp_024140.4;Smp_024140.1;Smp_024140.3	641; 641; 639	polyadenylate binding protein, putative	Smp_024140.4;Smp_024140.1;Smp_024140.3	80	RTLGEHLyPRIKAMY	TLGEHLY*PR	2	583.274	10220		31.16		1.908		-1.2396		0.181		1		1.56		Schistosoma mansoni	1
259	Smp_024520	Smp_024520	233	rab GDP-dissociation inhibitor, putative	Smp_024520	50.7	SPYLYPLyGLGELPQ	FGKSPYLYPLY*GLGELPQAFAR	3	856.429		32118		93		4.121		1.8228		0.2728		1		2.31	Schistosoma mansoni	1
260	Smp_024660	Smp_024660	1288	cell adhesion molecule, putative	Smp_024660	205.5	LCTPKLAyQNNSLHL	LAY*QNNSLHLLSLPGR	3	625.987	21773		62.49		2.547		0.5713		0.0943		117		1.19		Schistosoma mansoni	1
261	Smp_024660	Smp_024660	1367	cell adhesion molecule, putative	Smp_024660	205.5	LCTKLKDyNQNNFAA	LKDY*NQNNFAANSFNLGDNLK	3	827.38		21089		61.02		3.578		-1.7024		0.1205		1		1.43	Schistosoma mansoni	1
262	Smp_025510	Smp_025510	22	skd/vacuolar sorting, putative	Smp_025510	48.6	NEDKAKNyEQALRYY	GIQLVTLATNEDKAKNY*EQALR	3	852.434	19688	19615	56.79	57	3.45	3.809	0.1754	-0.2446	0.2241	0.3283	1	1	1.76	2.38	Schistosoma mansoni	1
263	Smp_025510	Smp_025510	22	skd/vacuolar sorting, putative	Smp_025510	48.6	NEDKAKNyEQALRYY	GIQLVTLATNEDKAKNY*EQALR	4	639.577		19626		57.03		2.986		0.0886		0.1675		2		1.45	Schistosoma mansoni	1
264	Smp_025510	Smp_025510	35	skd/vacuolar sorting, putative	Smp_025510	48.6	YYEHAIEyFIHAIKY	YYEHAIEY*FIHAIKYEAPSDR	4	674.561		28068		80.85		3.979		1.0066		0.3153		1		2.63	Schistosoma mansoni	1
265	Smp_025510	Smp_025510	35	skd/vacuolar sorting, putative	Smp_025510	48.6	YYEHAIEyFIHAIKY	YYEHAIEY*FIHAIKYEAPSDR	4	674.561		28048		80.79		3.925		1.0066		0.2759		1		2.45	Schistosoma mansoni	1
266	Smp_025620	Smp_025620	424	DNA double-strand break repair rad50 ATPase, putative	Smp_025620	66.5	KTGVDHIyDKLSFLN	TGVDHIY*DKLSFLNVNITK	3	753.047	24452		69.85		3.172		-0.6041		0.1615		10		1.54		Schistosoma mansoni	1
267	Smp_027000	Smp_027000	85	family S9 unassigned peptidase (S09 family)	Smp_027000	50.5	GNNIAILyMPINSSS	RGNNIAILY*MPINSSS	2	915.434		31574		91.29		2.18		-1.4348		0.22		21		1.27	Schistosoma mansoni	1
268	Smp_027400	Smp_027400	720	tyrosine kinase	Smp_027400	102	SRAVGVEsDYYKATQ	AVGVES*DYYK	2	605.755	9624	9654	29.56	29.83	1.993	2.459	0.3547	0.234	0.1745	0.1321	6	1	1.57	1.53	Schistosoma mansoni		1
269	Smp_027400	Smp_027400	722	tyrosine kinase	Smp_027400	102	AVGVESDyYKATQRG	AVGVESDY*YKATQR	2	833.877	8820	8877	27.35	27.68	3.719	3.797	-1.1349	0.0213	0.4133	0.463	2	1	2.97	3.17	Schistosoma mansoni	1
270	Smp_027400	Smp_027400	722, 723	tyrosine kinase	Smp_027400	102	AVGVESDyYKATQRG;VGVESDYyKATQRGK	AVGVESDY*Y*KATQR	2	873.86	7359	7443	23.36	23.74	3.322	3.678	0.3002	0.2848	0.4262	0.4725	1	1	2.9	3.14	Schistosoma mansoni	1
271	Smp_028030	Smp_028030	607	slit-robo rho gtpase activating protein, putative	Smp_028030	76.4	ASDGSNSsYGELGKV	CPASDGSNSS*YGELGKVILR	3	730.668		18147		52.95		2.958		1.9337		0.171		177		1.28	Schistosoma mansoni		1
272	Smp_028030	Smp_028030	608	slit-robo rho gtpase activating protein, putative	Smp_028030	76.4	SDGSNSSyGELGKVI	CPASDGSNSSY*GELGK	2	854.83	6310		20.52		4.529		0.1844		0.4591		1		3.6		Schistosoma mansoni	1
273	Smp_028030	Smp_028030	608	slit-robo rho gtpase activating protein, putative	Smp_028030	76.4	SDGSNSSyGELGKVI	CPASDGSNSSY*GELGKVILR	3	730.668		18165		53		2.872		1.9337		0.2161		3		1.53	Schistosoma mansoni	1
274	Smp_028040	Smp_028040	401	slit-robo rho gtpase activating protein 1,3, putative	Smp_028040	91.6	ELINQKDyDVSRLFC	LLELINQKDY*DVSR	2	893.443	17816	17745	51.69	51.9	4.693	4.106	0.5994	1.13	0.3966	0.4018	1	1	3.35	2.99	Schistosoma mansoni	1
275	Smp_028040	Smp_028040	401	slit-robo rho gtpase activating protein 1,3, putative	Smp_028040	91.6	ELINQKDyDVSRLFC	LLELINQKDY*DVSR	3	595.964	17790		51.62		2.763		0.2308		0.2075		1		1.78		Schistosoma mansoni	1
276	Smp_028630	Smp_028630	541	exocyst complex component sec6, 3' fragment	Smp_028630	65.2	GLSADSHyGRELSQK	GLSADSHY*GR	2	571.735		4241		14.99		2.058		-1.5011		0.3024		1		1.89	Schistosoma mansoni	1
277	Smp_028650	Smp_028650	272	hypothetical protein conserved	Smp_028650	59.5	AKLKSATyGTPSSQS	LKSATY*GTPSSQSVCFNSVK	3	747.68		13214		39.57		3.771		-0.309		0.2899		4		2.3	Schistosoma mansoni	1
278	Smp_028650	Smp_028650	272	hypothetical protein conserved	Smp_028650	59.5	AKLKSATyGTPSSQS	SATY*GTPSSQSVCFNSVK	3	667.287	13941		41.21		2.533		0.458		0.2287		14		1.74		Schistosoma mansoni	1
279	Smp_029990	Smp_029990	30	dedicator of cytokinesis protein 1 (DOCK1), putative	Smp_029990	167.2	PHSSSSAyASSGVGS	SSSSAY*ASSGVGSTSDR	2	843.336	4743		16.24		3.077		0.3958		0.407		1		2.69		Schistosoma mansoni	1
280	Smp_030000	Smp_030000	410	leucine aminopeptidase (M17 family)	Smp_030000	56.7	PARVKKVsYELQNSG	KVS*YELQNSGDLISDIAEISTIR	3	877.769	31835		91.37		4.115		0.4203		0.242		2		2.51		Schistosoma mansoni		1
281	Smp_030000	Smp_030000	410	leucine aminopeptidase (M17 family)	Smp_030000	56.7	PARVKKVsYELQNSG	VS*YELQNSGDLISDIAEISTIR	3	835.07	34128		98.27		6.159		0.2248		0.4348		1		4.44		Schistosoma mansoni		1
282	Smp_030000	Smp_030000	411	leucine aminopeptidase (M17 family)	Smp_030000	56.7	ARVKKVSyELQNSGD	KVSY*ELQNSGDLISDIAEISTIR	3	877.769		31525		91.15		4.255		0.3556		0.302		1		2.82	Schistosoma mansoni	1
283	Smp_030000	Smp_030000	411	leucine aminopeptidase (M17 family)	Smp_030000	56.7	ARVKKVSyELQNSGD	VSY*ELQNSGDLISDIAEISTIR	3	835.07		33872		98.29		5.013		1.629		0.3764		1		3.58	Schistosoma mansoni	1
284	Smp_030000	Smp_030000	411	leucine aminopeptidase (M17 family)	Smp_030000	56.7	ARVKKVSyELQNSGD	VSY*ELQNSGDLISDIAEISTIR	3	835.07		33884		98.32		5.689		2.1941		0.4511		1		4.15	Schistosoma mansoni	1
285	Smp_030000	Smp_030000	443	leucine aminopeptidase (M17 family)	Smp_030000	56.7	MNKAKSEyEDLLQCN	AKSEY*EDLLQCNNLASSATPR	3	816.369	18273		52.92		4.101		-4.3339		0.3602		1		2.79		Schistosoma mansoni	1
286	Smp_030220	Smp_030220	61	phosphoglycolate/pyridoxal phosphate phosphatase, putative	Smp_030220	31.9	SRRSVKEyVSKCHGL	SVKEY*VSK	2	510.244	3195		12.09		2.217		-0.0482		0.1669		28		1.42		Schistosoma mansoni	1
287	Smp_030300.4;Smp_030300.3	Smp_030300.4;Smp_030300.3	410; 410	endoplasmin, putative	Smp_030300.4;Smp_030300.3	244.5	KLYVRRVyISDAAED	RVY*ISDAAEDLLPK	2	835.413	22713	22358	65.07	64.55	3.19	3.325	1.6098	0.8186	0.1545	0.3032	3	1	2.06	2.73	Schistosoma mansoni	1
288	Smp_030300.4;Smp_030300.3	Smp_030300.4;Smp_030300.3	410; 410	endoplasmin, putative	Smp_030300.4;Smp_030300.3	244.5	KLYVRRVyISDAAED	RVY*ISDAAEDLLPK	3	557.278	22462	22485	64.39	64.9	3.736	3.737	0.4445	-0.1314	0.2875	0.2867	1	1	2.96	2.94	Schistosoma mansoni	1
289	Smp_030300.4;Smp_030300.3	Smp_030300.4;Smp_030300.3	410; 410	endoplasmin, putative	Smp_030300.4;Smp_030300.3	244.5	KLYVRRVyISDAAED	RVY*ISDAAEDLLPK	3	557.278	22645	22301	64.89	64.4	4.37	4.066	0.399	-0.3518	0.3373	0.251	1	1	3.46	2.94	Schistosoma mansoni	1
290	Smp_030300.4;Smp_030300.3	Smp_030300.4;Smp_030300.3	410; 410	endoplasmin, putative	Smp_030300.4;Smp_030300.3	244.5	KLYVRRVyISDAAED	RVY*ISDAAEDLLPK	3	557.278	22401		64.22		3.245		-0.222		0.128		3		2.1		Schistosoma mansoni	1
291	Smp_030300.4;Smp_030300.3	Smp_030300.4;Smp_030300.3	412; 412	endoplasmin, putative	Smp_030300.4;Smp_030300.3	244.5	YVRRVYIsDAAEDLL	RVYIS*DAAEDLLPK	2	835.413	22516		64.54		2.904		0.3032		0.1254		2		1.88		Schistosoma mansoni		1
292	Smp_030690	Smp_030690	171	elongation factor 1-beta, putative	Smp_030690	23.9	SKLIPLAyGIKKLQI	LIPLAY*GIK	2	534.299		22002		63.58		1.658		0.0138		0.1178		5		1.21	Schistosoma mansoni	1
293	Smp_030730	Smp_030730	340	tubulin beta chain, putative	Smp_030730	49.6	VQNKNSSyFVDWIPN	NSSY*FVDWIPNNVK	2	881.895	26697	26402	76.22	75.94	3.08	2.532	0.5682	0.3186	0.2794	0.2291	1	1	2.29	1.82	Schistosoma mansoni	1
294	Smp_030830.1;Smp_030830.2	Smp_030830.1;Smp_030830.2	286; 286	rna-binding ras-gap sh3 binding protein related	Smp_030830.1;Smp_030830.2	34.5	NNANVSEyETSNERH	NNANVSEY*ETSNER	2	853.836	5410	5567	18.1	18.62	4.474	4.033	1.1132	1.1257	0.5041	0.467	1	1	3.8	3.36	Schistosoma mansoni	1
295	Smp_030830.1;Smp_030830.2	Smp_030830.1;Smp_030830.2	286; 286	rna-binding ras-gap sh3 binding protein related	Smp_030830.1;Smp_030830.2	34.5	NNANVSEyETSNERH	NNANVSEY*ETSNER	2	853.836	5428		18.15		4.396		1.1132		0.4605		1		3.59		Schistosoma mansoni	1
296	Smp_031100	Smp_031100	164, 168	liquid facets, putative	Smp_031100	65.7	TTASTGDsPVKYGVQ;TGDSPVKyGVQPSGR	DRLM#HGGLGTTASTGDS*PVKY*GVQPSGR	4	755.839	10976		33.22		3.34		1.2859		0.1836		15		1.38		Schistosoma mansoni	1
297	Smp_031100	Smp_031100	168	liquid facets, putative	Smp_031100	65.7	TGDSPVKyGVQPSGR	DRLM#HGGLGTTASTGDSPVKY*GVQPSGR	4	735.847	10950		33.15		3.658		0.2632		0.304		1		2.07		Schistosoma mansoni	1
298	Smp_031100	Smp_031100	168	liquid facets, putative	Smp_031100	65.7	TGDSPVKyGVQPSGR	DRLM#HGGLGTTASTGDSPVKY*GVQPSGR	4	735.847	10934		33.11		3.43		0.2632		0.2283		1		1.67		Schistosoma mansoni	1
299	Smp_031100	Smp_031100	185	liquid facets, putative	Smp_031100	65.7	YPIGYSGsNYFDKGT	SSYPIGYSGS*NYFDKGTPPSK	3	778.01		16127		47.46		2.409		-0.2631		0.2076		3		1.4	Schistosoma mansoni		1
300	Smp_032520.1;Smp_032520.2	Smp_032520.1;Smp_032520.2	240; 240	lysosome-associated membrane glycoprotein, putative	Smp_032520.1;Smp_032520.2	26.6	GNGVSGGyQQIxxxx	NISGNGVSGGY*QQI	2	737.322	13543	13553	40.17	40.49	3.796	3.831	0.1458	0.81	0.2906	0.2987	1	2	2.65	2.62	Schistosoma mansoni	1
301	Smp_033710	Smp_033710	506	DEAD box ATP-dependent RNA helicase, putative	Smp_033710	71	NVKHVINyDLPSDIE	HVINY*DLPSDIEEYVHR	3	727		23084		66.56		3.53		-0.1443		0.3406		1		2.73	Schistosoma mansoni	1
302	Smp_033710	Smp_033710	506	DEAD box ATP-dependent RNA helicase, putative	Smp_033710	71	NVKHVINyDLPSDIE	HVINY*DLPSDIEEYVHR	3	727		23103		66.62		3.526		-0.1443		0.3192		1		2.64	Schistosoma mansoni	1
303	Smp_034190.2;Smp_034190.1	Smp_034190.2;Smp_034190.1	145; 145	DEAD box ATP-dependent RNA helicase, putative	Smp_034190.2;Smp_034190.1	41.3	EDIRKLDyGQHVISG	KLDY*GQHVISGTPGR	3	569.945	9231		28.48		2.831		0.1885		0.1493		1		1.52		Schistosoma mansoni	1
304	Smp_034490	Smp_034490	50	proteasome catalytic subunit 1 (T01 family)	Smp_034490	24.5	SRTSSGTyVVNRVTD	TSSGTY*VVNR	2	582.258	4813	4972	16.45	16.96	2.385	2.518	-0.2101	0.1902	0.2434	0.3077	1	1	1.92	2.25	Schistosoma mansoni	1
305	Smp_034550	Smp_034550	342	alpha-actinin, putative	Smp_034550	104.3	EKTLLENtYNTLQTR	TLLENT*YNTLQTR	3	549.598	17496		50.83		2.961		-0.1183		0.1565		2		2.06		Schistosoma mansoni		1
306	Smp_034550	Smp_034550	343	alpha-actinin, putative	Smp_034550	104.3	KTLLENTyNTLQTRL	TLLENTY*NTLQTR	2	823.893	17461	17411	50.73	50.99	4.022	3.921	-0.2865	1.3798	0.3028	0.355	1	1	3.07	3.08	Schistosoma mansoni	1
307	Smp_034550	Smp_034550	343	alpha-actinin, putative	Smp_034550	104.3	KTLLENTyNTLQTRL	TLLENTY*NTLQTR	3	549.598	9360	17427	28.83	51.03	2.336	3.246	7.545	-0.0743	0.092	0.1649	11	2	1.1	2.14	Schistosoma mansoni	1
308	Smp_034550	Smp_034550	848	alpha-actinin, putative	Smp_034550	104.3	TLAGDTPyITTEQLK	TLAGDTPY*ITTEQLK	2	865.916	17968		52.07		3.551		1.1682		0.4471		1		3.32		Schistosoma mansoni	1
309	Smp_034840.2;Smp_034840.3;Smp_034840.1	Smp_034840.2;Smp_034840.3;Smp_034840.1	131; 131; 109	14-3-3 epsilon	Smp_034840.2;Smp_034840.3;Smp_034840.1	28.8	MKGDYFRyMAEFSVD	Y*M#AEFSVDPQR	2	719.789	13866	13922	41.02	41.5	3.374	3.29	0.1491	0.1915	0.3707	0.3637	1	1	3.09	2.95	Schistosoma mansoni	1
310	Smp_034840.2;Smp_034840.3;Smp_034840.1	Smp_034840.2;Smp_034840.3;Smp_034840.1	131; 131; 109	14-3-3 epsilon	Smp_034840.2;Smp_034840.3;Smp_034840.1	28.8	MKGDYFRyMAEFSVD	Y*M#AEFSVDPQRK	2	783.837	11224	11280	33.9	34.28	3.47	3.245	-0.0549	-0.3007	0.3389	0.3016	1	1	2.8	2.47	Schistosoma mansoni	1
311	Smp_034840.2;Smp_034840.3;Smp_034840.1	Smp_034840.2;Smp_034840.3;Smp_034840.1	131; 131; 109	14-3-3 epsilon	Smp_034840.2;Smp_034840.3;Smp_034840.1	28.8	MKGDYFRyMAEFSVD	Y*M#AEFSVDPQRK	3	522.894	11181	11218	33.78	34.11	2.719	2.276	-0.2724	-0.3591	0.3322	0.1539	1	1	2.47	1.5	Schistosoma mansoni	1
312	Smp_034840.2;Smp_034840.3;Smp_034840.1	Smp_034840.2;Smp_034840.3;Smp_034840.1	131; 131; 109	14-3-3 epsilon	Smp_034840.2;Smp_034840.3;Smp_034840.1	28.8	MKGDYFRyMAEFSVD	Y*MAEFSVDPQR	2	711.792	17209	17130	50.06	50.21	2.642	2.915	1.087	0.6463	0.3944	0.3301	1	1	2.79	2.62	Schistosoma mansoni	1
313	Smp_034840.2;Smp_034840.3;Smp_034840.1	Smp_034840.2;Smp_034840.3;Smp_034840.1	131; 131; 109	14-3-3 epsilon	Smp_034840.2;Smp_034840.3;Smp_034840.1	28.8	MKGDYFRyMAEFSVD	Y*MAEFSVDPQRK	3	517.562	14299	14283	42.18	42.43	1.927	1.945	-0.213	-0.2893	0.1421	0.1558	81	15	1.29	1.35	Schistosoma mansoni	1
314	Smp_034840.2;Smp_034840.3;Smp_034840.1	Smp_034840.2;Smp_034840.3;Smp_034840.1	152; 152; 130	14-3-3 epsilon	Smp_034840.2;Smp_034840.3;Smp_034840.1	28.8	AEESNKAyQEASEIA	AAEESNKAY*QEASEIAATQLFPTHPIR	4	763.866		22363		64.57		4.006		0.587		0.414		2		2.94	Schistosoma mansoni	1
315	Smp_034840.2;Smp_034840.3;Smp_034840.1	Smp_034840.2;Smp_034840.3;Smp_034840.1	213; 213; 191	14-3-3 epsilon	Smp_034840.2;Smp_034840.3;Smp_034840.1	28.8	LDQLSEEsYKDSTLI	LDQLSEES*YKDSTLIM#QLLR	3	826.733		29929		86.35		4.091		-0.8535		0.2765		4		2.55	Schistosoma mansoni		1
316	Smp_035030	Smp_035030	549	ATP-dependent RNA Helicase, putative	Smp_035030	145.1	GRTHPVEyYFLEDCI	THPVEY*YFLEDCIK	3	631.942	24446		69.83		3.678		1.9027		0.1562		6		2.08		Schistosoma mansoni	1
317	Smp_035200.4;Smp_035200.1	Smp_035200.4;Smp_035200.1	33; 33	hsp40, subfamily A, members 1,2,4, putative	Smp_035200.4;Smp_035200.1	45.2	YRQKALKyHPDKNPD	ALKY*HPDKNPDSADKFK	3	685.33		5354		18.02		3.119		0.4346		0.0855		10		1.06	Schistosoma mansoni	1
318	Smp_035200.4;Smp_035200.1	Smp_035200.4;Smp_035200.1	33; 33	hsp40, subfamily A, members 1,2,4, putative	Smp_035200.4;Smp_035200.1	45.2	YRQKALKyHPDKNPD	ALKY*HPDKNPDSADKFK	4	514.249	5243	5349	17.64	18	2.702	3.454	-0.3728	-0.6254	0.1317	0.0409	1	1	1.11	1.08	Schistosoma mansoni	1
319	Smp_035200.4;Smp_035200.1	Smp_035200.4;Smp_035200.1	7; 7	hsp40, subfamily A, members 1,2,4, putative	Smp_035200.4;Smp_035200.1	45.2	xMVKERKyYDLLGVP	KY*YDLLGVPVTATEAEIK	3	697.353		24796		71.33		3.658		1.2991		0.3059		4		2.44	Schistosoma mansoni	1
320	Smp_035200.4;Smp_035200.1	Smp_035200.4;Smp_035200.1	7; 7	hsp40, subfamily A, members 1,2,4, putative	Smp_035200.4;Smp_035200.1	45.2	xMVKERKyYDLLGVP	KY*YDLLGVPVTATEAEIKK	3	740.052		22319		64.45		3.653		0.0828		0.3275		1		2.39	Schistosoma mansoni	1
321	Smp_035200.4;Smp_035200.1	Smp_035200.4;Smp_035200.1	8; 8	hsp40, subfamily A, members 1,2,4, putative	Smp_035200.4;Smp_035200.1	45.2	MVKERKYyDLLGVPV	KYY*DLLGVPVTATEAEIKK	3	740.052	22487		64.45		2.673		0.1208		0.1131		1		1.11		Schistosoma mansoni	1
322	Smp_035200.4;Smp_035200.2;Smp_035200.3	Smp_035200.4;Smp_035200.2;Smp_035200.3	295; 187; 243	hsp40, subfamily A, members 1,2,4, putative	Smp_035200.4;Smp_035200.2;Smp_035200.3	45.2	NSRPGEVyTNKDFRA	TLVINSRPGEVY*TNKDFR	3	730.363	14358		42.35		2.379		0.1505		0.2365		1		1.68		Schistosoma mansoni	1
323	Smp_035200.4;Smp_035200.2;Smp_035200.3	Smp_035200.4;Smp_035200.2;Smp_035200.3	383; 275; 331	hsp40, subfamily A, members 1,2,4, putative	Smp_035200.4;Smp_035200.2;Smp_035200.3	45.2	QERRGEVyEDVDGSE	GEVY*EDVDGSESSNPR	2	910.355	8394	8507	26.15	26.65	4.645	4.726	-4.7541	2.8055	0.5257	0.5396	1	1	3.78	3.94	Schistosoma mansoni	1
324	Smp_035200.4;Smp_035200.2;Smp_035200.3	Smp_035200.4;Smp_035200.2;Smp_035200.3	383; 275; 331	hsp40, subfamily A, members 1,2,4, putative	Smp_035200.4;Smp_035200.2;Smp_035200.3	45.2	QERRGEVyEDVDGSE	RGEVY*EDVDGSESSNPR	2	988.405		7320		23.38		6.055		0.2463		0.4702		1		4.23	Schistosoma mansoni	1
325	Smp_035200.4;Smp_035200.2;Smp_035200.3	Smp_035200.4;Smp_035200.2;Smp_035200.3	383; 275; 331	hsp40, subfamily A, members 1,2,4, putative	Smp_035200.4;Smp_035200.2;Smp_035200.3	45.2	QERRGEVyEDVDGSE	RGEVY*EDVDGSESSNPR	3	659.273	7271	7317	23.13	23.38	4.149	4.477	0.3201	0.3121	0.3833	0.4568	1	1	3.11	3.52	Schistosoma mansoni	1
326	Smp_035210	Smp_035210	809	Hypothetical protein, putative	Smp_035210	102.1	QEDNVTTyGNYNRQR	IGLTAQEDNVTTY*GNYNR	3	703.648	15489	15452	45.38	45.63	2.614	3.347	-0.0846	-0.1778	0.0842	0.1682	3	1	1.37	2.01	Schistosoma mansoni	1
327	Smp_035210	Smp_035210	821	Hypothetical protein, putative	Smp_035210	102.1	RQRSGSLyPTRSRNY	SGSLY*PTR	2	480.713		5996		19.79		1.445		0.3813		0.1475		15		1.28	Schistosoma mansoni	1
328	Smp_035260.3;Smp_035260.2;Smp_035260.1	Smp_035260.3;Smp_035260.2;Smp_035260.1	149; 149; 149	epidermal growth factor receptor kinase substrate eps8-related protein	Smp_035260.3;Smp_035260.2;Smp_035260.1	50.2	AGALDHDsYNQDVND	AGALDHDS*YNQDVNDSM#LISR	3	806.341	14028		41.45		4.191		1.8193		0.2272		1		2.35		Schistosoma mansoni		1
329	Smp_035390	Smp_035390	570	protein tyrosine phosphatase n11 (shp2), putative	Smp_035390	79.2	LRRTGRDyTNINRAA	RTGRDY*TNINR	3	482.56		3342		12.48		3.811		-0.4106		0.3474		1		2.71	Schistosoma mansoni	1
330	Smp_035390	Smp_035390	570	protein tyrosine phosphatase n11 (shp2), putative	Smp_035390	79.2	LRRTGRDyTNINRAA	TGRDY*TNINR	2	645.285	3984	4180	14.21	14.82	2.524	2.517	-0.1377	-0.1569	0.1317	0.2296	1	5	1.4	1.8	Schistosoma mansoni	1
331	Smp_035390	Smp_035390	570	protein tyrosine phosphatase n11 (shp2), putative	Smp_035390	79.2	LRRTGRDyTNINRAA	TGRDY*TNINR	3	430.526	3985	4192	14.21	14.86	3.14	3.534	-0.2905	-0.3095	0.1623	0.16	42	1	1.83	2.04	Schistosoma mansoni	1
332	Smp_035390	Smp_035390	571	protein tyrosine phosphatase n11 (shp2), putative	Smp_035390	79.2	RRTGRDYtNINRAAD	RTGRDYT*NINR	2	723.336		3336		12.46		2.525		0.1812		0.0899		6		1.07	Schistosoma mansoni		1
333	Smp_035560.2	Smp_035560.2	136	expressed protein	Smp_035560.2	17.5	HESHGCAyFPYGGQE	VHESHGCAY*FPYGGQER	3	691.947	11011	11027	33.32	33.56	3.892	3.883	0.1872	0.3554	0.2938	0.2774	1	1	2.91	2.82	Schistosoma mansoni	1
334	Smp_035560.2;Smp_035560.1	Smp_035560.2;Smp_035560.1	95; 95	expressed protein	Smp_035560.2;Smp_035560.1	17.5	WERHSNGyVPKYAVV	HSNGY*VPKYAVVGGITSSNEPLYIAR	3	958.139	20858		59.98		4.375		-0.1284		0.4308		1		3.23		Schistosoma mansoni	1
335	Smp_035560.2;Smp_035560.1	Smp_035560.2;Smp_035560.1	95; 95	expressed protein	Smp_035560.2;Smp_035560.1	17.5	WERHSNGyVPKYAVV	HSNGY*VPKYAVVGGITSSNEPLYIAR	4	718.856	20856	20741	59.97	60.08	3.72	3.557	0.5659	-0.273	0.169	0.1878	2	4	1.94	1.94	Schistosoma mansoni	1
336	Smp_035560.2;Smp_035560.1	Smp_035560.2;Smp_035560.1	99; 99	expressed protein	Smp_035560.2;Smp_035560.1	17.5	SNGYVPKyAVVGGIT	HSNGYVPKY*AVVGGITSSNEPLYIAR	3	958.139		20725		60.04		5.448		1.3032		0.3884		2		3.49	Schistosoma mansoni	1
337	Smp_035560.2;Smp_035560.1	Smp_035560.2;Smp_035560.1	99; 99	expressed protein	Smp_035560.2;Smp_035560.1	17.5	SNGYVPKyAVVGGIT	Y*AVVGGITSSNEPLYIAR	2	995.488	22182	22047	63.62	63.7	5.681	5.931	0.278	-0.6047	0.5042	0.5106	1	1	4.49	4.56	Schistosoma mansoni	1
338	Smp_035560.2;Smp_035560.1	Smp_035560.2;Smp_035560.1	99; 99	expressed protein	Smp_035560.2;Smp_035560.1	17.5	SNGYVPKyAVVGGIT	Y*AVVGGITSSNEPLYIAR	2	995.488		22111		63.88		4.178		-0.6047		0.3844		1		3.26	Schistosoma mansoni	1
339	Smp_035560.2;Smp_035560.1	Smp_035560.2;Smp_035560.1	99; 99	expressed protein	Smp_035560.2;Smp_035560.1	17.5	SNGYVPKyAVVGGIT	Y*AVVGGITSSNEPLYIAR	2	995.488		22030		63.66		5.703		-0.6047		0.4899		1		4.37	Schistosoma mansoni	1
340	Smp_035560.2;Smp_035560.1	Smp_035560.2;Smp_035560.1	99; 99	expressed protein	Smp_035560.2;Smp_035560.1	17.5	SNGYVPKyAVVGGIT	Y*AVVGGITSSNEPLYIAR	3	663.994	22161	22042	63.56	63.69	3.194	4.336	-1.8061	-2.3925	0.2103	0.3936	1	1	2.12	3.32	Schistosoma mansoni	1
341	Smp_035700	Smp_035700	213	adenosine deaminase, putative	Smp_035700	39.2	NSPASSVyEAVNNLH	TVHVGENSPASSVY*EAVNNLHAER	3	887.408	20642		59.42		3.71		-0.5999		0.3383		1		2.53		Schistosoma mansoni	1
342	Smp_037230	Smp_037230	295	fimbrin, putative	Smp_037230	57.5	DLADSVVyAHLMEQI	ITNFNSDLADSVVY*AHLMEQIVPIDKR	4	792.891		28518		82.19		3.597		0.9903		0.0358		1		1.28	Schistosoma mansoni	1
343	Smp_037860	Smp_037860	281	talin, putative	Smp_037860	60.5	HVAYHHHyVSNYALG	HVAYHHHY*VSNYALGGSSK	3	736.332	7243		23.05		2.699		0.873		0.2181		1		1.81		Schistosoma mansoni	1
344	Smp_038960;Smp_038950	Smp_038960;Smp_038950	239; 239	L-lactate dehydrogenase, putative	Smp_038960;Smp_038950	35.9	KQVVQSAyDIIRLKG	IGCKDDPENFEEIHKQVVQSAY*DIIR	4	796.626	25138	24982	71.75	71.86	4.671	4.793	-0.1589	0.2108	0.1852	0.1332	1	1	2.57	2.49	Schistosoma mansoni	1
345	Smp_038960;Smp_038950	Smp_038960;Smp_038950	239; 239	L-lactate dehydrogenase, putative	Smp_038960;Smp_038950	35.9	KQVVQSAyDIIRLKG	IGCKDDPENFEEIHKQVVQSAY*DIIR	4	796.626		24962		71.81		3.853		0.2108		0.1336		2		2.06	Schistosoma mansoni	1
346	Smp_038960;Smp_038950	Smp_038960;Smp_038950	239; 239	L-lactate dehydrogenase, putative	Smp_038960;Smp_038950	35.9	KQVVQSAyDIIRLKG	QVVQSAY*DIIR	2	686.337	17462	17408	50.73	50.98	2.469	2.688	0.645	-0.3869	0.2136	0.2509	1	2	2.31	2.61	Schistosoma mansoni	1
347	Smp_038960;Smp_038950	Smp_038960;Smp_038950	247; 247	L-lactate dehydrogenase, putative	Smp_038960;Smp_038950	35.9	DIIRLKGyTSWAIGL	LKGY*TSWAIGLTCR	2	853.41	20616	20450	59.35	59.28	3.064	3.54	2.5044	0.5833	0.3505	0.4634	1	1	2.76	3.59	Schistosoma mansoni	1
348	Smp_038960;Smp_038950	Smp_038960;Smp_038950	247; 247	L-lactate dehydrogenase, putative	Smp_038960;Smp_038950	35.9	DIIRLKGyTSWAIGL	LKGY*TSWAIGLTCR	3	569.276	20604		59.32		3.167		-0.673		0.0367		1		1.72		Schistosoma mansoni	1
349	Smp_038960;Smp_038950	Smp_038960;Smp_038950	247; 247	L-lactate dehydrogenase, putative	Smp_038960;Smp_038950	35.9	DIIRLKGyTSWAIGL	LKGY*TSWAIGLTCR	3	569.276	20820		59.88		2.376		-1.2156		0.0011		7		1.17		Schistosoma mansoni	1
350	Smp_038960;Smp_038950	Smp_038960;Smp_038950	248; 248	L-lactate dehydrogenase, putative	Smp_038960;Smp_038950	35.9	IIRLKGYtSWAIGLT	LKGYT*SWAIGLTCR	3	569.276		20436		59.24		3.299		-0.3375		0.1481		5		2.29	Schistosoma mansoni		1
351	Smp_039160	Smp_039160	15	hypothetical protein	Smp_039160	37.5	AHVSNRLyDRPLVHP	LY*DRPLVHPPR	3	481.582	9300	9418	28.67	29.18	2.676	2.613	0.2062	-0.008	0.3329	0.1502	1	1	2.69	1.88	Schistosoma mansoni	1
352	Smp_039160	Smp_039160	15	hypothetical protein	Smp_039160	37.5	AHVSNRLyDRPLVHP	LY*DRPLVHPPR	3	481.582	9493	9787	29.2	30.21	2.795	4.091	-0.1462	-0.1237	0.3191	0.4481	1	1	2.68	3.72	Schistosoma mansoni	1
353	Smp_039160	Smp_039160	15	hypothetical protein	Smp_039160	37.5	AHVSNRLyDRPLVHP	LY*DRPLVHPPR	3	481.582	9680	9600	29.71	29.69	3.147	3.094	-0.1346	-0.1888	0.3889	0.3889	1	1	3.12	3.03	Schistosoma mansoni	1
354	Smp_039160	Smp_039160	15	hypothetical protein	Smp_039160	37.5	AHVSNRLyDRPLVHP	LY*DRPLVHPPR	3	481.582	8983	9068	27.8	28.2	1.871	2.141	0.0393	0.1063	0.0538	0.2158	3	4	1.21	1.92	Schistosoma mansoni	1
355	Smp_039160	Smp_039160	15	hypothetical protein	Smp_039160	37.5	AHVSNRLyDRPLVHP	LY*DRPLVHPPR	3	481.582	9315		28.71		3.139		0.1392		0.2879		1		2.74		Schistosoma mansoni	1
356	Smp_039160	Smp_039160	15	hypothetical protein	Smp_039160	37.5	AHVSNRLyDRPLVHP	LY*DRPLVHPPRR	3	533.615	7690	7671	24.25	24.37	2.886	2.75	-0.0622	-0.1966	0.3507	0.2692	1	1	2.65	2.2	Schistosoma mansoni	1
357	Smp_039160	Smp_039160	15	hypothetical protein	Smp_039160	37.5	AHVSNRLyDRPLVHP	LY*DRPLVHPPRR	3	533.615	7483		23.7		2.243		-0.0816		0.1499		13		1.55		Schistosoma mansoni	1
358	Smp_039160	Smp_039160	15	hypothetical protein	Smp_039160	37.5	AHVSNRLyDRPLVHP	LY*DRPLVHPPRR	4	400.463	7606	7493	24.03	23.88	3.211	2.16	-0.1481	-0.3045	0.3683	0.2327	1	7	2.92	1.84	Schistosoma mansoni	1
359	Smp_039160	Smp_039160	15	hypothetical protein	Smp_039160	37.5	AHVSNRLyDRPLVHP	LY*DRPLVHPPRR	4	400.463	7365	7714	23.38	24.49	2.11	2.589	-0.1926	-0.1464	0.1652	0.2499	16	5	1.6	2.11	Schistosoma mansoni	1
360	Smp_039160	Smp_039160	290	hypothetical protein	Smp_039160	37.5	QQQQQFHyANNIHNS	HSSQEFM#QQQQQFHY*ANNIHNSR	4	739.565	9767		29.94		4.162		-0.3097		0.2651		9		2.81		Schistosoma mansoni	1
361	Smp_039160	Smp_039160	290	hypothetical protein	Smp_039160	37.5	QQQQQFHyANNIHNS	HSSQEFMQQQQQFHY*ANNIHNSR	4	735.566	11645	11806	35	35.72	4.52	3.332	0.7071	0.186	0.3795	0.2579	1	47	3.42	2.32	Schistosoma mansoni	1
362	Smp_039160	Smp_039160	305	hypothetical protein	Smp_039160	37.5	RQSSFLQsQYQASGV	QSSFLQS*QYQASGVGDSTSKGQK	3	833.378	12005	12047	36	36.37	3.818	3.663	-0.1117	-0.2161	0.2189	0.2346	2	19	2.24	2.15	Schistosoma mansoni		1
363	Smp_039160	Smp_039160	307	hypothetical protein	Smp_039160	37.5	SSFLQSQyQASGVGD	QSSFLQSQY*QASGVGDSTSKGQK	3	833.378		12058		36.41		2.983		-0.2161		0.1158		1		1.38	Schistosoma mansoni	1
364	Smp_039750	Smp_039750	538	glycogen phosphorylase, putative	Smp_039750	97.8	NKNRFVAyMQQHRNI	FVAY*M#QQHR	2	638.271		4524		15.75		2.175		0.5454		0.0688		8		1.19	Schistosoma mansoni	1
365	Smp_039810	Smp_039810	136	muscleblind-like protein	Smp_039810	54.5	SGRVICCyDSIKGKC	VICCY*DSIKGK	2	711.812	7532		23.83		3.26		0.6466		0.4141		1		2.77		Schistosoma mansoni	1
366	Smp_039810	Smp_039810	138	muscleblind-like protein	Smp_039810	54.5	RVICCYDsIKGKCQR	VICCYDS*IKGK	2	711.812		7642		24.29		3.051		-0.8648		0.3556		2		2.4	Schistosoma mansoni		1
367	Smp_039870.2;Smp_039870.1	Smp_039870.2;Smp_039870.1	162; 162	vasodilator-stimulated phosphoprotein, putative	Smp_039870.2;Smp_039870.1	70	QLNQYQKsKYQIPNQ	S*KYQIPNQQPSSNQQITK	3	723.683	8267		25.8		3.318		0.6431		0.2824		2		2.19		Schistosoma mansoni		1
368	Smp_039870.2;Smp_039870.1	Smp_039870.2;Smp_039870.1	164; 164	vasodilator-stimulated phosphoprotein, putative	Smp_039870.2;Smp_039870.1	70	NQYQKSKyQIPNQQP	SKY*QIPNQQPSSNQQITK	3	723.683		8406		26.38		2.729		0.6113		0.1398		30		1.32	Schistosoma mansoni	1
369	Smp_039870.2;Smp_039870.1	Smp_039870.2;Smp_039870.1	164; 164	vasodilator-stimulated phosphoprotein, putative	Smp_039870.2;Smp_039870.1	70	NQYQKSKyQIPNQQP	Y*QIPNQQPSSNQQITK	3	651.974	9356	9416	28.82	29.18	2.825	3.073	0.0545	0.1833	0.3096	0.4089	1	1	2.33	2.81	Schistosoma mansoni	1
370	Smp_039870.2;Smp_039870.1	Smp_039870.2;Smp_039870.1	576; 576	vasodilator-stimulated phosphoprotein, putative	Smp_039870.2;Smp_039870.1	70	SSSIVPGyATLRKVS	SHSVVTNAFQGQNSSTNTSSSIVPGY*ATLR	3	1064.16	19301	19171	55.71	55.75	6.108	4.024	1.4079	0.3609	0.4968	0.3137	1	7	4.13	2.45	Schistosoma mansoni	1
371	Smp_040680	Smp_040680	76	cytoplasmic dynein light chain, putative	Smp_040680	11.4	VGRNFGSyVTHETKH	FGSY*VTHETK	2	624.769		6248		20.49		2.849		-0.2831		0.3131		1		2.48	Schistosoma mansoni	1
372	Smp_040680	Smp_040680	76	cytoplasmic dynein light chain, putative	Smp_040680	11.4	VGRNFGSyVTHETKH	FGSY*VTHETK	3	416.848	6065	6234	19.85	20.45	2.186	2.663	0.0028	-0.3148	0.1363	0.2736	1	2	1.56	2.3	Schistosoma mansoni	1
373	Smp_040680	Smp_040680	76	cytoplasmic dynein light chain, putative	Smp_040680	11.4	VGRNFGSyVTHETKH	GSY*VTHETK	2	551.234		9724		30.04		1.64		-0.1147		0.1921		15		1.48	Schistosoma mansoni	1
374	Smp_040680	Smp_040680	76	cytoplasmic dynein light chain, putative	Smp_040680	11.4	VGRNFGSyVTHETKH	NFGSY*VTHETK	2	681.79	9577	9663	29.43	29.86	3.024	2.97	0.0871	0.029	0.2375	0.3209	1	1	2.27	2.56	Schistosoma mansoni	1
375	Smp_040800	Smp_040800	839	glycyl-tRNA synthetase, putative	Smp_040800	148.8	TGGIISGyDADHEDN	NTETGGIISGY*DADHEDNTYGFNKLSR	4	764.333	17801		51.65		3.03		0.4862		0.1752		2		1.62		Schistosoma mansoni	1
376	Smp_040800	Smp_040800	848	glycyl-tRNA synthetase, putative	Smp_040800	148.8	ADHEDNTyGFNKLSR	NTETGGIISGYDADHEDNTY*GFNKLSR	3	1018.78		17770		51.97		3.479		-0.701		0.088		1		1.32	Schistosoma mansoni	1
377	Smp_041370	Smp_041370	724	expressed protein	Smp_041370	85.2	SIHPRDGySSAFADP	DGY*SSAFADPTR	2	683.769		11484		34.84		2.501		-0.735		0.1421		2		1.54	Schistosoma mansoni	1
378	Smp_041370	Smp_041370	726, 741	expressed protein	Smp_041370	85.2	HPRDGYSsAFADPTR;RDESSHYtEIVGFMQ	DGYSS*AFADPTRRDESSHYT*EIVGFM#QPK	4	867.613		18490		53.88		3.271		1.2386		0.5185		258		2.49	Schistosoma mansoni		1
379	Smp_041370	Smp_041370	740	expressed protein	Smp_041370	85.2	RRDESSHyTEIVGFM	DGYSSAFADPTRRDESSHY*TEIVGFM#QPK	4	847.621	18887	18689	54.61	54.42	3.46	3.808	0.6768	0.3999	0.2398	0.2342	8	39	1.65	1.81	Schistosoma mansoni	1
380	Smp_041370	Smp_041370	740	expressed protein	Smp_041370	85.2	RRDESSHyTEIVGFM	DGYSSAFADPTRRDESSHY*TEIVGFM#QPK	4	847.621		18705		54.47		3.897		0.3999		0.1962		1		1.72	Schistosoma mansoni	1
381	Smp_041370	Smp_041370	741	expressed protein	Smp_041370	85.2	RDESSHYtEIVGFMQ	DGYSSAFADPTRRDESSHYT*EIVGFMQPK	4	843.622	21647	21546	62.14	62.31	4.65	4.172	2.3299	0.7917	0.2371	0.3451	2	1	2.11	2.41	Schistosoma mansoni		1
382	Smp_041370	Smp_041370	741	expressed protein	Smp_041370	85.2	RDESSHYtEIVGFMQ	DGYSSAFADPTRRDESSHYT*EIVGFMQPK	4	843.622		21498		62.18		3.705		0.7917		0.1831		5		1.56	Schistosoma mansoni		1
383	Smp_041500	Smp_041500	144	expressed protein	Smp_041500	16.2	NRTTNGPyFRVxxxx	TTNGPY*FRV	2	567.753	17164		49.93		2.221		0.1264		0.1105		14		1.19		Schistosoma mansoni	1
384	Smp_041520	Smp_041520	79, 85	expressed protein	Smp_041520	48.1	SDTNQESsEYERIYS;SSEYERIySIASTES	HNYHQCFDDSDTNQESS*EYERIY*SIASTESTDR	4	1036.9	17922		51.96		6.336		-0.7575		0.0804		5		2.35		Schistosoma mansoni	1	1
385	Smp_041520	Smp_041520	81, 85	expressed protein	Smp_041520	48.1	TNQESSEyERIYSIA;SSEYERIySIASTES	HNYHQCFDDSDTNQESSEY*ERIY*SIASTESTDR	4	1036.9		17955		52.45		5.02		0.0849		0.1353		2		1.97	Schistosoma mansoni	1
386	Smp_041740	Smp_041740	479	chaperonin containing t-complex protein 1, gamma subunit, tcpg, putative	Smp_041740	60.1	HATDPAKyWTFGVNG	HATDPAKY*WTFGVNGVSGR	3	714.997	20368		58.65		3.708		-0.1341		0.3656		1		2.85		Schistosoma mansoni	1
387	Smp_041770	Smp_041770	613	serine/threonine kinase	Smp_041770	121.3	DLGNACWtYRHFTED	IADLGNACWT*YRHFTEDIQTR	3	883.063	20828		59.9		2.991		-0.1083		0.2823		1		1.95		Schistosoma mansoni		1
388	Smp_041770	Smp_041770	614	serine/threonine kinase	Smp_041770	121.3	LGNACWTyRHFTEDI	IADLGNACWTY*R	2	760.324		19014		55.32		2.91		0.6485		0.3311		1		2.44	Schistosoma mansoni	1
389	Smp_041770	Smp_041770	614	serine/threonine kinase	Smp_041770	121.3	LGNACWTyRHFTEDI	IADLGNACWTY*RHFTEDIQTR	3	883.063		20702		59.97		3.048		0.2874		0.2373		3		1.78	Schistosoma mansoni	1
390	Smp_041820	Smp_041820	210	serine/threonine kinase	Smp_041820	48.6	DLLGQGTyATVYKGK	LDLLGQGTY*ATVYK	2	811.397	22213		63.7		2.971		-0.6757		0.3885		1		2.61		Schistosoma mansoni	1
391	Smp_042140	Smp_042140	196	dynein light chain, putative	Smp_042140	25.1	FYSYQPGySFCFRHG	GQYSSFYSYQPGY*SFCFR	3	775.31	26281		75.02		2.596		-1.322		0.1982		25		1.59		Schistosoma mansoni	1
392	Smp_042160.2;Smp_042160.1	Smp_042160.2;Smp_042160.1	160; 121	fructose 1,6-bisphosphate aldolase, putative,evidence=inferred from sequence or structural similarity	Smp_042160.2;Smp_042160.1	39.6	KISSHTPsYLAMLEN	ISSHTPS*YLAM#LENANVLAR	3	761.699	22477		64.43		3.598		0.8754		0.1381		1		2.89		Schistosoma mansoni		1
393	Smp_042160.2;Smp_042160.1	Smp_042160.2;Smp_042160.1	244; 205	fructose 1,6-bisphosphate aldolase, putative,evidence=inferred from sequence or structural similarity	Smp_042160.2;Smp_042160.1	39.6	GQACKKAyTPQENAL	AY*TPQENALATVR	2	757.356	14405	14345	42.47	42.6	2.838	2.883	1.4424	-0.603	0.4017	0.285	1	1	3.68	3.27	Schistosoma mansoni	1
394	Smp_042160.2;Smp_042160.1	Smp_042160.2;Smp_042160.1	244; 205	fructose 1,6-bisphosphate aldolase, putative,evidence=inferred from sequence or structural similarity	Smp_042160.2;Smp_042160.1	39.6	GQACKKAyTPQENAL	KAY*TPQENALATVR	2	821.403	12019	12052	36.04	36.39	4.464	4.232	0.5327	-0.2047	0.4412	0.4683	1	1	4.45	4.44	Schistosoma mansoni	1
395	Smp_042160.2;Smp_042160.1	Smp_042160.2;Smp_042160.1	244; 205	fructose 1,6-bisphosphate aldolase, putative,evidence=inferred from sequence or structural similarity	Smp_042160.2;Smp_042160.1	39.6	GQACKKAyTPQENAL	KAY*TPQENALATVR	3	547.938	11976		35.92		3.365		0.0491		0.1348		1		2.8		Schistosoma mansoni	1
396	Smp_042160.2;Smp_042160.1	Smp_042160.2;Smp_042160.1	363; 324	fructose 1,6-bisphosphate aldolase, putative,evidence=inferred from sequence or structural similarity	Smp_042160.2;Smp_042160.1	39.6	LFVANHAyxxxxxxx	SLFVANHAY*	2	551.242	15503	15491	45.42	45.74	2.662	2.71	0.316	-0.2146	0.3288	0.3847	1	1	3.49	3.73	Schistosoma mansoni	1
397	Smp_042550	Smp_042550	61	sortingnexin-related	Smp_042550	49.4	KTVSDVAyVKITNPA	TVSDVAY*VKITNPAK	2	843.429		13912		41.47		2.835		-0.9177		0.2935		5		1.97	Schistosoma mansoni	1
398	Smp_043010	Smp_043010	602, 622, 626	cement precursor protein 3B variant 2, putative	Smp_043010	80.5	SRSVHLSsSRRKNES;ASELSQDsIGYSPTK;SQDSIGYsPTKRSLI	SVHLSS*SRRKNESPVEANASELSQDS*IGYS*PTK	4	950.92		20032		58.13		3.704		-19.8349		0.6113		369		1.51	Schistosoma mansoni		1
399	Smp_043670.1;Smp_043670.2	Smp_043670.1;Smp_043670.2	651; 655	6-phosphofructokinase	Smp_043670.1;Smp_043670.2	87.4	GLVLRAEyANKYYTS	AEY*ANKYYTSEFIHQLYAQEGQGIFDCR	3	1161.18	27591	27318	78.81	78.65	7.339	6.28	0.2826	0.631	0.5409	0.4516	1	2	5.23	4.23	Schistosoma mansoni	1
400	Smp_043670.1;Smp_043670.2	Smp_043670.1;Smp_043670.2	651; 655	6-phosphofructokinase	Smp_043670.1;Smp_043670.2	87.4	GLVLRAEyANKYYTS	AEY*ANKYYTSEFIHQLYAQEGQGIFDCR	3	1161.18		27377		78.83		6.795		0.631		0.5541		1		4.88	Schistosoma mansoni	1
401	Smp_043670.1;Smp_043670.2	Smp_043670.1;Smp_043670.2	651; 655	6-phosphofructokinase	Smp_043670.1;Smp_043670.2	87.4	GLVLRAEyANKYYTS	AEY*ANKYYTSEFIHQLYAQEGQGIFDCR	4	871.135	27569	27331	78.75	78.69	4.46	3.904	0.3606	0.6062	0.4513	0.3351	1	1	3.59	2.75	Schistosoma mansoni	1
402	Smp_043670.1;Smp_043670.2	Smp_043670.1;Smp_043670.2	651; 655	6-phosphofructokinase	Smp_043670.1;Smp_043670.2	87.4	GLVLRAEyANKYYTS	GLVLRAEY*ANKYYTSEFIHQLYAQEGQGIFDCR	4	1005.73	29652		84.85		6.019		-0.0603		0.4224		1		3.88		Schistosoma mansoni	1
403	Smp_043670.1;Smp_043670.2	Smp_043670.1;Smp_043670.2	651; 655	6-phosphofructokinase	Smp_043670.1;Smp_043670.2	87.4	GLVLRAEyANKYYTS	GLVLRAEY*ANKYYTSEFIHQLYAQEGQGIFDCR	4	1005.73	29672		84.91		4.926		-0.0603		0.2367		1		2.64		Schistosoma mansoni	1
404	Smp_043670.1;Smp_043670.2	Smp_043670.1;Smp_043670.2	651; 655	6-phosphofructokinase	Smp_043670.1;Smp_043670.2	87.4	GLVLRAEyANKYYTS	GLVLRAEY*ANKYYTSEFIHQLYAQEGQGIFDCR	4	1005.73	29738		85.1		5.39		0.2039		0.3801		1		3.43		Schistosoma mansoni	1
405	Smp_043670.1;Smp_043670.2	Smp_043670.1;Smp_043670.2	655; 659	6-phosphofructokinase	Smp_043670.1;Smp_043670.2	87.4	RAEYANKyYTSEFIH	AEYANKY*YTSEFIHQLYAQEGQGIFDCR	3	1161.18	27777		79.35		3.361		-2.3256		0.1019		3		1.51		Schistosoma mansoni	1
406	Smp_043670.1;Smp_043670.2	Smp_043670.1;Smp_043670.2	655; 659	6-phosphofructokinase	Smp_043670.1;Smp_043670.2	87.4	RAEYANKyYTSEFIH	AEYANKY*YTSEFIHQLYAQEGQGIFDCR	4	871.135	27785		79.38		2.813		0.361		0.1941		1		1.8		Schistosoma mansoni	1
407	Smp_043670.1;Smp_043670.2	Smp_043670.1;Smp_043670.2	655; 659	6-phosphofructokinase	Smp_043670.1;Smp_043670.2	87.4	RAEYANKyYTSEFIH	Y*YTSEFIHQLYAQEGQGIFDCR	3	935.739	27786		79.38		5.458		-0.694		0.4568		1		4.33		Schistosoma mansoni	1
408	Smp_043670.1;Smp_043670.2	Smp_043670.1;Smp_043670.2	656; 660	6-phosphofructokinase	Smp_043670.1;Smp_043670.2	87.4	AEYANKYyTSEFIHQ	AEYANKYY*TSEFIHQLYAQEGQGIFDCR	4	871.135		27501		79.2		4.01		1.0323		0.3976		3		3.02	Schistosoma mansoni	1
409	Smp_043670.1;Smp_043670.2	Smp_043670.1;Smp_043670.2	740; 744	6-phosphofructokinase	Smp_043670.1;Smp_043670.2	87.4	IGIVRRQtTYSNIME	RQT*TYSNIMELR	3	531.248		15259		45.11		3.637		-0.1397		0.088		1		2.07	Schistosoma mansoni		1
410	Smp_043670.1;Smp_043670.2	Smp_043670.1;Smp_043670.2	741; 745	6-phosphofructokinase	Smp_043670.1;Smp_043670.2	87.4	GIVRRQTtYSNIMEL	RQTT*YSNIM#ELR	3	536.58		10151		31.19		3.448		-0.1511		0.1234		3		2.12	Schistosoma mansoni		1
411	Smp_043670.1;Smp_043670.2	Smp_043670.1;Smp_043670.2	741; 745	6-phosphofructokinase	Smp_043670.1;Smp_043670.2	87.4	GIVRRQTtYSNIMEL	RQTT*YSNIMELR	3	531.248	15316		44.93		3.718		-0.001		0.067		3		2.13		Schistosoma mansoni		1
412	Smp_043670.1;Smp_043670.2	Smp_043670.1;Smp_043670.2	742; 746	6-phosphofructokinase	Smp_043670.1;Smp_043670.2	87.4	IVRRQTTySNIMELR	QTTY*SNIM#ELR	2	726.316	12147	12175	36.38	36.72	2.324	2.711	0.317	0.0063	0.3158	0.2474	2	1	2.61	2.42	Schistosoma mansoni	1
413	Smp_043670.1;Smp_043670.2	Smp_043670.1;Smp_043670.2	742; 746	6-phosphofructokinase	Smp_043670.1;Smp_043670.2	87.4	IVRRQTTySNIMELR	QTTY*SNIM#ELR	2	726.316	12333	12351	36.89	37.21	2.816	2.212	-0.0748	0.1234	0.1938	0.1826	1	11	2.36	1.93	Schistosoma mansoni	1
414	Smp_043670.1;Smp_043670.2	Smp_043670.1;Smp_043670.2	742; 746	6-phosphofructokinase	Smp_043670.1;Smp_043670.2	87.4	IVRRQTTySNIMELR	QTTY*SNIMELR	2	718.318	18045	17998	52.29	52.56	2.296	2.173	0.503	0.3014	0.1915	0.3247	1	30	2.09	2.45	Schistosoma mansoni	1
415	Smp_043670.1;Smp_043670.2	Smp_043670.1;Smp_043670.2	742; 746	6-phosphofructokinase	Smp_043670.1;Smp_043670.2	87.4	IVRRQTTySNIMELR	RQTTY*SNIMELR	2	796.369	15303	15250	44.89	45.08	3.737	3.31	0.1094	-0.3917	0.1927	0.2948	1	2	2.59	2.66	Schistosoma mansoni	1
416	Smp_043670.1;Smp_043670.2	Smp_043670.1;Smp_043670.2	743; 747	6-phosphofructokinase	Smp_043670.1;Smp_043670.2	87.4	VRRQTTYsNIMELRE	RQTTYS*NIM#ELR	2	804.366	10154		30.97		2.42		-0.3142		0.143		14		1.74		Schistosoma mansoni		1
417	Smp_043940.1;Smp_043940.2	Smp_043940.1;Smp_043940.2	61; 61	synaptosomal associated protein, putative	Smp_043940.1;Smp_043940.2	26.7	QRALSSIyNSEQIGV	ALSSIY*NSEQIGVAAAQELIEQGEKLNR	3	1037.85		32768		94.95		3.549		-0.9339		0.2239		1		1.71	Schistosoma mansoni	1
418	Smp_043940.1;Smp_043940.2	Smp_043940.1;Smp_043940.2	61; 61	synaptosomal associated protein, putative	Smp_043940.1;Smp_043940.2	26.7	QRALSSIyNSEQIGV	ALSSIY*NSEQIGVAAAQELIEQGEKLNR	4	778.639		32770		94.95		4.218		0.2057		0.1966		1		2.02	Schistosoma mansoni	1
419	Smp_044010.1;Smp_044010.2	Smp_044010.1;Smp_044010.2	117; 153	tropomyosin, putative	Smp_044010.1;Smp_044010.2	28.6	DQQKEAKyIAEDADR	Y*IAEDADRKYDEAAR	3	622.607		8100		25.54		2.836		-0.0995		0.1		1		1.23	Schistosoma mansoni	1
420	Smp_044010.1;Smp_044010.2	Smp_044010.1;Smp_044010.2	248; 284	tropomyosin, putative	Smp_044010.1;Smp_044010.2	28.6	TFAELTGyxxxxxxx	ALSGELDQTFAELTGY*	2	897.895	32398		93.08		3.764		5.6464		0.367		1		2.72		Schistosoma mansoni	1
421	Smp_044010.1;Smp_044010.2	Smp_044010.1;Smp_044010.2	248; 284	tropomyosin, putative	Smp_044010.1;Smp_044010.2	28.6	TFAELTGyxxxxxxx	ALSGELDQTFAELTGY*	2	897.895	32380		93.03		4.149		2.8795		0.4158		1		3.25		Schistosoma mansoni	1
422	Smp_044010.1;Smp_044010.2	Smp_044010.1;Smp_044010.2	248; 284	tropomyosin, putative	Smp_044010.1;Smp_044010.2	28.6	TFAELTGyxxxxxxx	YKALSGELDQTFAELTGY*	2	1043.47		30047		86.7		4.255		-1.2234		0.4633		1		3.26	Schistosoma mansoni	1
423	Smp_044010.2	Smp_044010.2	25	tropomyosin, putative	Smp_044010.2	32.9	AMERAVQyEELLKKK	AVQY*EELLK	2	586.784	15879	15847	46.46	46.72	2.876	3.011	0.2104	0.0821	0.2699	0.3315	1	1	2.32	2.66	Schistosoma mansoni	1
424	Smp_044010.2	Smp_044010.2	25	tropomyosin, putative	Smp_044010.2	32.9	AMERAVQyEELLKKK	AVQY*EELLKK	2	650.831		12747		38.28		2.262		0.4794		0.1843		3		1.52	Schistosoma mansoni	1
425	Smp_044010.2	Smp_044010.2	25	tropomyosin, putative	Smp_044010.2	32.9	AMERAVQyEELLKKK	AVQY*EELLKK	3	434.223		12726		38.22		2.423		0.4779		0.184		2		1.65	Schistosoma mansoni	1
426	Smp_044680	Smp_044680	171	expressed protein	Smp_044680	28.3	ESRNVGIyDGESGQR	NVGIY*DGESGQR	2	687.788	8033	8150	25.17	25.68	2.699	2.635	-0.5807	0.0881	0.3274	0.3086	1	1	2.44	2.33	Schistosoma mansoni	1
427	Smp_044680	Smp_044680	171	expressed protein	Smp_044680	28.3	ESRNVGIyDGESGQR	NVGIY*DGESGQR	2	687.788	8438	8557	26.27	26.79	2.882	2.713	0.5829	0.6131	0.2597	0.3551	1	1	2.27	2.52	Schistosoma mansoni	1
428	Smp_044680	Smp_044680	171	expressed protein	Smp_044680	28.3	ESRNVGIyDGESGQR	NVGIY*DGESGQRR	2	765.838	6818	6518	21.9	21.19	2.934	2.442	0.1296	0.1419	0.3801	0.1231	1	1	2.59	1.31	Schistosoma mansoni	1
429	Smp_044680	Smp_044680	171	expressed protein	Smp_044680	28.3	ESRNVGIyDGESGQR	NVGIY*DGESGQRR	2	765.838		6953		22.41		2.511		0.0749		0.3822		2		2.37	Schistosoma mansoni	1
430	Smp_044920	Smp_044920	559	dynamin, putative	Smp_044920	96.8	DEEKEKRyVLLLDGL	Y*VLLLDGLK	2	557.301	26110		74.53		2.774		0.1389		0.1269		1		1.73		Schistosoma mansoni	1
431	Smp_045200	Smp_045200	113	22.6 kDa tegument antigen, putative	Smp_045200	22.6	TMSKTKQyEICCQFK	TKQY*EICCQFK	2	792.833	10975		33.22		4.05		-0.8278		0.4726		1		3.6		Schistosoma mansoni	1
432	Smp_045200	Smp_045200	113	22.6 kDa tegument antigen, putative	Smp_045200	22.6	TMSKTKQyEICCQFK	TKQY*EICCQFK	3	528.891	10968	10990	33.2	33.45	3.042	3.291	-0.1297	-0.443	0.1092	0.1551	1	1	1.79	2.03	Schistosoma mansoni	1
433	Smp_045200	Smp_045200	113	22.6 kDa tegument antigen, putative	Smp_045200	22.6	TMSKTKQyEICCQFK	TKQY*EICCQFKEYVDNTSR	3	850.366	18968	18838	54.83	54.84	3.271	3.125	0.9823	0.2939	0.2915	0.1551	1	1	2.18	1.58	Schistosoma mansoni	1
434	Smp_045200	Smp_045200	113	22.6 kDa tegument antigen, putative	Smp_045200	22.6	TMSKTKQyEICCQFK	TKQY*EICCQFKEYVDNTSR	4	638.026		18861		54.9		2.961		-1.8748		0.0919		1		1.21	Schistosoma mansoni	1
435	Smp_045200	Smp_045200	177	22.6 kDa tegument antigen, putative	Smp_045200	22.6	FLSIQFKyNNYVCLA	Y*NNYVCLAWR	2	719.802	22413	22239	64.25	64.22	3.797	3.544	0.6134	-0.0728	0.4087	0.4309	1	1	3.46	3.39	Schistosoma mansoni	1
436	Smp_045200	Smp_045200	180	22.6 kDa tegument antigen, putative	Smp_045200	22.6	IQFKYNNyVCLAWRT	YNNY*VCLAWR	2	719.802	21175		60.83		2.281		1.0421		0.0737		1		1.41		Schistosoma mansoni	1
437	Smp_045220	Smp_045220	64	myosin light chain 1, putative	Smp_045220	12.3	AEMRHVLtGYGERLE	HVLT*GYGERLEDPEVDAILK	3	778.717		20913		60.53		2.792		1.229		0.2677		1		1.86	Schistosoma mansoni		1
438	Smp_045220	Smp_045220	66	myosin light chain 1, putative	Smp_045220	12.3	MRHVLTGyGERLEDP	HVLTGY*GERLEDPEVDAILK	3	778.717	21094		60.61		2.543		1.8698		0.2209		8		1.57		Schistosoma mansoni	1
439	Smp_046090.2;Smp_046090.1	Smp_046090.2;Smp_046090.1	196; 196	chaperonin containing t-complex protein 1, theta subunit, tcpq, putative	Smp_046090.2;Smp_046090.1	59.3	ETLPQKSyFNVDNIR	ACIETLPQKSY*FNVDNIR	3	750.02	20393	20256	58.72	58.76	4.599	4.39	-0.264	0.3135	0.4044	0.3522	1	1	3.28	2.98	Schistosoma mansoni	1
440	Smp_046290	Smp_046290	10	marvel-containing potential lipid raft-associated protein, putative	Smp_046290	23.4	RAPAAYEtTYETRYE	APAAYET*TYETR	3	484.873	8220		25.68		3.107		-0.2245		0.1753		13		2.1		Schistosoma mansoni		1
441	Smp_046290	Smp_046290	12	marvel-containing potential lipid raft-associated protein, putative	Smp_046290	23.4	PAAYETTyETRYETT	APAAYETTY*ETR	2	726.806	8029	8144	25.16	25.66	3.593	3.602	-0.4402	-0.09	0.5341	0.5013	1	1	3.68	3.5	Schistosoma mansoni	1
442	Smp_046290	Smp_046290	202	marvel-containing potential lipid raft-associated protein, putative	Smp_046290	23.4	HIGFSGAyAPGERAD	IGFSGAY*APGER	2	652.787	14390		42.44		2.248		-0.0193		0.37		1		2.43		Schistosoma mansoni	1
443	Smp_046290	Smp_046290	212	marvel-containing potential lipid raft-associated protein, putative	Smp_046290	23.4	GERADEGyIMPxxxx	GPPTFAQPAPGHM#QAESVDPHIGFSGAYAPGERADEGY*IM#P	4	1091.98	21156	20935	60.78	60.59	3.74	3.575	0.2997	0.4092	0.211	0.1444	1	17	1.6	1.18	Schistosoma mansoni	1
444	Smp_046290	Smp_046290	8	marvel-containing potential lipid raft-associated protein, putative	Smp_046290	23.4	MDRAPAAyETTYETR	APAAY*ETTYETR	2	726.806	8215	8323	25.67	26.16	3.974	3.885	0.0437	0.047	0.5055	0.5403	1	1	3.78	3.8	Schistosoma mansoni	1
445	Smp_046290	Smp_046290	8	marvel-containing potential lipid raft-associated protein, putative	Smp_046290	23.4	MDRAPAAyETTYETR	APAAY*ETTYETR	3	484.873		8344		26.21		2.749		-0.1158		0.1148		7		1.64	Schistosoma mansoni	1
446	Smp_046290	Smp_046290	8, 12	marvel-containing potential lipid raft-associated protein, putative	Smp_046290	23.4	MDRAPAAyETTYETR;PAAYETTyETRYETT	APAAY*ETTY*ETR	2	766.789	6094	6281	19.93	20.57	3.781	3.855	0.6865	0.5911	0.4834	0.401	1	1	3.57	3.21	Schistosoma mansoni	1
447	Smp_046590;Smp_046600	Smp_046590;Smp_046600	219; 219	actin, putative	Smp_046590;Smp_046600	41.7	DIKEKLCyVALDFEQ	DIKEKLCY*VALDFEQEMGTAASSSALEK	3	1071.83	32625	32415	93.76	93.91	5.441	5.912	1.6457	-1.824	0.409	0.4806	1	1	3.34	3.8	Schistosoma mansoni	1
448	Smp_046590;Smp_046600	Smp_046590;Smp_046600	219; 219	actin, putative	Smp_046590;Smp_046600	41.7	DIKEKLCyVALDFEQ	EKLCY*VALDFEQEM#GTAASSSALEK	3	958.426	24056	23853	68.74	68.69	5.34	5.668	-0.1883	0.4527	0.425	0.4792	1	1	3.69	4.03	Schistosoma mansoni	1
449	Smp_046590;Smp_046600	Smp_046590;Smp_046600	219; 219	actin, putative	Smp_046590;Smp_046600	41.7	DIKEKLCyVALDFEQ	EKLCY*VALDFEQEM#GTAASSSALEK	3	958.426	24149		68.99		3.953		-0.9275		0.3239		1		2.6		Schistosoma mansoni	1
450	Smp_046590;Smp_046600	Smp_046590;Smp_046600	219; 219	actin, putative	Smp_046590;Smp_046600	41.7	DIKEKLCyVALDFEQ	EKLCY*VALDFEQEMGTAASSSALEK	3	953.094	30295	29967	86.75	86.46	4.433	5.008	0.5825	0.5842	0.3634	0.335	1	1	3.01	3.15	Schistosoma mansoni	1
451	Smp_046590;Smp_046600	Smp_046590;Smp_046600	219; 219	actin, putative	Smp_046590;Smp_046600	41.7	DIKEKLCyVALDFEQ	EKLCY*VALDFEQEMGTAASSSALEK	3	953.094	30311		86.8		4.903		0.5825		0.4443		1		3.55		Schistosoma mansoni	1
452	Smp_046590;Smp_046600	Smp_046590;Smp_046600	219; 219	actin, putative	Smp_046590;Smp_046600	41.7	DIKEKLCyVALDFEQ	LCY*VALDFEQEMGTAASSSALEK	3	867.381	29045	28800	83.05	83.02	5.437	4.338	-0.3241	1.2787	0.4266	0.4844	1	1	3.96	3.61	Schistosoma mansoni	1
453	Smp_046590;Smp_046600	Smp_046590;Smp_046600	219; 219	actin, putative	Smp_046590;Smp_046600	41.7	DIKEKLCyVALDFEQ	LCY*VALDFEQEMGTAASSSALEK	3	867.381	29161		83.4		3.32		0.4706		0.1948		728		1.56		Schistosoma mansoni	1
454	Smp_046590;Smp_046600	Smp_046590;Smp_046600	295; 295	actin, putative	Smp_046590;Smp_046600	41.7	VDIRKDLySNTVLSG	KDLY*SNTVLSGGSTM#YPGIADR	3	814.373		17466		51.14		5.429		0.3482		0.4217		2		3.78	Schistosoma mansoni	1
455	Smp_046590;Smp_046600	Smp_046590;Smp_046600	296; 296	actin, putative	Smp_046590;Smp_046600	41.7	DIRKDLYsNTVLSGG	KDLYS*NTVLSGGSTMYPGIADR	3	809.042		19722		57.29		3.589		-3.2516		0.4177		2		2.74	Schistosoma mansoni		1
456	Smp_046590;Smp_046600	Smp_046590;Smp_046600	304, 307; 304, 307	actin, putative	Smp_046590;Smp_046600	41.7	NTVLSGGsTMYPGIA;LSGGSTMyPGIADRM	TVLSGGS*TMY*PGIADRMQK	3	724.647	4379		15.26		2.561		0.1166		0.1393		122		1.37		Schistosoma mansoni	1
457	Smp_046740	Smp_046740	128	dihydrolipoamidedehydrogenase	Smp_046740	52.8	SLTGGIAyLFKQNKV	AVSSLTGGIAY*LFK	2	753.884	31066	30846	89.03	89.1	3.286	2.705	1.6677	0.1868	0.3987	0.3631	1	1	2.83	2.44	Schistosoma mansoni	1
458	Smp_047020	Smp_047020	104	hypothetical protein	Smp_047020	23.7	KSESINPyHNISKCQ	FIKSESINPY*HNISK	3	619.636	10236	10340	31.21	31.7	2.882	3.082	0.6058	1.297	0.2029	0.1454	1	1	1.71	1.53	Schistosoma mansoni	1
459	Smp_047020	Smp_047020	104	hypothetical protein	Smp_047020	23.7	KSESINPyHNISKCQ	SESINPY*HNISK	2	734.827		7643		24.29		2.821		-0.5426		0.2131		7		1.9	Schistosoma mansoni	1
460	Smp_047370	Smp_047370	312	malate dehydrogenase, putative	Smp_047370	36.3	GIGKLNEyEIELLKK	NM#GIGKLNEY*EIELLKK	3	696.686	20397	20278	58.73	58.82	2.992	3.437	0.2874	0.3679	0.0557	0.3139	41	1	1.2	2.4	Schistosoma mansoni	1
461	Smp_048550	Smp_048550	95	partition defective complex protein	Smp_048550	39.5	GESYGEIyGYKTSKH	KGESYGEIY*GYKTSK	3	597.273	9284	9395	28.63	29.12	3.055	2.776	0.3777	0.3924	0.1301	0.1706	1	1	1.36	1.38	Schistosoma mansoni	1
462	Smp_048560	Smp_048560	492	four and A half lim domains, putative	Smp_048560	64.7	QPYCADCyGELFAKK	FTSKDEQPYCADCY*GELFAK	3	837.008	18024	17968	52.23	52.49	4.902	5.025	0.8677	0.0445	0.4191	0.4257	1	1	3.52	3.62	Schistosoma mansoni	1
463	Smp_048560	Smp_048560	492	four and A half lim domains, putative	Smp_048560	64.7	QPYCADCyGELFAKK	FTSKDEQPYCADCY*GELFAKK	3	879.706	15923	15874	46.57	46.79	5.222	5.696	0.5403	0.2581	0.4253	0.4486	1	1	3.51	3.82	Schistosoma mansoni	1
464	Smp_048560	Smp_048560	492	four and A half lim domains, putative	Smp_048560	64.7	QPYCADCyGELFAKK	FTSKDEQPYCADCY*GELFAKK	3	879.706	15911		46.54		5.695		0.5403		0.5166		1		4.09		Schistosoma mansoni	1
465	Smp_048560	Smp_048560	492	four and A half lim domains, putative	Smp_048560	64.7	QPYCADCyGELFAKK	FTSKDEQPYCADCY*GELFAKK	4	660.031	15903	15870	46.52	46.79	3.229	3.033	0.6072	0.0047	0.1137	0.208	130	58	1.31	1.68	Schistosoma mansoni	1
466	Smp_049010	Smp_049010	114	rna-binding protein related	Smp_049010	69.5	QYISEKIyEKPESVP	IY*EKPESVPK	2	635.31	5944	6110	19.54	20.11	2.895	2.986	-1.0244	-0.2713	0.1936	0.2049	10	4	1.97	2.08	Schistosoma mansoni	1
467	Smp_049010	Smp_049010	114	rna-binding protein related	Smp_049010	69.5	QYISEKIyEKPESVP	VFQYISEKIY*EKPESVPK	3	755.38	16821	16705	49.01	49.04	3.777	3.701	0.6848	0.5975	0.3476	0.3399	1	1	2.68	2.6	Schistosoma mansoni	1
468	Smp_049010	Smp_049010	114	rna-binding protein related	Smp_049010	69.5	QYISEKIyEKPESVP	VFQYISEKIY*EKPESVPK	3	755.38	16825		49.02		3.896		0.6833		0.3168		1		2.62		Schistosoma mansoni	1
469	Smp_049010	Smp_049010	114	rna-binding protein related	Smp_049010	69.5	QYISEKIyEKPESVP	VFQYISEKIY*EKPESVPKTGCEGR	4	731.853	15320	15264	44.94	45.12	3.67	3.171	0.0876	-0.0756	0.1777	0.2787	1	17	1.7	1.84	Schistosoma mansoni	1
470	Smp_049010	Smp_049010	114	rna-binding protein related	Smp_049010	69.5	QYISEKIyEKPESVP	VFQYISEKIY*EKPESVPKTGCEGR	4	731.853		15282		45.17		3.27		0.265		0.2299		181		1.58	Schistosoma mansoni	1
471	Smp_049140	Smp_049140	53	expressed protein	Smp_049140	58.3	SQLIDSIyRNRETYC	ILSQLIDSIY*R	2	700.863	25782	25699	73.6	73.92	3.669	2.44	0.4097	0.5411	0.2703	0.0338	1	4	2.61	1.06	Schistosoma mansoni	1
472	Smp_049140	Smp_049140	53	expressed protein	Smp_049140	58.3	SQLIDSIyRNRETYC	ILSQLIDSIY*R	2	700.863		25600		73.64		3.555		0.5003		0.3235		1		2.72	Schistosoma mansoni	1
473	Smp_049140	Smp_049140	53	expressed protein	Smp_049140	58.3	SQLIDSIyRNRETYC	ILSQLIDSIY*RNR	2	835.935	24887		71.04		3.134		0.6116		0.101		1		1.44		Schistosoma mansoni	1
474	Smp_049380.2;Smp_049380.1	Smp_049380.2;Smp_049380.1	152; 152	chimerin-related rho-gtpase-activating protein	Smp_049380.2;Smp_049380.1	89.9	TPFYKVRyHTFNSQA	VRY*HTFNSQAVEACLSIK	3	735.017		18003		52.57		3.061		-0.0671		0.1824		2		1.66	Schistosoma mansoni	1
475	Smp_049380.2;Smp_049380.1	Smp_049380.2;Smp_049380.1	152; 152	chimerin-related rho-gtpase-activating protein	Smp_049380.2;Smp_049380.1	89.9	TPFYKVRyHTFNSQA	Y*HTFNSQAVEACLSIK	2	974.437		19472		56.6		3.81		-1.1241		0.4201		1		3.04	Schistosoma mansoni	1
476	Smp_049380.2;Smp_049380.1	Smp_049380.2;Smp_049380.1	154; 154	chimerin-related rho-gtpase-activating protein	Smp_049380.2;Smp_049380.1	89.9	FYKVRYHtFNSQAVE	YHT*FNSQAVEACLSIK	3	649.961		19396		56.39		3.494		0.2326		0.1541		1		1.97	Schistosoma mansoni		1
477	Smp_049550	Smp_049550	124	heat shock protein 70 (hsp70), putative	Smp_049550	71.2	VNKKNKPyVEVHVGS	NKPY*VEVHVGSEVK	3	555.606		9901		30.52		2.456		-0.5019		0.106		3		1.57	Schistosoma mansoni	1
478	Smp_050390	Smp_050390	12	aldehyde dehydrogenase, putative	Smp_050390	53.7	YRLPEVKyTQLFIGN	Y*TQLFIGNEFVDSESK	3	652.959	24932	24709	71.17	71.08	3.812	3.532	0.3901	0.2984	0.3708	0.3287	1	1	4.5	4.14	Schistosoma mansoni	1
479	Smp_050390	Smp_050390	12	aldehyde dehydrogenase, putative	Smp_050390	53.7	YRLPEVKyTQLFIGN	Y*TQLFIGNEFVDSESKK	3	695.657		22171		64.04		2.686		0.0837		0.2321		1		3.18	Schistosoma mansoni	1
480	Smp_050390	Smp_050390	123	aldehyde dehydrogenase, putative	Smp_050390	53.7	FAAQTTRyYAGYADK	Y*YAGYADKIHGK	2	733.329	7926	8257	24.87	25.97	3.535	3.678	2.1304	-1.0234	0.4591	0.476	1	1	4.49	4.62	Schistosoma mansoni	1
481	Smp_050390	Smp_050390	123	aldehyde dehydrogenase, putative	Smp_050390	53.7	FAAQTTRyYAGYADK	Y*YAGYADKIHGK	2	733.329	8140	8057	25.46	25.42	3.507	3.298	0.5748	2.3087	0.4086	0.4677	1	1	4.37	4.35	Schistosoma mansoni	1
482	Smp_050390	Smp_050390	123	aldehyde dehydrogenase, putative	Smp_050390	53.7	FAAQTTRyYAGYADK	Y*YAGYADKIHGK	3	489.222	7901	8038	24.81	25.37	2.605	2.88	-0.3201	-0.2106	0.3479	0.278	1	1	3.77	3.58	Schistosoma mansoni	1
483	Smp_050390	Smp_050390	123	aldehyde dehydrogenase, putative	Smp_050390	53.7	FAAQTTRyYAGYADK	Y*YAGYADKIHGK	3	489.222		8221		25.87		2.817		-0.3524		0.3272		3		3.73	Schistosoma mansoni	1
484	Smp_050390	Smp_050390	124	aldehyde dehydrogenase, putative	Smp_050390	53.7	AAQTTRYyAGYADKI	YY*AGYADKIHGK	3	489.222	8111		25.39		3.308		-0.2885		0.3238		1		4.01		Schistosoma mansoni	1
485	Smp_050390	Smp_050390	127	aldehyde dehydrogenase, putative	Smp_050390	53.7	TTRYYAGyADKIHGK	YYAGY*ADKIHGK	2	733.329	6990	7096	22.36	22.79	3.4	3.489	-0.094	1.4699	0.3786	0.4275	1	1	4.22	4.32	Schistosoma mansoni	1
486	Smp_050390	Smp_050390	127	aldehyde dehydrogenase, putative	Smp_050390	53.7	TTRYYAGyADKIHGK	YYAGY*ADKIHGK	3	489.222	6976		22.33		1.442		-1.6036		0.1442		5		2.35		Schistosoma mansoni	1
487	Smp_050390	Smp_050390	13	aldehyde dehydrogenase, putative	Smp_050390	53.7	RLPEVKYtQLFIGNE	YT*QLFIGNEFVDSESKK	2	1042.98	22372	22197	64.14	64.11	5.942	6.151	-0.1973	-0.1003	0.5181	0.4973	1	1	5.8	5.74	Schistosoma mansoni		1
488	Smp_050390	Smp_050390	414	aldehyde dehydrogenase, putative	Smp_050390	53.7	VIERANAtHYGLGAG	ANAT*HYGLGAGVFTSDM#DK	3	684.291	16634	16373	48.5	48.13	3.64	3.874	0.2725	0.1883	0.3375	0.3324	1	1	4.2	4.23	Schistosoma mansoni		1
489	Smp_050390	Smp_050390	414	aldehyde dehydrogenase, putative	Smp_050390	53.7	VIERANAtHYGLGAG	ANAT*HYGLGAGVFTSDM#DKAM#R	4	607.013	14589	14537	42.97	43.13	3.435	3.277	0.0474	-0.1259	0.1211	0.2076	11	3	3.05	3.26	Schistosoma mansoni		1
490	Smp_050390	Smp_050390	414	aldehyde dehydrogenase, putative	Smp_050390	53.7	VIERANAtHYGLGAG	ANAT*HYGLGAGVFTSDM#DKAMR	4	603.014	17936		51.99		3.73		-0.0819		0.209		1		3.53		Schistosoma mansoni		1
491	Smp_050390	Smp_050390	414	aldehyde dehydrogenase, putative	Smp_050390	53.7	VIERANAtHYGLGAG	ANAT*HYGLGAGVFTSDMDK	3	678.959	19365		55.89		4.129		0.0474		0.251		1		4.1		Schistosoma mansoni		1
492	Smp_050390	Smp_050390	416	aldehyde dehydrogenase, putative	Smp_050390	53.7	ERANATHyGLGAGVF	ANATHY*GLGAGVFTSDM#DK	2	1025.93	16490	16414	48.11	48.24	5.415	5.356	0.253	0.4676	0.5732	0.532	1	1	5.91	5.62	Schistosoma mansoni	1
493	Smp_050390	Smp_050390	416	aldehyde dehydrogenase, putative	Smp_050390	53.7	ERANATHyGLGAGVF	ANATHY*GLGAGVFTSDM#DK	3	684.291	16456	16976	48.01	49.78	3.671	2.865	0.2508	0.1212	0.2998	0.1784	1	2	4.07	3.16	Schistosoma mansoni	1
494	Smp_050390	Smp_050390	416	aldehyde dehydrogenase, putative	Smp_050390	53.7	ERANATHyGLGAGVF	ANATHY*GLGAGVFTSDM#DK	3	684.291	16831	16762	49.04	49.19	3.678	2.791	-0.0512	-0.5248	0.1374	0.0315	3	3	3.43	2.51	Schistosoma mansoni	1
495	Smp_050390	Smp_050390	416	aldehyde dehydrogenase, putative	Smp_050390	53.7	ERANATHyGLGAGVF	ANATHY*GLGAGVFTSDM#DK	3	684.291		16561		48.65		3.803		0.1015		0.3034		1		4.08	Schistosoma mansoni	1
496	Smp_050390	Smp_050390	416	aldehyde dehydrogenase, putative	Smp_050390	53.7	ERANATHyGLGAGVF	ANATHY*GLGAGVFTSDM#DKAM#R	3	809.015	14579	14517	42.94	43.07	3.776	2.597	0.3705	0.391	0.1845	0.0028	1	1	3.39	2.07	Schistosoma mansoni	1
497	Smp_050390	Smp_050390	416	aldehyde dehydrogenase, putative	Smp_050390	53.7	ERANATHyGLGAGVF	ANATHY*GLGAGVFTSDM#DKAM#R	3	809.015	14771	14531	43.47	43.11	3.718	3.547	0.0801	0.416	0.3683	0.2312	1	1	4.1	3.41	Schistosoma mansoni	1
498	Smp_050390	Smp_050390	416	aldehyde dehydrogenase, putative	Smp_050390	53.7	ERANATHyGLGAGVF	ANATHY*GLGAGVFTSDM#DKAMR	3	803.684	16476	16385	48.07	48.16	2.843	3.1	0.0935	-0.1082	0.2068	0.2383	2	4	3.06	3.24	Schistosoma mansoni	1
499	Smp_050390	Smp_050390	416	aldehyde dehydrogenase, putative	Smp_050390	53.7	ERANATHyGLGAGVF	ANATHY*GLGAGVFTSDM#DKAMR	3	803.684	16534		48.23		3.565		0.0935		0.2674		2		3.63		Schistosoma mansoni	1
500	Smp_050390	Smp_050390	416	aldehyde dehydrogenase, putative	Smp_050390	53.7	ERANATHyGLGAGVF	ANATHY*GLGAGVFTSDM#DKAMR	3	803.684	16500		48.13		2.147		0.0935		0.0589		596		1.73		Schistosoma mansoni	1
501	Smp_050390	Smp_050390	416	aldehyde dehydrogenase, putative	Smp_050390	53.7	ERANATHyGLGAGVF	ANATHY*GLGAGVFTSDM#DKAMR	3	803.684	16517		48.18		3.103		0.0935		0.3999		1		3.94		Schistosoma mansoni	1
502	Smp_050390	Smp_050390	416	aldehyde dehydrogenase, putative	Smp_050390	53.7	ERANATHyGLGAGVF	ANATHY*GLGAGVFTSDMDK	2	1017.93	19378	19306	55.92	56.13	5.5	5.539	-0.2141	0.3157	0.5374	0.548	1	1	5.79	5.77	Schistosoma mansoni	1
503	Smp_050390	Smp_050390	416	aldehyde dehydrogenase, putative	Smp_050390	53.7	ERANATHyGLGAGVF	ANATHY*GLGAGVFTSDMDK	3	678.959		19270		56.04		3.741		0.127		0.1689		1		3.52	Schistosoma mansoni	1
504	Smp_050390	Smp_050390	416	aldehyde dehydrogenase, putative	Smp_050390	53.7	ERANATHyGLGAGVF	ANATHY*GLGAGVFTSDMDKAM#R	3	803.684	17957		52.05		4.487		1.18		0.4192		1		4.61		Schistosoma mansoni	1
505	Smp_050390	Smp_050390	416	aldehyde dehydrogenase, putative	Smp_050390	53.7	ERANATHyGLGAGVF	ANATHY*GLGAGVFTSDMDKAM#R	4	603.014		17889		52.28		3.83		0.1066		0.1982		5		3.48	Schistosoma mansoni	1
506	Smp_050390	Smp_050390	416	aldehyde dehydrogenase, putative	Smp_050390	53.7	ERANATHyGLGAGVF	ANATHY*GLGAGVFTSDMDKAMR	3	798.352	21130	20952	60.71	60.63	4.756	5.607	-1.1321	-0.7746	0.3996	0.4403	1	2	4.64	5.14	Schistosoma mansoni	1
507	Smp_050390	Smp_050390	416	aldehyde dehydrogenase, putative	Smp_050390	53.7	ERANATHyGLGAGVF	ANATHY*GLGAGVFTSDMDKAMR	4	599.016	21153	20972	60.77	60.69	2.687	3.523	-0.8241	-0.3116	0.0409	0.2487	5	1	2.33	3.52	Schistosoma mansoni	1
508	Smp_050390	Smp_050390	416	aldehyde dehydrogenase, putative	Smp_050390	53.7	ERANATHyGLGAGVF	FNTLEEVIERANATHY*GLGAGVFTSDM#DK	3	1094.5	28326		80.94		4.623		2.2975		0.3908		1		4.29		Schistosoma mansoni	1
509	Smp_050390	Smp_050390	476	aldehyde dehydrogenase, putative	Smp_050390	53.7	GKEALDGyLQTKVIS	EALDGY*LQTK	2	609.276		13083		39.21		2.234		0.4431		0.1207		1		2.83	Schistosoma mansoni	1
510	Smp_050390	Smp_050390	476	aldehyde dehydrogenase, putative	Smp_050390	53.7	GKEALDGyLQTKVIS	EFGKEALDGY*LQTK	2	839.89	16133	16085	47.13	47.35	3.284	3.312	0.349	0.462	0.3337	0.3676	2	1	3.93	4.01	Schistosoma mansoni	1
511	Smp_050390	Smp_050390	476	aldehyde dehydrogenase, putative	Smp_050390	53.7	GKEALDGyLQTKVIS	EFGKEALDGY*LQTK	3	560.262	16131		47.12		2.519		0.1955		0.0806		121		2.55		Schistosoma mansoni	1
512	Smp_050520	Smp_050520	402, 407	notch	Smp_050520	57.6	VPTQPEKyQSLIYDE;EKYQSLIyDEIPDCF	YNVPTQPEKY*QSLIY*DEIPDCFLQHEKTQLTNDIPIGK	4	1174.55		28486		82.09		4.44		3.6282		0.1439		1		1.3	Schistosoma mansoni	1
513	Smp_050520	Smp_050520	407	notch	Smp_050520	57.6	EKYQSLIyDEIPDCF	YNVPTQPEKYQSLIY*DEIPDCFLQHEKTQLTNDIPIGK	4	1154.56		28110		80.98		4.124		1.6633		0.1272		2		1.2	Schistosoma mansoni	1
514	Smp_050520	Smp_050520	455	notch	Smp_050520	57.6	DMTIETKyTNHQEML	Y*TNHQEM#LDTTDNVNNQAQR	3	830.011	7197		22.93		3.875		-0.4851		0.1979		1		2.2		Schistosoma mansoni	1
515	Smp_050520	Smp_050520	455	notch	Smp_050520	57.6	DMTIETKyTNHQEML	Y*TNHQEMLDTTDNVNNQAQR	3	824.68		10140		31.16		2.848		0.086		0.1982		1		1.78	Schistosoma mansoni	1
516	Smp_050520	Smp_050520	456	notch	Smp_050520	57.6	MTIETKYtNHQEMLD	YT*NHQEMLDTTDNVNNQAQR	3	824.68	10006	10111	30.57	31.08	3.703	4.757	-0.1564	0.086	0.1616	0.3059	1	1	1.99	3.08	Schistosoma mansoni		1
517	Smp_050590	Smp_050590	145	n-terminal acetyltransferase complex ard1 subunit, putative	Smp_050590	20.2	YADGEDAyAMKRDLK	YYADGEDAY*AM#KR	2	824.821		6596		21.41		3.078		1.5152		0.3454		1		2.3	Schistosoma mansoni	1
518	Smp_051080	Smp_051080	53	clathrin light chain, putative	Smp_051080	23.9	GEPVSDAsYVFLNGQ	SGEPVSDAS*YVFLNGQSTM#NDSHFGHNLTEPDCR	4	966.903	20788		59.8		3.371		0.5212		0.1496		45		1.39		Schistosoma mansoni		1
519	Smp_051260	Smp_051260	133	60S ribosomal protein L8, putative	Smp_051260	28.2	LARASGNyATVVAHN	ASGNY*ATVVAHNPDTKR	3	627.626	6083	6273	19.91	20.56	2.44	2.813	0.1694	0.1484	0.2156	0.2417	1	1	1.54	1.78	Schistosoma mansoni	1
520	Smp_051550.2;Smp_051550.1	Smp_051550.2;Smp_051550.1	110; 110	pyridoxamine 5'-phosphate oxidase	Smp_051550.2;Smp_051550.1	28.9	QELDDNPyASLVFYW	KGQELDDNPY*ASLVFYWEPLKR	3	916.774	27028	26825	77.17	77.19	5.358	5.71	0.3663	0.446	0.4624	0.449	1	1	3.56	3.63	Schistosoma mansoni	1
521	Smp_051550.2;Smp_051550.1	Smp_051550.2;Smp_051550.1	110; 110	pyridoxamine 5'-phosphate oxidase	Smp_051550.2;Smp_051550.1	28.9	QELDDNPyASLVFYW	KGQELDDNPY*ASLVFYWEPLKR	4	687.832	27015		77.13		3.21		0.1776		0.1372		2		1.34		Schistosoma mansoni	1
522	Smp_051990	Smp_051990	901	expressed protein	Smp_051990	102.7	YNVDDGNyGTLLEYR	YNVDDGNY*GTLLEYR	2	936.396	21074	20930	60.55	60.58	4.406	5.149	0.169	0.3792	0.5566	0.4996	1	1	3.98	4.07	Schistosoma mansoni	1
523	Smp_051990	Smp_051990	901	expressed protein	Smp_051990	102.7	YNVDDGNyGTLLEYR	YNVDDGNY*GTLLEYR	3	624.6	21128	20970	60.71	60.69	3.357	3.383	0.1541	0.2018	0.4	0.2967	2	1	2.93	2.54	Schistosoma mansoni	1
524	Smp_052420	Smp_052420	849	centaurin/arf-related	Smp_052420	119.5	YAHCSKNyDCADFLL	NAFYYAHCSKNY*DCADFLLR	3	870.031	21197	21016	60.89	60.81	3.665	3.319	-0.0226	0.4165	0.3433	0.1916	1	1	2.5	1.71	Schistosoma mansoni	1
525	Smp_052470	Smp_052470	13	o-methyltransferase,putative	Smp_052470	23.2	RDKKVTEyGCTVSAD	VTEY*GCTVSADKVHQYICDHSLR	4	705.314		18577		54.13		3.506		0.75		0.133		35		1.55	Schistosoma mansoni	1
526	Smp_052730	Smp_052730	13	heat shock protein 70 (hsp70)-interacting protein, putative	Smp_052730	91.6	YFSERTKtYDIPISH	TKT*YDIPISHLDFK	3	586.622		18717		54.5		3.159		1.4259		0.2838		1		2.11	Schistosoma mansoni		1
527	Smp_052810	Smp_052810	199	glucose-6-phosphate1-dehydrogenase	Smp_052810	59.2	QIYRIDHyLGKEMVQ	IDHY*LGKEMVQNLLILR	3	712.374	27894	27602	79.7	79.5	2.754	4.152	1.5873	-0.4956	0.2016	0.3472	2	1	1.88	3.11	Schistosoma mansoni	1
528	Smp_052810	Smp_052810	401	glucose-6-phosphate1-dehydrogenase	Smp_052810	59.2	VQPDEAVyIKLNVKS	PDEAVY*IKLNVK	2	734.876	18546	18430	53.66	53.71	3.218	2.881	0.2686	0.445	0.3931	0.2886	1	1	3.01	2.39	Schistosoma mansoni	1
529	Smp_052810	Smp_052810	401	glucose-6-phosphate1-dehydrogenase	Smp_052810	59.2	VQPDEAVyIKLNVKS	VQPDEAVY*IKLNVK	2	848.439	18506	18408	53.56	53.66	3.692	4.061	0.3698	0.2199	0.437	0.4686	1	1	3.34	3.6	Schistosoma mansoni	1
530	Smp_052810	Smp_052810	401	glucose-6-phosphate1-dehydrogenase	Smp_052810	59.2	VQPDEAVyIKLNVKS	VQPDEAVY*IKLNVK	3	565.962	18503		53.55		1.94		-0.0209		0.2445		223		1.67		Schistosoma mansoni	1
531	Smp_052810	Smp_052810	401	glucose-6-phosphate1-dehydrogenase	Smp_052810	59.2	VQPDEAVyIKLNVKS	VQPDEAVY*IKLNVKSPGM#K	3	738.041	16364		47.76		2.292		0.0857		0.1383		4		1.26		Schistosoma mansoni	1
532	Smp_052810	Smp_052810	504	glucose-6-phosphate1-dehydrogenase	Smp_052810	59.2	CKKAGFQySGTYVWK	AGFQY*SGTYVWK	2	743.824	20204	20078	58.22	58.26	3.136	2.947	0.0937	0.0847	0.3372	0.3343	1	1	2.94	2.79	Schistosoma mansoni	1
533	Smp_052810	Smp_052810	504	glucose-6-phosphate1-dehydrogenase	Smp_052810	59.2	CKKAGFQySGTYVWK	KAGFQY*SGTYVWK	2	807.871	17260	17195	50.19	50.39	3.387	3.65	0.2696	0.4067	0.3995	0.3495	1	1	3.09	2.96	Schistosoma mansoni	1
534	Smp_052810	Smp_052810	504	glucose-6-phosphate1-dehydrogenase	Smp_052810	59.2	CKKAGFQySGTYVWK	KAGFQY*SGTYVWK	3	538.917		17176		50.34		1.881		-0.0121		0.1164		10		1.29	Schistosoma mansoni	1
535	Smp_052810	Smp_052810	508	glucose-6-phosphate1-dehydrogenase	Smp_052810	59.2	GFQYSGTyVWKSGxx	AGFQYSGTY*VWK	2	743.824	20962	20828	60.24	60.3	2.996	3.592	0.1291	0.0838	0.1855	0.2563	2	1	2.27	2.78	Schistosoma mansoni	1
536	Smp_052810	Smp_052810	508	glucose-6-phosphate1-dehydrogenase	Smp_052810	59.2	GFQYSGTyVWKSGxx	AGFQYSGTY*VWK	3	496.218		20883		60.45		2.068		0.9738		0.1169		160		1.43	Schistosoma mansoni	1
537	Smp_052810	Smp_052810	508	glucose-6-phosphate1-dehydrogenase	Smp_052810	59.2	GFQYSGTyVWKSGxx	KAGFQYSGTY*VWK	2	807.871	17520	17465	50.89	51.14	3.753	3.57	0.6608	1.186	0.383	0.408	1	1	3.17	3.11	Schistosoma mansoni	1
538	Smp_052810	Smp_052810	508	glucose-6-phosphate1-dehydrogenase	Smp_052810	59.2	GFQYSGTyVWKSGxx	KAGFQYSGTY*VWK	3	538.917	17502	17443	50.84	51.08	2.934	2.705	0.1332	0.0199	0.2701	0.0646	1	1	2.43	1.47	Schistosoma mansoni	1
539	Smp_053030	Smp_053030	37	expressed protein	Smp_053030	49.4	QKSGIRLyDGPNRSA	SGIRLY*DGPNR	3	443.21	9938	10048	30.39	30.91	3.194	3.771	-0.1769	-0.4643	0.2547	0.3178	1	1	2.18	2.7	Schistosoma mansoni	1
540	Smp_053230	Smp_053230	108	NADH-cytochrome B5 reductase, putative	Smp_053230	33.9	TLDSQKGyVDFVIKV	GY*VDFVIK	2	510.744		19890		57.75		1.889		0.0894		0.0495		2		1.22	Schistosoma mansoni	1
541	Smp_053230	Smp_053230	108	NADH-cytochrome B5 reductase, putative	Smp_053230	33.9	TLDSQKGyVDFVIKV	LDGNM#VVRPYTPITLDSQKGY*VDFVIK	3	1055.53	24622	24302	70.31	69.92	3.741	3.676	-0.0053	1.4679	0.2706	0.2485	1	1	2.24	2.09	Schistosoma mansoni	1
542	Smp_053230	Smp_053230	108	NADH-cytochrome B5 reductase, putative	Smp_053230	33.9	TLDSQKGyVDFVIKV	LDGNM#VVRPYTPITLDSQKGY*VDFVIK	3	1055.53	24640	24339	70.36	70.02	3.267	2.904	-0.0053	1.4679	0.1798	0.1191	117	14	1.58	1.21	Schistosoma mansoni	1
543	Smp_053230	Smp_053230	108	NADH-cytochrome B5 reductase, putative	Smp_053230	33.9	TLDSQKGyVDFVIKV	LDGNM#VVRPYTPITLDSQKGY*VDFVIK	4	791.899	24655	24311	70.41	69.95	2.927	4.139	0.9294	-0.5956	0.1264	0.1065	26	2	1.3	1.84	Schistosoma mansoni	1
544	Smp_053230	Smp_053230	85	NADH-cytochrome B5 reductase, putative	Smp_053230	33.9	VGNHVYFsAKLDGNM	LGLPTADHVLGLPVGNHVYFS*AK	3	829.093	24871	24629	71	70.85	3.249	3.476	0.6462	0.7315	0.1956	0.1911	2	1	1.99	2.09	Schistosoma mansoni		1
545	Smp_053230	Smp_053230	85	NADH-cytochrome B5 reductase, putative	Smp_053230	33.9	VGNHVYFsAKLDGNM	LKLGLPTADHVLGLPVGNHVYFS*AK	4	682.366	24827	24585	70.87	70.72	4.107	2.851	0.3221	-0.0328	0.2763	0.1249	1	1	2.55	1.41	Schistosoma mansoni		1
546	Smp_053420	Smp_053420	212	conserved hypothetical protein	Smp_053420	95.9	SASSAYPtVDGQKIN	SKVPSSASSAYPT*VDGQKINPYNTLNSNAGTIM#R	4	916.938	16723		48.74		4.269		-0.0411		0.2887		1		2.16		Schistosoma mansoni		1
547	Smp_053420	Smp_053420	221	conserved hypothetical protein	Smp_053420	95.9	DGQKINPyNTLNSNA	INPY*NTLNSNAGTIM#R	2	937.927	13671	13709	40.51	40.92	4.15	4.306	-0.3026	0.2363	0.3372	0.4025	1	1	3.04	3.4	Schistosoma mansoni	1
548	Smp_053420	Smp_053420	221	conserved hypothetical protein	Smp_053420	95.9	DGQKINPyNTLNSNA	INPY*NTLNSNAGTIM#R	3	625.62	13676	13694	40.53	40.88	3.61	3.837	2.3767	1.5682	0.2928	0.367	1	1	2.57	3.03	Schistosoma mansoni	1
549	Smp_053420	Smp_053420	221	conserved hypothetical protein	Smp_053420	95.9	DGQKINPyNTLNSNA	INPY*NTLNSNAGTIM#R	3	625.62		13715		40.94		3.675		1.5682		0.2648		1		2.55	Schistosoma mansoni	1
550	Smp_053420	Smp_053420	221	conserved hypothetical protein	Smp_053420	95.9	DGQKINPyNTLNSNA	SKVPSSASSAYPTVDGQKINPY*NTLNSNAGTIM#R	4	916.938		16574		48.68		4.791		0.0168		0.2714		1		2.37	Schistosoma mansoni	1
551	Smp_053420	Smp_053420	223	conserved hypothetical protein	Smp_053420	95.9	QKINPYNtLNSNAGT	INPYNT*LNSNAGTIMR	3	620.289		17540		51.34		2.23		0.541		0.0324		2		1.03	Schistosoma mansoni		1
552	Smp_053420	Smp_053420	223	conserved hypothetical protein	Smp_053420	95.9	QKINPYNtLNSNAGT	SKVPSSASSAYPTVDGQKINPYNT*LNSNAGTIM#R	4	916.938	16709		48.7		4.053		0.0758		0.2732		3		2		Schistosoma mansoni		1
553	Smp_053420	Smp_053420	223	conserved hypothetical protein	Smp_053420	95.9	QKINPYNtLNSNAGT	SKVPSSASSAYPTVDGQKINPYNT*LNSNAGTIMR	4	912.94		18779		54.67		4.106		0.8958		0.1394		2		1.5	Schistosoma mansoni		1
554	Smp_053420	Smp_053420	425	conserved hypothetical protein	Smp_053420	95.9	PDLAKKHyPHYNSGG	KHY*PHYNSGGSVSQLPR	3	669.646	7811	6978	24.56	22.48	3.919	3.517	0.6231	0.2564	0.414	0.3926	1	1	3.08	2.87	Schistosoma mansoni	1
555	Smp_053420	Smp_053420	425	conserved hypothetical protein	Smp_053420	95.9	PDLAKKHyPHYNSGG	KHY*PHYNSGGSVSQLPR	3	669.646		7995		25.25		3.782		-0.1314		0.3287		1		2.73	Schistosoma mansoni	1
556	Smp_053420	Smp_053420	428	conserved hypothetical protein	Smp_053420	95.9	AKKHYPHyNSGGSVS	KHYPHY*NSGGSVSQLPR	3	669.646	6823		21.91		3.215		0.2256		0.2829		6		2.26		Schistosoma mansoni	1
557	Smp_054160	Smp_054160	10	Glutathione S-transferase 28 kDa (GST 28) (GST class-mu), putative	Smp_054160	23.8	GEHIKVIyFDGRGRA	VIY*FDGR	2	475.213	14114	14110	41.68	41.98	2.173	2.295	-0.2388	-0.1366	0.1094	0.2324	1	1	1.81	2.55	Schistosoma mansoni	1
558	Smp_054320	Smp_054320	221	hypothetical protein	Smp_054320	65.7	SPTNSLKyLNSQFPL	Y*LNSQFPLTYK	2	727.342	20975		60.28		3.779		-0.843		0.3668		1		2.98		Schistosoma mansoni	1
559	Smp_054500	Smp_054500	131	tyrosine kinase	Smp_054500	19.3	CEDEQPAyRNANTNI	LEQFCEDEQPAY*R	2	882.85	12867	12883	38.34	38.65	3.084	3.238	-0.0659	-0.0694	0.3524	0.2762	2	1	2.62	2.32	Schistosoma mansoni	1
560	Smp_054500	Smp_054500	131	tyrosine kinase	Smp_054500	19.3	CEDEQPAyRNANTNI	LEQFCEDEQPAY*R	2	882.85	12852		38.3		3.579		-1.455		0.3961		1		2.95		Schistosoma mansoni	1
561	Smp_054810	Smp_054810	77	expressed protein	Smp_054810	34.5	IGSVGNVyQNIMKST	SRPQIGSVGNVY*QNIM#K	3	662.987	13263	13280	39.43	39.76	2.982	3.475	-0.4663	-1.2552	0.1793	0.0882	1	1	1.77	1.56	Schistosoma mansoni	1
562	Smp_055450	Smp_055450	112	expressed protein	Smp_055450	18.4	NISYADTyQQLHLVK	RLPDNQNISYADTY*QQLHLVK	3	866.09	18361	18250	53.16	53.23	5.37	5.888	-0.0209	0.376	0.4263	0.4644	1	1	3.6	3.94	Schistosoma mansoni	1
563	Smp_055640	Smp_055640	53	hypothetical protein	Smp_055640	18.9	NKISHLNyIEPYNLD	ISHLNY*IEPYNLDLR	3	647.315		22507		64.96		2.468		0.4716		0.0865		5		1.21	Schistosoma mansoni	1
564	Smp_055650	Smp_055650	129	expressed protein	Smp_055650	33.2	HLPDSRHsYVNLTNT	HS*YVNLTNTVVTEK	3	562.27		14240		42.31		3.254		0.0415		0.318		1		2.67	Schistosoma mansoni		1
565	Smp_055650	Smp_055650	129	expressed protein	Smp_055650	33.2	HLPDSRHsYVNLTNT	HS*YVNLTNTVVTEKEFNINYSSLPR	3	1002.49	23543		67.3		5.592		1.4209		0.4728		2		3.84		Schistosoma mansoni		1
566	Smp_055650	Smp_055650	129	expressed protein	Smp_055650	33.2	HLPDSRHsYVNLTNT	HS*YVNLTNTVVTEKEFNINYSSLPR	4	752.116	23522		67.25		3.644		0.3816		0.2104		1		2.01		Schistosoma mansoni		1
567	Smp_055650	Smp_055650	129, 147	expressed protein	Smp_055650	33.2	HLPDSRHsYVNLTNT;EKEFNINySSLPRID	HS*YVNLTNTVVTEKEFNINY*SSLPR	3	1029.14	23662	23521	67.62	67.76	4.146	5.239	-0.9974	0.1064	0.1801	0.3135	8	1	2.01	3.08	Schistosoma mansoni	1	1
568	Smp_055650	Smp_055650	130	expressed protein	Smp_055650	33.2	LPDSRHSyVNLTNTV	HSY*VNLTNTVVTEK	2	842.901	14287	14259	42.15	42.36	4.548	4.37	0.2778	-0.5053	0.5572	0.5343	1	1	4.19	3.94	Schistosoma mansoni	1
569	Smp_055650	Smp_055650	130	expressed protein	Smp_055650	33.2	LPDSRHSyVNLTNTV	HSY*VNLTNTVVTEK	3	562.27	14267		42.09		2.87		-0.0857		0.2086		2		2.08		Schistosoma mansoni	1
570	Smp_055650	Smp_055650	130	expressed protein	Smp_055650	33.2	LPDSRHSyVNLTNTV	HSY*VNLTNTVVTEKEFNINYSSLPR	3	1002.49	23599	23449	67.45	67.56	3.213	5.86	1.4209	2.3897	0.1817	0.4534	1	1	1.58	3.78	Schistosoma mansoni	1
571	Smp_055650	Smp_055650	130	expressed protein	Smp_055650	33.2	LPDSRHSyVNLTNTV	HSY*VNLTNTVVTEKEFNINYSSLPR	4	752.116		23473		67.63		3.722		0.1594		0.2577		2		2.22	Schistosoma mansoni	1
572	Smp_055650	Smp_055650	130, 149	expressed protein	Smp_055650	33.2	LPDSRHSyVNLTNTV;EFNINYSsLPRIDKM	HSY*VNLTNTVVTEKEFNINYSS*LPR	3	1029.14	24351	24104	69.56	69.37	3.461	4.253	0.3725	-0.3513	0.2334	0.2362	4	2	1.96	2.3	Schistosoma mansoni	1	1
573	Smp_055650	Smp_055650	130, 149	expressed protein	Smp_055650	33.2	LPDSRHSyVNLTNTV;EFNINYSsLPRIDKM	HSY*VNLTNTVVTEKEFNINYSS*LPR	3	1029.14	24365	24090	69.6	69.33	3.246	4.028	0.3725	-0.4417	0.1922	0.2803	291	2	1.49	2.36	Schistosoma mansoni	1	1
574	Smp_055780	Smp_055780	854	smdr2	Smp_055780	97.8	SNGRIIEyGKLNELI	IIEY*GKLNELIHR	3	559.962	18132	18076	52.52	52.76	2.429	2.821	-0.0101	0.1814	0.1323	0.2277	1	1	1.29	1.9	Schistosoma mansoni	1
575	Smp_055780	Smp_055780	854	smdr2	Smp_055780	97.8	SNGRIIEyGKLNELI	IIEY*GKLNELIHR	3	559.962		18094		52.81		2.87		0.1814		0.1411		2		1.58	Schistosoma mansoni	1
576	Smp_055880.2;Smp_055880.1	Smp_055880.2;Smp_055880.1	56; 56	chmp1 (chromatin modifying protein) (charged multivesicular body protein), putative	Smp_055880.2;Smp_055880.1	26.6	NIECGRIyAENAIRK	ALTSGNIECGRIY*AENAIR	3	730.012		17109		50.15		3.04		0.0432		0.2679		1		1.97	Schistosoma mansoni	1
577	Smp_055880.2;Smp_055880.1	Smp_055880.2;Smp_055880.1	56; 56	chmp1 (chromatin modifying protein) (charged multivesicular body protein), putative	Smp_055880.2;Smp_055880.1	26.6	NIECGRIyAENAIRK	KALTSGNIECGRIY*AENAIR	3	772.71	15012	14890	44.12	44.08	3.44	3.761	-0.059	0.1722	0.4384	0.3246	1	1	2.61	2.32	Schistosoma mansoni	1
578	Smp_057210	Smp_057210	12, 14, 31	hypothetical protein	Smp_057210	80.1	CGFNLSSsQTYKQSN;FNLSSSQtYKQSNVF;AELVLEStDSIIHEE	GFNLSSS*QT*YKQSNVFGVAELVLEST*DSIIHEELLK	6	704.661	23473		67.11		3.27		12.8871		0.7609		806		2.38		Schistosoma mansoni		1
579	Smp_057410	Smp_057410	42	hypothetical protein	Smp_057410	47.4	DNIQKSIySSIQNDI	SIY*SSIQNDIENLNLNYLNEDERQK	3	1031.48	30401		87.06		3.998		0.9064		0.2649		3		2.17		Schistosoma mansoni	1
580	Smp_057430	Smp_057430	448	expressed protein	Smp_057430	92.2	TKSGRLIyGPLSLLA	LIY*GPLSLLATSPK	2	776.923	30501	30054	87.36	86.72	3.942	2.734	-0.0197	0.8638	0.4097	0.2565	1	41	3.2	1.97	Schistosoma mansoni	1
581	Smp_057430	Smp_057430	448	expressed protein	Smp_057430	92.2	TKSGRLIyGPLSLLA	LIY*GPLSLLATSPK	2	776.923		30230		87.25		4.153		0.9936		0.5176		1		3.66	Schistosoma mansoni	1
582	Smp_057430	Smp_057430	448	expressed protein	Smp_057430	92.2	TKSGRLIyGPLSLLA	LIY*GPLSLLATSPK	2	776.923		30351		87.61		3.777		-1.3823		0.4885		1		3.34	Schistosoma mansoni	1
583	Smp_058150.1;Smp_058150.2	Smp_058150.1;Smp_058150.2	121; 121	expressed protein	Smp_058150.1;Smp_058150.2	25.6	KYEKEDVyRFCGPMF	WYKYEKEDVY*R	3	553.58	10303	10372	31.39	31.78	2.835	3.034	-0.3187	-0.6232	0.3377	0.3339	1	1	2.18	2.25	Schistosoma mansoni	1
584	Smp_058980.2;Smp_058980.1	Smp_058980.2;Smp_058980.1	325; 166	oxysterol-binding protein 1,, putative	Smp_058980.2;Smp_058980.1	100	TSDVSKEySNICADK	VQHLPHTEAHPQEENVTSSLDIAHDTTTSDVSKEY*SNICADK	5	957.634		15556		45.92		4.093		-0.3913		0.1302		48		1.36	Schistosoma mansoni	1
585	Smp_058980.2;Smp_058980.1	Smp_058980.2;Smp_058980.1	326; 167	oxysterol-binding protein 1,, putative	Smp_058980.2;Smp_058980.1	100	SDVSKEYsNICADKS	VQHLPHTEAHPQEENVTSSLDIAHDTTTSDVSKEYS*NICADK	5	957.634		15492		45.74		4.166		-0.3913		0.2081		149		1.64	Schistosoma mansoni		1
586	Smp_059130.1;Smp_059130.2	Smp_059130.1;Smp_059130.2	254; 254	cyln2 (cytoplasmic linker protein-115) (clip-115), putative	Smp_059130.1;Smp_059130.2	122.7	LSSVSRSyRLNQVNN	SY*RLNQVNNGLQSR	3	576.944	9599	9671	29.49	29.88	3.171	2.777	-0.2086	0.1514	0.103	0.083	1	2	1.51	1.22	Schistosoma mansoni	1
587	Smp_059660	Smp_059660	22	expressed protein	Smp_059660	46.4	SYARSSDyVYRKCNT	SSDY*VYR	2	485.189	6252		20.36		1.952		-0.2381		0.1416		1		1.46		Schistosoma mansoni	1
588	Smp_059660	Smp_059660	22	expressed protein	Smp_059660	46.4	SYARSSDyVYRKCNT	SSDY*VYRK	2	549.237	3732	3896	13.53	14.05	2.754	2.792	0.0514	0.1501	0.1598	0.2015	1	2	1.72	1.91	Schistosoma mansoni	1
589	Smp_059690.1;Smp_059690.2	Smp_059690.1;Smp_059690.2	38; 62	kappa B-ras, putative	Smp_059690.1;Smp_059690.2	18.7	SKEKVRIyDLGGMTK	VRIY*DLGGM#TKLEK	3	573.623	13033		38.79		2.389		-0.1327		0.166		1		1.22		Schistosoma mansoni	1
590	Smp_059690.1;Smp_059690.2	Smp_059690.1;Smp_059690.2	38; 62	kappa B-ras, putative	Smp_059690.1;Smp_059690.2	18.7	SKEKVRIyDLGGMTK	VRIY*DLGGMTKLEK	3	568.291	17489	17436	50.8	51.06	2.581	3.365	-0.1306	2.584	0.1857	0.2994	2	1	1.38	2.05	Schistosoma mansoni	1
591	Smp_059790.2;Smp_059790.1	Smp_059790.2;Smp_059790.1	194; 155	transketolase	Smp_059790.2;Smp_059790.1	67.1	LQHHLEAyRLRTEAF	HLEAY*R	2	434.689		2709		10.8		1.961		-0.0358		0.0368		4		1.35	Schistosoma mansoni	1
592	Smp_059980	Smp_059980	227	arginase, putative	Smp_059980	39.9	IRKHGIAyFTMLDVD	KHGIAY*FTM#LDVDR	3	587.939	18209	18079	52.74	52.77	2.573	2.698	-0.8219	0.028	0.2219	0.2135	1	1	1.81	1.86	Schistosoma mansoni	1
593	Smp_060070	Smp_060070	17	septin, putative	Smp_060070	56.9	GASKRSVyLGKDGLP	SVY*LGKDGLPNLESLK	3	604.976		23458		67.59		2.705		0.1992		0.2188		1		1.66	Schistosoma mansoni	1
594	Smp_060090.1;Smp_060090.2	Smp_060090.1;Smp_060090.2	112; 112	40S ribosomal protein S12, putative	Smp_060090.1;Smp_060090.2	14.6	VTDIGEEsYGLKYLV	KVVSASCIVVTDIGEES*YGLKYLVEK	3	989.499		28821		83.08		5.566		-0.9116		0.4358		1		3.38	Schistosoma mansoni		1
595	Smp_060090.1;Smp_060090.2	Smp_060090.1;Smp_060090.2	112; 112	40S ribosomal protein S12, putative	Smp_060090.1;Smp_060090.2	14.6	VTDIGEEsYGLKYLV	KVVSASCIVVTDIGEES*YGLKYLVEK	3	989.499		28783		82.97		3.841		-0.9116		0.2841		4		1.99	Schistosoma mansoni		1
596	Smp_060090.1;Smp_060090.2	Smp_060090.1;Smp_060090.2	112; 112	40S ribosomal protein S12, putative	Smp_060090.1;Smp_060090.2	14.6	VTDIGEEsYGLKYLV	KVVSASCIVVTDIGEES*YGLKYLVEK	4	742.376		28804		83.03		3.134		-1.1142		0.1328		2		1.12	Schistosoma mansoni		1
597	Smp_060090.1;Smp_060090.2	Smp_060090.1;Smp_060090.2	113; 113	40S ribosomal protein S12, putative	Smp_060090.1;Smp_060090.2	14.6	TDIGEESyGLKYLVE	KVVSASCIVVTDIGEESY*GLKYLVEK	3	989.499	29011		82.95		5.536		0.0995		0.3391		1		3.06		Schistosoma mansoni	1
598	Smp_060130.2	Smp_060130.2	155	Rho GTPase, putative	Smp_060130.2	19.5	VAEKISAyAFFECSA	ISAY*AFFECSAK	2	737.31	23584		67.41		3.136		0.4914		0.3453		1		2.62		Schistosoma mansoni	1
599	Smp_060130.2	Smp_060130.2	155	Rho GTPase, putative	Smp_060130.2	19.5	VAEKISAyAFFECSA	QVAEKISAY*AFFECSAK	3	676.976	22011	21874	63.15	63.23	3.272	3.36	-0.0945	-0.4203	0.3313	0.3701	1	9	2.37	2.5	Schistosoma mansoni	1
600	Smp_061940.1;Smp_061940.3	Smp_061940.1;Smp_061940.3	192; 192	adenylate kinase 1, putative	Smp_061940.1;Smp_061940.3	27.2	EALKKRLyEYDKNVA	RLY*EYDKNVAPILHFYESQNK	3	903.102	22330	22100	64.03	63.85	4.472	3.442	0.4482	-3.4564	0.3077	0.1692	1	1	2.66	1.43	Schistosoma mansoni	1
601	Smp_061940.1;Smp_061940.3	Smp_061940.1;Smp_061940.3	192; 192	adenylate kinase 1, putative	Smp_061940.1;Smp_061940.3	27.2	EALKKRLyEYDKNVA	RLY*EYDKNVAPILHFYESQNK	3	903.102		22117		63.89		3.369		-0.0008		0.0568		6		1.15	Schistosoma mansoni	1
602	Smp_061940.1;Smp_061940.3	Smp_061940.1;Smp_061940.3	192; 192	adenylate kinase 1, putative	Smp_061940.1;Smp_061940.3	27.2	EALKKRLyEYDKNVA	RLY*EYDKNVAPILHFYESQNK	4	677.578	22284	22105	63.9	63.87	3.977	3.656	0.1122	0.2293	0.1759	0.2438	1	6	1.98	2.08	Schistosoma mansoni	1
603	Smp_063560	Smp_063560	84	expressed protein	Smp_063560	43.7	IDILKKEyVLRDIED	AKIDILKKEY*VLR	4	417.992		14545		43.15		2.962		0.0591		0.2977		6		1.94	Schistosoma mansoni	1
604	Smp_064860	Smp_064860	152	heat shock protein 70 (hsp70)-interacting protein, putative	Smp_064860	36.2	KVKGNECyQKGDYPA	GNECY*QKGDYPAAIK	2	897.382	8893		27.55		3.65		2.1795		0.357		1		2.72		Schistosoma mansoni	1
605	Smp_064860	Smp_064860	152	heat shock protein 70 (hsp70)-interacting protein, putative	Smp_064860	36.2	KVKGNECyQKGDYPA	GNECY*QKGDYPAAIK	3	598.59		8924		27.81		2.479		-0.0271		0.2009		79		1.68	Schistosoma mansoni	1
606	Smp_064860	Smp_064860	152	heat shock protein 70 (hsp70)-interacting protein, putative	Smp_064860	36.2	KVKGNECyQKGDYPA	VKGNECY*QKGDYPAAIK	2	1010.96	7541	7646	23.85	24.3	3.368	2.74	0.8228	1.1187	0.4486	0.2345	1	2	2.79	1.65	Schistosoma mansoni	1
607	Smp_064860	Smp_064860	152	heat shock protein 70 (hsp70)-interacting protein, putative	Smp_064860	36.2	KVKGNECyQKGDYPA	VKGNECY*QKGDYPAAIK	2	1010.96		7626		24.25		3.412		1.4758		0.3354		1		2.33	Schistosoma mansoni	1
608	Smp_064860	Smp_064860	152	heat shock protein 70 (hsp70)-interacting protein, putative	Smp_064860	36.2	KVKGNECyQKGDYPA	VKGNECY*QKGDYPAAIK	3	674.312	7447		23.6		3.078		0.2246		0.227		1		1.88		Schistosoma mansoni	1
609	Smp_064860	Smp_064860	152	heat shock protein 70 (hsp70)-interacting protein, putative	Smp_064860	36.2	KVKGNECyQKGDYPA	VKGNECY*QKGDYPAAIK	4	505.985		7582		24.12		2.701		-0.2492		0.0868		2		1.2	Schistosoma mansoni	1
610	Smp_064860	Smp_064860	50	heat shock protein 70 (hsp70)-interacting protein, putative	Smp_064860	36.2	YTNKAAVyYEKGEYD	AAVY*YEKGEYDKCVEICEK	3	812.016	13529	13568	40.14	40.54	4.649	4.173	0.6011	0.3596	0.5227	0.486	1	1	3.7	3.34	Schistosoma mansoni	1
611	Smp_064860	Smp_064860	50	heat shock protein 70 (hsp70)-interacting protein, putative	Smp_064860	36.2	YTNKAAVyYEKGEYD	AAVY*YEKGEYDKCVEICEK	3	812.016		13600		40.63		3.588		0.3596		0.3402		1		2.5	Schistosoma mansoni	1
612	Smp_064860	Smp_064860	51	heat shock protein 70 (hsp70)-interacting protein, putative	Smp_064860	36.2	TNKAAVYyEKGEYDK	AAVYY*EKGEYDKCVEICEK	3	812.016	13352	13368	39.66	39.99	3.567	3.226	-0.6375	1.3845	0.3669	0.3567	1	1	2.56	2.34	Schistosoma mansoni	1
613	Smp_064860	Smp_064860	56	heat shock protein 70 (hsp70)-interacting protein, putative	Smp_064860	36.2	VYYEKGEyDKCVEIC	AAVYYEKGEY*DKCVEICEK	3	812.016	12514		37.38		3.604		2.522		0.259		2		2.06		Schistosoma mansoni	1
614	Smp_064900	Smp_064900	157	conserved hypothetical protein	Smp_064900	53.8	SRMSNSAyETTNLIN	M#SNSAY*ETTNLINSQYIGSQIYNRPRPASFHPSSQLVTR	4	1131.79	21745	21652	62.41	62.61	3.646	3.782	0.5174	2.2634	0.1447	0.1608	1	2	1.42	1.45	Schistosoma mansoni	1
615	Smp_064900	Smp_064900	87	conserved hypothetical protein	Smp_064900	53.8	PSNKAVFyNGIQSRN	AVFY*NGIQSR	2	617.784		12530		37.69		2.087		0.0751		0.1994		1		1.67	Schistosoma mansoni	1
616	Smp_065180	Smp_065180	354	eh domain containing/past-1-related	Smp_065180	58	INNLSKVyDTISRTQ	ELINNLSKVY*DTISR	3	615.643	21154	20976	60.78	60.7	2.647	2.289	0.2051	0.3401	0.1391	0.1852	2	2	1.41	1.44	Schistosoma mansoni	1
617	Smp_065470.2	Smp_065470.2	132	tumor protein d52, putative	Smp_065470.2	18.3	SLNDKVGsAYSTVKD	SLNDKVGS*AYSTVKDVIIHSTYGHPPDDGTEYVGNNNTKK	5	881.019	22367		64.13		4.174		0.7204		0.1913		2		1.42		Schistosoma mansoni		1
618	Smp_065470.2	Smp_065470.2	135	tumor protein d52, putative	Smp_065470.2	18.3	DKVGSAYsTVKDVII	SLNDKVGSAYS*TVKDVIIHSTYGHPPDDGTEYVGNNNTKK	6	734.351	22310		63.97		3.845		-0.1266		0.1425		48		1.12		Schistosoma mansoni		1
619	Smp_065470.2;Smp_065470.3	Smp_065470.2;Smp_065470.3	144; 167	tumor protein d52, putative	Smp_065470.2;Smp_065470.3	18.3	VKDVIIHsTYGHPPD	DVIIHS*TYGHPPDDGTEYVGNNNTKK	4	738.586	11419		34.42		2.89		0.1148		0.1494		4		1.38		Schistosoma mansoni		1
620	Smp_065470.2;Smp_065470.3	Smp_065470.2;Smp_065470.3	145; 168	tumor protein d52, putative	Smp_065470.2;Smp_065470.3	18.3	KDVIIHStYGHPPDD	DVIIHST*YGHPPDDGTEYVGNNNTKK	4	738.586		11459		34.77		2.961		0.4127		0.1128		13		1.21	Schistosoma mansoni		1
621	Smp_065470.2;Smp_065470.3;Smp_065470.1	Smp_065470.2;Smp_065470.3;Smp_065470.1	134; 134; 134	tumor protein d52, putative	Smp_065470.2;Smp_065470.3;Smp_065470.1	18.3	NDKVGSAySTVKDVI	SLNDKVGSAY*STVK	2	774.869	8199	8330	25.62	26.17	3.73	3.736	0.4044	-0.0822	0.3333	0.3304	1	1	2.72	2.67	Schistosoma mansoni	1
622	Smp_065610.1;Smp_065610.2	Smp_065610.1;Smp_065610.2	351; 348	pyruvate kinase, putative	Smp_065610.1;Smp_065610.2	54.7	EDLKSSLyGPTEMAH	SSLY*GPTEM#AHTTAIAAVEAASR	3	810.705	20973		60.27		2.242		-1.2779		0.09		5		2.05		Schistosoma mansoni	1
623	Smp_065610.1;Smp_065610.2	Smp_065610.1;Smp_065610.2	421, 422; 418, 419	pyruvate kinase, putative	Smp_065610.1;Smp_065610.2	54.7	YRGVHPIyYGESRAG;RGVHPIYyGESRAGE	GVHPIY*Y*GESR	3	479.858	8016		25.12		1.98		-0.5587		0.0408		1		2.13		Schistosoma mansoni	1
624	Smp_065610.1;Smp_065610.2	Smp_065610.1;Smp_065610.2	421, 425; 418, 422	pyruvate kinase, putative	Smp_065610.1;Smp_065610.2	54.7	YRGVHPIyYGESRAG;HPIYYGEsRAGEWYE	GVHPIY*YGES*R	2	719.284		8130		25.62		1.967		-0.1355		0.1798		24		2.57	Schistosoma mansoni	1
625	Smp_065610.1;Smp_065610.2	Smp_065610.1;Smp_065610.2	421; 418	pyruvate kinase, putative	Smp_065610.1;Smp_065610.2	54.7	YRGVHPIyYGESRAG	GVHPIY*YGESR	2	679.301	9554	9619	29.37	29.74	2.477	1.999	0.2325	0.277	0.1343	0.0836	1	1	2.7	2.22	Schistosoma mansoni	1
626	Smp_065610.1;Smp_065610.2	Smp_065610.1;Smp_065610.2	421; 418	pyruvate kinase, putative	Smp_065610.1;Smp_065610.2	54.7	YRGVHPIyYGESRAG	GVHPIY*YGESR	3	453.203	9531	9620	29.3	29.74	2.882	3.938	-0.1154	-0.0474	0.2311	0.2649	1	1	3.33	3.89	Schistosoma mansoni	1
627	Smp_065610.1;Smp_065610.2	Smp_065610.1;Smp_065610.2	440; 437	pyruvate kinase, putative	Smp_065610.1;Smp_065610.2	54.7	DMDRRIRyALDYGKK	Y*ALDYGK	2	455.191	8629		26.8		2.15		0.309		0.171		2		2.81		Schistosoma mansoni	1
628	Smp_065610.1;Smp_065610.2	Smp_065610.1;Smp_065610.2	96; 96	pyruvate kinase, putative	Smp_065610.1;Smp_065610.2	54.7	RVTTDSAyMEKCNES	VTTDSAY*M#EKCNESILYVDYR	3	885.045		18660		54.35		2.957		0.574		0.3429		1		3.27	Schistosoma mansoni	1
629	Smp_067810	Smp_067810	295	protein kinase	Smp_067810	41.3	TMSHQFDyVFDWTIL	TM#SHQFDY*VFDWTILK	3	709.648	30519	30243	87.41	87.29	3.692	4.247	0.4856	0.4363	0.3056	0.3397	1	1	2.69	3.06	Schistosoma mansoni	1
630	Smp_067810	Smp_067810	295	protein kinase	Smp_067810	41.3	TMSHQFDyVFDWTIL	TM#SHQFDY*VFDWTILK	3	709.648	30538		87.47		4.805		0.4856		0.3136		1		3.24		Schistosoma mansoni	1
631	Smp_067810	Smp_067810	295	protein kinase	Smp_067810	41.3	TMSHQFDyVFDWTIL	TMSHQFDY*VFDWTILK	3	704.316	31762	31464	91.15	90.97	3.306	3.335	2.3178	-0.9622	0.1937	0.085	93	25	1.89	1.58	Schistosoma mansoni	1
632	Smp_067810	Smp_067810	295	protein kinase	Smp_067810	41.3	TMSHQFDyVFDWTIL	TMSHQFDY*VFDWTILK	3	704.316		31442		90.9		2.639		-0.9622		0.1027		38		1.32	Schistosoma mansoni	1
633	Smp_067890	Smp_067890	100	proteasome subunit alpha 2 (T01 family)	Smp_067890	25.8	SQAYQLAyGEPISPE	KSSQAYQLAY*GEPISPEQLVIR	3	853.095	23825	23671	68.09	68.18	3.523	3.84	1.7677	-1.107	0.2841	0.2737	1	1	2.08	2.18	Schistosoma mansoni	1
634	Smp_068060.3;Smp_068060.2;Smp_068060.1	Smp_068060.3;Smp_068060.2;Smp_068060.1	531, 543; 531, 543; 531, 543	serine/threonine kinase	Smp_068060.3;Smp_068060.2;Smp_068060.1	103.7	VQINSHLyANMESNA;SNADSHVyHSIVVDS	LVQINSHLY*ANMESNADSHVY*HSIVVDSNNESGHR	4	1024.95	18479		53.48		4.205		-0.8725		0.2318		34		2.06		Schistosoma mansoni	1
635	Smp_068440	Smp_068440	275	DEAD box ATP-dependent RNA helicase, putative	Smp_068440	103.7	NIKPCVVyGGASILA	SNIKPCVVY*GGASILAQIR	3	709.366		24265		69.81		3.285		2.8824		0.0927		1		1.39	Schistosoma mansoni	1
636	Smp_068440	Smp_068440	575	DEAD box ATP-dependent RNA helicase, putative	Smp_068440	103.7	NKKNRVNyCSFDYRQ	NRVNY*CSFDYR	3	525.213		11750		35.57		2.611		0.274		0.2378		1		1.88	Schistosoma mansoni	1
637	Smp_068780	Smp_068780	598, 604, 605	FTZ-F1 nuclear receptor-like protein	Smp_068780	95.5	VGGTNLStNVVSPYS;STNVVSPySGRQVII;TNVVSPYsGRQVIIG	TNLST*NVVSPY*S*GRQVIIGGSNESIPR	4	772.1		24102		69.36		3.615		7.1357		0.1813		177		1.13	Schistosoma mansoni	1	1
638	Smp_068960.1;Smp_068960.2	Smp_068960.1;Smp_068960.2	458, 467; 458, 467	serine/threonine kinase	Smp_068960.1;Smp_068960.2	62	SDFGSAStIQDNDIT;QDNDITPyLVSRFYR	LSDFGSAST*IQDNDITPY*LVSR	3	853.707	25909	25706	73.95	73.94	4.94	3.254	2.2548	1.0016	0.3668	0.0613	3	67	3.39	1.35	Schistosoma mansoni	1
639	Smp_068960.1;Smp_068960.2	Smp_068960.1;Smp_068960.2	467; 467	serine/threonine kinase	Smp_068960.1;Smp_068960.2	62	QDNDITPyLVSRFYR	KLSDFGSASTIQDNDITPY*LVSR	3	869.75	22564	22386	64.67	64.63	3.675	5.433	-0.8835	0.4257	0.1481	0.2786	1	1	1.79	3.09	Schistosoma mansoni	1
640	Smp_068960.1;Smp_068960.2	Smp_068960.1;Smp_068960.2	467; 467	serine/threonine kinase	Smp_068960.1;Smp_068960.2	62	QDNDITPyLVSRFYR	LSDFGSASTIQDNDITPY*LVSR	2	1240.07	24050	23872	68.73	68.75	5.05	5.453	0.547	0.4517	0.441	0.4789	1	1	3.77	4.02	Schistosoma mansoni	1
641	Smp_068960.1;Smp_068960.2	Smp_068960.1;Smp_068960.2	467; 467	serine/threonine kinase	Smp_068960.1;Smp_068960.2	62	QDNDITPyLVSRFYR	LSDFGSASTIQDNDITPY*LVSR	3	827.051	23927	23733	68.38	68.36	3.174	3.941	0.4955	0.4677	0.0412	0.2123	40	6	1.35	2.33	Schistosoma mansoni	1
642	Smp_068960.1;Smp_068960.2	Smp_068960.1;Smp_068960.2	467; 467	serine/threonine kinase	Smp_068960.1;Smp_068960.2	62	QDNDITPyLVSRFYR	LSDFGSASTIQDNDITPY*LVSR	3	827.051	24491	24124	69.96	69.42	4.462	4.297	-0.399	0.3648	0.302	0.3241	1	1	3	2.95	Schistosoma mansoni	1
643	Smp_068960.1;Smp_068960.2	Smp_068960.1;Smp_068960.2	467; 467	serine/threonine kinase	Smp_068960.1;Smp_068960.2	62	QDNDITPyLVSRFYR	LSDFGSASTIQDNDITPY*LVSR	3	827.051	24277	23931	69.36	68.9	5.079	4.859	0.6381	0.3444	0.3169	0.2324	1	1	3.35	2.84	Schistosoma mansoni	1
644	Smp_068960.1;Smp_068960.2	Smp_068960.1;Smp_068960.2	467; 467	serine/threonine kinase	Smp_068960.1;Smp_068960.2	62	QDNDITPyLVSRFYR	LSDFGSASTIQDNDITPY*LVSR	3	827.051	24088	23754	68.83	68.42	5.298	3.68	0.4616	0.2608	0.417	0.1075	1	1	3.86	1.82	Schistosoma mansoni	1
645	Smp_068960.1;Smp_068960.2	Smp_068960.1;Smp_068960.2	467; 467	serine/threonine kinase	Smp_068960.1;Smp_068960.2	62	QDNDITPyLVSRFYR	LSDFGSASTIQDNDITPY*LVSR	3	827.051	23905		68.32		3.424		0.2314		0.2309		28		2.24		Schistosoma mansoni	1
646	Smp_068960.1;Smp_068960.2	Smp_068960.1;Smp_068960.2	467; 467	serine/threonine kinase	Smp_068960.1;Smp_068960.2	62	QDNDITPyLVSRFYR	LSDFGSASTIQDNDITPY*LVSR	4	620.54	24099	23919	68.86	68.87	4.288	3.518	0.7283	0.2782	0.2835	0.1528	3	7	2.9	1.98	Schistosoma mansoni	1
647	Smp_068960.1;Smp_068960.2	Smp_068960.1;Smp_068960.2	467; 467	serine/threonine kinase	Smp_068960.1;Smp_068960.2	62	QDNDITPyLVSRFYR	SDFGSASTIQDNDITPY*LVSR	2	1183.53	22843		65.42		4.475		0.0935		0.4391		1		3.55		Schistosoma mansoni	1
648	Smp_068960.1;Smp_068960.2	Smp_068960.1;Smp_068960.2	467; 467	serine/threonine kinase	Smp_068960.1;Smp_068960.2	62	QDNDITPyLVSRFYR	SDFGSASTIQDNDITPY*LVSR	2	1183.53	22798		65.3		4.983		5.2435		0.4471		1		3.52		Schistosoma mansoni	1
649	Smp_068960.1;Smp_068960.2	Smp_068960.1;Smp_068960.2	467; 467	serine/threonine kinase	Smp_068960.1;Smp_068960.2	62	QDNDITPyLVSRFYR	SDFGSASTIQDNDITPY*LVSR	3	789.356	22750	22589	65.18	65.18	3.381	4.522	-0.7474	0.2391	0.0585	0.3403	9	1	1.54	3.15	Schistosoma mansoni	1
650	Smp_068960.1;Smp_068960.2	Smp_068960.1;Smp_068960.2	467; 467	serine/threonine kinase	Smp_068960.1;Smp_068960.2	62	QDNDITPyLVSRFYR	SDFGSASTIQDNDITPY*LVSR	3	789.356		22549		65.07		3.903		-5.3126		0.2404		6		2.16	Schistosoma mansoni	1
651	Smp_069130.2;Smp_069130.1	Smp_069130.2;Smp_069130.1	586; 586	heat shock protein 70 (hsp70)-4, putative	Smp_069130.2;Smp_069130.1	94.4	KKKKFTKyHDLSIEV	Y*HDLSIEVSNM#QFTTK	3	670.296	16996	16921	49.47	49.63	3.958	4.15	0.829	1.0183	0.3218	0.2712	1	1	2.97	2.9	Schistosoma mansoni	1
652	Smp_070020	Smp_070020	669	rhoptry associated membrane antigen, putative	Smp_070020	97.8	SKFNENRySYIDTSD	Y*SYIDTSDVK	2	635.766	12274		36.73		2.721		0.4201		0.3184		2		2.4		Schistosoma mansoni	1
653	Smp_070020	Smp_070020	669	rhoptry associated membrane antigen, putative	Smp_070020	97.8	SKFNENRySYIDTSD	Y*SYIDTSDVK	2	635.766	12253		36.67		3.067		-0.182		0.3395		1		2.64		Schistosoma mansoni	1
654	Smp_070020	Smp_070020	671	rhoptry associated membrane antigen, putative	Smp_070020	97.8	FNENRYSyIDTSDVK	YSY*IDTSDVK	2	635.766	11159	11220	33.72	34.11	2.593	3.021	-0.9629	-0.0147	0.3641	0.4387	1	1	2.47	2.98	Schistosoma mansoni	1
655	Smp_070640	Smp_070640	176	conserved hypothetical protein	Smp_070640	106.5	PGYVDKRyHTLSNTG	Y*HTLSNTGKR	3	419.531	1938		8.7		2.708		-0.2093		0.1512		1		1.79		Schistosoma mansoni	1
656	Smp_070640	Smp_070640	201	conserved hypothetical protein	Smp_070640	106.5	INTTHSQyKTLRKES	SATINTTHSQY*K	2	715.819	3328	3390	12.45	12.6	3.556	3.62	-0.1582	-0.4879	0.3018	0.3097	1	1	2.84	2.71	Schistosoma mansoni	1
657	Smp_070640	Smp_070640	262	conserved hypothetical protein	Smp_070640	106.5	KRTHLHRySRPDSGN	Y*SRPDSGNFNKVPFSPIAFDLR	3	869.751	25524		72.85		2.947		0.373		0.1509		1		1.56		Schistosoma mansoni	1
658	Smp_070640	Smp_070640	457	conserved hypothetical protein	Smp_070640	106.5	KGINGTIyTNDTQQL	GINGTIY*TNDTQQLVNCPLDK	3	815.377	19536	19459	56.36	56.57	4.584	6.058	0.451	0.4524	0.2732	0.4263	1	1	3.01	4.1	Schistosoma mansoni	1
659	Smp_070640	Smp_070640	458	conserved hypothetical protein	Smp_070640	106.5	GINGTIYtNDTQQLV	GINGTIYT*NDTQQLVNCPLDK	3	815.377	19520		56.32		4.912		0.3673		0.3813		10		3.59		Schistosoma mansoni		1
660	Smp_070640	Smp_070640	496, 501	conserved hypothetical protein	Smp_070640	106.5	IKHNRDIsPLGGYLY;DISPLGGyLYHTGRY	DIS*PLGGY*LYHTGR	2	854.86	19761		56.99		2.263		0.1044		0.0605		54		1.2		Schistosoma mansoni	1
661	Smp_070780	Smp_070780	304	UDP-glucose 4-epimerase	Smp_070780	39	RRPGDCAtVYSDASL	RPGDCAT*VYSDASLAQQELGWK	3	844.712		22939		66.15		3.136		0.428		0.187		18		1.84	Schistosoma mansoni		1
662	Smp_070780	Smp_070780	306	UDP-glucose 4-epimerase	Smp_070780	39	PGDCATVySDASLAQ	RPGDCATVY*SDASLAQQELGWK	3	844.712	23150		66.26		4.123		1.0226		0.3547		1		2.95		Schistosoma mansoni	1
663	Smp_070780	Smp_070780	307	UDP-glucose 4-epimerase	Smp_070780	39	GDCATVYsDASLAQQ	RPGDCATVYS*DASLAQQELGWK	3	844.712		22978		66.26		4.736		0.3558		0.3779		2		3.34	Schistosoma mansoni		1
664	Smp_070930	Smp_070930	223	proteasome subunit alpha 4 (T01 family)	Smp_070930	27.8	QRRNEKTyVRLINQS	RNEKTY*VR	2	573.277	1750		8.25		2.961		-4.6416		0.1945		1		1.51		Schistosoma mansoni	1
665	Smp_070930	Smp_070930	223	proteasome subunit alpha 4 (T01 family)	Smp_070930	27.8	QRRNEKTyVRLINQS	RNEKTY*VR	3	382.52	1749	1859	8.25	8.56	2.384	2.982	-2.9777	-0.7553	0.1307	0.1542	1	3	1.14	1.59	Schistosoma mansoni	1
666	Smp_071140	Smp_071140	566	adducin related protein	Smp_071140	86.5	KKVKDKYyKDVRSAG	DKYY*KDVR	3	389.513		3508		12.95		2.294		-0.0561		0.1632		49		1.42	Schistosoma mansoni	1
667	Smp_071140	Smp_071140	647	adducin related protein	Smp_071140	86.5	HNVGVYQsVYSPNPF	HNVGVYQS*VYSPNPFDR	3	686.974		18306		53.38		3.052		0.1526		0.0335		15		1.36	Schistosoma mansoni		1
668	Smp_071140	Smp_071140	649	adducin related protein	Smp_071140	86.5	VGVYQSVySPNPFDR	HNVGVYQSVY*SPNPFDR	3	686.974	18551		53.68		3.378		0.6767		0.1905		3		2.18		Schistosoma mansoni	1
669	Smp_071630	Smp_071630	198	rab-2,4,14, putative	Smp_071630	23.7	HNPVGGAyNNSNLTN	LGPHHNPVGGAY*NNSNLTNR	3	738.006	8631	8626	26.81	26.98	4.384	4.653	1.8163	-0.3747	0.369	0.363	1	1	3.11	3.19	Schistosoma mansoni	1
670	Smp_071630	Smp_071630	198	rab-2,4,14, putative	Smp_071630	23.7	HNPVGGAyNNSNLTN	LGPHHNPVGGAY*NNSNLTNR	3	738.006	8661		26.9		3.204		1.6868		0.1972		1		1.88		Schistosoma mansoni	1
671	Smp_072140	Smp_072140	154	Rho2 GTPase, putative	Smp_072140	21.8	VCDRINAyGYLECSA	INAY*GYLECSAK	2	734.812	15600	15588	45.67	46	3.663	3.393	0.2535	0.4056	0.3983	0.4446	1	1	3.18	3.2	Schistosoma mansoni	1
672	Smp_072140	Smp_072140	154	Rho2 GTPase, putative	Smp_072140	21.8	VCDRINAyGYLECSA	INAY*GYLECSAK	2	734.812	15605		45.69		3.583		0.2027		0.3706		1		3.04		Schistosoma mansoni	1
673	Smp_072140	Smp_072140	154	Rho2 GTPase, putative	Smp_072140	21.8	VCDRINAyGYLECSA	LVCDRINAY*GYLECSAK	2	1056.47		17449		51.09		4.15		1.0746		0.3361		1		2.76	Schistosoma mansoni	1
674	Smp_072140	Smp_072140	154	Rho2 GTPase, putative	Smp_072140	21.8	VCDRINAyGYLECSA	LVCDRINAY*GYLECSAK	3	704.648	17435	17578	50.66	51.45	4.397	3.056	0.233	0.2795	0.4494	0.2941	1	1	3.47	2.21	Schistosoma mansoni	1
675	Smp_072140	Smp_072140	154	Rho2 GTPase, putative	Smp_072140	21.8	VCDRINAyGYLECSA	LVCDRINAY*GYLECSAK	3	704.648		17380		50.91		4.58		0.2373		0.4413		1		3.49	Schistosoma mansoni	1
676	Smp_072140	Smp_072140	156	Rho2 GTPase, putative	Smp_072140	21.8	DRINAYGyLECSAKT	LVCDRINAYGY*LECSAK	2	1056.47	17483		50.79		4.973		0.1966		0.4272		2		3.59		Schistosoma mansoni	1
677	Smp_072330.1;Smp_072330.2	Smp_072330.1;Smp_072330.2	351; 351	heat shock protein, putative	Smp_072330.1;Smp_072330.2	80.6	KRSNIKLyVRRVLIM	SNIKLY*VR	2	536.781	11643	11727	35	35.51	1.959	2.083	-0.0562	-0.1304	0.1291	0.0627	1	1	1.9	1.72	Schistosoma mansoni	1
678	Smp_072330.1;Smp_072330.2	Smp_072330.1;Smp_072330.2	351; 351	heat shock protein, putative	Smp_072330.1;Smp_072330.2	80.6	KRSNIKLyVRRVLIM	SNIKLY*VR	3	358.19	11662	11747	35.05	35.56	1.623	1.762	-0.2997	-0.2435	0.1505	0.0628	12	21	1.87	1.62	Schistosoma mansoni	1
679	Smp_072330.1;Smp_072330.2	Smp_072330.1;Smp_072330.2	466; 479	heat shock protein, putative	Smp_072330.1;Smp_072330.2	80.6	KPEQQDIyYITGESK	M#KPEQQDIY*YITGESK	3	675.967		15048		44.5		3.828		0.0793		0.2646		1		3.33	Schistosoma mansoni	1
680	Smp_072330.1;Smp_072330.2	Smp_072330.1;Smp_072330.2	57; 57	heat shock protein, putative	Smp_072330.1;Smp_072330.2	80.6	LDKLRYKsLTDPSVL	YKS*LTDPSVLDTGEEM#YIK	3	762.348	19682	19607	56.77	56.98	3.358	3.427	0.4815	0.3263	0.2306	0.2154	1	2	2.69	2.68	Schistosoma mansoni		1
681	Smp_072330.1;Smp_072330.2	Smp_072330.1;Smp_072330.2	601; 614	heat shock protein, putative	Smp_072330.1;Smp_072330.2	80.6	RDSSTMGyMAAKKQL	DSSTM#GY*MAAKK	2	693.278		3068		11.74		2.272		0.8677		0.2059		5		2.23	Schistosoma mansoni	1
682	Smp_072330.1;Smp_072330.2	Smp_072330.1;Smp_072330.2	601; 614	heat shock protein, putative	Smp_072330.1;Smp_072330.2	80.6	RDSSTMGyMAAKKQL	DSSTMGY*M#AAK	2	629.23	3811		13.73		1.431		0.2115		0.0303		358		1.11		Schistosoma mansoni	1
683	Smp_072330.1;Smp_072330.2	Smp_072330.1;Smp_072330.2	601; 614	heat shock protein, putative	Smp_072330.1;Smp_072330.2	80.6	RDSSTMGyMAAKKQL	DSSTMGY*MAAKK	2	685.28	6695	6827	21.56	22.06	2.382	2.889	-0.1597	1.4793	0.1702	0.2933	1	1	2.14	2.82	Schistosoma mansoni	1
684	Smp_072380	Smp_072380	55	elongin B, putative	Smp_072380	13.6	DDEKSLSyYNLNSQT	HQTEM#DDEKSLSY*YNLNSQTAR	3	909.385	13072	13088	38.9	39.22	3.761	4.436	0.9713	0.913	0.367	0.4177	2	1	2.62	3.12	Schistosoma mansoni	1
685	Smp_072380	Smp_072380	55	elongin B, putative	Smp_072380	13.6	DDEKSLSyYNLNSQT	HQTEM#DDEKSLSY*YNLNSQTAR	3	909.385		13078		39.19		3.607		0.913		0.2997		2		2.28	Schistosoma mansoni	1
686	Smp_072380	Smp_072380	55	elongin B, putative	Smp_072380	13.6	DDEKSLSyYNLNSQT	SLSY*YNLNSQTAR	2	798.856	14285	14248	42.15	42.33	3.89	4.308	0.6886	0.7854	0.4649	0.4602	1	1	3.46	3.61	Schistosoma mansoni	1
687	Smp_072800;Smp_078220	Smp_072800;Smp_078220	127; 199	DNA-directed RNA polymerase I, putative	Smp_072800;Smp_078220	18.7	SIRKECAyCGNDRMT	KECAY*CGNDR	2	676.742	1775	1887	8.3	8.62	2.987	2.695	0.247	0.0665	0.3955	0.3719	1	1	2.62	2.38	Schistosoma mansoni	1
688	Smp_072870	Smp_072870	171	actin, putative	Smp_072870	42.5	VTHAVPIyEGYALPH	TTGVVLDSGDGVTHAVPIY*EGYALPHAIER	3	1073.19		22791		65.73		4.621		-0.4083		0.285		3		2.56	Schistosoma mansoni	1
689	Smp_072870	Smp_072870	174	actin, putative	Smp_072870	42.5	AVPIYEGyALPHAIE	TTGVVLDSGDGVTHAVPIYEGY*ALPHAIER	3	1073.19	23031		65.93		3.644		0.1779		0.2119		28		1.89		Schistosoma mansoni	1
690	Smp_072870	Smp_072870	337	actin, putative	Smp_072870	42.5	SAPQERLySTWIGGS	LY*STWIGGSILASLDTFKR	3	736.708	33682		96.93		3.11		0.408		0.3515		1		2.33		Schistosoma mansoni	1
691	Smp_073450	Smp_073450	1286	expressed protein	Smp_073450	167	TRIRSKNyDVQTQSG	SKNY*DVQTQSGTINISQAFQTLLDYKPTTEKR	5	751.772	28895		82.61		4.166		-1.0744		0.1881		5		1.89		Schistosoma mansoni	1
692	Smp_073450	Smp_073450	880	expressed protein	Smp_073450	167	LIQEQPVyVKAIETQ	TANDVVTQTGIVHTSKVTQAELIQEQPVY*VK	4	869.947	19995	19860	57.64	57.67	4.735	3.563	1.0548	-1.1462	0.3078	0.0912	1	1	2.79	1.31	Schistosoma mansoni	1
693	Smp_073450	Smp_073450	880	expressed protein	Smp_073450	167	LIQEQPVyVKAIETQ	VTQAELIQEQPVY*VK	2	912.961	17815	17748	51.69	51.91	4.177	4.202	1.3866	0.6652	0.4225	0.4387	1	1	3.48	3.52	Schistosoma mansoni	1
694	Smp_073450	Smp_073450	880	expressed protein	Smp_073450	167	LIQEQPVyVKAIETQ	VTQAELIQEQPVY*VK	3	608.976	17800	17740	51.65	51.89	3.544	3.588	0.4608	0.8183	0.0557	0.1248	1	1	1.86	2.05	Schistosoma mansoni	1
695	Smp_073450	Smp_073450	880	expressed protein	Smp_073450	167	LIQEQPVyVKAIETQ	VTQAELIQEQPVY*VKAIETQDVPITSYR	3	1100.23	24016	23839	68.63	68.65	5.029	4.966	-0.3305	0.9469	0.3943	0.4208	1	1	3.32	3.3	Schistosoma mansoni	1
696	Smp_073450	Smp_073450	880	expressed protein	Smp_073450	167	LIQEQPVyVKAIETQ	VTQAELIQEQPVY*VKAIETQDVPITSYR	3	1100.23	24028	23880	68.67	68.76	5.383	5.409	-0.3305	0.9469	0.4927	0.4059	1	1	3.88	3.44	Schistosoma mansoni	1
697	Smp_073450	Smp_073450	894	expressed protein	Smp_073450	167	QDVPITSyRNTVDAY	AIETQDVPITSY*RNTVDAYQQADLIK	3	1011.49		21567		62.37		3.553		3.0423		0.1188		2		1.39	Schistosoma mansoni	1
698	Smp_073450	Smp_073450	901	expressed protein	Smp_073450	167	YRNTVDAyQQADLIK	NTVDAY*QQADLIK	2	779.861	13950	13987	41.24	41.67	4.029	4.198	0.201	0.2287	0.4358	0.4158	1	1	3.59	3.51	Schistosoma mansoni	1
699	Smp_073500.2;Smp_073500.1	Smp_073500.2;Smp_073500.1	421; 409	elongation factor tu (ef-tu), putative	Smp_073500.2;Smp_073500.1	48.6	ADSSTIGyGVVGKIL	ADSSTIGY*GVVGK	2	667.305	11924	11984	35.77	36.2	2.485	2.031	0.7301	1.2757	0.3763	0.1552	3	8	2.45	1.33	Schistosoma mansoni	1
700	Smp_073720.1;Smp_073720.2	Smp_073720.1;Smp_073720.2	133; 133	arp2/3 complex 16 kD subunit (P16-arc), putative	Smp_073720.1;Smp_073720.2	17.3	LTWHEKVyTYGKAGS	GFEQPQEISCAALLTWHEKVY*TYGK	4	759.606		25598		73.63		3.343		0.845		0.1759		5		1.55	Schistosoma mansoni	1
701	Smp_073940	Smp_073940	248	WD-repeat protein, putative	Smp_073940	68.7	PAHEGGVyAISFSRQ	ICLHDGESGEKLSEVGSPAHEGGVY*AISFSR	4	842.887	18308	18262	53.01	53.27	3.912	5.511	-0.6926	0.5186	0.2694	0.4207	1	1	2.09	3.41	Schistosoma mansoni	1
702	Smp_073940	Smp_073940	248	WD-repeat protein, putative	Smp_073940	68.7	PAHEGGVyAISFSRQ	LSEVGSPAHEGGVY*AISFSR	3	715	18259	18182	52.88	53.05	3.368	2.899	0.5868	-0.1731	0.2594	0.2001	1	1	2.25	1.78	Schistosoma mansoni	1
703	Smp_074020	Smp_074020	582	alpha adaptin carboxyl-terminal domain, putative	Smp_074020	106.6	IQQRATEyLALSRIA	ATEY*LALSR	2	552.26	12940	12957	38.54	38.86	2.816	3.062	0.0713	0.0836	0.2624	0.2588	1	1	2.29	2.32	Schistosoma mansoni	1
704	Smp_074030	Smp_074030	1392, 1393	tyrosine kinase	Smp_074030	170.9	RLVNNQEyYRKIGQA;LVNNQEYyRKIGQAR	LVNNQEY*Y*R	2	679.763		5824		19.32		2.06		0.1897		0.0621		4		1.06	Schistosoma mansoni	1
705	Smp_074140	Smp_074140	36	annexin, putative	Smp_074140	32.4	KKDAEELyQAMKGWG	IDLHNDPKKDAEELY*QAMKGWGTDEHR	5	656.101	24671	24406	70.45	70.21	3.789	3.605	-1.5631	0.2583	0.2206	0.2392	1	1	1.67	1.76	Schistosoma mansoni	1
706	Smp_074150.2;Smp_074150.1	Smp_074150.2;Smp_074150.1	107; 107	annexin, putative	Smp_074150.2;Smp_074150.1	41.4	LCQLIVDtPYMLAKS	KVLCQLIVDT*PYM#LAK	2	994.504	22272		63.87		3.253		0.9812		0.292		2		2.43		Schistosoma mansoni		1
707	Smp_074150.2;Smp_074150.1	Smp_074150.2;Smp_074150.1	109; 109	annexin, putative	Smp_074150.2;Smp_074150.1	41.4	QLIVDTPyMLAKSLY	KVLCQLIVDTPY*M#LAK	3	663.338	22263	22146	63.84	63.98	2.672	3.771	0.538	0.885	0.024	0.3093	1	1	1.19	2.8	Schistosoma mansoni	1
708	Smp_074150.2;Smp_074150.1	Smp_074150.2;Smp_074150.1	109; 109	annexin, putative	Smp_074150.2;Smp_074150.1	41.4	QLIVDTPyMLAKSLY	KVLCQLIVDTPY*M#LAK	3	663.338	22358		64.1		3.159		1.659		0.1156		1		1.71		Schistosoma mansoni	1
709	Smp_074150.2;Smp_074150.1	Smp_074150.2;Smp_074150.1	109; 109	annexin, putative	Smp_074150.2;Smp_074150.1	41.4	QLIVDTPyMLAKSLY	KVLCQLIVDTPY*MLAK	3	658.006	25447		72.61		2.812		-0.1472		0.2477		1		2.14		Schistosoma mansoni	1
710	Smp_074150.2;Smp_074150.1	Smp_074150.2;Smp_074150.1	109; 109	annexin, putative	Smp_074150.2;Smp_074150.1	41.4	QLIVDTPyMLAKSLY	VLCQLIVDTPY*M#LAK	2	930.456	24600	24338	70.25	70.02	3.998	3.415	1.3545	0.6684	0.3062	0.2977	1	1	3.02	2.74	Schistosoma mansoni	1
711	Smp_074150.2;Smp_074150.1	Smp_074150.2;Smp_074150.1	109; 109	annexin, putative	Smp_074150.2;Smp_074150.1	41.4	QLIVDTPyMLAKSLY	VLCQLIVDTPY*M#LAK	2	930.456		24492		70.46		2.816		0.7515		0.2507		9		2.27	Schistosoma mansoni	1
712	Smp_074150.2;Smp_074150.1	Smp_074150.2;Smp_074150.1	109; 109	annexin, putative	Smp_074150.2;Smp_074150.1	41.4	QLIVDTPyMLAKSLY	VLCQLIVDTPY*M#LAK	3	620.64	24614	24354	70.29	70.07	3.135	3.01	0.1103	0.2705	0.2016	0.1371	7	37	2.33	1.98	Schistosoma mansoni	1
713	Smp_074150.2;Smp_074150.1	Smp_074150.2;Smp_074150.1	117; 117	annexin, putative	Smp_074150.2;Smp_074150.1	41.4	MLAKSLYyAMKGLGT	SLYY*AMK	2	478.203	13218		39.3		1.896		0.2173		0.0667		2		1.39		Schistosoma mansoni	1
714	Smp_074780	Smp_074780	126	40S ribosomal protein S18, putative	Smp_074780	17.8	SHRGIRHyWGLRVRG	GIRHY*WGLR	3	413.204	12705		37.89		2.642		-0.2681		0.1544		5		1.62		Schistosoma mansoni	1
715	Smp_075210.2;Smp_075210.1	Smp_075210.2;Smp_075210.1	239; 197	prohibitin, putative	Smp_075210.2;Smp_075210.1	31.9	ALSQNPGyLKLRKIK	LIGDALSQNPGY*LK	2	784.89	18426	18330	53.34	53.45	4.449	4.378	0.9887	1.2184	0.3356	0.3232	1	1	3.13	2.97	Schistosoma mansoni	1
716	Smp_075220.1	Smp_075220.1	688	mitochondrial intermediate peptidase (M03 family)	Smp_075220.1	85.3	CSSSGQLyMEKLLCH	SGQLY*M#EK	2	526.212		8094		25.53		2.166		-1.5644		0.0757		2		1.1	Schistosoma mansoni	1
717	Smp_075370	Smp_075370	183	hypothetical protein	Smp_075370	41.9	NESLSYQsGFLRDTG	STIDM#NNEISAAELFESSTNLNNESLSYQS*GFLR	3	1293.24	31205		89.46		3.854		2.5269		0.3468		3		2.36		Schistosoma mansoni		1
718	Smp_075370	Smp_075370	183	hypothetical protein	Smp_075370	41.9	NESLSYQsGFLRDTG	STIDM#NNEISAAELFESSTNLNNESLSYQS*GFLR	4	970.183	31157		89.31		3.648		0.4738		0.0761		293		1.17		Schistosoma mansoni		1
719	Smp_075370	Smp_075370	183	hypothetical protein	Smp_075370	41.9	NESLSYQsGFLRDTG	STIDM#NNEISAAELFESSTNLNNESLSYQS*GFLR	4	970.183	31177		89.38		3.924		0.4738		0.1183		5		1.67		Schistosoma mansoni		1
720	Smp_075370	Smp_075370	313	hypothetical protein	Smp_075370	41.9	RLDNENIyAHKDELI	LDNENIY*AHKDELIAM#FDNDLTFLTSTCGDVVESEYGSK	4	1138.25	34157	33864	98.35	98.27	5.025	4.049	1.4929	1.7143	0.3015	0.2568	1	9	2.53	1.81	Schistosoma mansoni	1
721	Smp_075370	Smp_075370	313	hypothetical protein	Smp_075370	41.9	RLDNENIyAHKDELI	LDNENIY*AHKDELIAM#FDNDLTFLTSTCGDVVESEYGSK	4	1138.25		33940		98.49		3.456		1.2244		0.1746		22		1.23	Schistosoma mansoni	1
722	Smp_075370	Smp_075370	364	hypothetical protein	Smp_075370	41.9	QTYEGPLyESPNExx	LQTYEGPLY*ESPNE	2	860.361		18498		53.9		3.975		0.5452		0.4218		1		3.27	Schistosoma mansoni	1
723	Smp_075420	Smp_075420	198	hypothetical protein	Smp_075420	35.5	QETNQNDyARNTISP	ATISTQETNQNDY*AR	2	896.381		6651		21.56		4.193		0.002		0.3662		1		3.22	Schistosoma mansoni	1
724	Smp_075420	Smp_075420	198	hypothetical protein	Smp_075420	35.5	QETNQNDyARNTISP	ATISTQETNQNDY*AR	3	597.923	6485	6650	20.97	21.56	2.989	3.192	0.42	-0.2134	0.2067	0.2384	1	6	2.1	2.3	Schistosoma mansoni	1
725	Smp_075420	Smp_075420	256	hypothetical protein	Smp_075420	35.5	RGLITNKyGPVYLYL	Y*GPVYLYLYRPK	2	806.402	22874		65.51		3.379		-0.5488		0.3674		1		2.92		Schistosoma mansoni	1
726	Smp_075420	Smp_075420	256	hypothetical protein	Smp_075420	35.5	RGLITNKyGPVYLYL	Y*GPVYLYLYRPK	3	537.937	22853	22653	65.45	65.35	2.842	3.121	-0.1036	-0.0945	0.3268	0.3209	1	1	2.59	2.69	Schistosoma mansoni	1
727	Smp_075420	Smp_075420	264	hypothetical protein	Smp_075420	35.5	GPVYLYLyRPKSQGT	YGPVYLYLY*RPK	3	537.937		21841		63.13		1.875		0.1304		0.0584		1		1.09	Schistosoma mansoni	1
728	Smp_075420	Smp_075420	278	hypothetical protein	Smp_075420	35.5	TLGNNSIySDRRSTY	SQGTLGNNSIY*SDRR	2	874.392	7325		23.27		3.148		2.2188		0.1834		2		1.74		Schistosoma mansoni	1
729	Smp_075640.2;Smp_075640.3	Smp_075640.2;Smp_075640.3	155; 163	ammecr1 homolog, putative	Smp_075640.2;Smp_075640.3	26	EFVNEKGyHRTATYL	IEFVNEKGY*HR	2	736.34	8690	8777	26.98	27.4	2.722	2.795	0.7554	0.186	0.2207	0.2853	6	1	1.79	2.05	Schistosoma mansoni	1
730	Smp_075770	Smp_075770	209	expressed protein	Smp_075770	29.4	SNKENQNyLDYKTIQ	ENQNY*LDYK	2	633.756	9623	9687	29.56	29.93	2.632	2.508	0.342	-0.1298	0.2137	0.2021	1	5	1.96	1.83	Schistosoma mansoni	1
731	Smp_075770	Smp_075770	59	expressed protein	Smp_075770	29.4	GYCTRKKyGNLSLNS	Y*GNLSLNSSLPSSNYPSISTR	3	779.697		20872		60.42		3.115		0.6741		0.1865		41		1.71	Schistosoma mansoni	1
732	Smp_075940	Smp_075940	183	prohibitin, putative	Smp_075940	23.1	EAAEDIAyQLSKNRN	RIEAAEDIAY*QLSK	2	843.909	21251	21093	61.04	61.03	2.695	3.556	0.0624	2.0829	0.3342	0.3494	1	1	2.19	2.53	Schistosoma mansoni	1
733	Smp_075940	Smp_075940	183	prohibitin, putative	Smp_075940	23.1	EAAEDIAyQLSKNRN	RIEAAEDIAY*QLSKNR	3	652.99		20414		59.18		3.783		-0.6749		0.4144		1		2.8	Schistosoma mansoni	1
734	Smp_075940	Smp_075940	41	prohibitin, putative	Smp_075940	23.1	PSTLPKIyQNLGFDY	ILFRPEPSTLPKIY*QNLGFDYEER	3	1002.5	25298	25132	72.18	72.28	4.346	4.582	-0.0497	0.8568	0.2615	0.3419	1	1	2.44	2.82	Schistosoma mansoni	1
735	Smp_075940	Smp_075940	41	prohibitin, putative	Smp_075940	23.1	PSTLPKIyQNLGFDY	ILFRPEPSTLPKIY*QNLGFDYEER	3	1002.5		25147		72.32		4.108		-0.9392		0.3873		1		2.76	Schistosoma mansoni	1
736	Smp_075940	Smp_075940	41	prohibitin, putative	Smp_075940	23.1	PSTLPKIyQNLGFDY	ILFRPEPSTLPKIY*QNLGFDYEER	4	752.126	25276		72.13		3.078		0.5425		0.1357		19		1.38		Schistosoma mansoni	1
737	Smp_076400	Smp_076400	60	Universal stress protein G, putative	Smp_076400	20.3	MKITDGLyLVHIVEP	ITDGLY*LVHIVEPLSQGLNYNLASK	3	946.488	31237	31015	89.56	89.62	5.041	5.761	0.7849	3.0933	0.3697	0.4218	1	1	3.39	3.72	Schistosoma mansoni	1
738	Smp_076400	Smp_076400	60	Universal stress protein G, putative	Smp_076400	20.3	MKITDGLyLVHIVEP	ITDGLY*LVHIVEPLSQGLNYNLASK	3	946.488	31255		89.61		5.242		0.6121		0.3608		1		3.46		Schistosoma mansoni	1
739	Smp_076500	Smp_076500	1000, 1009	dystrophin-like protein	Smp_076500	235.2	KDGINERySTLPGSR;TLPGSRPsDCELKSS	Y*STLPGSRPS*DCELK	2	935.378	12231	12277	36.6	37	3.664	3.387	0.387	0.1221	0.4978	0.4072	1	1	3.6	3.13	Schistosoma mansoni	1
740	Smp_076500	Smp_076500	1001	dystrophin-like protein	Smp_076500	235.2	DGINERYsTLPGSRP	YS*TLPGSRPSDCELK	2	895.395	10411	10467	31.69	32.04	4.033	3.543	0.1471	0.2169	0.3616	0.3847	1	1	3.25	3.11	Schistosoma mansoni		1
741	Smp_076500	Smp_076500	1121	dystrophin-like protein	Smp_076500	235.2	TMRRRKHyLIGSIKR	KHY*LIGSIK	3	380.205	9655	9754	29.64	30.12	2.712	3.024	-0.198	-0.0152	0.1256	0.1275	3	6	1.74	1.92	Schistosoma mansoni	1
742	Smp_076500	Smp_076500	1244	dystrophin-like protein	Smp_076500	235.2	DKIDGTLtYHSKPSA	IDGTLT*YHSKPSAR	3	542.594	6066		19.86		2.39		-0.5325		0.1711		16		1.77		Schistosoma mansoni		1
743	Smp_076500	Smp_076500	1245	dystrophin-like protein	Smp_076500	235.2	KIDGTLTyHSKPSAR	HSDKIDGTLTY*HSKPSAR	3	698.332		5789		19.23		4.048		0.1318		0.3829		2		3.14	Schistosoma mansoni	1
744	Smp_076500	Smp_076500	1245	dystrophin-like protein	Smp_076500	235.2	KIDGTLTyHSKPSAR	HSDKIDGTLTY*HSKPSAR	4	524.001	5595		18.59		2.808		-0.249		0.1925		3		1.84		Schistosoma mansoni	1
745	Smp_076500	Smp_076500	1245	dystrophin-like protein	Smp_076500	235.2	KIDGTLTyHSKPSAR	IDGTLTY*HSKPSAR	3	542.594		6277		20.56		2.369		-0.2474		0.1083		607		1.15	Schistosoma mansoni	1
746	Smp_076500	Smp_076500	1418	dystrophin-like protein	Smp_076500	235.2	PFSDFAEyQNLDTPF	NSLNSFDEDKPRPAPTYSQDPFSDFAEY*QNLDTPFVNDQK	4	1180.02	26340		75.18		4.376		0.9684		0.2338		4		2.25		Schistosoma mansoni	1
747	Smp_076500	Smp_076500	1418	dystrophin-like protein	Smp_076500	235.2	PFSDFAEyQNLDTPF	PAPTYSQDPFSDFAEY*QNLDTPFVNDQK	3	1105.48		28324		81.61		4.214		2.5719		0.3468		3		2.81	Schistosoma mansoni	1
748	Smp_076500	Smp_076500	1693	dystrophin-like protein	Smp_076500	235.2	QEVIPDIyARHIQRT	VDNQFGPTGHLAQTSYQTSM#GQEVIPDIY*AR	4	880.653	21371		61.36		3.474		0.008		0.0399		2		1.37		Schistosoma mansoni	1
749	Smp_076500	Smp_076500	1747	dystrophin-like protein	Smp_076500	235.2	QQLQQQPyGQMQQTV	HNGSTNILSRPPTYLTNYPIQQLQQQPY*GQM#QQTVR	4	1074.77	22238	22079	63.77	63.79	3.727	3.216	-1.3655	0.1073	0.2427	0.0192	4	3	2.06	1.04	Schistosoma mansoni	1
750	Smp_076500	Smp_076500	1766	dystrophin-like protein	Smp_076500	235.2	DEHRALQyEYDRLRQ	ALQY*EYDRLR	2	703.827	13172	13202	39.18	39.54	2.482	2.501	-0.2328	0.4624	0.1321	0.1057	1	1	1.57	1.49	Schistosoma mansoni	1
751	Smp_076500	Smp_076500	1768	dystrophin-like protein	Smp_076500	235.2	HRALQYEyDRLRQRS	ALQYEY*DRLR	2	703.827	12486	12519	37.31	37.66	2.721	2.453	-0.1197	-0.4885	0.2725	0.233	2	13	2.24	1.95	Schistosoma mansoni	1
752	Smp_076500	Smp_076500	962	dystrophin-like protein	Smp_076500	235.2	NQKPTTDsSYGHSSG	TLYGLNNHNQKPTTDS*SYGHSSGVDADNSK	4	822.611		8755		27.33		3.978		0.547		0.2905		3		2.6	Schistosoma mansoni		1
753	Smp_076500	Smp_076500	963	dystrophin-like protein	Smp_076500	235.2	QKPTTDSsYGHSSGV	TLYGLNNHNQKPTTDSS*YGHSSGVDADNSK	4	822.611	8671		26.93		3.381		0.4085		0.2114		3		2.02		Schistosoma mansoni		1
754	Smp_076580	Smp_076580	155	short chain dehydrogenase, putative	Smp_076580	38.4	ADFPEKIyDELGIEK	EKSIPILINNAGADFPEKIY*DELGIEK	3	1032.86	28007		80.03		3.135		-1.8243		0.2712		1		1.49		Schistosoma mansoni	1
755	Smp_077400	Smp_077400	18	autophagocytosis protein aut1-related	Smp_077400	37.4	TALGLAEyVTPILKE	TALGLAEY*VTPILKESK	3	638.339	24974		71.29		2.525		0.0074		0.2206		1		1.67		Schistosoma mansoni	1
756	Smp_077720	Smp_077720	78	annexin, putative	Smp_077720	39.4	CSSTKGDyESLIKTL	DLVHVLCSSTKGDY*ESLIK	3	748.692	22941		65.7		3.211		-1.0497		0.3257		1		2.29		Schistosoma mansoni	1
757	Smp_078030.1	Smp_078030.1	146, 147	expressed protein	Smp_078030.1	16.6	PAPNETHyYTPSYPN;APNETHYyTPSYPNY	ASPAPNETHY*Y*TPSYPNYQ	2	1180.45	14335	14338	42.28	42.57	3.197	2.453	1.0931	0.5994	0.2678	0.3365	1	2	2.14	2.07	Schistosoma mansoni	1
758	Smp_078030.1	Smp_078030.1	146, 147	expressed protein	Smp_078030.1	16.6	PAPNETHyYTPSYPN;APNETHYyTPSYPNY	ASPAPNETHY*Y*TPSYPNYQ	3	787.303	14273	14242	42.11	42.31	3.297	2.865	-0.4278	-0.1442	0.3078	0.5146	1	34	2.43	3.01	Schistosoma mansoni	1
759	Smp_078030.1	Smp_078030.1	147	expressed protein	Smp_078030.1	16.6	APNETHYyTPSYPNY	ASPAPNETHYY*TPSYPNYQ	3	760.648	16572		48.33		2.705		0.4204		0.2266		3		1.85		Schistosoma mansoni	1
760	Smp_078030.1	Smp_078030.1	147	expressed protein	Smp_078030.1	16.6	APNETHYyTPSYPNY	ASPAPNETHYY*TPSYPNYQ	3	760.648	16394		47.84		2.643		0.3652		0.0988		14		1.31		Schistosoma mansoni	1
761	Smp_078050	Smp_078050	565	expressed protein	Smp_078050	65.6	PKDVQAIyEAVRRRR	DVQAIY*EAVR	2	622.29		16881		49.52		2.989		0.4427		0.2356		1		2.15	Schistosoma mansoni	1
762	Smp_078060	Smp_078060	226	hypothetical protein	Smp_078060	36.6	DECKSRSyVNYTPNL	SRSY*VNYTPNLNHNFIDNAK	3	816.376	17055	16981	49.64	49.8	4.605	5.481	0.5566	0.3851	0.3333	0.3968	3	1	3.02	3.65	Schistosoma mansoni	1
763	Smp_078060	Smp_078060	226	hypothetical protein	Smp_078060	36.6	DECKSRSyVNYTPNL	SY*VNYTPNLNHNFIDNAK	2	1102.49	19059	18925	55.06	55.08	5.122	5.471	0.6071	0.4741	0.4546	0.4801	1	1	3.91	4.13	Schistosoma mansoni	1
764	Smp_078060	Smp_078060	226	hypothetical protein	Smp_078060	36.6	DECKSRSyVNYTPNL	SY*VNYTPNLNHNFIDNAK	3	735.332	19008	18883	54.93	54.96	3.166	3.374	-0.0375	0.0917	0.305	0.3322	1	1	2.49	2.67	Schistosoma mansoni	1
765	Smp_078060	Smp_078060	73	hypothetical protein	Smp_078060	36.6	GGQKRSVyVNASIYP	RSVY*VNASIYPIPEM#IR	3	702.015	21332		61.26		2.537		0.0981		0.1157		2		1.31		Schistosoma mansoni	1
766	Smp_078060	Smp_078060	73	hypothetical protein	Smp_078060	36.6	GGQKRSVyVNASIYP	SVY*VNASIYPIPEM#IR	2	974.468	23902	23759	68.31	68.43	3.743	3.446	0.9338	-5.4229	0.3574	0.3972	1	1	2.92	2.63	Schistosoma mansoni	1
767	Smp_078060	Smp_078060	73	hypothetical protein	Smp_078060	36.6	GGQKRSVyVNASIYP	SVY*VNASIYPIPEMIR	2	966.471	28147	27833	80.43	80.18	3.653	3.751	0.8423	-0.4112	0.2797	0.3519	1	1	2.58	2.89	Schistosoma mansoni	1
768	Smp_078060	Smp_078060	73	hypothetical protein	Smp_078060	36.6	GGQKRSVyVNASIYP	SVY*VNASIYPIPEMIR	2	966.471		27848		80.22		2.688		0.1001		0.1937		1		1.81	Schistosoma mansoni	1
769	Smp_078060	Smp_078060	73	hypothetical protein	Smp_078060	36.6	GGQKRSVyVNASIYP	SVY*VNASIYPIPEMIR	3	644.649	28118		80.35		3.544		0.0157		0.1093		8		1.95		Schistosoma mansoni	1
770	Smp_078060	Smp_078060	77	hypothetical protein	Smp_078060	36.6	RSVYVNAsIYPIPEM	SVYVNAS*IYPIPEM#IR	3	649.981	23883	23744	68.25	68.39	2.679	3.217	0.0519	0.2628	0.0777	0.0787	8	1	1.42	1.65	Schistosoma mansoni		1
771	Smp_078400	Smp_078400	282	galactokinase	Smp_078400	54.2	HITEPSNySSIAPLC	NSPHITEPSNY*SSIAPLCLSDAQK	3	903.746	19483	19420	56.21	56.46	4.051	4.252	-0.7964	-0.0976	0.0875	0.2325	1	1	1.71	2.38	Schistosoma mansoni	1
772	Smp_078400	Smp_078400	282	galactokinase	Smp_078400	54.2	HITEPSNySSIAPLC	NSPHITEPSNY*SSIAPLCLSDAQK	3	903.746	19498		56.25		4.112		0.6959		0.2436		1		2.37		Schistosoma mansoni	1
773	Smp_078690	Smp_078690	158	calponin homolog, putative	Smp_078690	38.3	VCGPKPTyENKREFT	NNFNGPVCGPKPTY*ENKR	3	724.661		8308		26.11		2.265		0.3056		0.1		3		1.14	Schistosoma mansoni	1
774	Smp_079220	Smp_079220	198	ADP,ATP carrier protein, putative	Smp_079220	22.5	FDKFKELyADFRLPK	FKELY*ADFRLPK	3	536.273	20096	19975	57.91	57.97	2.947	2.438	-0.4285	-0.2669	0.1683	0.1432	1	1	1.6	1.29	Schistosoma mansoni	1
775	Smp_079220	Smp_079220	198	ADP,ATP carrier protein, putative	Smp_079220	22.5	FDKFKELyADFRLPK	GVAGAGVLAGFDKFKELY*ADFR	3	804.398	28969	28779	82.83	82.96	3.731	3.054	0.4465	2.2307	0.4657	0.3055	1	3	2.87	1.82	Schistosoma mansoni	1
776	Smp_079220	Smp_079220	198	ADP,ATP carrier protein, putative	Smp_079220	22.5	FDKFKELyADFRLPK	GVAGAGVLAGFDKFKELY*ADFRLPK	3	917.142	29751	29442	85.14	84.91	3.647	4.242	0.768	-0.1624	0.2946	0.3315	1	1	1.87	2.32	Schistosoma mansoni	1
777	Smp_079230	Smp_079230	74	immunophilin FK506 binding protein FKBP12, putative	Smp_079230	12	MSVGERAyLTCTPDY	AY*LTCTPDYAYGSK	2	845.347	14987	14923	44.06	44.16	4.182	4.394	0.8221	0.1042	0.417	0.3951	1	1	3.29	3.34	Schistosoma mansoni	1
778	Smp_079270	Smp_079270	19	crp-related	Smp_079270	8.9	VRCDKSVyAAERMEA	CDKSVY*AAER	2	639.763	3408	3486	12.67	12.88	2.505	2.035	0.1393	0.1444	0.2608	0.1522	1	1	2.03	1.33	Schistosoma mansoni	1
779	Smp_079270	Smp_079270	63	crp-related	Smp_079270	8.9	ILYCKKHyQEEVLAK	KHY*QEEVLAK	3	442.215	4429	4617	15.4	16.01	3.739	3.509	-0.6993	-0.6186	0.1195	0.2223	10	1	2.05	2.3	Schistosoma mansoni	1
780	Smp_079370.2;Smp_079370.1	Smp_079370.2;Smp_079370.1	144; 144	expressed protein	Smp_079370.2;Smp_079370.1	133.6	IFSSRKLyPTLCNNS	KLY*PTLCNNSSDGYLHVTR	3	773.359	16205	16150	47.31	47.52	5.665	5.519	-1.296	-1.6069	0.4528	0.4835	1	2	3.86	3.85	Schistosoma mansoni	1
781	Smp_079370.2;Smp_079370.1	Smp_079370.2;Smp_079370.1	830; 721	expressed protein	Smp_079370.2;Smp_079370.1	133.6	SLKNSRPyINMFPNN	NSRPY*INM#FPNNLHDGLQPLSEK	3	927.434		19728		57.3		3.085		-3.2816		0.1989		30		1.55	Schistosoma mansoni	1
782	Smp_079370.2;Smp_079370.1	Smp_079370.2;Smp_079370.1	901; 792	expressed protein	Smp_079370.2;Smp_079370.1	133.6	VFKNPKHyVNLLGLQ	QQDVDQITNNISNNFKLPM#DTDIVFKNPKHY*VNLLGLQK	5	928.467	27592		78.82		3.984		-0.2818		0.2717		1		1.61		Schistosoma mansoni	1
783	Smp_079710	Smp_079710	61	expressed protein	Smp_079710	10.1	TPKVFARyEMGKEDY	Y*EM#GKEDYISVANNTADDIISR	3	867.379		20398		59.13		3.898		-1.1791		0.0966		1		1.5	Schistosoma mansoni	1
784	Smp_079840	Smp_079840	158	uroporphyrinogen-IIIsynthase	Smp_079840	27.3	KVNIITAySSVENTQ	KVNIITAY*SSVENTQLHEK	3	752.042	14728		43.35		5.129		1.0516		0.3821		1		3.32		Schistosoma mansoni	1
785	Smp_080220.2;Smp_165350	Smp_080220.2;Smp_165350	515; 515	clasp2 protein, putative	Smp_080220.2;Smp_165350	131.3	DLGDGPLyGRHYSTG	QQQQRPSLGTLSDCADLGDGPLY*GR	3	938.096	20525	20353	59.09	59.02	3.7	3.316	0.7689	-0.1321	0.345	0.2109	1	1	2.57	1.89	Schistosoma mansoni	1
786	Smp_080220.2;Smp_165350	Smp_080220.2;Smp_165350	515; 515	clasp2 protein, putative	Smp_080220.2;Smp_165350	131.3	DLGDGPLyGRHYSTG	QQQQRPSLGTLSDCADLGDGPLY*GR	3	938.096	20570		59.22		3.639		0.3647		0.2362		1		2.13		Schistosoma mansoni	1
787	Smp_080220.2;Smp_165350;Smp_080220.1	Smp_080220.2;Smp_165350;Smp_080220.1	349; 349; 349	clasp2 protein, putative	Smp_080220.2;Smp_165350;Smp_080220.1	131.3	PLTSQNEyNTVGRSY	SRPPLTSQNEY*NTVGR	3	633.63	8349	8517	26.03	26.68	3.661	4.167	-0.0754	0.8371	0.3181	0.3064	1	1	2.73	2.89	Schistosoma mansoni	1
788	Smp_080920.4;Smp_080920.1;Smp_080920.3	Smp_080920.4;Smp_080920.1;Smp_080920.3	32; 32; 32	expressed protein	Smp_080920.4;Smp_080920.1;Smp_080920.3	15	TDHQGTPyGSSSPDF	HLHITDHQGTPY*GSSSPDFQLSPEFVLQLK	3	1153.55	25990		74.18		5.19		-0.1658		0.4729		1		3.8		Schistosoma mansoni	1
789	Smp_080920.4;Smp_080920.2	Smp_080920.4;Smp_080920.2	122; 98	expressed protein	Smp_080920.4;Smp_080920.2	15	AMSCICDyYKKYNYx	LCLVGQTIDDNLNNCNPGNHAM#SCICDY*YK	4	914.625	22176		63.6		4.148		2.8863		0.2111		1		2.12		Schistosoma mansoni	1
790	Smp_080920.4;Smp_080920.2	Smp_080920.4;Smp_080920.2	122; 98	expressed protein	Smp_080920.4;Smp_080920.2	15	AMSCICDyYKKYNYx	LCLVGQTIDDNLNNCNPGNHAM#SCICDY*YKKYNY	4	1056.69	22720		65.09		4.299		0.5607		0.1941		3		1.78		Schistosoma mansoni	1
791	Smp_080920.4;Smp_080920.2	Smp_080920.4;Smp_080920.2	123; 99	expressed protein	Smp_080920.4;Smp_080920.2	15	MSCICDYyKKYNYxx	LCLVGQTIDDNLNNCNPGNHAMSCICDYY*KK	4	942.65		22109		63.87		4.151		4.1457		0.0753		1		1.29	Schistosoma mansoni	1
792	Smp_080920.4;Smp_080920.2	Smp_080920.4;Smp_080920.2	126; 102	expressed protein	Smp_080920.4;Smp_080920.2	15	ICDYYKKyNYxxxxx	LCLVGQTIDDNLNNCNPGNHAM#SCICDYYKKY*NY	4	1056.69	22452	22235	64.36	64.22	4.513	4.044	0.3282	-0.1223	0.2466	0.0655	1	3	2.11	1.17	Schistosoma mansoni	1
793	Smp_080920.4;Smp_080920.2	Smp_080920.4;Smp_080920.2	126; 102	expressed protein	Smp_080920.4;Smp_080920.2	15	ICDYYKKyNYxxxxx	LCLVGQTIDDNLNNCNPGNHAM#SCICDYYKKY*NY	4	1056.69	22774	22551	65.24	65.08	4.03	4.079	0.7926	-0.0771	0.1601	0.1449	4	2	1.51	1.51	Schistosoma mansoni	1
794	Smp_080920.4;Smp_080920.2	Smp_080920.4;Smp_080920.2	126; 102	expressed protein	Smp_080920.4;Smp_080920.2	15	ICDYYKKyNYxxxxx	LCLVGQTIDDNLNNCNPGNHAM#SCICDYYKKY*NY	4	1056.69	22436		64.32		5.415		0.3872		0.3512		1		2.94		Schistosoma mansoni	1
795	Smp_080920.4;Smp_080920.2	Smp_080920.4;Smp_080920.2	126; 102	expressed protein	Smp_080920.4;Smp_080920.2	15	ICDYYKKyNYxxxxx	LCLVGQTIDDNLNNCNPGNHAMSCICDYYKKY*NY	4	1052.69	24949	24733	71.22	71.15	4.197	4.394	0.4458	-0.0628	0.1027	0.1002	1	1	1.38	1.47	Schistosoma mansoni	1
796	Smp_080920.4;Smp_080920.2	Smp_080920.4;Smp_080920.2	126; 102	expressed protein	Smp_080920.4;Smp_080920.2	15	ICDYYKKyNYxxxxx	LCLVGQTIDDNLNNCNPGNHAMSCICDYYKKY*NY	4	1052.69		24750		71.2		5.415		-0.238		0.1616		1		2.17	Schistosoma mansoni	1
797	Smp_081380	Smp_081380	146	tumor protein d52, putative	Smp_081380	28.3	GSACYNVyGKLTRPK	VGSACYNVY*GK	2	649.268	7904	8032	24.81	25.35	3.588	3.437	0.2502	-0.3083	0.4819	0.4751	1	1	3.39	3.24	Schistosoma mansoni	1
798	Smp_082030	Smp_082030	123	family C56 non-peptidase homologue (C56 family)	Smp_082030	19.1	AIGKRLTsYPGFQDQ	LTS*YPGFQDQLPSYK	3	608.613	19399		55.98		3.098		0.954		0.4154		2		2.9		Schistosoma mansoni		1
799	Smp_082030	Smp_082030	124	family C56 non-peptidase homologue (C56 family)	Smp_082030	19.1	IGKRLTSyPGFQDQL	LTSY*PGFQDQLPSYK	2	912.416	19404		55.99		2.727		-0.004		0.2191		1		1.93		Schistosoma mansoni	1
800	Smp_082030	Smp_082030	124	family C56 non-peptidase homologue (C56 family)	Smp_082030	19.1	IGKRLTSyPGFQDQL	RLTSY*PGFQDQLPSYK	3	660.647	17932		51.98		2.514		0.3329		0.0909		4		1.18		Schistosoma mansoni	1
801	Smp_082280	Smp_082280	280	single-stranded DNA-binding protein mssp-1, putative	Smp_082280	101.4	KLSVKYAyENEKDAL	YAY*ENEKDALNVYVR	3	642.959		17052		49.99		3.301		-0.4215		0.4048		1		2.69	Schistosoma mansoni	1
802	Smp_083080.1;Smp_083080.2	Smp_083080.1;Smp_083080.2	115; 115	expressed protein	Smp_083080.1;Smp_083080.2	38.5	VISLIDEyGVNKCDT	IVGKVEVISLIDEY*GVNK	3	685.697	24340	24099	69.54	69.36	5.556	4.311	0.6243	0.5619	0.4401	0.3534	1	2	4.23	3.28	Schistosoma mansoni	1
803	Smp_083080.1;Smp_083080.2	Smp_083080.1;Smp_083080.2	115; 115	expressed protein	Smp_083080.1;Smp_083080.2	38.5	VISLIDEyGVNKCDT	IVGKVEVISLIDEY*GVNKCDTNTSWNSSSTDGDLVGSFM#K	4	1116.02	27193	26525	77.65	76.32	4.701	6.146	-1.6316	0.9512	0.2779	0.4925	6	1	2.36	3.9	Schistosoma mansoni	1
804	Smp_083080.1;Smp_083080.2	Smp_083080.1;Smp_083080.2	115; 115	expressed protein	Smp_083080.1;Smp_083080.2	38.5	VISLIDEyGVNKCDT	IVGKVEVISLIDEY*GVNKCDTNTSWNSSSTDGDLVGSFM#K	4	1116.02	26750	26712	76.38	76.86	5.347	4.427	-0.0858	-0.4899	0.4364	0.2588	1	1	3.38	2.21	Schistosoma mansoni	1
805	Smp_083080.1;Smp_083080.2	Smp_083080.1;Smp_083080.2	115; 115	expressed protein	Smp_083080.1;Smp_083080.2	38.5	VISLIDEyGVNKCDT	IVGKVEVISLIDEY*GVNKCDTNTSWNSSSTDGDLVGSFM#K	4	1116.02	26771	26742	76.44	76.95	4.275	4.927	-0.0858	-0.7603	0.1825	0.2884	1	1	1.88	2.54	Schistosoma mansoni	1
806	Smp_083080.1;Smp_083080.2	Smp_083080.1;Smp_083080.2	115; 115	expressed protein	Smp_083080.1;Smp_083080.2	38.5	VISLIDEyGVNKCDT	IVGKVEVISLIDEY*GVNKCDTNTSWNSSSTDGDLVGSFM#K	4	1116.02		26476		76.17		5.022		1.4589		0.3447		1		2.77	Schistosoma mansoni	1
807	Smp_083080.1;Smp_083080.2	Smp_083080.1;Smp_083080.2	115; 115	expressed protein	Smp_083080.1;Smp_083080.2	38.5	VISLIDEyGVNKCDT	IVGKVEVISLIDEY*GVNKCDTNTSWNSSSTDGDLVGSFM#K	5	893.016	26772		76.44		4.105		0.3902		0.0909		33		1.47		Schistosoma mansoni	1
808	Smp_083080.1;Smp_083080.2	Smp_083080.1;Smp_083080.2	115; 115	expressed protein	Smp_083080.1;Smp_083080.2	38.5	VISLIDEyGVNKCDT	IVGKVEVISLIDEY*GVNKCDTNTSWNSSSTDGDLVGSFMK	4	1112.02	28791	28791	82.31	82.99	5.402	3.943	-1.5297	-2.8885	0.406	0.1849	1	1	3.2	1.55	Schistosoma mansoni	1
809	Smp_083080.1;Smp_083080.2	Smp_083080.1;Smp_083080.2	115; 115	expressed protein	Smp_083080.1;Smp_083080.2	38.5	VISLIDEyGVNKCDT	IVGKVEVISLIDEY*GVNKCDTNTSWNSSSTDGDLVGSFMK	4	1112.02	28827	28522	82.41	82.2	5.59	4.943	-1.1288	-3.2726	0.3274	0.2717	1	1	3	2.33	Schistosoma mansoni	1
810	Smp_083080.1;Smp_083080.2	Smp_083080.1;Smp_083080.2	115; 115	expressed protein	Smp_083080.1;Smp_083080.2	38.5	VISLIDEyGVNKCDT	IVGKVEVISLIDEY*GVNKCDTNTSWNSSSTDGDLVGSFMK	4	1112.02		28538		82.25		5.394		0.8936		0.2504		2		2.6	Schistosoma mansoni	1
811	Smp_083080.1;Smp_083080.2	Smp_083080.1;Smp_083080.2	115; 115	expressed protein	Smp_083080.1;Smp_083080.2	38.5	VISLIDEyGVNKCDT	IVGKVEVISLIDEY*GVNKCDTNTSWNSSSTDGDLVGSFMK	5	889.817	28809		82.36		3.909		0.4864		0.1109		1		1.48		Schistosoma mansoni	1
812	Smp_083080.1;Smp_083080.2	Smp_083080.1;Smp_083080.2	115; 115	expressed protein	Smp_083080.1;Smp_083080.2	38.5	VISLIDEyGVNKCDT	VEVISLIDEY*GVNK	2	829.408		24331		70		5.41		-0.2102		0.4523		1		4.4	Schistosoma mansoni	1
813	Smp_083080.1;Smp_083080.2	Smp_083080.1;Smp_083080.2	115; 115	expressed protein	Smp_083080.1;Smp_083080.2	38.5	VISLIDEyGVNKCDT	VEVISLIDEY*GVNK	3	553.274	24557	24315	70.13	69.96	3.709	3.829	0.1253	0.1166	0.2732	0.2858	1	1	3.03	3.1	Schistosoma mansoni	1
814	Smp_083080.1;Smp_083080.2	Smp_083080.1;Smp_083080.2	115; 115	expressed protein	Smp_083080.1;Smp_083080.2	38.5	VISLIDEyGVNKCDT	VEVISLIDEY*GVNKCDTNTSWNSSSTDGDLVGSFM#K	3	1355.27		27244		78.42		5.549		-0.6444		0.4289		1		3.61	Schistosoma mansoni	1
815	Smp_083080.1;Smp_083080.2	Smp_083080.1;Smp_083080.2	115; 115	expressed protein	Smp_083080.1;Smp_083080.2	38.5	VISLIDEyGVNKCDT	VEVISLIDEY*GVNKCDTNTSWNSSSTDGDLVGSFM#K	3	1355.27		27193		78.27		6.048		3.7639		0.4551		1		3.77	Schistosoma mansoni	1
816	Smp_083080.1;Smp_083080.2	Smp_083080.1;Smp_083080.2	115; 115	expressed protein	Smp_083080.1;Smp_083080.2	38.5	VISLIDEyGVNKCDT	VEVISLIDEY*GVNKCDTNTSWNSSSTDGDLVGSFM#K	3	1355.27		27218		78.35		5.743		-0.6444		0.4157		1		3.64	Schistosoma mansoni	1
817	Smp_083080.1;Smp_083080.2	Smp_083080.1;Smp_083080.2	115; 115	expressed protein	Smp_083080.1;Smp_083080.2	38.5	VISLIDEyGVNKCDT	VEVISLIDEY*GVNKCDTNTSWNSSSTDGDLVGSFM#K	4	1016.7	27533	27167	78.64	78.19	3.71	3.871	1.2281	0.9178	0.0852	0.0719	10	3	1.47	1.48	Schistosoma mansoni	1
818	Smp_083080.1;Smp_083080.2	Smp_083080.1;Smp_083080.2	115; 115	expressed protein	Smp_083080.1;Smp_083080.2	38.5	VISLIDEyGVNKCDT	VEVISLIDEY*GVNKCDTNTSWNSSSTDGDLVGSFM#K	4	1016.7	27332	27312	78.05	78.63	4.276	4.769	0.3454	0.7378	0.2391	0.2936	4	1	2.39	2.78	Schistosoma mansoni	1
819	Smp_083080.1;Smp_083080.2	Smp_083080.1;Smp_083080.2	115; 115	expressed protein	Smp_083080.1;Smp_083080.2	38.5	VISLIDEyGVNKCDT	VEVISLIDEY*GVNKCDTNTSWNSSSTDGDLVGSFM#K	4	1016.7	27517		78.6		4.079		0.5114		0.2928		3		2.5		Schistosoma mansoni	1
820	Smp_083080.1;Smp_083080.2	Smp_083080.1;Smp_083080.2	115; 115	expressed protein	Smp_083080.1;Smp_083080.2	38.5	VISLIDEyGVNKCDT	VEVISLIDEY*GVNKCDTNTSWNSSSTDGDLVGSFM#K	4	1016.7	27572		78.76		4.257		1.2003		0.1425		4		1.95		Schistosoma mansoni	1
821	Smp_083080.1;Smp_083080.2	Smp_083080.1;Smp_083080.2	115; 115	expressed protein	Smp_083080.1;Smp_083080.2	38.5	VISLIDEyGVNKCDT	VEVISLIDEY*GVNKCDTNTSWNSSSTDGDLVGSFMK	3	1349.93		29514		85.13		5.989		2.5288		0.4478		1		3.78	Schistosoma mansoni	1
822	Smp_083080.1;Smp_083080.2	Smp_083080.1;Smp_083080.2	115; 115	expressed protein	Smp_083080.1;Smp_083080.2	38.5	VISLIDEyGVNKCDT	VEVISLIDEY*GVNKCDTNTSWNSSSTDGDLVGSFMK	4	1012.7	29900		85.58		4.486		0.1892		0.2331		1		2.48		Schistosoma mansoni	1
823	Smp_083080.1;Smp_083080.2	Smp_083080.1;Smp_083080.2	115; 115	expressed protein	Smp_083080.1;Smp_083080.2	38.5	VISLIDEyGVNKCDT	VEVISLIDEY*GVNKCDTNTSWNSSSTDGDLVGSFMK	4	1012.7	29816		85.34		4.324		0.0633		0.2374		1		2.42		Schistosoma mansoni	1
824	Smp_083080.1;Smp_083080.2	Smp_083080.1;Smp_083080.2	163; 163	expressed protein	Smp_083080.1;Smp_083080.2	38.5	ITLLKEDyAQGLILP	SKLDKYITLLKEDY*AQGLILPSK	4	679.87		24694		71.03		3.374		-0.5316		0.3021		1		2.22	Schistosoma mansoni	1
825	Smp_083080.1;Smp_083080.2	Smp_083080.1;Smp_083080.2	163; 163	expressed protein	Smp_083080.1;Smp_083080.2	38.5	ITLLKEDyAQGLILP	SKLDKYITLLKEDY*AQGLILPSK	4	679.87		24673		70.97		3.392		-0.5316		0.2949		2		2.2	Schistosoma mansoni	1
826	Smp_083080.1;Smp_083080.2	Smp_083080.1;Smp_083080.2	163; 163	expressed protein	Smp_083080.1;Smp_083080.2	38.5	ITLLKEDyAQGLILP	YITLLKEDY*AQGLILPSK	3	715.713	24972	24758	71.29	71.21	3.572	3.403	0.4556	0.1115	0.3616	0.227	16	1	2.99	2.39	Schistosoma mansoni	1
827	Smp_083240	Smp_083240	133	expressed protein	Smp_083240	17.3	KLHEGHKsAYMPWGG	S*AYM#PWGGRENAIPEYEVLVWK	3	897.749		27373		78.82		3.516		0.4499		0.0362		7		1.28	Schistosoma mansoni		1
828	Smp_083240	Smp_083240	135	expressed protein	Smp_083240	17.3	HEGHKSAyMPWGGRE	SAY*M#PWGGR	2	560.718		11006		33.5		1.948		-0.0955		0.0968		16		1.29	Schistosoma mansoni	1
829	Smp_083240	Smp_083240	135	expressed protein	Smp_083240	17.3	HEGHKSAyMPWGGRE	SAY*M#PWGGRENAIPEYEVLVWK	3	897.749	27611		78.87		3.529		-0.3436		0.1733		11		1.82		Schistosoma mansoni	1
830	Smp_083240	Smp_083240	135	expressed protein	Smp_083240	17.3	HEGHKSAyMPWGGRE	SAY*MPWGGR	2	552.72	16564	16484	48.31	48.43	2.132	2.269	0.0028	-0.0231	0.2613	0.3263	1	1	2.03	2.35	Schistosoma mansoni	1
831	Smp_083240	Smp_083240	135	expressed protein	Smp_083240	17.3	HEGHKSAyMPWGGRE	SAY*MPWGGRENAIPEYEVLVWK	3	892.417	29435	29178	84.21	84.13	3.271	3.077	0.5451	0.691	0.1041	0.1428	15	13	1.43	1.48	Schistosoma mansoni	1
832	Smp_083240	Smp_083240	135	expressed protein	Smp_083240	17.3	HEGHKSAyMPWGGRE	SAY*MPWGGRENAIPEYEVLVWK	3	892.417		29193		84.18		3.007		1.247		0.0994		3		1.25	Schistosoma mansoni	1
833	Smp_083480	Smp_083480	159, 160, 180	hypothetical protein	Smp_083480	41.4	PSELSSSsSLATAGL;SELSSSSsLATAGLD;IGTPPSQyIGLGTRT	DSSSPSELSSSS*S*LATAGLDSALSIIGTPPSQY*IG	4	906.39	20652		59.45		3.404		-2.409		0.4469		552		2.09		Schistosoma mansoni	1
834	Smp_083720	Smp_083720	11	mitochondrial phosphate carrier protein, putative	Smp_083720	34.9	KASCEYGtPKYYALC	ASCEYGT*PKYYALCGLGGVLSCGLTHTGVVPLDLVK	4	984.725		31563		91.26		4.455		0.5385		0.3013		3		2.41	Schistosoma mansoni		1
835	Smp_083720	Smp_083720	14	mitochondrial phosphate carrier protein, putative	Smp_083720	34.9	CEYGTPKyYALCGLG	Y*YALCGLGGVLSCGLTHTGVVPLDLVK	3	981.49	33160	32887	95.34	95.31	4.756	4.364	-0.4279	0.8221	0.4644	0.4285	1	1	3.58	3.22	Schistosoma mansoni	1
836	Smp_083720	Smp_083720	14	mitochondrial phosphate carrier protein, putative	Smp_083720	34.9	CEYGTPKyYALCGLG	Y*YALCGLGGVLSCGLTHTGVVPLDLVK	3	981.49	33259		95.63		3.842		-0.2466		0.3507		1		2.71		Schistosoma mansoni	1
837	Smp_083720	Smp_083720	15	mitochondrial phosphate carrier protein, putative	Smp_083720	34.9	EYGTPKYyALCGLGG	ASCEYGTPKYY*ALCGLGGVLSCGLTHTGVVPLDLVK	4	984.725		31388		90.74		3.662		2.0915		0.1073		1		1.19	Schistosoma mansoni	1
838	Smp_083720	Smp_083720	15	mitochondrial phosphate carrier protein, putative	Smp_083720	34.9	EYGTPKYyALCGLGG	YY*ALCGLGGVLSCGLTHTGVVPLDLVK	3	981.49		32872		95.27		4.074		0.81		0.4781		1		3.28	Schistosoma mansoni	1
839	Smp_083720	Smp_083720	9	mitochondrial phosphate carrier protein, putative	Smp_083720	34.9	SEKASCEyGTPKYYA	ASCEY*GTPK	2	546.707	2521	2677	10.24	10.71	2.248	2.267	-0.0025	-0.0977	0.3449	0.2369	1	4	2.42	1.99	Schistosoma mansoni	1
840	Smp_083720	Smp_083720	9	mitochondrial phosphate carrier protein, putative	Smp_083720	34.9	SEKASCEyGTPKYYA	ASCEY*GTPKYYALCGLGGVLSCGLTHTGVVPLDLVK	4	984.725	31874		91.49		3.576		0.4081		0.1816		8		1.54		Schistosoma mansoni	1
841	Smp_083720	Smp_083720	9	mitochondrial phosphate carrier protein, putative	Smp_083720	34.9	SEKASCEyGTPKYYA	ASCEY*GTPKYYALCGLGGVLSCGLTHTGVVPLDLVK	4	984.725	31887		91.53		4.16		0.3174		0.2138		2		1.95		Schistosoma mansoni	1
842	Smp_083730.1;Smp_083730.2	Smp_083730.1;Smp_083730.2	181; 201	expressed protein	Smp_083730.1;Smp_083730.2	32.1	QVCEVKPyEESYNHT	LEEIQVCEVKPY*EESYNHTETK	3	935.749	14876	14793	43.75	43.83	4.714	4.366	0.2936	0.5114	0.363	0.2031	1	5	3.23	2.35	Schistosoma mansoni	1
843	Smp_083730.1;Smp_083730.2	Smp_083730.1;Smp_083730.2	181; 201	expressed protein	Smp_083730.1;Smp_083730.2	32.1	QVCEVKPyEESYNHT	LEEIQVCEVKPY*EESYNHTETK	3	935.749	14867		43.73		4.852		0.2289		0.3221		1		3.13		Schistosoma mansoni	1
844	Smp_083730.1;Smp_083730.2	Smp_083730.1;Smp_083730.2	185; 205	expressed protein	Smp_083730.1;Smp_083730.2	32.1	VKPYEESyNHTETKN	LEEIQVCEVKPYEESY*NHTETK	4	702.064	14856		43.7		2.881		0.0828		0.0349		11		1.14		Schistosoma mansoni	1
845	Smp_083870	Smp_083870	288	PwLAP aminopeptidase (M17 family)	Smp_083870	59.7	LVGKGVTyDTGGSDL	GVTY*DTGGSDLK	2	646.774		7577		24.11		2.963		0.4332		0.2458		1		2.16	Schistosoma mansoni	1
846	Smp_085110.1;Smp_085110.3;Smp_085110.2;Smp_085110.4	Smp_085110.1;Smp_085110.3;Smp_085110.2;Smp_085110.4	359; 413; 483; 359	dihydropyrimidinase (M38 family)	Smp_085110.1;Smp_085110.3;Smp_085110.2;Smp_085110.4	50.6	PALPFSPyIFERTKR	FVPALPFSPY*IFER	3	588.292	33252		95.61		2.005		1.4659		0.1368		4		1.35		Schistosoma mansoni	1
847	Smp_085110.1;Smp_085110.3;Smp_085110.2;Smp_085110.4	Smp_085110.1;Smp_085110.3;Smp_085110.2;Smp_085110.4	95; 149; 219; 95	dihydropyrimidinase (M38 family)	Smp_085110.1;Smp_085110.3;Smp_085110.2;Smp_085110.4	50.6	KILESKIyNDGITGP	ILESKIY*NDGITGPEGYLYSHPEM#AEIEATHR	4	933.184	20489	20331	58.99	58.96	3.495	3.709	-0.4776	0.8022	0.0906	0.0687	47	3	1.23	1.23	Schistosoma mansoni	1
848	Smp_085110.1;Smp_085110.3;Smp_085110.2;Smp_085110.4	Smp_085110.1;Smp_085110.3;Smp_085110.2;Smp_085110.4	95; 149; 219; 95	dihydropyrimidinase (M38 family)	Smp_085110.1;Smp_085110.3;Smp_085110.2;Smp_085110.4	50.6	KILESKIyNDGITGP	ILESKIY*NDGITGPEGYLYSHPEM#AEIEATHR	4	933.184	20516		59.07		4.148		-1.1426		0.2468		25		2.13		Schistosoma mansoni	1
849	Smp_085150	Smp_085150	556	phosphoglucomutase,putative	Smp_085150	65.1	TEPKIKYySELRSKX	IKYY*SELR	2	576.279		10268		31.5		2.27		0.245		0.0911		6		1.18	Schistosoma mansoni	1
850	Smp_085540.6;Smp_085540.1;Smp_085540.4;Smp_085540.3	Smp_085540.6;Smp_085540.1;Smp_085540.4;Smp_085540.3	1437; 1339; 1437; 1339	myosin heavy chain, putative	Smp_085540.6;Smp_085540.1;Smp_085540.4;Smp_085540.3	222.2	LAEWQKKyADSQAEL	TLAEWQKKY*ADSQAELENAQR	3	853.734	14640	14553	43.11	43.17	3.734	2.787	0.0121	-0.5286	0.2709	0.082	1	1	4.58	3.27	Schistosoma mansoni	1
851	Smp_085540.6;Smp_085540.1;Smp_085540.4;Smp_085540.3	Smp_085540.6;Smp_085540.1;Smp_085540.4;Smp_085540.3	1437; 1339; 1437; 1339	myosin heavy chain, putative	Smp_085540.6;Smp_085540.1;Smp_085540.4;Smp_085540.3	222.2	LAEWQKKyADSQAEL	TLAEWQKKY*ADSQAELENAQR	4	640.552	14625		43.06		4.781		-0.0896		0.3956		1		5.62		Schistosoma mansoni	1
852	Smp_085540.6;Smp_085540.1;Smp_085540.4;Smp_085540.3	Smp_085540.6;Smp_085540.1;Smp_085540.4;Smp_085540.3	1437; 1339; 1437; 1339	myosin heavy chain, putative	Smp_085540.6;Smp_085540.1;Smp_085540.4;Smp_085540.3	222.2	LAEWQKKyADSQAEL	Y*ADSQAELENAQR	2	787.828	8413	8535	26.2	26.73	4.901	5.172	0.6056	0.624	0.5032	0.4768	1	1	6.55	6.43	Schistosoma mansoni	1
853	Smp_085540.6;Smp_085540.1;Smp_085540.4;Smp_085540.3	Smp_085540.6;Smp_085540.1;Smp_085540.4;Smp_085540.3	1437; 1339; 1437; 1339	myosin heavy chain, putative	Smp_085540.6;Smp_085540.1;Smp_085540.4;Smp_085540.3	222.2	LAEWQKKyADSQAEL	Y*ADSQAELENAQR	3	525.554	8430	8563	26.24	26.8	2.957	3.194	0.1648	0.4285	0.1226	0.2411	1	4	4.22	4.66	Schistosoma mansoni	1
854	Smp_085540.6;Smp_085540.5;Smp_085540.2;Smp_085540.1;Smp_085540.4;Smp_085540.3	Smp_085540.6;Smp_085540.5;Smp_085540.2;Smp_085540.1;Smp_085540.4;Smp_085540.3	10; 10; 10; 10; 10; 10	myosin heavy chain, putative	Smp_085540.6;Smp_085540.5;Smp_085540.2;Smp_085540.1;Smp_085540.4;Smp_085540.3	222.2	PSDPDFKyLGVDRKA	Y*LGVDRK	2	465.726		4986		17		2.346		-0.2989		0.1549		2		3.88	Schistosoma mansoni	1
855	Smp_085540.6;Smp_085540.5;Smp_085540.2;Smp_085540.1;Smp_085540.4;Smp_085540.3	Smp_085540.6;Smp_085540.5;Smp_085540.2;Smp_085540.1;Smp_085540.4;Smp_085540.3	287; 287; 217; 217; 287; 217	myosin heavy chain, putative	Smp_085540.6;Smp_085540.5;Smp_085540.2;Smp_085540.1;Smp_085540.4;Smp_085540.3	222.2	FYQLLSTyGSKYHDK	NYHIFYQLLSTY*GSK	3	638.633	25345	25189	72.31	72.44	3.508	3.381	-0.1291	0.3683	0.1658	0.1208	13	14	4.57	4.21	Schistosoma mansoni	1
856	Smp_085540.6;Smp_085540.5;Smp_085540.2;Smp_085540.1;Smp_085540.4;Smp_085540.3	Smp_085540.6;Smp_085540.5;Smp_085540.2;Smp_085540.1;Smp_085540.4;Smp_085540.3	287; 287; 217; 217; 287; 217	myosin heavy chain, putative	Smp_085540.6;Smp_085540.5;Smp_085540.2;Smp_085540.1;Smp_085540.4;Smp_085540.3	222.2	FYQLLSTyGSKYHDK	NYHIFYQLLSTY*GSK	3	638.633	25356		72.35		3		-0.1291		0.0311		18		3.8		Schistosoma mansoni	1
857	Smp_085540.6;Smp_085540.5;Smp_085540.2;Smp_085540.1;Smp_085540.4;Smp_085540.3	Smp_085540.6;Smp_085540.5;Smp_085540.2;Smp_085540.1;Smp_085540.4;Smp_085540.3	287; 287; 217; 217; 287; 217	myosin heavy chain, putative	Smp_085540.6;Smp_085540.5;Smp_085540.2;Smp_085540.1;Smp_085540.4;Smp_085540.3	222.2	FYQLLSTyGSKYHDK	NYHIFYQLLSTY*GSKYHDK	3	819.714	22251	22110	63.81	63.88	4.073	4.779	0.2547	-0.8504	0.339	0.3477	1	3	5.24	5.43	Schistosoma mansoni	1
858	Smp_085540.6;Smp_085540.5;Smp_085540.2;Smp_085540.1;Smp_085540.4;Smp_085540.3	Smp_085540.6;Smp_085540.5;Smp_085540.2;Smp_085540.1;Smp_085540.4;Smp_085540.3	287; 287; 217; 217; 287; 217	myosin heavy chain, putative	Smp_085540.6;Smp_085540.5;Smp_085540.2;Smp_085540.1;Smp_085540.4;Smp_085540.3	222.2	FYQLLSTyGSKYHDK	NYHIFYQLLSTY*GSKYHDK	4	615.037	22223		63.73		3.001		-0.1004		0.0359		2		3.6		Schistosoma mansoni	1
859	Smp_085540.6;Smp_085540.5;Smp_085540.2;Smp_085540.1;Smp_085540.4;Smp_085540.3	Smp_085540.6;Smp_085540.5;Smp_085540.2;Smp_085540.1;Smp_085540.4;Smp_085540.3	289; 289; 219; 219; 289; 219	myosin heavy chain, putative	Smp_085540.6;Smp_085540.5;Smp_085540.2;Smp_085540.1;Smp_085540.4;Smp_085540.3	222.2	QLLSTYGsKYHDKLL	NYHIFYQLLSTYGS*KYHDK	3	819.714		22089		63.82		3.655		-2.4898		0.159		2		4.08	Schistosoma mansoni		1
860	Smp_085540.6;Smp_085540.5;Smp_085540.2;Smp_085540.1;Smp_085540.4;Smp_085540.3	Smp_085540.6;Smp_085540.5;Smp_085540.2;Smp_085540.1;Smp_085540.4;Smp_085540.3	416; 416; 346; 346; 416; 346	myosin heavy chain, putative	Smp_085540.6;Smp_085540.5;Smp_085540.2;Smp_085540.1;Smp_085540.4;Smp_085540.3	222.2	QNLNQVTyAVSALAK	GQNLNQVTY*AVSALAK	2	878.935	25634	25473	73.17	73.28	4.639	4.327	0.5792	0.337	0.3806	0.4079	1	1	5.86	5.7	Schistosoma mansoni	1
861	Smp_085540.6;Smp_085540.5;Smp_085540.2;Smp_085540.1;Smp_085540.4;Smp_085540.3	Smp_085540.6;Smp_085540.5;Smp_085540.2;Smp_085540.1;Smp_085540.4;Smp_085540.3	416; 416; 346; 346; 416; 346	myosin heavy chain, putative	Smp_085540.6;Smp_085540.5;Smp_085540.2;Smp_085540.1;Smp_085540.4;Smp_085540.3	222.2	QNLNQVTyAVSALAK	GQNLNQVTY*AVSALAK	3	586.293	25644	25474	73.19	73.28	4.259	4.659	-0.0351	0.559	0.4463	0.4952	1	1	6.02	6.24	Schistosoma mansoni	1
862	Smp_085540.6;Smp_085540.5;Smp_085540.2;Smp_085540.1;Smp_085540.4;Smp_085540.3	Smp_085540.6;Smp_085540.5;Smp_085540.2;Smp_085540.1;Smp_085540.4;Smp_085540.3	636; 636; 566; 566; 636; 566	myosin heavy chain, putative	Smp_085540.6;Smp_085540.5;Smp_085540.2;Smp_085540.1;Smp_085540.4;Smp_085540.3	222.2	GGSFLTVtYMHRESL	TKGGSFLTVT*YM#HR	3	565.264	12167		36.43		2.009		-0.7748		0.0058		199		2.93		Schistosoma mansoni		1
863	Smp_085540.6;Smp_085540.5;Smp_085540.2;Smp_085540.1;Smp_085540.4;Smp_085540.3	Smp_085540.6;Smp_085540.5;Smp_085540.2;Smp_085540.1;Smp_085540.4;Smp_085540.3	637; 637; 567; 567; 637; 567	myosin heavy chain, putative	Smp_085540.6;Smp_085540.5;Smp_085540.2;Smp_085540.1;Smp_085540.4;Smp_085540.3	222.2	GSFLTVTyMHRESLN	GGSFLTVTY*M#HR	2	732.821	14988	14958	44.06	44.25	2.031	2.102	-0.304	0.1289	0.0403	0.1086	1	2	3.41	3.63	Schistosoma mansoni	1
864	Smp_085540.6;Smp_085540.5;Smp_085540.2;Smp_085540.1;Smp_085540.4;Smp_085540.3	Smp_085540.6;Smp_085540.5;Smp_085540.2;Smp_085540.1;Smp_085540.4;Smp_085540.3	700; 700; 602; 602; 700; 602	myosin heavy chain, putative	Smp_085540.6;Smp_085540.5;Smp_085540.2;Smp_085540.1;Smp_085540.4;Smp_085540.3	222.2	NHIIIGHySILAPNV	Y*SILAPNVIPDGFVDGR	3	638.312	27378		78.18		2.641		0.4132		0.1432		1		4.03		Schistosoma mansoni	1
865	Smp_085540.6;Smp_085540.5;Smp_085540.2;Smp_085540.1;Smp_085540.4;Smp_085540.3	Smp_085540.6;Smp_085540.5;Smp_085540.2;Smp_085540.1;Smp_085540.4;Smp_085540.3	701; 701; 603; 603; 701; 603	myosin heavy chain, putative	Smp_085540.6;Smp_085540.5;Smp_085540.2;Smp_085540.1;Smp_085540.4;Smp_085540.3	222.2	HIIIGHYsILAPNVI	YS*ILAPNVIPDGFVDGR	2	956.964	27474		78.46		3.053		1.517		0.2146		1		4.38		Schistosoma mansoni		1
866	Smp_085540.6;Smp_085540.5;Smp_085540.2;Smp_085540.1;Smp_085540.4;Smp_085540.3	Smp_085540.6;Smp_085540.5;Smp_085540.2;Smp_085540.1;Smp_085540.4;Smp_085540.3	701; 701; 603; 603; 701; 603	myosin heavy chain, putative	Smp_085540.6;Smp_085540.5;Smp_085540.2;Smp_085540.1;Smp_085540.4;Smp_085540.3	222.2	HIIIGHYsILAPNVI	YS*ILAPNVIPDGFVDGR	3	638.312		27181		78.23		2.177		1.0993		0.0037		3		3.11	Schistosoma mansoni		1
867	Smp_085540.6;Smp_085540.5;Smp_085540.2;Smp_085540.1;Smp_085540.4;Smp_085540.3	Smp_085540.6;Smp_085540.5;Smp_085540.2;Smp_085540.1;Smp_085540.4;Smp_085540.3	733; 733; 635; 635; 733; 635	myosin heavy chain, putative	Smp_085540.6;Smp_085540.5;Smp_085540.2;Smp_085540.1;Smp_085540.4;Smp_085540.3	222.2	TQLDKNLyQCGNTKV	ILEATQLDKNLY*QCGNTK	3	730.348	16070	16027	46.96	47.2	4.457	4.717	-0.1552	-0.0993	0.4245	0.3376	1	1	5.78	5.44	Schistosoma mansoni	1
868	Smp_085540.6;Smp_085540.5;Smp_085540.2;Smp_085540.1;Smp_085540.4;Smp_085540.3	Smp_085540.6;Smp_085540.5;Smp_085540.2;Smp_085540.1;Smp_085540.4;Smp_085540.3	840; 840; 742; 742; 840; 742	myosin heavy chain, putative	Smp_085540.6;Smp_085540.5;Smp_085540.2;Smp_085540.1;Smp_085540.4;Smp_085540.3	222.2	LAKLKEEyEKLEKLK	LKEEY*EKLEK	2	694.839	5609		18.63		3.386		0.2862		0.0052		1		3.63		Schistosoma mansoni	1
869	Smp_085540.6;Smp_085540.5;Smp_085540.2;Smp_085540.1;Smp_085540.4;Smp_085540.3	Smp_085540.6;Smp_085540.5;Smp_085540.2;Smp_085540.1;Smp_085540.4;Smp_085540.3	840; 840; 742; 742; 840; 742	myosin heavy chain, putative	Smp_085540.6;Smp_085540.5;Smp_085540.2;Smp_085540.1;Smp_085540.4;Smp_085540.3	222.2	LAKLKEEyEKLEKLK	LKEEY*EKLEK	3	463.562	5580		18.56		3.718		-0.2093		0.1254		7		4.3		Schistosoma mansoni	1
870	Smp_085740	Smp_085740	153, 155	abl-bindingprotein-related	Smp_085740	64.9	IPTQDPVsNYYGQSF;TQDPVSNyYGQSFIQ	QPINFSILDNVGHGIPTQDPVS*NY*YGQSFIQASTLTR	4	1060.25		30419		87.83		3.76		0.1182		0.1131		25		1.71	Schistosoma mansoni	1	1
871	Smp_085740	Smp_085740	153, 156	abl-bindingprotein-related	Smp_085740	64.9	IPTQDPVsNYYGQSF;QDPVSNYyGQSFIQA	QPINFSILDNVGHGIPTQDPVS*NYY*GQSFIQASTLTR	4	1060.25	30617		87.7		4.965		0.635		0.2447		2		2.75		Schistosoma mansoni	1	1
872	Smp_085740	Smp_085740	155	abl-bindingprotein-related	Smp_085740	64.9	TQDPVSNyYGQSFIQ	QPINFSILDNVGHGIPTQDPVSNY*YGQSFIQASTLTR	4	1040.25	30560	29740	87.53	85.79	4.921	4.445	0.5636	-0.1351	0.2832	0.2102	1	5	2.89	2.41	Schistosoma mansoni	1
873	Smp_085740	Smp_085740	155	abl-bindingprotein-related	Smp_085740	64.9	TQDPVSNyYGQSFIQ	QPINFSILDNVGHGIPTQDPVSNY*YGQSFIQASTLTR	4	1040.25	30539	30291	87.47	87.44	3.671	3.851	0.5636	-0.0914	0.0797	0.206	3	2	1.5	2.12	Schistosoma mansoni	1
874	Smp_085740	Smp_085740	155	abl-bindingprotein-related	Smp_085740	64.9	TQDPVSNyYGQSFIQ	YIRQPINFSILDNVGHGIPTQDPVSNY*YGQSFIQASTLTR	4	1148.32	29537	29267	84.51	84.4	4.968	5.766	0.765	-0.0401	0.4289	0.455	1	1	3.21	3.73	Schistosoma mansoni	1
875	Smp_085740	Smp_085740	155	abl-bindingprotein-related	Smp_085740	64.9	TQDPVSNyYGQSFIQ	YIRQPINFSILDNVGHGIPTQDPVSNY*YGQSFIQASTLTR	4	1148.32	29474	29346	84.32	84.63	4.931	6.174	-0.0053	-0.0401	0.3895	0.4164	1	1	3.07	3.76	Schistosoma mansoni	1
876	Smp_085740	Smp_085740	155	abl-bindingprotein-related	Smp_085740	64.9	TQDPVSNyYGQSFIQ	YIRQPINFSILDNVGHGIPTQDPVSNY*YGQSFIQASTLTR	4	1148.32		29373		84.71		3.835		-0.0401		0.1511		2		1.65	Schistosoma mansoni	1
877	Smp_085740	Smp_085740	155, 156	abl-bindingprotein-related	Smp_085740	64.9	TQDPVSNyYGQSFIQ;QDPVSNYyGQSFIQA	QPINFSILDNVGHGIPTQDPVSNY*Y*GQSFIQASTLTR	4	1060.25	30605	30485	87.66	88.03	3.75	4.263	0.635	0.8652	0.1191	0.1755	1	1	1.69	2.16	Schistosoma mansoni	1
878	Smp_085740	Smp_085740	155, 156	abl-bindingprotein-related	Smp_085740	64.9	TQDPVSNyYGQSFIQ;QDPVSNYyGQSFIQA	QPINFSILDNVGHGIPTQDPVSNY*Y*GQSFIQASTLTR	4	1060.25		30382		87.71		3.373		1.0119		0.1382		98		1.53	Schistosoma mansoni	1
879	Smp_085740	Smp_085740	155, 156	abl-bindingprotein-related	Smp_085740	64.9	TQDPVSNyYGQSFIQ;QDPVSNYyGQSFIQA	YIRQPINFSILDNVGHGIPTQDPVSNY*Y*GQSFIQASTLTR	4	1168.31	29817	29399	85.34	84.79	5.151	4.997	0.1475	0.9098	0.2067	0.1961	1	1	2.46	2.32	Schistosoma mansoni	1
880	Smp_085740	Smp_085740	155, 156	abl-bindingprotein-related	Smp_085740	64.9	TQDPVSNyYGQSFIQ;QDPVSNYyGQSFIQA	YIRQPINFSILDNVGHGIPTQDPVSNY*Y*GQSFIQASTLTR	4	1168.31	29802	29385	85.29	84.74	4.842	4.136	0.0878	0.7485	0.1602	0.3183	1	1	2.13	2.42	Schistosoma mansoni	1
881	Smp_085740	Smp_085740	155, 156	abl-bindingprotein-related	Smp_085740	64.9	TQDPVSNyYGQSFIQ;QDPVSNYyGQSFIQA	YIRQPINFSILDNVGHGIPTQDPVSNY*Y*GQSFIQASTLTR	4	1168.31	29632	29372	84.79	84.71	5.066	5.312	1.6166	0.5566	0.3115	0.3066	1	1	2.74	2.92	Schistosoma mansoni	1
882	Smp_085740	Smp_085740	156	abl-bindingprotein-related	Smp_085740	64.9	QDPVSNYyGQSFIQA	QPINFSILDNVGHGIPTQDPVSNYY*GQSFIQASTLTR	4	1040.25	29994	29640	85.87	85.5	4.192	4.666	-0.2611	0.5189	0.1541	0.246	1	1	2.04	2.64	Schistosoma mansoni	1
883	Smp_085740	Smp_085740	156	abl-bindingprotein-related	Smp_085740	64.9	QDPVSNYyGQSFIQA	YIRQPINFSILDNVGHGIPTQDPVSNYY*GQSFIQASTLTR	4	1148.32		28598		82.42		5.276		0.5313		0.3876		1		3.22	Schistosoma mansoni	1
884	Smp_085740	Smp_085740	156	abl-bindingprotein-related	Smp_085740	64.9	QDPVSNYyGQSFIQA	YIRQPINFSILDNVGHGIPTQDPVSNYY*GQSFIQASTLTR	4	1148.32		28587		82.39		4.664		0.5337		0.3041		1		2.61	Schistosoma mansoni	1
885	Smp_085740	Smp_085740	199	abl-bindingprotein-related	Smp_085740	64.9	NSKPCLEyAAPTNNL	TM#NSKPCLEY*AAPTNNLRPQVSTVGR	3	1000.81	14881	14795	43.76	43.83	3.604	2.888	0.7469	0.5067	0.35	0.2371	1	1	2.79	2.05	Schistosoma mansoni	1
886	Smp_085740	Smp_085740	199	abl-bindingprotein-related	Smp_085740	64.9	NSKPCLEyAAPTNNL	TM#NSKPCLEY*AAPTNNLRPQVSTVGR	4	750.857	14870		43.74		2.949		0.2094		0.0271		1		1.3		Schistosoma mansoni	1
887	Smp_085740	Smp_085740	199	abl-bindingprotein-related	Smp_085740	64.9	NSKPCLEyAAPTNNL	TMNSKPCLEY*AAPTNNLRPQVSTVGR	3	995.476		15624		46.1		2.769		0.6012		0.1044		10		1.46	Schistosoma mansoni	1
888	Smp_085740	Smp_085740	423	abl-bindingprotein-related	Smp_085740	64.9	NVRDSVIyQKQSTLE	DSVIY*QK	2	466.71	5195	5329	17.5	17.95	2.189	2.176	-0.2527	-0.2588	0.1702	0.2114	1	1	1.92	2.11	Schistosoma mansoni	1
889	Smp_085740	Smp_085740	423	abl-bindingprotein-related	Smp_085740	64.9	NVRDSVIyQKQSTLE	DSVIY*QKQSTLEM#DKNINK	3	784.038	10279	10338	31.33	31.69	3.039	3.674	0.3624	0.3226	0.2778	0.2257	27	2	2.09	2.24	Schistosoma mansoni	1
890	Smp_085740	Smp_085740	423	abl-bindingprotein-related	Smp_085740	64.9	NVRDSVIyQKQSTLE	DSVIY*QKQSTLEMDKNINK	3	778.706	12646		37.74		4.489		0.4506		0.3481		1		3.06		Schistosoma mansoni	1
891	Smp_085740	Smp_085740	423, 428	abl-bindingprotein-related	Smp_085740	64.9	NVRDSVIyQKQSTLE;VIYQKQStLEMDKNI	DSVIY*QKQST*LEMDKNINK	3	805.362	12871		38.35		2.819		-0.2663		0.1168		46		1.33		Schistosoma mansoni	1
892	Smp_086210	Smp_086210	143	dihydropteridinereductase	Smp_086210	25.2	ATPTMLGyGMAKAAV	YLSASGLLVLTGAHAALQATPTM#LGY*GM#AK	3	1040.18		27965		80.55		4.983		0.3315		0.3054		2		2.9	Schistosoma mansoni	1
893	Smp_086330.2;Smp_086330.1	Smp_086330.2;Smp_086330.1	124; 124	calponin-related	Smp_086330.2;Smp_086330.1	21.2	AQVTQCLyALGRTCQ	DIAQVTQCLY*ALGR	3	563.267	27362	27169	78.14	78.2	4.131	3.278	-0.2149	0.7743	0.3744	0.3561	1	1	3.49	2.95	Schistosoma mansoni	1
894	Smp_086330.2;Smp_086330.1	Smp_086330.2;Smp_086330.1	124; 124	calponin-related	Smp_086330.2;Smp_086330.1	21.2	AQVTQCLyALGRTCQ	DIAQVTQCLY*ALGR	3	563.267	27326		78.03		3.487		-0.2149		0.3708		1		3.18		Schistosoma mansoni	1
895	Smp_086330.2;Smp_086330.1	Smp_086330.2;Smp_086330.1	169; 169	calponin-related	Smp_086330.2;Smp_086330.1	21.2	ANVISLQyGTNKGAS	EFTDEQLREGANVISLQY*GTNK	3	864.737		20479		59.36		3.7		1.8108		0.1745		74		1.92	Schistosoma mansoni	1
896	Smp_086330.2;Smp_086330.1	Smp_086330.2;Smp_086330.1	169; 169	calponin-related	Smp_086330.2;Smp_086330.1	21.2	ANVISLQyGTNKGAS	EGANVISLQY*GTNK	2	787.366	14517	14472	42.78	42.95	2.911	3.155	0.2058	0.3581	0.2699	0.3016	1	3	2.46	2.64	Schistosoma mansoni	1
897	Smp_086330.2;Smp_086330.1	Smp_086330.2;Smp_086330.1	169; 169	calponin-related	Smp_086330.2;Smp_086330.1	21.2	ANVISLQyGTNKGAS	EGANVISLQY*GTNKGASQAGM#TM#GK	3	875.728	12945	12833	38.55	38.51	2.689	3.191	0.3504	0.6579	0.1174	0.2309	2	1	1.31	1.94	Schistosoma mansoni	1
898	Smp_086330.2;Smp_086330.1	Smp_086330.2;Smp_086330.1	169; 169	calponin-related	Smp_086330.2;Smp_086330.1	21.2	ANVISLQyGTNKGAS	EGANVISLQY*GTNKGASQAGM#TMGK	3	870.396	15109	15001	44.38	44.37	3.531	2.948	0.12	0.5443	0.3062	0.2262	4	6	2.46	1.81	Schistosoma mansoni	1
899	Smp_086330.2;Smp_086330.1	Smp_086330.2;Smp_086330.1	169; 169	calponin-related	Smp_086330.2;Smp_086330.1	21.2	ANVISLQyGTNKGAS	EGANVISLQY*GTNKGASQAGMTM#GK	3	870.396	14692	15047	43.25	44.5	3.04	3.268	1.3135	0.5173	0.2182	0.2302	1	4	1.82	1.98	Schistosoma mansoni	1
900	Smp_086330.2;Smp_086330.1	Smp_086330.2;Smp_086330.1	171; 171	calponin-related	Smp_086330.2;Smp_086330.1	21.2	VISLQYGtNKGASQA	EGANVISLQYGT*NKGASQAGM#TM#GK	3	875.728	12855	12938	38.31	38.81	3.248	2.904	0.3636	0.5973	0.2735	0.0403	1	1	2.19	1.06	Schistosoma mansoni		1
901	Smp_086330.2;Smp_086330.1	Smp_086330.2;Smp_086330.1	171; 171	calponin-related	Smp_086330.2;Smp_086330.1	21.2	VISLQYGtNKGASQA	EGANVISLQYGT*NKGASQAGMTM#GK	3	870.396		14628		43.38		2.89		-0.4013		0.297		1		2.07	Schistosoma mansoni		1
902	Smp_086530	Smp_086530	92	tegumental protein Sm 20.8, putative	Smp_086530	20.8	HPDVVVIyEQLPLDR	LHPDVVVIY*EQLPLDR	3	662.675	24077		68.8		3.544		3.2662		0.1386		1		1.95		Schistosoma mansoni	1
903	Smp_087250	Smp_087250	67	crp1/csrp1/crip1,putative	Smp_087250	19.9	RKFGPKGyGFGGGSG	GY*GFGGGSGALNM#DTGTHVGNK	3	731.64	12439	12437	37.19	37.44	3.834	3.559	0.2974	-0.0007	0.3225	0.4432	1	1	2.83	3.21	Schistosoma mansoni	1
904	Smp_087250	Smp_087250	67	crp1/csrp1/crip1,putative	Smp_087250	19.9	RKFGPKGyGFGGGSG	GY*GFGGGSGALNM#DTGTHVGNKETEM#SNKPTAGAMGGK	4	950.41	11498	11542	34.63	35	3.734	4.546	0.5689	-0.5709	0.1197	0.3253	2	1	1.39	2.59	Schistosoma mansoni	1
905	Smp_087250	Smp_087250	67	crp1/csrp1/crip1,putative	Smp_087250	19.9	RKFGPKGyGFGGGSG	GY*GFGGGSGALNM#DTGTHVGNKETEMSNKPTAGAM#GGK	4	950.41		11600		35.16		3.763		-0.3833		0.0687		1		1.23	Schistosoma mansoni	1
906	Smp_087250	Smp_087250	67	crp1/csrp1/crip1,putative	Smp_087250	19.9	RKFGPKGyGFGGGSG	GY*GFGGGSGALNMDTGTHVGNK	3	726.309	15838	15787	46.34	46.56	3.934	3.362	-0.578	-0.2531	0.4206	0.3618	1	1	3.23	2.78	Schistosoma mansoni	1
907	Smp_087250	Smp_087250	67	crp1/csrp1/crip1,putative	Smp_087250	19.9	RKFGPKGyGFGGGSG	GY*GFGGGSGALNMDTGTHVGNKETEM#SNKPTAGAM#GGK	4	950.41	12719		37.93		3.698		0.5349		0.1415		1		1.46		Schistosoma mansoni	1
908	Smp_087620	Smp_087620	422	programmed cell death 6-interacting protein, putative	Smp_087620	94.5	DGGAEKLyQQLLSIP	DGGAEKLY*QQLLSIPECVQR	3	795.382	25335		72.29		3.798		0.5813		0.1986		1		2.05		Schistosoma mansoni	1
909	Smp_088280	Smp_088280	578	chromatin-specific transcription elongation factor 140 kDa subunit (M24 family)	Smp_088280	123.7	RLFVDKKyETVILPI	LFVDKKY*ETVILPIFGLPTPFHISTIK	4	799.942		31624		91.45		4.859		1.5057		0.3828		2		2.83	Schistosoma mansoni	1
910	Smp_088280	Smp_088280	578	chromatin-specific transcription elongation factor 140 kDa subunit (M24 family)	Smp_088280	123.7	RLFVDKKyETVILPI	LFVDKKY*ETVILPIFGLPTPFHISTIK	4	799.942		31641		91.5		4.096		1.5057		0.2445		1		1.94	Schistosoma mansoni	1
911	Smp_088280	Smp_088280	578	chromatin-specific transcription elongation factor 140 kDa subunit (M24 family)	Smp_088280	123.7	RLFVDKKyETVILPI	Y*ETVILPIFGLPTPFHISTIK	3	822.774		34188		99.26		2.638		-1.2231		0.1213		32		1.22	Schistosoma mansoni	1
912	Smp_088600	Smp_088600	688	ccr4 not-related	Smp_088600	91.2	LQALESGyRRLPHSC	GAVPQELLLQLQALESGY*R	3	722.372	33344	33019	95.9	95.71	3.176	2.767	0.4964	1.5155	0.2853	0.1861	1	2	2.3	1.61	Schistosoma mansoni	1
913	Smp_088600	Smp_088600	688	ccr4 not-related	Smp_088600	91.2	LQALESGyRRLPHSC	GAVPQELLLQLQALESGY*R	3	722.372	33100	32823	95.16	95.12	4.349	3.65	0.0555	0.3572	0.3094	0.1292	1	1	2.96	1.85	Schistosoma mansoni	1
914	Smp_088600	Smp_088600	688	ccr4 not-related	Smp_088600	91.2	LQALESGyRRLPHSC	GAVPQELLLQLQALESGY*R	3	722.372	33272		95.67		3.433		0.2351		0.2452		1		2.27		Schistosoma mansoni	1
915	Smp_089060.2;Smp_089060.3;Smp_089060.1	Smp_089060.2;Smp_089060.3;Smp_089060.1	50; 50; 50	eukaryotic translation initiation factor 4h, putative	Smp_089060.2;Smp_089060.3;Smp_089060.1	24.9	QTDEFKGyAYVDFKN	DKQTDEFKGY*AYVDFKNEQSLQK	3	954.439	16973	16885	49.41	49.53	5.698	5.721	0.6749	-1.2748	0.3419	0.4283	1	1	3.04	3.38	Schistosoma mansoni	1
916	Smp_089060.2;Smp_089060.3;Smp_089060.1	Smp_089060.2;Smp_089060.3;Smp_089060.1	50; 50; 50	eukaryotic translation initiation factor 4h, putative	Smp_089060.2;Smp_089060.3;Smp_089060.1	24.9	QTDEFKGyAYVDFKN	DKQTDEFKGY*AYVDFKNEQSLQK	3	954.439	16993	16978	49.46	49.79	4.896	3.635	1.0553	-0.8898	0.3026	0.2082	1	15	2.49	1.57	Schistosoma mansoni	1
917	Smp_089060.2;Smp_089060.3;Smp_089060.1	Smp_089060.2;Smp_089060.3;Smp_089060.1	50; 50; 50	eukaryotic translation initiation factor 4h, putative	Smp_089060.2;Smp_089060.3;Smp_089060.1	24.9	QTDEFKGyAYVDFKN	DKQTDEFKGY*AYVDFKNEQSLQK	4	716.081	16951	17240	49.35	50.51	3.705	3.328	0.2669	0.8105	0.11	0.2367	1	2	1.28	1.62	Schistosoma mansoni	1
918	Smp_089060.2;Smp_089060.3;Smp_089060.1	Smp_089060.2;Smp_089060.3;Smp_089060.1	50; 50; 50	eukaryotic translation initiation factor 4h, putative	Smp_089060.2;Smp_089060.3;Smp_089060.1	24.9	QTDEFKGyAYVDFKN	DKQTDEFKGY*AYVDFKNEQSLQK	4	716.081		17047		49.98		4.085		-0.0564		0.2639		1		2.11	Schistosoma mansoni	1
919	Smp_089060.2;Smp_089060.3;Smp_089060.1	Smp_089060.2;Smp_089060.3;Smp_089060.1	52; 52; 52	eukaryotic translation initiation factor 4h, putative	Smp_089060.2;Smp_089060.3;Smp_089060.1	24.9	DEFKGYAyVDFKNEQ	DKQTDEFKGYAY*VDFKNEQSLQK	4	716.081		17886		52.28		3.683		-0.9386		0.2624		13		1.86	Schistosoma mansoni	1
920	Smp_089060.2;Smp_089060.3;Smp_089060.1	Smp_089060.2;Smp_089060.3;Smp_089060.1	52; 52; 52	eukaryotic translation initiation factor 4h, putative	Smp_089060.2;Smp_089060.3;Smp_089060.1	24.9	DEFKGYAyVDFKNEQ	GYAY*VDFKNEQSLQK	3	623.952		14959		44.26		1.863		-1.3534		0.1514		36		1.06	Schistosoma mansoni	1
921	Smp_089230	Smp_089230	15	polycomb complex protein bmi-1, putative	Smp_089230	40	PVILFNPyLTCNLCR	VSDVPVILFNPY*LTCNLCR	3	787.378	30790		88.21		3.433		0.3218		0.2866		1		2.39		Schistosoma mansoni	1
922	Smp_089230	Smp_089230	15	polycomb complex protein bmi-1, putative	Smp_089230	40	PVILFNPyLTCNLCR	VSDVPVILFNPY*LTCNLCR	3	787.378	30810		88.27		4.547		0.4182		0.386		1		3.3		Schistosoma mansoni	1
923	Smp_089230	Smp_089230	17	polycomb complex protein bmi-1, putative	Smp_089230	40	ILFNPYLtCNLCRGY	VSDVPVILFNPYLT*CNLCR	3	787.378		30546		88.21		3.398		0.3813		0.3356		3		2.53	Schistosoma mansoni		1
924	Smp_089460.2;Smp_089460.1	Smp_089460.2;Smp_089460.1	527; 527	family C2 unassigned peptidase (C02 family)	Smp_089460.2;Smp_089460.1	88.3	LDMKFFKyNASVARS	FFKY*NASVAR	2	641.803	10300	10366	31.39	31.76	2.1	2.378	0.1433	1.2427	0.2203	0.1935	1	1	1.7	1.66	Schistosoma mansoni	1
925	Smp_090120.1;Smp_090120.2;Smp_016780;Smp_188980	Smp_090120.1;Smp_090120.2;Smp_016780;Smp_188980	108; 93; 108; 108	alpha tubulin, putative	Smp_090120.1;Smp_090120.2;Smp_016780;Smp_188980	50	NNYARGHyTIGKEIV	GHY*TIGKEIVDLVLDR	3	636.659	29518	29253	84.45	84.36	3.451	3.346	-0.317	0.7185	0.3484	0.2647	2	2	2.71	2.22	Schistosoma mansoni	1
926	Smp_090120.1;Smp_090120.2;Smp_103140;Smp_016780;Smp_188980	Smp_090120.1;Smp_090120.2;Smp_103140;Smp_016780;Smp_188980	103; 88; 103; 103; 103	alpha tubulin, putative	Smp_090120.1;Smp_090120.2;Smp_103140;Smp_016780;Smp_188980	50	KEDAANNyARGHYTI	QLFHPEQLITGKEDAANNY*AR	3	832.395	18697	18584	54.09	54.14	3.116	3.267	0.2961	0.1387	0.1977	0.2608	1	1	1.83	2.06	Schistosoma mansoni	1
927	Smp_090120.1;Smp_103790;Smp_090120.2	Smp_090120.1;Smp_103790;Smp_090120.2	272; 161; 257	alpha tubulin, putative	Smp_090120.1;Smp_103790;Smp_090120.2	50	IHFPLATyAPVISAE	IHFPLATY*APVISAEK	2	918.968	23872		68.22		2.207		1.2501		0.1022		1		1.45		Schistosoma mansoni	1
928	Smp_090120.1;Smp_103790;Smp_090120.2	Smp_090120.1;Smp_103790;Smp_090120.2	272; 161; 257	alpha tubulin, putative	Smp_090120.1;Smp_103790;Smp_090120.2	50	IHFPLATyAPVISAE	IHFPLATY*APVISAEK	3	612.981	23744	23793	67.85	68.53	2.702	2.63	-0.4218	0.3498	0.2002	0.0945	1	2	2.16	1.65	Schistosoma mansoni	1
929	Smp_090120.1;Smp_103790;Smp_090120.2	Smp_090120.1;Smp_103790;Smp_090120.2	272; 161; 257	alpha tubulin, putative	Smp_090120.1;Smp_103790;Smp_090120.2	50	IHFPLATyAPVISAE	IHFPLATY*APVISAEK	3	612.981		23612		68.01		2.817		0.1893		0.1495		1		1.96	Schistosoma mansoni	1
930	Smp_090120.1;Smp_103790;Smp_090120.2	Smp_090120.1;Smp_103790;Smp_090120.2	282; 171; 267	alpha tubulin, putative	Smp_090120.1;Smp_103790;Smp_090120.2	50	VISAEKAyHEQLSVA	IHFPLATYAPVISAEKAY*HEQLSVAEITNACFEPANQM#VK	4	1146.8	27454		78.41		4.552		-2.5329		0.2971		4		2.47		Schistosoma mansoni	1
931	Smp_090120.1;Smp_103790;Smp_090120.2	Smp_090120.1;Smp_103790;Smp_090120.2	399; 288; 384	alpha tubulin, putative	Smp_090120.1;Smp_103790;Smp_090120.2	50	DHKFDLMyAKRAFVH	LDHKFDLM#Y*AKR	3	544.925	9663	9752	29.66	30.11	3.168	2.543	-0.0859	-0.1396	0.2761	0.2511	3	4	2.46	2.01	Schistosoma mansoni	1
932	Smp_090120.1;Smp_103790;Smp_090120.2	Smp_090120.1;Smp_103790;Smp_090120.2	399; 288; 384	alpha tubulin, putative	Smp_090120.1;Smp_103790;Smp_090120.2	50	DHKFDLMyAKRAFVH	LDHKFDLMY*AKR	3	539.593	13122	13151	39.04	39.4	2.553	2.136	-0.104	-0.2582	0.3134	0.2715	1	3	2.32	1.89	Schistosoma mansoni	1
933	Smp_090120.1;Smp_103790;Smp_090120.2	Smp_090120.1;Smp_103790;Smp_090120.2	399; 288; 384	alpha tubulin, putative	Smp_090120.1;Smp_103790;Smp_090120.2	50	DHKFDLMyAKRAFVH	LDHKFDLMY*AKR	4	404.947	13129	13157	39.06	39.41	2.358	2.502	-0.0873	-0.2993	0.1953	0.1907	324	58	1.6	1.76	Schistosoma mansoni	1
934	Smp_090120.1;Smp_103790;Smp_090120.2;Smp_016780	Smp_090120.1;Smp_103790;Smp_090120.2;Smp_016780	224; 113; 209; 224	alpha tubulin, putative	Smp_090120.1;Smp_103790;Smp_090120.2;Smp_016780	50	LDIERPTyTNLNRLI	NLDIERPTY*TNLNR	3	600.288	14560		42.89		2.397		-0.4771		0.089		12		1.63		Schistosoma mansoni	1
935	Smp_090120.1;Smp_103790;Smp_090120.2;Smp_027920;Smp_016780	Smp_090120.1;Smp_103790;Smp_090120.2;Smp_027920;Smp_016780	357; 246; 342; 357; 357	alpha tubulin, putative	Smp_090120.1;Smp_103790;Smp_090120.2;Smp_027920;Smp_016780	50	GFKVGINyQPPTVVP	VGINY*QPPTVVPGGDLAK	2	952.98	18787	18634	54.33	54.27	3.05	3.67	1.5678	0.8527	0.2436	0.4047	1	1	2.08	3.01	Schistosoma mansoni	1
936	Smp_090120.1;Smp_103790;Smp_090120.2;Smp_027920;Smp_016780	Smp_090120.1;Smp_103790;Smp_090120.2;Smp_027920;Smp_016780	357; 246; 342; 357; 357	alpha tubulin, putative	Smp_090120.1;Smp_103790;Smp_090120.2;Smp_027920;Smp_016780	50	GFKVGINyQPPTVVP	VGINY*QPPTVVPGGDLAK	3	635.655	18759	18627	54.26	54.26	4.035	3.909	0.1991	-0.4698	0.2561	0.2833	1	1	2.73	2.71	Schistosoma mansoni	1
937	Smp_090120.1;Smp_103790;Smp_090120.2;Smp_188980	Smp_090120.1;Smp_103790;Smp_090120.2;Smp_188980	161; 50; 146; 161	alpha tubulin, putative	Smp_090120.1;Smp_103790;Smp_090120.2;Smp_188980	50	MERLSVDyGKKSKLE	LSVDY*GKK	2	495.239	4644		15.97		1.766		0.1359		0.1107		8		1.18		Schistosoma mansoni	1
938	Smp_090150.1;Smp_090150.2	Smp_090150.1;Smp_090150.2	50; 51	camp-regulated phosphoprotein, putative	Smp_090150.1;Smp_090150.2	14.8	RLNRGHKyFDSGDYN	GHKY*FDSGDYNM#AR	3	586.231		7868		24.9		3.163		-0.0266		0.1556		2		1.68	Schistosoma mansoni	1
939	Smp_090150.1;Smp_090150.2	Smp_090150.1;Smp_090150.2	50; 51	camp-regulated phosphoprotein, putative	Smp_090150.1;Smp_090150.2	14.8	RLNRGHKyFDSGDYN	GHKY*FDSGDYNMAR	3	580.899	10894		33		2.209		-0.2101		0.1199		72		1.07		Schistosoma mansoni	1
940	Smp_090800	Smp_090800	177	Xaa-Pro dipeptidase (M24 family)	Smp_090800	49.1	STPEAKFyGIEKFQV	FY*GIEKFQVNR	3	494.238	17735	17658	51.47	51.66	2.821	2.75	-0.3007	0.3563	0.2255	0.2185	1	1	2	1.99	Schistosoma mansoni	1
941	Smp_090800	Smp_090800	177	Xaa-Pro dipeptidase (M24 family)	Smp_090800	49.1	STPEAKFyGIEKFQV	STPEAKFY*GIEK	2	725.337	12506		37.36		2.342		1.2985		0.1855		11		1.48		Schistosoma mansoni	1
942	Smp_090980	Smp_090980	77, 78	serine/threonine kinase	Smp_090980	31.3	ENNNERLySHQVATR;NNNERLYsHQVATRW	VFENNNERLY*S*HQVATR	3	746.323		9855		30.39		3.125		0.2005		0.153		56		1.53	Schistosoma mansoni	1	1
943	Smp_091010	Smp_091010	181	Probable hydroxyacylglutathione hydrolase (Glyoxalase II) (Glx II), putative	Smp_091010	28.7	KVYCGHEyTVKNLEF	VYCGHEY*TVK	2	668.276	5099	5235	17.23	17.68	2.791	2.478	-1.0296	-0.7571	0.224	0.2646	1	1	2.05	2.06	Schistosoma mansoni	1
944	Smp_091460	Smp_091460	117	glutamine synthetase 1, 2 (glutamate-amonia ligase) (gs), putative	Smp_091460	40.9	PHVSNHRyLCNLVME	Y*LCNLVM#EK	2	633.269		15269		45.13		2.089		2.8233		0.2122		1		1.57	Schistosoma mansoni	1
945	Smp_091460	Smp_091460	187	glutamine synthetase 1, 2 (glutamate-amonia ligase) (gs), putative	Smp_091460	40.9	ALYRACMyAGVKICG	ACM#Y*AGVK	2	498.19	3043	3101	11.67	11.84	2.002	1.7	0.2112	0.3079	0.1675	0.2388	4	1	1.56	1.67	Schistosoma mansoni	1
946	Smp_091460	Smp_091460	187	glutamine synthetase 1, 2 (glutamate-amonia ligase) (gs), putative	Smp_091460	40.9	ALYRACMyAGVKICG	ACMY*AGVK	2	490.192	6189		20.19		2.298		-0.0159		0.3016		6		2.22		Schistosoma mansoni	1
947	Smp_091710	Smp_091710	110	actin, putative	Smp_091710	35.9	VSHTVPIyEGYALPH	TTGIVLDSGDGVSHTVPIY*EGYALPHAILR	3	1077.87	25607		73.09		4.905		0.0026		0.4791		1		3.66		Schistosoma mansoni	1
948	Smp_091710	Smp_091710	110	actin, putative	Smp_091710	35.9	VSHTVPIyEGYALPH	TTGIVLDSGDGVSHTVPIY*EGYALPHAILR	3	1077.87	25597		73.06		4.817		0.0026		0.3667		1		3.18		Schistosoma mansoni	1
949	Smp_091710	Smp_091710	110	actin, putative	Smp_091710	35.9	VSHTVPIyEGYALPH	TTGIVLDSGDGVSHTVPIY*EGYALPHAILR	4	808.658	25625		73.15		3.032		0.7811		0.094		9		1.29		Schistosoma mansoni	1
950	Smp_091710	Smp_091710	113	actin, putative	Smp_091710	35.9	TVPIYEGyALPHAIL	TTGIVLDSGDGVSHTVPIYEGY*ALPHAILR	4	808.658		25451		73.22		2.981		1.2153		0.1558		1		1.44	Schistosoma mansoni	1
951	Smp_091710	Smp_091710	238	actin, putative	Smp_091710	35.9	VDIRKDLySNIVLSG	KDLY*SNIVLSGGSTM#FPGISDR	3	818.385		22336		64.5		4.473		1.7115		0.3898		2		3.02	Schistosoma mansoni	1
952	Smp_091710	Smp_091710	239	actin, putative	Smp_091710	35.9	DIRKDLYsNIVLSGG	KDLYS*NIVLSGGSTM#FPGISDR	3	818.385	22506		64.51		3.933		0.0938		0.2833		1		2.49		Schistosoma mansoni		1
953	Smp_092380	Smp_092380	97	g10 protein homolog, putative	Smp_092380	16.9	AKWKKQGyENLCCLR	KQGY*ENLCCLR	2	760.823	11130	11175	33.64	33.98	2.95	2.652	0.4146	0.3686	0.4239	0.2726	1	1	2.7	1.95	Schistosoma mansoni	1
954	Smp_092380	Smp_092380	97	g10 protein homolog, putative	Smp_092380	16.9	AKWKKQGyENLCCLR	KQGY*ENLCCLR	3	507.551	11115	11155	33.6	33.92	2.752	2.635	0.0112	-0.1395	0.1629	0.0614	2	4	1.64	1.16	Schistosoma mansoni	1
955	Smp_092750	Smp_092750	105	nucleoside diphosphate kinase	Smp_092750	16.8	PGSIRGDyCQDVGRN	TM#LGATKPEASCPGSIRGDY*CQDVGR	3	974.758	10850	10802	32.89	32.96	3.105	3.872	0.5079	0.8003	0.2587	0.3584	111	1	2.11	2.8	Schistosoma mansoni	1
956	Smp_092750	Smp_092750	105	nucleoside diphosphate kinase	Smp_092750	16.8	PGSIRGDyCQDVGRN	TM#LGATKPEASCPGSIRGDY*CQDVGR	3	974.758	10767		32.65		3.858		0.1569		0.3749		1		3.01		Schistosoma mansoni	1
957	Smp_092750	Smp_092750	105	nucleoside diphosphate kinase	Smp_092750	16.8	PGSIRGDyCQDVGRN	TM#LGATKPEASCPGSIRGDY*CQDVGR	4	731.32	10758	10795	32.63	32.95	3.362	3.504	-0.1462	0.6295	0.2132	0.2345	1	1	2.19	2.21	Schistosoma mansoni	1
958	Smp_092750	Smp_092750	105	nucleoside diphosphate kinase	Smp_092750	16.8	PGSIRGDyCQDVGRN	TMLGATKPEASCPGSIRGDY*CQDVGR	3	969.426	12571		37.54		2.744		0.3391		0.0891		3		1.35		Schistosoma mansoni	1
959	Smp_093160	Smp_093160	234	STARP antigen , putative	Smp_093160	56.2	KPNDAHVyDAPTTRT	SSITASKPNDAHVY*DAPTTR	3	737.674	7927	8092	24.88	25.52	3.839	4.405	0.2213	-0.3929	0.2353	0.2802	1	1	2.36	2.73	Schistosoma mansoni	1
960	Smp_093160	Smp_093160	497	STARP antigen , putative	Smp_093160	56.2	LRPRPVPtYGTVSNI	STSVKPSLRPRPVPT*YGTVSNISN	3	879.785		12834		38.52		2.573		0.3411		0.131		17		1.19	Schistosoma mansoni		1
961	Smp_093160	Smp_093160	498	STARP antigen , putative	Smp_093160	56.2	RPRPVPTyGTVSNIS	STSVKPSLRPRPVPTY*GTVSNISN	3	879.785	12864		38.33		3.202		0.0521		0.3055		27		2.2		Schistosoma mansoni	1
962	Smp_093220	Smp_093220	268	expressed protein	Smp_093220	74.2	NNHPCQVyCASNVQI	ETINNHPCQVY*CASNVQIITLR	3	904.087	19553	19480	56.41	56.62	4.928	4.36	0.1774	0.3547	0.4084	0.328	1	1	3.71	3.07	Schistosoma mansoni	1
963	Smp_093220	Smp_093220	570	expressed protein	Smp_093220	74.2	VQRSLVEyGSSENLI	SLVEY*GSSENLIQR	2	837.89	17416	17344	50.61	50.8	4.638	4.47	-0.5323	-0.132	0.4111	0.4284	1	1	3.72	3.69	Schistosoma mansoni	1
964	Smp_093220	Smp_093220	570	expressed protein	Smp_093220	74.2	VQRSLVEyGSSENLI	SLVEY*GSSENLIQR	3	558.929	17442	17387	50.68	50.92	3.336	2.962	0.0267	-0.3117	0.1705	0.2047	1	1	2.25	2.17	Schistosoma mansoni	1
965	Smp_093220	Smp_093220	581	expressed protein	Smp_093220	74.2	ENLIQRDySLSKRGI	SLVEYGSSENLIQRDY*SLSKR	3	842.074	17771	17727	51.57	51.85	2.969	2.555	0.2924	-0.4582	0.1786	0.2297	2	1	1.55	1.53	Schistosoma mansoni	1
966	Smp_093220	Smp_093220	581	expressed protein	Smp_093220	74.2	ENLIQRDySLSKRGI	SLVEYGSSENLIQRDY*SLSKR	3	842.074		17737		51.88		3.319		0.7834		0.3982		1		2.54	Schistosoma mansoni	1
967	Smp_093310	Smp_093310	66	E2F4, putative	Smp_093310	32.6	VRQKRRIyDITNVLE	RIY*DITNVLEGIGLIEKR	3	728.059		29626		85.45		2.792		1.1851		0.1855		1		1.29	Schistosoma mansoni	1
968	Smp_093740.1;Smp_093740.3	Smp_093740.1;Smp_093740.3	604; 607	hepatocyte growth factor-regulated tyrosine kinase substrate (hgs), putative	Smp_093740.1;Smp_093740.3	83.2	LPRDNRVyATQFPDP	DNRVY*ATQFPDPNSIVPTQSGASIPSYNM#SYTPQFSSYVPDPVGHNIQPHR	5	1155.34	25697		73.35		5.165		2.1827		0.2519		17		2.1		Schistosoma mansoni	1
969	Smp_093740.1;Smp_093740.3	Smp_093740.1;Smp_093740.3	604; 607	hepatocyte growth factor-regulated tyrosine kinase substrate (hgs), putative	Smp_093740.1;Smp_093740.3	83.2	LPRDNRVyATQFPDP	DNRVY*ATQFPDPNSIVPTQSGASIPSYNM#SYTPQFSSYVPDPVGHNIQPHR	5	1155.34	25646		73.21		4.794		2.1827		0.1347		49		1.44		Schistosoma mansoni	1
970	Smp_093740.1;Smp_093740.3	Smp_093740.1;Smp_093740.3	606; 609	hepatocyte growth factor-regulated tyrosine kinase substrate (hgs), putative	Smp_093740.1;Smp_093740.3	83.2	RDNRVYAtQFPDPNS	DNRVYAT*QFPDPNSIVPTQSGASIPSYNM#SYTPQFSSYVPDPVGHNIQPHR	5	1155.34	25586		73.03		4.576		2.1827		0.1687		2		1.5		Schistosoma mansoni		1
971	Smp_093740.1;Smp_093740.3	Smp_093740.1;Smp_093740.3	707; 710	hepatocyte growth factor-regulated tyrosine kinase substrate (hgs), putative	Smp_093740.1;Smp_093740.3	83.2	DEKNVPRyTQVVTHP	Y*TQVVTHPSDAPNNYTEPGAVEAQLISFD	3	1081.82		27187		78.25		3.029		-4.1505		0.2314		8		1.58	Schistosoma mansoni	1
972	Smp_093740.1;Smp_093740.3	Smp_093740.1;Smp_093740.3	708; 711	hepatocyte growth factor-regulated tyrosine kinase substrate (hgs), putative	Smp_093740.1;Smp_093740.3	83.2	EKNVPRYtQVVTHPS	YT*QVVTHPSDAPNNYTEPGAVEAQLISFD	3	1081.82	27358		78.12		3.01		-0.7808		0.2545		1		1.87		Schistosoma mansoni		1
973	Smp_093740.1;Smp_093740.3;Smp_093740.2	Smp_093740.1;Smp_093740.3;Smp_093740.2	351; 354; 354	hepatocyte growth factor-regulated tyrosine kinase substrate (hgs), putative	Smp_093740.1;Smp_093740.3;Smp_093740.2	83.2	PSAPIYAsSTPSDHG	ANPSSTQDFIYQENSQEHPM#LQQSTTQPSAPIYAS*STPSDHGTISINTLK	5	1109.51		20728		60.04		3.838		-0.1472		0.3002		2		1.98	Schistosoma mansoni		1
974	Smp_093750.1;Smp_093750.2	Smp_093750.1;Smp_093750.2	145; 148	eukaryotic translation initiation factor 2 alpha subunit, putative	Smp_093750.1;Smp_093750.2	36.7	TGRRAGSyDIFKKVV	AGSY*DIFKK	2	554.757	11492	11572	34.62	35.09	3.151	3.383	-0.0566	0.2398	0.3105	0.2919	1	1	2.43	2.48	Schistosoma mansoni	1
975	Smp_093830.2;Smp_093830.1	Smp_093830.2;Smp_093830.1	21, 31; 21, 31	expressed protein	Smp_093830.2;Smp_093830.1	12.9	HKRNRTKsQSEGAFK;EGAFKGEyGIGKIIS	NRTKS*QSEGAFKGEY*GIGK	3	739.663		8148		25.67		2.812		0.6494		0.1762		3		1.15	Schistosoma mansoni	1
976	Smp_093830.2;Smp_093830.1	Smp_093830.2;Smp_093830.1	23, 31; 23, 31	expressed protein	Smp_093830.2;Smp_093830.1	12.9	RNRTKSQsEGAFKGE;EGAFKGEyGIGKIIS	TKSQS*EGAFKGEY*GIGK	3	649.615		9851		30.38		2.519		0.6599		0.1949		373		1.07	Schistosoma mansoni	1
977	Smp_093830.2;Smp_093830.1	Smp_093830.2;Smp_093830.1	90; 90	expressed protein	Smp_093830.2;Smp_093830.1	12.9	IPPKNEKyQAVHVRI	Y*QAVHVR	2	476.724	3534	3667	13	13.42	2.335	2.06	0.64	0.2438	0.2799	0.1761	1	1	2.12	1.62	Schistosoma mansoni	1
978	Smp_093830.2;Smp_093830.1	Smp_093830.2;Smp_093830.1	90; 90	expressed protein	Smp_093830.2;Smp_093830.1	12.9	IPPKNEKyQAVHVRI	Y*QAVHVR	2	476.724		3675		13.44		2.07		0.2438		0.2032		1		1.74	Schistosoma mansoni	1
979	Smp_093930.2	Smp_093930.2	1500	tyrosine kinase	Smp_093930.2	179	TNTSHAYsSALSKSM	TKNPTNTSHAYS*SALSK	3	629.626		4779		16.45		2.915		0.1523		0.2956		1		2.1	Schistosoma mansoni		1
980	Smp_093930.2	Smp_093930.2	1501	tyrosine kinase	Smp_093930.2	179	NTSHAYSsALSKSMN	TKNPTNTSHAYSS*ALSK	3	629.626	4562		15.75		2.446		0.2258		0.2112		1		1.54		Schistosoma mansoni		1
981	Smp_093930.2	Smp_093930.2	1509	tyrosine kinase	Smp_093930.2	179	ALSKSMNyTELGPPM	SM#NY*TELGPPM#VTNPSTTR	3	736.65	14864	14839	43.72	43.94	3.43	2.299	0.5936	0.0803	0.3432	0.1024	1	59	2.62	1.12	Schistosoma mansoni	1
982	Smp_094420	Smp_094420	231	rab GDP-dissociation inhibitor, putative	Smp_094420	50.2	FGKSPYLyPLYGLGE	SPYLY*PLYGLGELPQSFAR	3	751.033	32598	32400	93.68	93.87	3.16	3.634	-1.0074	1.3874	0.1883	0.1008	1	2	2.13	1.91	Schistosoma mansoni	1
983	Smp_094420	Smp_094420	234	rab GDP-dissociation inhibitor, putative	Smp_094420	50.2	SPYLYPLyGLGELPQ	FGKSPYLYPLY*GLGELPQSFAR	3	861.761		31064		89.76		3.285		0.9112		0.1592		2		1.75	Schistosoma mansoni	1
984	Smp_094420	Smp_094420	250	rab GDP-dissociation inhibitor, putative	Smp_094420	50.2	FARLSAVyGGTYMLE	LSAVY*GGTYM#LEKPVDEIVIEDGKVVGVK	3	1068.88	25112	24949	71.68	71.77	5.497	4.304	-1.3706	-0.3798	0.4048	0.277	1	1	3.59	2.5	Schistosoma mansoni	1
985	Smp_094420	Smp_094420	387	rab GDP-dissociation inhibitor, putative	Smp_094420	50.2	RIEHIFYsVADLFEP	IEHIFYS*VADLFEPVDDGR	3	768.019	32087	31791	92.14	91.97	4.428	4.508	0.4347	0.337	0.2813	0.2367	1	1	3.14	2.9	Schistosoma mansoni		1
986	Smp_094480	Smp_094480	28	guanine nucleotide-binding protein beta 1, 4 (G protein beta1, 4), putative	Smp_094480	41.4	GSIASAVyNEEISEE	AGSIASAVY*NEEISEEEKALDAEILNLK	3	1029.5		30761		88.85		3.621		-0.8102		0.2348		2		1.79	Schistosoma mansoni	1
987	Smp_094480	Smp_094480	28	guanine nucleotide-binding protein beta 1, 4 (G protein beta1, 4), putative	Smp_094480	41.4	GSIASAVyNEEISEE	AGSIASAVY*NEEISEEEKALDAEILNLK	3	1029.5		30776		88.9		4.287		-0.8102		0.2314		1		2.08	Schistosoma mansoni	1
988	Smp_094480	Smp_094480	28	guanine nucleotide-binding protein beta 1, 4 (G protein beta1, 4), putative	Smp_094480	41.4	GSIASAVyNEEISEE	AGSIASAVY*NEEISEEEKALDAEILNLK	4	772.376	30951		88.69		3.088		2.3359		0.1141		1		1.08		Schistosoma mansoni	1
989	Smp_094880	Smp_094880	159	starch branching enzyme II, putative	Smp_094880	79.6	CFGGNIIyDQLLYNP	CFGGNIIY*DQLLYNPPER	3	750.341	26877	26655	76.74	76.69	3.926	3.419	0.2707	0.5808	0.2766	0.0676	1	1	2.67	1.58	Schistosoma mansoni	1
990	Smp_094880	Smp_094880	580	starch branching enzyme II, putative	Smp_094880	79.6	MQHLEERyGWLAAPQ	Y*GWLAAPQAYVSR	2	781.364		22891		66.01		2.772		-1.5335		0.2566		1		2.04	Schistosoma mansoni	1
991	Smp_095360.3;Smp_095360.1	Smp_095360.3;Smp_095360.1	129; 129	fatty acid binding protein, putative	Smp_095360.3;Smp_095360.1	14.8	DVTAIRNyKRLSxxx	EVDGDTM#KTTVTVGDVTAIRNY*K	3	870.41		14738		43.68		3.98		-7.7357		0.3268		1		1.94	Schistosoma mansoni	1
992	Smp_095360.3;Smp_095360.1	Smp_095360.3;Smp_095360.1	129; 129	fatty acid binding protein, putative	Smp_095360.3;Smp_095360.1	14.8	DVTAIRNyKRLSxxx	TTVTVGDVTAIRNY*K	2	859.43	15183	15094	44.58	44.63	3.614	3.649	2.4665	0.6305	0.3789	0.3155	1	1	2.77	2.52	Schistosoma mansoni	1
993	Smp_095520	Smp_095520	64	dynein light chain, putative	Smp_095520	10.4	IVGRHFGsYVTHETH	HFGS*YVTHETHNFIYFYLDDR	4	686.051	25181		71.87		4.073		-0.1789		0.3446		1		3.27		Schistosoma mansoni		1
994	Smp_095520	Smp_095520	65	dynein light chain, putative	Smp_095520	10.4	VGRHFGSyVTHETHN	HFGSY*VTHETHNFIYFYLDDR	3	914.399	25183	25007	71.87	71.93	3.055	4.64	0.555	0.6096	0.1851	0.466	1	1	2.09	3.97	Schistosoma mansoni	1
995	Smp_095520	Smp_095520	65	dynein light chain, putative	Smp_095520	10.4	VGRHFGSyVTHETHN	HFGSY*VTHETHNFIYFYLDDR	3	914.399	25206	24993	71.93	71.89	3.127	4.139	0.555	0.3216	0.1662	0.25	1	1	2.05	2.91	Schistosoma mansoni	1
996	Smp_095520	Smp_095520	65	dynein light chain, putative	Smp_095520	10.4	VGRHFGSyVTHETHN	HFGSY*VTHETHNFIYFYLDDR	4	686.051	25380	24985	72.42	71.87	3.034	3.48	0.0411	0.4684	0.0519	0.2441	8	2	1.63	2.63	Schistosoma mansoni	1
997	Smp_095520	Smp_095520	65	dynein light chain, putative	Smp_095520	10.4	VGRHFGSyVTHETHN	HFGSY*VTHETHNFIYFYLDDR	4	686.051		25142		72.31		2.9		0.2699		0.2647		1		2.46	Schistosoma mansoni	1
998	Smp_095520	Smp_095520	67	dynein light chain, putative	Smp_095520	10.4	RHFGSYVtHETHNFI	FGSYVT*HETHNFIYFYLDDR	3	868.713		26488		76.2		2.646		-0.1936		0.0428		506		1.09	Schistosoma mansoni		1
999	Smp_095520	Smp_095520	75	dynein light chain, putative	Smp_095520	10.4	HETHNFIyFYLDDRA	HFGSYVTHETHNFIY*FYLDDR	3	914.399		23822		68.61		3.563		0.0953		0.2182		12		2.52	Schistosoma mansoni	1
1000	Smp_095520	Smp_095520	75	dynein light chain, putative	Smp_095520	10.4	HETHNFIyFYLDDRA	HFGSYVTHETHNFIY*FYLDDR	4	686.051		26786		77.07		3.594		-0.0382		0.1673		1		2.4	Schistosoma mansoni	1
1001	Smp_095520	Smp_095520	77	dynein light chain, putative	Smp_095520	10.4	THNFIYFyLDDRAFL	HFGSYVTHETHNFIYFY*LDDR	4	686.051	23948	23797	68.44	68.54	2.804	3.211	-1.1145	0.1979	0.0879	0.1967	2	2	1.6	2.34	Schistosoma mansoni	1
1002	Smp_095520	Smp_095520	77	dynein light chain, putative	Smp_095520	10.4	THNFIYFyLDDRAFL	HFGSYVTHETHNFIYFY*LDDR	4	686.051		23837		68.65		2.622		0.1979		0.1388		2		1.84	Schistosoma mansoni	1
1003	Smp_096310	Smp_096310	120	serine/threonine kinase	Smp_096310	76.7	KRWKKKFyLLHGHQF	KFY*LLHGHQFAAR	4	417.711	14354	14286	42.34	42.44	3.774	3.009	0.3321	0.4249	0.3052	0.1409	2	4	2.66	1.65	Schistosoma mansoni	1
1004	Smp_096760	Smp_096760	119	phosphoglycerate mutase	Smp_096760	28.4	VKIWRRAyDIPPPPV	AY*DIPPPPVDISDPRFPGNEPK	3	834.396		21454		62.05		2.458		-0.3708		0.134		4		2.01	Schistosoma mansoni	1
1005	Smp_096760	Smp_096760	119	phosphoglycerate mutase	Smp_096760	28.4	VKIWRRAyDIPPPPV	AY*DIPPPPVDISDPRFPGNEPK	3	834.396		21273		61.54		2.41		1.4136		0.0264		6		1.51	Schistosoma mansoni	1
1006	Smp_096760	Smp_096760	119	phosphoglycerate mutase	Smp_096760	28.4	VKIWRRAyDIPPPPV	RAY*DIPPPPVDISDPR	2	944.454	17275	17177	50.23	50.34	3.273	4.022	0.6002	0.8473	0.2386	0.2828	1	1	2.78	3.41	Schistosoma mansoni	1
1007	Smp_096760	Smp_096760	119	phosphoglycerate mutase	Smp_096760	28.4	VKIWRRAyDIPPPPV	RAY*DIPPPPVDISDPR	3	629.971	17505	17317	50.85	50.73	2.598	3.458	0.4479	-0.0744	0.1669	0.3491	3	2	2.24	3.51	Schistosoma mansoni	1
1008	Smp_096760	Smp_096760	119	phosphoglycerate mutase	Smp_096760	28.4	VKIWRRAyDIPPPPV	RAY*DIPPPPVDISDPR	3	629.971	17226	17132	50.11	50.22	3.457	3.918	-0.3983	-0.2806	0.226	0.3838	1	1	2.87	3.85	Schistosoma mansoni	1
1009	Smp_096760	Smp_096760	119	phosphoglycerate mutase	Smp_096760	28.4	VKIWRRAyDIPPPPV	RAY*DIPPPPVDISDPRFPGNEPK	3	886.43	19931	19522	57.47	56.74	3.207	3.757	0.6755	0.1655	0.2454	0.37	16	5	2.44	3.36	Schistosoma mansoni	1
1010	Smp_096760	Smp_096760	119	phosphoglycerate mutase	Smp_096760	28.4	VKIWRRAyDIPPPPV	RAY*DIPPPPVDISDPRFPGNEPK	3	886.43	19560	19710	56.43	57.26	3.1	3.817	0.2372	0.2361	0.1754	0.2851	6	109	2.14	2.98	Schistosoma mansoni	1
1011	Smp_096760	Smp_096760	119	phosphoglycerate mutase	Smp_096760	28.4	VKIWRRAyDIPPPPV	RAY*DIPPPPVDISDPRFPGNEPK	3	886.43	19742	19908	56.94	57.8	3.482	3.554	0.289	0.5477	0.3246	0.2375	8	34	2.91	2.71	Schistosoma mansoni	1
1012	Smp_096760	Smp_096760	119	phosphoglycerate mutase	Smp_096760	28.4	VKIWRRAyDIPPPPV	RAY*DIPPPPVDISDPRFPGNEPK	3	886.43		19486		56.64		3.332		0.1301		0.201		319		2.3	Schistosoma mansoni	1
1013	Smp_096760	Smp_096760	119	phosphoglycerate mutase	Smp_096760	28.4	VKIWRRAyDIPPPPV	RAY*DIPPPPVDISDPRFPGNEPK	4	665.074		19711		57.26		2.515		0.0542		0.0868		148		1.64	Schistosoma mansoni	1
1014	Smp_096760	Smp_096760	16	phosphoglycerate mutase	Smp_096760	28.4	IRHGESVyNEENRFC	HGESVY*NEENR	2	707.275	3181		12.04		2.825		0.8237		0.4111		1		3.56		Schistosoma mansoni	1
1015	Smp_096760	Smp_096760	16	phosphoglycerate mutase	Smp_096760	28.4	IRHGESVyNEENRFC	HGESVY*NEENRFCGWHDADLSGQGITEAK	4	847.36	17584	17569	51.06	51.43	3.265	3.812	-0.1361	0.513	0.157	0.2241	30	97	2.18	2.79	Schistosoma mansoni	1
1016	Smp_096760	Smp_096760	4	phosphoglycerate mutase	Smp_096760	28.4	xxxxMAPyRIVFIRH	PY*RIVFIR	3	381.874		17208		50.42		2.399		-0.0378		0.2108		6		2.71	Schistosoma mansoni	1
1017	Smp_096760	Smp_096760	92	phosphoglycerate mutase	Smp_096760	28.4	WRLNERMyGALQGLN	LNERM#Y*GALQGLNK	3	568.271	11549	11595	34.76	35.15	2.88	3.139	-2.2776	0.3948	0.1833	0.1551	2	2	2.38	2.65	Schistosoma mansoni	1
1018	Smp_096760	Smp_096760	92	phosphoglycerate mutase	Smp_096760	28.4	WRLNERMyGALQGLN	LNERM#Y*GALQGLNKSETAAK	3	764.035	11341	10995	34.21	33.47	2.66	3.844	0.5182	1.0906	0.0937	0.1819	1	1	1.69	2.7	Schistosoma mansoni	1
1019	Smp_096760	Smp_096760	92	phosphoglycerate mutase	Smp_096760	28.4	WRLNERMyGALQGLN	M#Y*GALQGLNK	2	595.767	12365	11739	36.98	35.55	2.356	3.112	0.3002	-0.1202	0.1797	0.2815	1	1	2.48	3.36	Schistosoma mansoni	1
1020	Smp_096760	Smp_096760	92	phosphoglycerate mutase	Smp_096760	28.4	WRLNERMyGALQGLN	M#Y*GALQGLNK	2	595.767	11894	11551	35.69	35.03	2.504	2.982	-0.1594	-0.0372	0.234	0.258	1	1	2.76	3.22	Schistosoma mansoni	1
1021	Smp_096760	Smp_096760	92	phosphoglycerate mutase	Smp_096760	28.4	WRLNERMyGALQGLN	M#Y*GALQGLNK	2	595.767	12102	11928	36.26	36.06	2.725	2.582	-0.5999	-0.178	0.2846	0.2236	1	1	3.04	2.89	Schistosoma mansoni	1
1022	Smp_096760	Smp_096760	92	phosphoglycerate mutase	Smp_096760	28.4	WRLNERMyGALQGLN	M#Y*GALQGLNK	2	595.767	11703	12142	35.16	36.63	2.836	2.338	-0.115	-0.8789	0.266	0.1925	1	1	3.04	2.61	Schistosoma mansoni	1
1023	Smp_096760	Smp_096760	92	phosphoglycerate mutase	Smp_096760	28.4	WRLNERMyGALQGLN	M#Y*GALQGLNK	2	595.767	11491	14206	34.61	42.22	3.106	2.549	-0.1808	-0.2686	0.2914	0.2381	1	1	3.27	2.93	Schistosoma mansoni	1
1024	Smp_096760	Smp_096760	92	phosphoglycerate mutase	Smp_096760	28.4	WRLNERMyGALQGLN	M#Y*GALQGLNKS	2	639.283	11668	11685	35.07	35.4	2.242	2.755	-0.6696	0.7717	0.0094	0.2184	1	1	1.52	2.73	Schistosoma mansoni	1
1025	Smp_096760	Smp_096760	92	phosphoglycerate mutase	Smp_096760	28.4	WRLNERMyGALQGLN	M#Y*GALQGLNKSETAAK	2	889.413	11063	10893	33.46	33.2	3.881	4.77	0.5341	0.3495	0.32	0.4235	1	1	3.39	4.34	Schistosoma mansoni	1
1026	Smp_096760	Smp_096760	92	phosphoglycerate mutase	Smp_096760	28.4	WRLNERMyGALQGLN	M#Y*GALQGLNKSETAAK	2	889.413	10846	11139	32.88	33.88	4.442	3.012	0.4581	0.9074	0.3805	0.189	1	1	3.89	2.58	Schistosoma mansoni	1
1027	Smp_096760	Smp_096760	92	phosphoglycerate mutase	Smp_096760	28.4	WRLNERMyGALQGLN	M#Y*GALQGLNKSETAAK	2	889.413		11107		33.78		3.391		0.3543		0.3293		1		3.34	Schistosoma mansoni	1
1028	Smp_096760	Smp_096760	92	phosphoglycerate mutase	Smp_096760	28.4	WRLNERMyGALQGLN	M#Y*GALQGLNKSETAAK	3	593.278	10841	11090	32.87	33.74	3.558	2.765	0.0416	0.166	0.2974	0.1868	1	2	3.22	2.56	Schistosoma mansoni	1
1029	Smp_096760	Smp_096760	92	phosphoglycerate mutase	Smp_096760	28.4	WRLNERMyGALQGLN	M#Y*GALQGLNKSETAAK	3	593.278	11052	10879	33.43	33.17	3.085	3.066	0.1361	-0.0313	0.202	0.1806	1	1	2.63	2.67	Schistosoma mansoni	1
1030	Smp_096760	Smp_096760	92	phosphoglycerate mutase	Smp_096760	28.4	WRLNERMyGALQGLN	M#Y*GALQGLNKSETAAK	3	593.278		12937		38.8		3.158		1.088		0.2703		1		3.01	Schistosoma mansoni	1
1031	Smp_096760	Smp_096760	92	phosphoglycerate mutase	Smp_096760	28.4	WRLNERMyGALQGLN	MY*GALQGLNK	2	587.77	14198	14173	41.9	42.14	3.763	3.606	0.0118	0.0472	0.2535	0.2818	1	1	3.44	3.6	Schistosoma mansoni	1
1032	Smp_096760	Smp_096760	92	phosphoglycerate mutase	Smp_096760	28.4	WRLNERMyGALQGLN	MY*GALQGLNKSETAAK	2	881.416	12917	12934	38.48	38.8	4.719	5.091	-1.9548	-1.0154	0.4301	0.3994	1	1	4.12	4.34	Schistosoma mansoni	1
1033	Smp_096760	Smp_096760	92	phosphoglycerate mutase	Smp_096760	28.4	WRLNERMyGALQGLN	MY*GALQGLNKSETAAK	3	587.946	12882	12897	38.38	38.69	4.069	3.669	-0.1867	-0.202	0.3481	0.3933	1	1	3.65	3.77	Schistosoma mansoni	1
1034	Smp_096760	Smp_096760	92	phosphoglycerate mutase	Smp_096760	28.4	WRLNERMyGALQGLN	Y*GALQGLNK	2	522.25	10572	10628	32.13	32.49	2.992	3.223	-0.6531	-0.4277	0.2822	0.2801	1	1	3.18	3.42	Schistosoma mansoni	1
1035	Smp_097370	Smp_097370	220	fructose-1,6-bisphosphatase-related	Smp_097370	37.4	IYSINEGyASLWDSA	GNIYSINEGY*ASLWDSAITEYIR	3	905.75		33318		96.6		4.74		0.4623		0.3611		1		3.17	Schistosoma mansoni	1
1036	Smp_097370	Smp_097370	220	fructose-1,6-bisphosphatase-related	Smp_097370	37.4	IYSINEGyASLWDSA	GNIYSINEGY*ASLWDSAITEYIR	3	905.75		33382		96.8		4.334		0.4218		0.4005		1		3.14	Schistosoma mansoni	1
1037	Smp_097370	Smp_097370	262	fructose-1,6-bisphosphatase-related	Smp_097370	37.4	DVHRTLLyGGIFLYP	TLLY*GGIFLYPGTK	2	811.915	28390	28091	81.13	80.92	3.618	3.766	1.9468	-0.2095	0.4516	0.5079	1	1	3.12	3.5	Schistosoma mansoni	1
1038	Smp_097490	Smp_097490	126	P25 alpha-related	Smp_097490	19	RLTDVKGyTGSHKER	LTDVKGY*TGSHKER	3	557.601		2859		11.18		3.073		0.1276		0.2125		3		1.76	Schistosoma mansoni	1
1039	Smp_097490	Smp_097490	163	P25 alpha-related	Smp_097490	19	ASGYVGGyKGKDTYD	AASGYVGGY*KGKDTYDKTH	3	699.981	5100	5221	17.24	17.64	3.05	3.037	0.1722	0.0234	0.4068	0.332	1	1	2.18	1.9	Schistosoma mansoni	1
1040	Smp_097560	Smp_097560	76	protein phosphatase inhibitor, putative	Smp_097560	17.5	KSSCCCIyEKPRKWN	KSSCCCIY*EKPR	3	556.563	3765	3963	13.61	14.23	3.537	3.5	0.4988	0.1051	0.3323	0.2377	1	1	2.66	2.24	Schistosoma mansoni	1
1041	Smp_097560	Smp_097560	76	protein phosphatase inhibitor, putative	Smp_097560	17.5	KSSCCCIyEKPRKWN	SSCCCIY*EKPR	2	770.293	5162	5280	17.41	17.81	2.877	2.586	-0.1119	0.1295	0.247	0.1802	1	2	2.17	1.73	Schistosoma mansoni	1
1042	Smp_097660	Smp_097660	35, 39	DEAD box ATP-dependent RNA helicase, putative	Smp_097660	44.3	PELLRGIyGYGYEKP;RGIYGYGyEKPSAIQ	GIY*GYGY*EKPSAIQQR	3	663.955	12840	12843	38.27	38.54	2.233	2.761	0.2077	0.304	0.2002	0.1806	1	1	1.74	1.88	Schistosoma mansoni	1
1043	Smp_099630	Smp_099630	486	fragile X related 1, frx1	Smp_099630	65.8	SKCSESNyAVHSNSC	CSESNY*AVHSNSCSNKEEPK	3	802.982	3368		12.56		3.506		0.4147		0.221		1		1.96		Schistosoma mansoni	1
1044	Smp_099870	Smp_099870	177	elongation factor 1-alpha (ef-1-alpha), putative	Smp_099870	50.9	IVKEVSGyIKKVGYN	EVSGY*IK	2	438.199		6361		20.79		1.688		0.3146		0.1636		49		1.99	Schistosoma mansoni	1
1045	Smp_099870	Smp_099870	56	elongation factor 1-alpha (ef-1-alpha), putative	Smp_099870	50.9	MGKGSFKyAWVLDKL	Y*AWVLDKLK	2	608.312	20961	20826	60.24	60.3	2.78	3.22	0.4101	0.3359	0.1616	0.2091	1	1	2.24	2.68	Schistosoma mansoni	1
1046	Smp_099870	Smp_099870	56	elongation factor 1-alpha (ef-1-alpha), putative	Smp_099870	50.9	MGKGSFKyAWVLDKL	Y*AWVLDKLK	3	405.877	20986	20845	60.31	60.35	3.277	2.675	-0.0127	-0.1693	0.1751	0.1697	1	1	2.6	2.33	Schistosoma mansoni	1
1047	Smp_099870	Smp_099870	56	elongation factor 1-alpha (ef-1-alpha), putative	Smp_099870	50.9	MGKGSFKyAWVLDKL	Y*AWVLDKLKAER	3	524.604	19539	19481	56.37	56.63	2.524	3.56	0.3009	-0.1295	0.0924	0.2895	4	1	1.65	2.96	Schistosoma mansoni	1
1048	Smp_099870;Smp_020460	Smp_099870;Smp_020460	141; 82	elongation factor 1-alpha (ef-1-alpha), putative	Smp_099870;Smp_020460	50.9	REHALLAyTLGVKQL	EHALLAY*TLGVK	2	697.858	21297	21159	61.17	61.22	3.411	3.111	0.3101	0.454	0.3859	0.326	1	1	3	2.6	Schistosoma mansoni	1
1049	Smp_099870;Smp_020460	Smp_099870;Smp_020460	141; 82	elongation factor 1-alpha (ef-1-alpha), putative	Smp_099870;Smp_020460	50.9	REHALLAyTLGVKQL	EHALLAY*TLGVK	3	465.574	21305	21164	61.18	61.23	3.685	3.746	-0.2532	-0.086	0.2377	0.2886	1	1	2.59	2.81	Schistosoma mansoni	1
1050	Smp_102040.1;Smp_102040.2;Smp_102040.3	Smp_102040.1;Smp_102040.2;Smp_102040.3	140; 140; 127	receptor for activated PKC, putative	Smp_102040.1;Smp_102040.2;Smp_102040.3	34.6	NTLGHCKyVFTDGGH	Y*VFTDGGHTDWISCVR	3	664.948		21279		61.55		2.196		1.1175		0.1631		49		1.55	Schistosoma mansoni	1
1051	Smp_102040.1;Smp_102040.2;Smp_102040.3	Smp_102040.1;Smp_102040.2;Smp_102040.3	189; 187; 176	receptor for activated PKC, putative	Smp_102040.1;Smp_102040.2;Smp_102040.3	34.6	CSLRTTHyGHTGYLN	TTHY*GHTGYLNTVTVSPDGSLCASGGK	3	954.092		15898		46.86		3.45		-0.8845		0.1891		2		1.94	Schistosoma mansoni	1
1052	Smp_102040.1;Smp_102040.2;Smp_102040.3	Smp_102040.1;Smp_102040.2;Smp_102040.3	194; 192; 181	receptor for activated PKC, putative	Smp_102040.1;Smp_102040.2;Smp_102040.3	34.6	THYGHTGyLNTVTVS	TTHYGHTGY*LNTVTVSPDGSLCASGGK	3	954.092		15855		46.74		3.847		-0.8845		0.1284		71		1.83	Schistosoma mansoni	1
1053	Smp_102070	Smp_102070	111	glutathione S-transferase 26 kDa	Smp_102070	25.3	YGVSRIAyNKEFETL	IAY*NKEFETLK	2	718.347	13726	13742	40.66	41.01	2.097	2.874	1.0687	-0.6532	0.1224	0.2473	29	1	1.19	2.04	Schistosoma mansoni	1
1054	Smp_102070	Smp_102070	111	glutathione S-transferase 26 kDa	Smp_102070	25.3	YGVSRIAyNKEFETL	IAY*NKEFETLKVDFLNQLPGM#LK	3	936.475		29533		85.18		4.32		2.3768		0.2358		1		2.11	Schistosoma mansoni	1
1055	Smp_103160.1;Smp_103160.2	Smp_103160.1;Smp_103160.2	440; 451	FAA1 Long-chain-fatty-acid--CoA ligase 1	Smp_103160.1;Smp_103160.2	91.5	SSRIKRDyCLGDVSL	DY*CLGDVSLLRPTLFASVPTVLER	3	934.47	32808	32564	94.3	94.34	4.943	4.211	0.2562	1.426	0.2949	0.2633	1	1	3.01	2.41	Schistosoma mansoni	1
1056	Smp_103160.1;Smp_103160.2	Smp_103160.1;Smp_103160.2	440; 451	FAA1 Long-chain-fatty-acid--CoA ligase 1	Smp_103160.1;Smp_103160.2	91.5	SSRIKRDyCLGDVSL	IKRDY*CLGDVSLLRPTLFASVPTVLER	4	800.424	28398	28063	81.16	80.84	3.257	3.313	0.685	0.5328	0.2621	0.3024	1	1	1.69	1.85	Schistosoma mansoni	1
1057	Smp_103320	Smp_103320	193	nuclear movement protein nudc, putative	Smp_103320	37.5	TIKSRDVyVEIAKKH	SRDVY*VEIAKK	3	463.238	7318	7402	23.25	23.62	2.876	2.909	0.6674	0.4152	0.2187	0.2703	2	1	1.74	2.02	Schistosoma mansoni	1
1058	Smp_104390	Smp_104390	366	nephrin related	Smp_104390	72.3	SRSSLQDyGVVNSDF	SSLQDY*GVVNSDFITR	3	627.619		21911		63.32		2.684		0.2157		0.1337		1		1.49	Schistosoma mansoni	1
1059	Smp_104520	Smp_104520	607	vacuolar protein sorting-associated, putative	Smp_104520	69.2	NSRSNILyGLLQxxx	SNILY*GLLQ	2	550.773	30772	30507	88.16	88.09	2.23	2.182	0.0901	-0.105	0.2002	0.1722	1	1	1.75	1.58	Schistosoma mansoni	1
1060	Smp_105020	Smp_105020	542	titin, putative	Smp_105020	83.1	LLQGSEGyNLIKAIE	AGQVESNHVQVLCNPSASVITHSNLLQGSEGY*NLIK	4	986.731	23375		66.85		3.134		0.269		0.0217		1		1.09		Schistosoma mansoni	1
1061	Smp_105020	Smp_105020	620	titin, putative	Smp_105020	83.1	QDSITKIySDGAINY	VSGKPTPQLTWYLNDEPIEQDSITKIY*SDGAINYLEM#NR	4	1149.55	28283		80.82		5.767		-0.4355		0.3006		1		3.13		Schistosoma mansoni	1
1062	Smp_105020	Smp_105020	680	titin, putative	Smp_105020	83.1	HVKPENPyKKMVGLR	HVKPENPY*KK	2	660.329	1633	1683	7.98	8.13	1.975	2.552	0.4676	0.0923	0.1171	0.2527	1	1	1.37	2.14	Schistosoma mansoni	1
1063	Smp_105020	Smp_105020	680	titin, putative	Smp_105020	83.1	HVKPENPyKKMVGLR	HVKPENPY*KK	3	440.555	1601		7.91		2.76		-0.7027		0.0707		2		1.58		Schistosoma mansoni	1
1064	Smp_105540	Smp_105540	187	tensin-related	Smp_105540	81.3	KSPSQAVyAVNLNPT	SPSQAVY*AVNLNPTNQISM#TSK	3	816.049		18268		53.28		3.277		-1.517		0.1325		1		1.61	Schistosoma mansoni	1
1065	Smp_105540	Smp_105540	187	tensin-related	Smp_105540	81.3	KSPSQAVyAVNLNPT	SPSQAVY*AVNLNPTNQISMTSK	3	810.717		20231		58.69		2.996		1.2878		0.12		2		1.45	Schistosoma mansoni	1
1066	Smp_105540	Smp_105540	594	tensin-related	Smp_105540	81.3	VSQLTSVyPSSTSGI	DTVSQLTSVY*PSSTSGITHFLIQK	3	897.109		26041		74.88		3.065		0.8372		0.1385		3		1.53	Schistosoma mansoni	1
1067	Smp_105540	Smp_105540	594	tensin-related	Smp_105540	81.3	VSQLTSVyPSSTSGI	IKDTVSQLTSVY*PSSTSGITHFLIQK	3	977.502	24485	24205	69.94	69.65	6.237	6.635	0.26	0.5315	0.3457	0.3068	1	1	3.6	3.62	Schistosoma mansoni	1
1068	Smp_105540	Smp_105540	594	tensin-related	Smp_105540	81.3	VSQLTSVyPSSTSGI	IKDTVSQLTSVY*PSSTSGITHFLIQK	3	977.502	24488	24187	69.95	69.59	5.582	5.869	0.2655	0.5315	0.3541	0.3367	1	1	3.33	3.39	Schistosoma mansoni	1
1069	Smp_105540	Smp_105540	594	tensin-related	Smp_105540	81.3	VSQLTSVyPSSTSGI	IKDTVSQLTSVY*PSSTSGITHFLIQK	4	733.378	24487	24186	69.95	69.59	4.275	4.043	0.1623	0.1959	0.2109	0.2619	1	1	2.22	2.33	Schistosoma mansoni	1
1070	Smp_105540	Smp_105540	594	tensin-related	Smp_105540	81.3	VSQLTSVyPSSTSGI	IKDTVSQLTSVY*PSSTSGITHFLIQK	4	733.378		24204		69.65		4.331		0.1959		0.2051		1		2.24	Schistosoma mansoni	1
1071	Smp_106130.2;Smp_106130.1	Smp_106130.2;Smp_106130.1	330; 330	heat shock protein 70 (hsp70), putative	Smp_106130.2;Smp_106130.1	71.4	LTRAKLEyLVESLIK	AKLEY*LVESLIK	2	743.402	31061	30861	89.02	89.15	3.309	3.672	1.1751	0.8728	0.2871	0.2648	1	1	2.35	2.44	Schistosoma mansoni	1
1072	Smp_106130.2;Smp_106130.1	Smp_106130.2;Smp_106130.1	330; 330	heat shock protein 70 (hsp70), putative	Smp_106130.2;Smp_106130.1	71.4	LTRAKLEyLVESLIK	AKLEY*LVESLIK	3	495.937		30856		89.13		3.244		0.0938		0.1328		18		1.82	Schistosoma mansoni	1
1073	Smp_106130.2;Smp_106130.1	Smp_106130.2;Smp_106130.1	330; 330	heat shock protein 70 (hsp70), putative	Smp_106130.2;Smp_106130.1	71.4	LTRAKLEyLVESLIK	AKLEY*LVESLIKR	3	547.971	28670	28405	81.96	81.85	4.855	4.097	-0.0758	-0.002	0.3824	0.3626	1	1	3.35	2.92	Schistosoma mansoni	1
1074	Smp_106930.1;Smp_106930.2	Smp_106930.1;Smp_106930.2	13; 13	heat shock protein 70, putative	Smp_106930.1;Smp_106930.2	69	GIDLGTTySCVGVFQ	PNAIGIDLGTTY*SCVGVFQHGK	3	805.379	23459	23324	67.08	67.23	4.944	4.618	0.3481	0.0171	0.4182	0.4182	3	2	4.13	4.04	Schistosoma mansoni	1
1075	Smp_106930.1;Smp_106930.2	Smp_106930.1;Smp_106930.2	13; 13	heat shock protein 70, putative	Smp_106930.1;Smp_106930.2	69	GIDLGTTySCVGVFQ	PNAIGIDLGTTY*SCVGVFQHGKVEIIANDQGNR	4	906.688	24785	24547	70.76	70.61	4.239	4.829	-0.4691	1.7202	0.1724	0.3606	2	1	2.37	3.39	Schistosoma mansoni	1
1076	Smp_106930.1;Smp_106930.2	Smp_106930.1;Smp_106930.2	39; 39	heat shock protein 70, putative	Smp_106930.1;Smp_106930.2	69	GNRTTPSyVAFTDSE	TTPSY*VAFTDSER	2	777.33		14095		41.94		2.161		0.1243		0.3506		1		2.85	Schistosoma mansoni	1
1077	Smp_106930.1;Smp_106930.2	Smp_106930.1;Smp_106930.2	428; 428	heat shock protein 70, putative	Smp_106930.1;Smp_106930.2	69	KQTQTFTtYSDNQPG	QTQTFTT*YSDNQPGVLIQVFEGER	3	946.771		29601		85.38		4.182		-1.9526		0.2081		53		2.8	Schistosoma mansoni		1
1078	Smp_108050;Smp_110840	Smp_108050;Smp_110840	485; 60	myosin-bindingprotein-related	Smp_108050;Smp_110840	76.6	LTEEDLGyYSVKVEN	IIFSPLTEEDLGY*YSVKVENLTSEAR	3	1018.5	32520		93.45		3.485		0.3954		0.1443		1		1.51		Schistosoma mansoni	1
1079	Smp_108050;Smp_110840	Smp_108050;Smp_110840	485; 60	myosin-bindingprotein-related	Smp_108050;Smp_110840	76.6	LTEEDLGyYSVKVEN	IIFSPLTEEDLGY*YSVKVENLTSEAR	3	1018.5	32535		93.5		3.697		0.3954		0.3171		2		2.29		Schistosoma mansoni	1
1080	Smp_108050;Smp_110840	Smp_108050;Smp_110840	486; 61	myosin-bindingprotein-related	Smp_108050;Smp_110840	76.6	TEEDLGYySVKVENL	IIFSPLTEEDLGYY*SVKVENLTSEAR	3	1018.5		32321		93.63		3.488		1.4815		0.2529		1		1.85	Schistosoma mansoni	1
1081	Smp_113620.1;Smp_113620.2;Smp_113620.3;Smp_113620.4	Smp_113620.1;Smp_113620.2;Smp_113620.3;Smp_113620.4	52; 52; 52; 52	serine/arginine rich splicing factor, putative	Smp_113620.1;Smp_113620.2;Smp_113620.3;Smp_113620.4	12	YIPRDPYtFESRGFA	FGEVGDIYIPRDPYT*FESR	3	781.023	23611	23493	67.48	67.68	2.725	3.454	0.9434	-0.3146	0.2898	0.2603	1	2	1.86	2.06	Schistosoma mansoni		1
1082	Smp_114540	Smp_114540	86	hypothetical protein	Smp_114540	14.9	TVPKRSLyAYLKATA	SLY*AYLK	2	469.225	18155	18100	52.59	52.83	2.12	1.803	-0.0315	-0.0242	0.1489	0.074	1	1	1.56	1.08	Schistosoma mansoni	1
1083	Smp_115050	Smp_115050	43	hypothetical protein	Smp_115050	7.2	EKREQQDyLGYKEWI	EQQDY*LGYK	2	612.253		10010		30.81		1.983		-1.8365		0.184		1		1.4	Schistosoma mansoni	1
1084	Smp_115120	Smp_115120	124	conserved hypothetical protein	Smp_115120	55.9	ATKDASVyHETRPVQ	DASVY*HETRPVQSVPK	3	631.635	7797	7924	24.53	25.06	2.955	3.628	0.0095	0.0018	0.2729	0.3929	6	1	2.24	3	Schistosoma mansoni	1
1085	Smp_115490	Smp_115490	327	hypothetical protein	Smp_115490	53.8	ITSSCARsYSAFDAY	S*YSAFDAYHIIVGYASGAVR	3	743.012	30670		87.86		3.654		1.0315		0.2574		1		2.37		Schistosoma mansoni		1
1086	Smp_115490	Smp_115490	328	hypothetical protein	Smp_115490	53.8	TSSCARSySAFDAYH	SY*SAFDAYHIIVGYASGAVR	3	743.012		30425		87.84		3.441		0.1392		0.2433		1		2.21	Schistosoma mansoni	1
1087	Smp_115710	Smp_115710	57	nck2/grb4, putative	Smp_115710	11.1	KNEHEKHyLTQPFVH	NEHEKHY*LTQPFVHPGIK	4	564.276	11936	12015	35.81	36.29	2.663	3.284	0.1367	0.947	0.0797	0.1693	22	11	1.12	1.71	Schistosoma mansoni	1
1088	Smp_115720	Smp_115720	36	conserved hypothetical protein	Smp_115720	31.6	PIINDRNyENTSELM	HPIINDRNY*ENTSELM#K	3	723.993		9829		30.33		2.321		0.0555		0.1175		33		1.24	Schistosoma mansoni	1
1089	Smp_115720	Smp_115720	36	conserved hypothetical protein	Smp_115720	31.6	PIINDRNyENTSELM	HPIINDRNY*ENTSELMK	3	718.661		12667		38.06		2.458		0.2618		0.2227		31		1.71	Schistosoma mansoni	1
1090	Smp_115720	Smp_115720	36	conserved hypothetical protein	Smp_115720	31.6	PIINDRNyENTSELM	ISLKHPIINDRNY*ENTSELM#K	3	871.091	13360		39.69		3.437		0.1221		0.3466		1		2.37		Schistosoma mansoni	1
1091	Smp_115720	Smp_115720	36	conserved hypothetical protein	Smp_115720	31.6	PIINDRNyENTSELM	ISLKHPIINDRNY*ENTSELM#K	4	653.57	13528	13355	40.14	39.97	3.003	3.293	0.0747	-0.093	0.1749	0.1979	1	1	1.54	1.79	Schistosoma mansoni	1
1092	Smp_115720	Smp_115720	36	conserved hypothetical protein	Smp_115720	31.6	PIINDRNyENTSELM	ISLKHPIINDRNY*ENTSELMK	3	865.759	15651		45.82		3.242		0.483		0.3029		2		2.08		Schistosoma mansoni	1
1093	Smp_115720	Smp_115720	36	conserved hypothetical protein	Smp_115720	31.6	PIINDRNyENTSELM	ISLKHPIINDRNY*ENTSELMK	4	649.571		15637		46.14		2.929		0.2019		0.2163		1		1.7	Schistosoma mansoni	1
1094	Smp_115720	Smp_115720	36	conserved hypothetical protein	Smp_115720	31.6	PIINDRNyENTSELM	NY*ENTSELM#K	2	662.76	6236	6422	20.32	20.96	3.121	2.941	0.1839	-0.0899	0.2673	0.2718	1	1	2.52	2.45	Schistosoma mansoni	1
1095	Smp_115720	Smp_115720	36	conserved hypothetical protein	Smp_115720	31.6	PIINDRNyENTSELM	YNKISLKHPIINDRNY*ENTSELM#K	4	754.87	12918	12935	38.48	38.8	3.353	3.243	0.1315	-0.0486	0.3252	0.2852	1	1	2.04	1.86	Schistosoma mansoni	1
1096	Smp_118100	Smp_118100	24	tyrosine kinase	Smp_118100	52.7	KAELLPNsAYENGHP	QFGQGVFGPVYKAELLPNS*AYENGHPISVIVK	3	1180.26	26244		74.91		3.629		-0.6193		0.1007		13		1.14		Schistosoma mansoni		1
1097	Smp_118100	Smp_118100	24	tyrosine kinase	Smp_118100	52.7	KAELLPNsAYENGHP	QFGQGVFGPVYKAELLPNS*AYENGHPISVIVK	4	885.45		25938		74.59		3.863		-0.0601		0.1849		2		1.67	Schistosoma mansoni		1
1098	Smp_118100	Smp_118100	26	tyrosine kinase	Smp_118100	52.7	ELLPNSAyENGHPIS	QFGQGVFGPVYKAELLPNSAY*ENGHPISVIVK	3	1180.26		25979		74.7		3.978		0.5906		0.1627		66		1.52	Schistosoma mansoni	1
1099	Smp_118820;Smp_190770	Smp_118820;Smp_190770	163; 102	lanc-like protein	Smp_118820;Smp_190770	47.5	GMPDEALyGRTGYLN	KFVEEILSASKYGIDVDSGM#PDEALY*GR	3	1062.5	25190		71.89		4.052		2.9771		0.2316		60		1.69		Schistosoma mansoni	1
1100	Smp_118820;Smp_190770	Smp_118820;Smp_190770	163; 102	lanc-like protein	Smp_118820;Smp_190770	47.5	GMPDEALyGRTGYLN	YGIDVDSGM#PDEALY*GR	2	977.4	18936	18820	54.74	54.79	4.08	4.415	2.086	0.8599	0.4222	0.4604	1	1	3.17	3.44	Schistosoma mansoni	1
1101	Smp_118850	Smp_118850	302	rho gtpase activating protein, putative	Smp_118850	45	YSPKQLIyQNTNDYM	QLIY*QNTNDYM#FIPLFIKK	3	829.079		28321		81.6		3.143		0.4639		0.1174		1		1.4	Schistosoma mansoni	1
1102	Smp_119170	Smp_119170	167	hypothetical protein	Smp_119170	73.2	VLVKPKEyLNQSNLE	KYENVTTTNVLVKPKEY*LNQSNLESK	4	780.647	16035	15996	46.86	47.12	4.459	4.443	0.215	-0.3745	0.1186	0.3114	4	1	1.76	2.43	Schistosoma mansoni	1
1103	Smp_119170	Smp_119170	9	hypothetical protein	Smp_119170	73.2	RSLSAQRyKSIESQD	Y*KSIESQDIRPQVAPR	3	656.33	9984		30.51		2.553		0.8565		0.2571		1		1.78		Schistosoma mansoni	1
1104	Smp_120170;Smp_082570	Smp_120170;Smp_082570	138; 94	expressed protein	Smp_120170;Smp_082570	19.9	SITDKKVyCRCWRSS	CVDVVDIESITDKKVY*CR	3	760.353	19515		56.3		2.829		2.296		0.231		13		1.42		Schistosoma mansoni	1
1105	Smp_120700.1;Smp_120700.2	Smp_120700.1;Smp_120700.2	26; 26	cofilin, actophorin, putative	Smp_120700.1;Smp_120700.2	15.7	KLNKKHRyIIFHIED	Y*IIFHIEDDKEIK	3	581.618		18946		55.14		3.19		-0.272		0.1423		2		1.83	Schistosoma mansoni	1
1106	Smp_120700.1;Smp_120700.2	Smp_120700.1;Smp_120700.2	49; 49	cofilin, actophorin, putative	Smp_120700.1;Smp_120700.2	15.7	RADRTETyHSFKDIL	ADRTETY*HSFKDILLK	4	505	16887	16795	49.18	49.29	3.299	4.08	-0.347	-0.3601	0.1553	0.2946	1	2	1.74	2.64	Schistosoma mansoni	1
1107	Smp_120700.1;Smp_120700.2	Smp_120700.1;Smp_120700.2	99; 99	cofilin, actophorin, putative	Smp_120700.1;Smp_120700.2	15.7	DVRKRMIyAASKCVL	M#IY*AASK	2	440.188		2927		11.36		2.016		0.0578		0.0509		3		1.23	Schistosoma mansoni	1
1108	Smp_120700.1;Smp_120700.2	Smp_120700.1;Smp_120700.2	99; 99	cofilin, actophorin, putative	Smp_120700.1;Smp_120700.2	15.7	DVRKRMIyAASKCVL	MIY*AASK	2	432.19	4887		16.65		1.723		-0.2408		0.1428		10		1.45		Schistosoma mansoni	1
1109	Smp_121430.1;Smp_121430.2	Smp_121430.1;Smp_121430.2	43; 43	proteasome subunit beta 3 (T01 family)	Smp_121430.1;Smp_121430.2	21.7	STDFTKVyPLGPRLY	FGVNLQTISTDFTKVY*PLGPR	3	811.745		29067		83.81		2.791		-0.2415		0.2089		1		1.6	Schistosoma mansoni	1
1110	Smp_121430.1;Smp_121430.2	Smp_121430.1;Smp_121430.2	43; 43	proteasome subunit beta 3 (T01 family)	Smp_121430.1;Smp_121430.2	21.7	STDFTKVyPLGPRLY	FGVNLQTISTDFTKVY*PLGPR	3	811.745		29038		83.72		2.888		-0.2415		0.1906		1		1.58	Schistosoma mansoni	1
1111	Smp_121940	Smp_121940	258	expressed protein	Smp_121940	44.1	LSDSSDSsQYASFKC	TSNILAYRPSEIINQDSLSDSSDSS*QYASFK	4	876.652	23712		67.77		5.066		0.7694		0.3504		2		3.15		Schistosoma mansoni		1
1112	Smp_121940	Smp_121940	260	expressed protein	Smp_121940	44.1	DSSDSSQyASFKCKY	TSNILAYRPSEIINQDSLSDSSDSSQY*ASFK	3	1168.53	23753	23675	67.88	68.19	7.359	5.421	0.0463	-0.0671	0.5842	0.4753	1	1	5.12	3.71	Schistosoma mansoni	1
1113	Smp_121940	Smp_121940	260	expressed protein	Smp_121940	44.1	DSSDSSQyASFKCKY	TSNILAYRPSEIINQDSLSDSSDSSQY*ASFK	3	1168.53	23695	23560	67.72	67.87	8.527	7.173	0.8737	-0.0671	0.5093	0.5237	1	1	5.33	4.7	Schistosoma mansoni	1
1114	Smp_121940	Smp_121940	260	expressed protein	Smp_121940	44.1	DSSDSSQyASFKCKY	TSNILAYRPSEIINQDSLSDSSDSSQY*ASFK	4	876.652	23670	23577	67.65	67.92	4.401	5.101	1.0171	0.3386	0.3176	0.2708	2	1	2.7	2.81	Schistosoma mansoni	1
1115	Smp_121940	Smp_121940	260	expressed protein	Smp_121940	44.1	DSSDSSQyASFKCKY	TSNILAYRPSEIINQDSLSDSSDSSQY*ASFK	4	876.652		23570		67.89		6.281		-0.2121		0.5038		1		4.26	Schistosoma mansoni	1
1116	Smp_121950	Smp_121950	16	expressed protein	Smp_121950	84	RERRYSYyENSGVKP	YSYY*ENSGVKPSTK	2	851.872	8085	8190	25.31	25.79	2.954	4.614	0.4948	-0.1124	0.2487	0.429	1	1	2.25	3.74	Schistosoma mansoni	1
1117	Smp_121950	Smp_121950	240	expressed protein	Smp_121950	84	RKHIQLVyAKPSKLR	HIQLVY*AKPSK	3	455.243		8524		26.7		2.714		-0.1022		0.2811		2		2.43	Schistosoma mansoni	1
1118	Smp_121950	Smp_121950	281	expressed protein	Smp_121950	84	PTGTKTTySFNDHFI	TTY*SFNDHFIIKKPDLSEIPEQK	4	708.348		19878		57.72		3.026		0.3847		0.1666		187		1.54	Schistosoma mansoni	1
1119	Smp_121950	Smp_121950	621	expressed protein	Smp_121950	84	RLFSNSQyLPSHYRD	LFSNSQY*LPSHYR	3	564.591		15201		44.94		2.425		-1.4693		0.0109		1		1.1	Schistosoma mansoni	1
1120	Smp_121960	Smp_121960	448	hypothetical protein	Smp_121960	59.3	CPLHGNIyATLQSKD	ITSNNDNDCLNSSVYKPCPLHGNIY*ATLQSK	4	901.662		18066		52.74		4.931		-0.4625		0.1757		1		2.28	Schistosoma mansoni	1
1121	Smp_122950	Smp_122950	556	hypothetical protein	Smp_122950	83.3	DGGDQHPyFNCMNNQ	CFDGGDQHPY*FNCM#NNQQHYVK	3	952.365	12360	12312	36.97	37.1	3.437	5.037	0.4344	0.8481	0.2454	0.453	1	1	2.16	3.69	Schistosoma mansoni	1
1122	Smp_122950	Smp_122950	556	hypothetical protein	Smp_122950	83.3	DGGDQHPyFNCMNNQ	CFDGGDQHPY*FNCM#NNQQHYVK	3	952.365	12251		36.66		4.33		0.4024		0.2837		1		2.73		Schistosoma mansoni	1
1123	Smp_122950	Smp_122950	556	hypothetical protein	Smp_122950	83.3	DGGDQHPyFNCMNNQ	CFDGGDQHPY*FNCMNNQQHYVK	3	947.033		14560		43.19		3.918		-0.1816		0.2786		8		2.51	Schistosoma mansoni	1
1124	Smp_122950	Smp_122950	556	hypothetical protein	Smp_122950	83.3	DGGDQHPyFNCMNNQ	CFDGGDQHPY*FNCMNNQQHYVK	3	947.033		14497		43.02		4.426		-0.1816		0.4171		1		3.3	Schistosoma mansoni	1
1125	Smp_122950	Smp_122950	556	hypothetical protein	Smp_122950	83.3	DGGDQHPyFNCMNNQ	CFDGGDQHPY*FNCMNNQQHYVK	4	710.527	14580		42.95		3.236		0.0888		0.1862		20		1.89		Schistosoma mansoni	1
1126	Smp_122980	Smp_122980	891	kelch-like protein	Smp_122980	150.6	RTHNYNRyHHHHTDQ	Y*HHHHTDQPYQSPQFSIR	4	590.26	9025		27.92		3.074		-0.2777		0.0271		1		1.26		Schistosoma mansoni	1
1127	Smp_123080	Smp_123080	102	Sarcoplasmic calcium-binding protein (SCP). , putative	Smp_123080	20.8	IEIDNSGyISQASYR	AIEIDNSGY*ISQASYR	2	933.917	16797	16696	48.95	49.02	5.136	6.103	-0.0546	-0.1058	0.4922	0.4973	1	1	4.11	4.52	Schistosoma mansoni	1
1128	Smp_123250	Smp_123250	240, 247, 250	conserved hypothetical protein	Smp_123250	72	TNDPTKFsTSNTSSS;STSNTSSsMSSGYHS;NTSSSMSsGYHSGLS	FS*TSNTSSS*MSS*GYHSGLS	3	721.905		34945		101.62		1.93		-27.3571		0.9762		112		2.67	Schistosoma mansoni		1
1129	Smp_123770	Smp_123770	132	kettin/titin-relatedprotein	Smp_123770	126.4	QPQQPQQyRVIATPL	QQIQQPQQPQQY*R	2	875.407		6787		21.95		2.57		1.2495		0.2325		1		1.96	Schistosoma mansoni	1
1130	Smp_123770	Smp_123770	132	kettin/titin-relatedprotein	Smp_123770	126.4	QPQQPQQyRVIATPL	QQIQQPQQPQQY*R	3	583.941	6566	6763	21.2	21.88	2.216	2.973	0.1093	0.0181	0.093	0.1779	69	2	1.37	2.05	Schistosoma mansoni	1
1131	Smp_123770	Smp_123770	353	kettin/titin-relatedprotein	Smp_123770	126.4	QQQPVQTyQQVQTNQ	GKQQHYQQQQQPVQTY*QQVQTNQLNTQNTLPPIVSSQGFDQQVPR	5	1063.92		20737		60.07		4.479		4.1654		0.2412		1		1.79	Schistosoma mansoni	1
1132	Smp_123770	Smp_123770	547	kettin/titin-relatedprotein	Smp_123770	126.4	GLDRANRyHDDIRPT	ANRY*HDDIRPTNPPNFLKPLAPQVGLR	4	795.662		19844		57.62		3.549		0.1645		0.2342		1		2.03	Schistosoma mansoni	1
1133	Smp_123770	Smp_123770	547	kettin/titin-relatedprotein	Smp_123770	126.4	GLDRANRyHDDIRPT	ANRY*HDDIRPTNPPNFLKPLAPQVGLR	5	636.731	20017		57.7		3.535		0.0572		0.2811		1		2.31		Schistosoma mansoni	1
1134	Smp_123770	Smp_123770	547	kettin/titin-relatedprotein	Smp_123770	126.4	GLDRANRyHDDIRPT	Y*HDDIRPTNPPNFLKPLAPQVGLR	4	710.367		21526		62.26		2.748		1.7398		0.1987		1		1.69	Schistosoma mansoni	1
1135	Smp_123990	Smp_123990	231	threonyl-tRNA synthetase, putative	Smp_123990	64.6	AETLQRVyGVSFPDP	TDAETLQRVY*GVSFPDPK	3	701.665		18697		54.45		3.057		-0.6103		0.1965		2		1.68	Schistosoma mansoni	1
1136	Smp_124050.4	Smp_124050.4	363	venom allergen-like (VAL) 6 protein	Smp_124050.4	49.4	SSNGRANyLKDDQYG	ANY*LKDDQYGR	3	474.873	7496		23.73		2.356		0.3601		0.1382		8		1.47		Schistosoma mansoni	1
1137	Smp_124050.4	Smp_124050.4	369	venom allergen-like (VAL) 6 protein	Smp_124050.4	49.4	NYLKDDQyGRASYIR	ANYLKDDQY*GR	2	711.806	7294	7374	23.19	23.53	2.817	2.683	0.1818	0.3726	0.0695	0.1712	5	1	1.36	1.66	Schistosoma mansoni	1
1138	Smp_124050.4	Smp_124050.4	369	venom allergen-like (VAL) 6 protein	Smp_124050.4	49.4	NYLKDDQyGRASYIR	ANYLKDDQY*GR	3	474.873	7291	7382	23.19	23.56	2.574	2.422	-0.1344	-0.3378	0.0903	0.1036	3	5	1.38	1.32	Schistosoma mansoni	1
1139	Smp_124050.4	Smp_124050.4	383	venom allergen-like (VAL) 6 protein	Smp_124050.4	49.4	RNDQSGRsSYMKDEQ	S*SYM#KDEQYGNANDDNSSTLR	3	830.995	7624		24.07		4.749		0.0154		0.4097		1		3.38		Schistosoma mansoni		1
1140	Smp_124050.4	Smp_124050.4	383	venom allergen-like (VAL) 6 protein	Smp_124050.4	49.4	RNDQSGRsSYMKDEQ	S*SYMKDEQYGNANDDNSSTLR	3	825.664		9740		30.08		3.117		1.4318		0.129		3		1.4	Schistosoma mansoni		1
1141	Smp_124050.4	Smp_124050.4	385	venom allergen-like (VAL) 6 protein	Smp_124050.4	49.4	DQSGRSSyMKDEQYG	SSY*M#KDEQYGNANDDNSSTLR	3	830.995		7726		24.51		4.647		0.4358		0.3985		1		3.22	Schistosoma mansoni	1
1142	Smp_124050.4	Smp_124050.4	391	venom allergen-like (VAL) 6 protein	Smp_124050.4	49.4	SYMKDEQyGNANDDN	SSYM#KDEQY*GNANDDNSSTLR	3	830.995	6876	7028	22.06	22.61	5.13	4.773	0.227	0.2099	0.4677	0.4067	1	1	3.79	3.32	Schistosoma mansoni	1
1143	Smp_124050.4	Smp_124050.4	391	venom allergen-like (VAL) 6 protein	Smp_124050.4	49.4	SYMKDEQyGNANDDN	SSYMKDEQY*GNANDDNSSTLR	3	825.664	9396	9456	28.93	29.29	4.782	4.808	0.0935	0.8447	0.36	0.4902	1	1	3.2	3.63	Schistosoma mansoni	1
1144	Smp_124050.4;Smp_124050.2;Smp_124050.1;Smp_124050.3	Smp_124050.4;Smp_124050.2;Smp_124050.1;Smp_124050.3	213; 213; 185; 213	venom allergen-like (VAL) 6 protein	Smp_124050.4;Smp_124050.2;Smp_124050.1;Smp_124050.3	49.4	LSERCKCyWDHTPYA	CKCY*WDHTPYAPEGHSLINEDER	4	740.056	16120	15988	47.09	47.09	2.59	3.399	0.2757	0.13	0.0624	0.1734	9	1	1.15	2.01	Schistosoma mansoni	1
1145	Smp_124050.4;Smp_124050.2;Smp_124050.1;Smp_124050.3	Smp_124050.4;Smp_124050.2;Smp_124050.1;Smp_124050.3	213; 213; 185; 213	venom allergen-like (VAL) 6 protein	Smp_124050.4;Smp_124050.2;Smp_124050.1;Smp_124050.3	49.4	LSERCKCyWDHTPYA	CKCY*WDHTPYAPEGHSLINEDER	4	740.056	16046		46.9		3.894		0.2757		0.1527		1		2.12		Schistosoma mansoni	1
1146	Smp_124050.4;Smp_124050.2;Smp_124050.1;Smp_124050.3	Smp_124050.4;Smp_124050.2;Smp_124050.1;Smp_124050.3	259, 263; 259, 263; 231, 235; 259, 263	venom allergen-like (VAL) 6 protein	Smp_124050.4;Smp_124050.2;Smp_124050.1;Smp_124050.3	49.4	SNNDDIHyKSVYTKS;DIHYKSVyTKSSEDL	SRPTSFSNNDDIHY*KSVY*TK	3	840.36		9008		28.04		4.535		1.0132		0.3624		2		3.25	Schistosoma mansoni	1
1147	Smp_124050.4;Smp_124050.2;Smp_124050.1;Smp_124050.3	Smp_124050.4;Smp_124050.2;Smp_124050.1;Smp_124050.3	259, 263; 259, 263; 231, 235; 259, 263	venom allergen-like (VAL) 6 protein	Smp_124050.4;Smp_124050.2;Smp_124050.1;Smp_124050.3	49.4	SNNDDIHyKSVYTKS;DIHYKSVyTKSSEDL	SRPTSFSNNDDIHY*KSVY*TK	3	840.36		9021		28.07		3.722		1.0132		0.2165		1		2.31	Schistosoma mansoni	1
1148	Smp_124050.4;Smp_124050.2;Smp_124050.1;Smp_124050.3	Smp_124050.4;Smp_124050.2;Smp_124050.1;Smp_124050.3	259; 259; 231; 259	venom allergen-like (VAL) 6 protein	Smp_124050.4;Smp_124050.2;Smp_124050.1;Smp_124050.3	49.4	SNNDDIHyKSVYTKS	SRPTSFSNNDDIHY*K	3	620.935	7468	7601	23.66	24.18	3.818	4.267	0.9774	0.3595	0.3521	0.3638	1	1	3.18	3.49	Schistosoma mansoni	1
1149	Smp_124050.4;Smp_124050.2;Smp_124050.1;Smp_124050.3	Smp_124050.4;Smp_124050.2;Smp_124050.1;Smp_124050.3	259; 259; 231; 259	venom allergen-like (VAL) 6 protein	Smp_124050.4;Smp_124050.2;Smp_124050.1;Smp_124050.3	49.4	SNNDDIHyKSVYTKS	SRPTSFSNNDDIHY*KSVYTK	3	813.704	9798	9887	30.02	30.48	3.887	4.452	-0.215	0.3413	0.2905	0.3005	1	22	2.68	3	Schistosoma mansoni	1
1150	Smp_124050.4;Smp_124050.2;Smp_124050.1;Smp_124050.3	Smp_124050.4;Smp_124050.2;Smp_124050.1;Smp_124050.3	259; 259; 231; 259	venom allergen-like (VAL) 6 protein	Smp_124050.4;Smp_124050.2;Smp_124050.1;Smp_124050.3	49.4	SNNDDIHyKSVYTKS	SRPTSFSNNDDIHY*KSVYTK	4	610.53	9748	9853	29.89	30.39	3.212	3.454	-0.0619	-0.2201	0.1092	0.0856	2	6	1.71	1.76	Schistosoma mansoni	1
1151	Smp_124050.4;Smp_124050.2;Smp_124050.1;Smp_124050.3	Smp_124050.4;Smp_124050.2;Smp_124050.1;Smp_124050.3	261, 263; 261, 263; 233, 235; 261, 263	venom allergen-like (VAL) 6 protein	Smp_124050.4;Smp_124050.2;Smp_124050.1;Smp_124050.3	49.4	NDDIHYKsVYTKSSE;DIHYKSVyTKSSEDL	SRPTSFSNNDDIHYKS*VY*TK	3	840.36	9006		27.86		3.499		2.681		0.26		1		2.25		Schistosoma mansoni	1	1
1152	Smp_124050.4;Smp_124050.2;Smp_124050.1;Smp_124050.3	Smp_124050.4;Smp_124050.2;Smp_124050.1;Smp_124050.3	414; 369; 341; 369	venom allergen-like (VAL) 6 protein	Smp_124050.4;Smp_124050.2;Smp_124050.1;Smp_124050.3	49.4	VSGKGIQyCSYCKQR	GIQY*CSYCK	2	629.735	7837	7965	24.63	25.17	2.561	2.688	0.1823	0.1033	0.3434	0.3212	1	1	2.72	2.73	Schistosoma mansoni	1
1153	Smp_124050.4;Smp_124050.2;Smp_124050.1;Smp_124050.3	Smp_124050.4;Smp_124050.2;Smp_124050.1;Smp_124050.3	52; 52; 52; 52	venom allergen-like (VAL) 6 protein	Smp_124050.4;Smp_124050.2;Smp_124050.1;Smp_124050.3	49.4	AAEKLYHsNYNDYGE	LYHS*NYNDYGENLAFK	3	676.623		17075		50.06		2.519		0.4879		0.087		1		1.56	Schistosoma mansoni		1
1154	Smp_124050.4;Smp_124050.2;Smp_124050.1;Smp_124050.3	Smp_124050.4;Smp_124050.2;Smp_124050.1;Smp_124050.3	57; 57; 57; 57	venom allergen-like (VAL) 6 protein	Smp_124050.4;Smp_124050.2;Smp_124050.1;Smp_124050.3	49.4	YHSNYNDyGENLAFK	LYHSNYNDY*GENLAFK	3	676.623	16561	16467	48.3	48.38	3.542	3.971	0.5931	0.0865	0.131	0.2982	2	1	2.17	3.08	Schistosoma mansoni	1
1155	Smp_124430	Smp_124430	570	coatomer beta subunit, putative	Smp_124430	106.8	RVTADGTyATQSALT	VTADGTY*ATQSALTLR	2	874.417	16582	16512	48.36	48.51	4.017	3.156	-1.0142	1.0097	0.3821	0.1965	1	1	3	1.9	Schistosoma mansoni	1
1156	Smp_124750	Smp_124750	214	expressed protein	Smp_124750	140.8	SQMHGEVySESHRSR	TSSSQMHGEVY*SESHR	3	634.588	5082	5208	17.19	17.6	2.661	3.34	0.6998	0.839	0.2636	0.3374	1	1	2.08	2.69	Schistosoma mansoni	1
1157	Smp_124750	Smp_124750	341	expressed protein	Smp_124750	140.8	KNKFMNVySDRIKMK	NKFM#NVY*SDRIK	3	537.585	8307	8462	25.91	26.53	2.759	2.9	-0.9485	-0.1322	0.2327	0.2686	7	10	1.74	2.02	Schistosoma mansoni	1
1158	Smp_124750	Smp_124750	341	expressed protein	Smp_124750	140.8	KNKFMNVySDRIKMK	NKFMNVY*SDRIK	3	532.253		12110		36.55		3.672		-0.8417		0.2289		12		2.17	Schistosoma mansoni	1
1159	Smp_124750	Smp_124750	416	expressed protein	Smp_124750	140.8	NPETMCQyCYKNINK	NLINPETM#CQY*CYK	2	965.383	14817	14821	43.59	43.89	3.096	3.515	1.1333	0.8347	0.2227	0.41	2	1	2.1	3.05	Schistosoma mansoni	1
1160	Smp_124750	Smp_124750	416	expressed protein	Smp_124750	140.8	NPETMCQyCYKNINK	NLINPETM#CQY*CYK	3	643.924	14852	14816	43.69	43.88	2.658	3.104	0.854	0.1601	0.1963	0.3281	36	41	1.84	2.62	Schistosoma mansoni	1
1161	Smp_124750	Smp_124750	416	expressed protein	Smp_124750	140.8	NPETMCQyCYKNINK	NLINPETMCQY*CYK	2	957.385		19283		56.07		3.219		0.3093		0.3431		1		2.69	Schistosoma mansoni	1
1162	Smp_124750	Smp_124750	416	expressed protein	Smp_124750	140.8	NPETMCQyCYKNINK	NLINPETMCQY*CYK	3	638.593	19352	19258	55.85	56	3.641	3.008	-0.2569	1.2924	0.3489	0.254	1	1	2.95	2.24	Schistosoma mansoni	1
1163	Smp_124760	Smp_124760	160	hypothetical protein	Smp_124760	42.2	ETQLGKHsAYLLASL	HS*AYLLASLRLPSGQSVHR	3	724.707	27771		79.34		3.256		-4.887		0.1555		24		1.32		Schistosoma mansoni		1
1164	Smp_124760	Smp_124760	74	hypothetical protein	Smp_124760	42.2	VAHPERIyDQETGAN	DNVAHPERIY*DQETGANVDR	3	793.684	9148	9151	28.25	28.43	2.834	5.042	0.4539	0.3463	0.3484	0.4842	1	1	2.14	3.7	Schistosoma mansoni	1
1165	Smp_124760	Smp_124760	74	hypothetical protein	Smp_124760	42.2	VAHPERIyDQETGAN	DNVAHPERIY*DQETGANVDR	4	595.514		9197		28.56		2.65		0.3657		0.0902		73		1.06	Schistosoma mansoni	1
1166	Smp_124850	Smp_124850	338	tyrosine kinase	Smp_124850	96.2	PLQKGEKyYVVNQSN	ENQLPLQKGEKY*YVVNQSNAQWWYVK	4	823.901	22954		65.73		5.283		0.7837		0.2711		1		2.89		Schistosoma mansoni	1
1167	Smp_124850	Smp_124850	339	tyrosine kinase	Smp_124850	96.2	LQKGEKYyVVNQSNA	ENQLPLQKGEKYY*VVNQSNAQWWYVK	3	1098.2	22962	22702	65.75	65.48	4.906	4.275	0.757	0.2282	0.4807	0.3833	1	2	3.48	2.77	Schistosoma mansoni	1
1168	Smp_124850	Smp_124850	339	tyrosine kinase	Smp_124850	96.2	LQKGEKYyVVNQSNA	ENQLPLQKGEKYY*VVNQSNAQWWYVK	3	1098.2		22716		65.52		4.316		-0.0293		0.436		1		3	Schistosoma mansoni	1
1169	Smp_124850	Smp_124850	339	tyrosine kinase	Smp_124850	96.2	LQKGEKYyVVNQSNA	ENQLPLQKGEKYY*VVNQSNAQWWYVK	4	823.901		22714		65.52		4.371		0.4309		0.3346		3		2.67	Schistosoma mansoni	1
1170	Smp_124850	Smp_124850	339	tyrosine kinase	Smp_124850	96.2	LQKGEKYyVVNQSNA	GEKYY*VVNQSNAQWWYVK	3	781.36	22892	22674	65.56	65.4	4.626	4.179	0.909	0.7117	0.3129	0.3441	2	1	3.08	2.94	Schistosoma mansoni	1
1171	Smp_124850	Smp_124850	507	tyrosine kinase	Smp_124850	96.2	TINGEAQyYLSEKHA	VGSTINGEAQY*YLSEK	2	919.914	20142	20017	58.04	58.09	4.243	4.076	0.395	0.9178	0.3491	0.3085	1	1	3.25	2.91	Schistosoma mansoni	1
1172	Smp_124850	Smp_124850	507	tyrosine kinase	Smp_124850	96.2	TINGEAQyYLSEKHA	VGSTINGEAQY*YLSEK	3	613.612	20146	20027	58.05	58.12	3.582	4.226	0.2878	0.3727	0.3011	0.3243	1	1	2.82	3.13	Schistosoma mansoni	1
1173	Smp_124850	Smp_124850	507	tyrosine kinase	Smp_124850	96.2	TINGEAQyYLSEKHA	VGSTINGEAQY*YLSEKHAFPTISDVIHYHK	5	697.737	25334	25240	72.28	72.6	3.774	3.586	0.1483	-0.1269	0.0795	0.0948	1	447	1.58	1.18	Schistosoma mansoni	1
1174	Smp_124850	Smp_124850	508	tyrosine kinase	Smp_124850	96.2	INGEAQYyLSEKHAF	VGSTINGEAQYY*LSEKHAFPTISDVIHYHK	4	871.92	25314	25173	72.23	72.4	3.75	3.672	0.9622	3.3299	0.1795	0.1087	1	1	1.86	1.34	Schistosoma mansoni	1
1175	Smp_124850	Smp_124850	508	tyrosine kinase	Smp_124850	96.2	INGEAQYyLSEKHAF	VGSTINGEAQYY*LSEKHAFPTISDVIHYHK	5	697.737	25251		72.06		3.021		0.1736		0.0497		8		1.11		Schistosoma mansoni	1
1176	Smp_124850	Smp_124850	510	tyrosine kinase	Smp_124850	96.2	GEAQYYLsEKHAFPT	VGSTINGEAQYYLS*EKHAFPTISDVIHYHK	4	871.92	25300		72.19		3.656		0.3007		0.1095		1		1.58		Schistosoma mansoni		1
1177	Smp_124850	Smp_124850	524	tyrosine kinase	Smp_124850	96.2	TISDVIHyHKHNSGG	HAFPTISDVIHY*HK	3	582.278	18791		54.34		2.352		0.0322		0.2498		1		2.11		Schistosoma mansoni	1
1178	Smp_124850	Smp_124850	524	tyrosine kinase	Smp_124850	96.2	TISDVIHyHKHNSGG	HAFPTISDVIHY*HKHNSGGLVVR	4	666.835	17898	18093	51.89	52.81	2.572	3.395	0.3056	0.0457	0.1718	0.3114	17	1	1.51	2.4	Schistosoma mansoni	1
1179	Smp_124850	Smp_124850	524	tyrosine kinase	Smp_124850	96.2	TISDVIHyHKHNSGG	HAFPTISDVIHY*HKHNSGGLVVR	4	666.835	18146		52.57		3.705		0.1984		0.269		1		2.44		Schistosoma mansoni	1
1180	Smp_124850	Smp_124850	719	tyrosine kinase	Smp_124850	96.2	RFLLDNVyEPSAGTK	FLLDNVY*EPSAGTKFPVR	3	711.685	22745	22524	65.17	65.01	3.396	3.55	0.3598	0.0569	0.2288	0.2478	1	4	2.21	2.3	Schistosoma mansoni	1
1181	Smp_124970	Smp_124970	119	phosphatidylinositol-4-phosphate 5-kinase type I, putative	Smp_124970	53.5	SDFRFRIyAPVAFRC	FRIY*APVAFR	2	660.337		22169		64.04		2.659		0.6655		0.1768		6		1.62	Schistosoma mansoni	1
1182	Smp_124970	Smp_124970	119	phosphatidylinositol-4-phosphate 5-kinase type I, putative	Smp_124970	53.5	SDFRFRIyAPVAFRC	FRIY*APVAFR	3	440.56	22328	22174	64.02	64.05	3.347	2.985	-0.1398	-0.0973	0.1735	0.2352	1	1	1.97	2.08	Schistosoma mansoni	1
1183	Smp_124970	Smp_124970	450	phosphatidylinositol-4-phosphate 5-kinase type I, putative	Smp_124970	53.5	SQKRVVAyCTAMESI	VVAY*CTAM#ESIK	2	734.317		9592		29.66		2.082		-0.0009		0.2027		39		1.57	Schistosoma mansoni	1
1184	Smp_125000	Smp_125000	378	hypothetical protein	Smp_125000	119	NSQTLPFyNRLNAIR	LGYNSQTLPFY*NR	2	826.877	20206	20092	58.22	58.3	3.318	3.458	0.2436	0.8998	0.3305	0.3053	1	1	2.82	2.68	Schistosoma mansoni	1
1185	Smp_125000	Smp_125000	428	hypothetical protein	Smp_125000	119	STNSRGRyINGIQHR	GRY*INGIQHR	3	431.879	4763	4948	16.31	16.89	3.535	3.282	0.1216	-0.1726	0.2407	0.2365	1	13	2.55	2.33	Schistosoma mansoni	1
1186	Smp_125000	Smp_125000	428	hypothetical protein	Smp_125000	119	STNSRGRyINGIQHR	Y*INGIQHR	2	540.753	5311	5459	17.83	18.32	2.202	2.404	-0.161	-0.2734	0.1346	0.2115	8	1	1.66	1.99	Schistosoma mansoni	1
1187	Smp_125000	Smp_125000	613	hypothetical protein	Smp_125000	119	SDKPNNDyCINRRPS	CSDKPNNDY*CINR	3	579.224	4929	5052	16.77	17.17	3.361	3.761	-0.1122	-0.0402	0.3866	0.3416	1	1	3.12	3.06	Schistosoma mansoni	1
1188	Smp_125000	Smp_125000	613, 620	hypothetical protein	Smp_125000	119	SDKPNNDyCINRRPS;YCINRRPsYDINSTQ	CSDKPNNDY*CINRRPS*YDINSTQLCEK	4	877.61	13531		40.15		3.56		0.2803		0.0498		59		1.32		Schistosoma mansoni	1	1
1189	Smp_125000	Smp_125000	669	hypothetical protein	Smp_125000	119	CSKTNGDyDQSLNDF	TNGDY*DQSLNDFHPTK	3	644.598		12811		38.45		3.111		0.5359		0.0997		1		1.7	Schistosoma mansoni	1
1190	Smp_125000	Smp_125000	669	hypothetical protein	Smp_125000	119	CSKTNGDyDQSLNDF	TNGDY*DQSLNDFHPTKSDLDR	3	840.022	14373	14304	42.39	42.49	3.686	4.527	0.5973	0.2773	0.3185	0.3723	3	1	2.58	3.13	Schistosoma mansoni	1
1191	Smp_125000	Smp_125000	669	hypothetical protein	Smp_125000	119	CSKTNGDyDQSLNDF	TNGDY*DQSLNDFHPTKSDLDRIK	4	690.563	15967		46.69		3.627		0.6751		0.1689		1		1.78		Schistosoma mansoni	1
1192	Smp_125000	Smp_125000	692	hypothetical protein	Smp_125000	119	RIKLQNSyTQMNSPT	LQNSY*TQM#NSPTK	2	804.342		3892		14.04		2.965		2.0774		0.3201		1		2.44	Schistosoma mansoni	1
1193	Smp_125000	Smp_125000	708	hypothetical protein	Smp_125000	119	LILNTYNtNNSLELQ	LILNTYNT*NNSLELQGM#K	3	721.345	19226		55.49		3.041		0.4322		0.0743		2		1.59		Schistosoma mansoni		1
1194	Smp_125000	Smp_125000	96	hypothetical protein	Smp_125000	119	QGLHGDLyESMEVNA	SKQQGLHGDLY*ESM#EVNALTSGIWSLNQNSK	4	883.412	25888		73.89		4.779		-0.725		0.2635		15		2.61		Schistosoma mansoni	1
1195	Smp_125000	Smp_125000	96	hypothetical protein	Smp_125000	119	QGLHGDLyESMEVNA	SKQQGLHGDLY*ESMEVNALTSGIWSLNQNSK	4	879.413		27338		78.71		3.074		0.1314		0.2451		23		1.73	Schistosoma mansoni	1
1196	Smp_125270	Smp_125270	713	dual specificity kinase	Smp_125270	113.2	CHVHEKVyQYIQSRF	VIDFGSSCHVHEKVY*QYIQSR	3	878.072	16931	16836	49.3	49.4	3.564	4.054	0.1087	0.2038	0.4584	0.413	3	2	2.94	3.02	Schistosoma mansoni	1
1197	Smp_125270	Smp_125270	715	dual specificity kinase	Smp_125270	113.2	VHEKVYQyIQSRFYR	VYQY*IQSR	2	568.76	7692	7802	24.25	24.73	2.624	2.892	-0.0369	-0.0253	0.0932	0.1179	1	1	1.55	1.8	Schistosoma mansoni	1
1198	Smp_125290	Smp_125290	460, 469	IPR001194 DENN,domain-containing protein	Smp_125290	240.9	VVYIPYIyMGCIHVI;GCIHVIQsPSPYLIG	WTVVYIPYIY*M#GCIHVIQS*	4	630.28	19455		56.13		2.525		3.5174		0.1296		125		1.18		Schistosoma mansoni	1
1199	Smp_125310	Smp_125310	205	protein kinase	Smp_125310	58.6	NPDEPNVsYICSRYY	M#LNPDEPNVS*YICSR	2	945.892		16035		47.22		4.038		0.3182		0.3686		2		3.21	Schistosoma mansoni		1
1200	Smp_125310	Smp_125310	206	protein kinase	Smp_125310	58.6	PDEPNVSyICSRYYR	LNPDEPNVSY*ICSR	2	872.374	15474	15421	45.34	45.54	3.23	2.744	1.1935	0.5058	0.3473	0.321	1	1	2.77	2.45	Schistosoma mansoni	1
1201	Smp_125310	Smp_125310	206	protein kinase	Smp_125310	58.6	PDEPNVSyICSRYYR	LNPDEPNVSY*ICSR	2	872.374		15526		45.83		2.493		0.6266		0.2481		3		2.04	Schistosoma mansoni	1
1202	Smp_125310	Smp_125310	206	protein kinase	Smp_125310	58.6	PDEPNVSyICSRYYR	M#LNPDEPNVSY*ICSR	2	945.892	15885	15843	46.47	46.71	4.325	4.523	0.3457	0.4296	0.4791	0.4824	1	1	3.82	3.87	Schistosoma mansoni	1
1203	Smp_125310	Smp_125310	206	protein kinase	Smp_125310	58.6	PDEPNVSyICSRYYR	M#LNPDEPNVSY*ICSR	2	945.892	16091		47.01		4.471		0.3044		0.3953		2		3.56		Schistosoma mansoni	1
1204	Smp_125310	Smp_125310	206	protein kinase	Smp_125310	58.6	PDEPNVSyICSRYYR	M#LNPDEPNVSY*ICSR	3	630.93	16110	15867	47.07	46.78	3.806	3.723	-0.0238	-0.0218	0.3729	0.3836	1	1	3.22	3.19	Schistosoma mansoni	1
1205	Smp_125310	Smp_125310	206	protein kinase	Smp_125310	58.6	PDEPNVSyICSRYYR	M#LNPDEPNVSY*ICSR	3	630.93	15901	15849	46.51	46.73	4.695	3.164	0.2991	-0.0124	0.4274	0.2523	1	10	3.85	2.41	Schistosoma mansoni	1
1206	Smp_125310	Smp_125310	206	protein kinase	Smp_125310	58.6	PDEPNVSyICSRYYR	MLNPDEPNVSY*ICSR	2	937.894	17485	17428	50.79	51.04	4.023	4.637	0.369	0.7462	0.3653	0.3975	1	1	3.23	3.57	Schistosoma mansoni	1
1207	Smp_125310	Smp_125310	206	protein kinase	Smp_125310	58.6	PDEPNVSyICSRYYR	MLNPDEPNVSY*ICSR	3	625.599	17498	17429	50.83	51.04	4.924	3.641	-0.0056	0.1177	0.4525	0.3526	1	2	4.06	3.04	Schistosoma mansoni	1
1208	Smp_125310	Smp_125310	206	protein kinase	Smp_125310	58.6	PDEPNVSyICSRYYR	NPDEPNVSY*ICSR	2	815.832	13481		40.01		2.34		2.4082		0.2943		3		2.1		Schistosoma mansoni	1
1209	Smp_125310;Smp_008260	Smp_125310;Smp_008260	206; 187	protein kinase	Smp_125310;Smp_008260	58.6	PDEPNVSyICSRYYR	EPNVSY*ICSR	2	652.771	11935	11992	35.8	36.23	1.891	2.078	0.2059	0.3005	0.2294	0.2236	1	2	1.85	1.88	Schistosoma mansoni	1
1210	Smp_125310;Smp_008260	Smp_125310;Smp_008260	206; 187	protein kinase	Smp_125310;Smp_008260	58.6	PDEPNVSyICSRYYR	PNVSY*ICSR	2	588.249	12493	15068	37.33	44.56	2.89	2.711	1.5807	-1.6506	0.3615	0.4111	1	1	2.79	2.85	Schistosoma mansoni	1
1211	Smp_125310;Smp_008260	Smp_125310;Smp_008260	206; 187	protein kinase	Smp_125310;Smp_008260	58.6	PDEPNVSyICSRYYR	PNVSY*ICSR	2	588.249	12153	12355	36.39	37.22	2.926	3.05	0.3101	-0.178	0.3209	0.3862	1	1	2.72	3	Schistosoma mansoni	1
1212	Smp_125310;Smp_008260	Smp_125310;Smp_008260	206; 187	protein kinase	Smp_125310;Smp_008260	58.6	PDEPNVSyICSRYYR	PNVSY*ICSR	2	588.249		12145		36.64		2.954		-0.4153		0.3982		1		2.99	Schistosoma mansoni	1
1213	Smp_125360	Smp_125360	171	tyrosine kinase	Smp_125360	76.1	PSNQHSEySTPLICS	ATPSNQHSEY*STPLICSK	3	700.642		10459		32.02		2.592		0.2909		0.1294		86		1.31	Schistosoma mansoni	1
1214	Smp_125430	Smp_125430	1138	development and differentiation-enhancing factor, ddef, putative	Smp_125430	159.3	QHSPSIHyGSALATL	SYSQHSPSIHY*GSALATLPR	3	751.355	15897		46.5		3.482		-0.1666		0.3421		1		2.6		Schistosoma mansoni	1
1215	Smp_125480	Smp_125480	94	expressed protein	Smp_125480	56.5	HKNTETVyMDNKALL	HKNTETVY*M#DNK	2	788.329		1958		8.8		2.367		1.334		0.283		1		1.93	Schistosoma mansoni	1
1216	Smp_125480	Smp_125480	94	expressed protein	Smp_125480	56.5	HKNTETVyMDNKALL	HKNTETVY*M#DNK	3	525.889	1814	1933	8.39	8.74	2.487	2.08	-0.1248	-0.3796	0.1329	0.108	192	2	1.37	1.21	Schistosoma mansoni	1
1217	Smp_125480	Smp_125480	94	expressed protein	Smp_125480	56.5	HKNTETVyMDNKALL	HKNTETVY*MDNK	2	780.332	3805	4016	13.72	14.37	3.779	2.966	2.7548	-0.678	0.3849	0.352	1	1	2.9	2.5	Schistosoma mansoni	1
1218	Smp_125480	Smp_125480	94	expressed protein	Smp_125480	56.5	HKNTETVyMDNKALL	HKNTETVY*MDNK	3	520.557	3795	3980	13.69	14.28	2.858	3.067	0.1101	-0.2578	0.279	0.1849	1	2	2.27	1.97	Schistosoma mansoni	1
1219	Smp_125480	Smp_125480	94	expressed protein	Smp_125480	56.5	HKNTETVyMDNKALL	NTETVY*M#DNK	2	655.752	2929	3035	11.36	11.64	2.598	2.914	0.1252	0.578	0.3494	0.3541	1	1	2.6	2.73	Schistosoma mansoni	1
1220	Smp_125480	Smp_125480	94	expressed protein	Smp_125480	56.5	HKNTETVyMDNKALL	NTETVY*MDNK	2	647.755	6466	6608	20.92	21.44	3.143	3.141	0.3682	0.0367	0.2789	0.2783	1	1	2.56	2.56	Schistosoma mansoni	1
1221	Smp_125870	Smp_125870	334	hypothetical protein	Smp_125870	68.4	PVLPNVCySTPRYQR	LVACYSHLTGTM#PPVLPNVCY*STPR	3	977.12		20963		60.66		4.248		1.7464		0.203		77		2.09	Schistosoma mansoni	1
1222	Smp_126130	Smp_126130	757	expressed protein	Smp_126130	102.1	HQQKVYNyIKSAISE	VSM#GALISPEHQQKVYNY*IK	3	801.059		15163		44.83		2.888		0.1405		0.132		11		1.31	Schistosoma mansoni	1
1223	Smp_126240	Smp_126240	1521	protein kinase	Smp_126240	671	KIHLANEyGQDEAVV	IHLANEY*GQDEAVVK	3	589.277		12169		36.7		1.728		-1.1366		0.116		29		1.62	Schistosoma mansoni	1
1224	Smp_126240	Smp_126240	484	protein kinase	Smp_126240	671	TPKVEKEyFVEELQD	HRETPKVEKEY*FVEELQDVK	4	646.568	16772		48.88		3.424		0.0819		0.107		1		1.81		Schistosoma mansoni	1
1225	Smp_126240	Smp_126240	517	protein kinase	Smp_126240	671	STSKFRWyKNKLEIF	FRWY*KNKLEIFQGPK	4	509.264	19957	19843	57.53	57.62	3.206	4.134	-1.0052	-0.853	0.2021	0.3308	1	1	2.16	3.16	Schistosoma mansoni	1
1226	Smp_126240	Smp_126240	517	protein kinase	Smp_126240	671	STSKFRWyKNKLEIF	WY*KNKLEIFQGPK	3	577.627	17000	16938	49.48	49.68	3.424	3.084	0.3349	-0.1534	0.1751	0.127	13	7	2.38	2.08	Schistosoma mansoni	1
1227	Smp_126240	Smp_126240	517	protein kinase	Smp_126240	671	STSKFRWyKNKLEIF	WY*KNKLEIFQGPK	3	577.627	17036		49.58		3.227		0.3349		0.235		1		2.53		Schistosoma mansoni	1
1228	Smp_126240	Smp_126240	5355	protein kinase	Smp_126240	671	PNQRMTIyEALRHPW	MTIY*EALRHPWLNEAITDEQRR	4	706.342	25721	25565	73.42	73.54	3.593	3.437	0.006	-0.3708	0.2351	0.2032	1	1	2.51	2.33	Schistosoma mansoni	1
1229	Smp_126480	Smp_126480	63	calponin/transgelin,putative	Smp_126480	21.9	VCGPKPTySQPRQWT	FQGPVCGPKPTY*SQPR	3	633.625	11244		33.95		2.809		0.8351		0.0397		330		1.23		Schistosoma mansoni	1
1230	Smp_126480	Smp_126480	64	calponin/transgelin,putative	Smp_126480	21.9	CGPKPTYsQPRQWTE	NGFQGPVCGPKPTYS*QPR	3	690.647		11305		34.35		2.129		0.2286		0.048		17		1.12	Schistosoma mansoni		1
1231	Smp_126500	Smp_126500	325	tensin, putative	Smp_126500	107.7	TCKQPPMySTYSAHK	NSTTCKQPPM#Y*STYSAHKENMR	3	909.717	6012		19.72		3.502		-0.048		0.2755		3		3.33		Schistosoma mansoni	1
1232	Smp_126500	Smp_126500	325	tensin, putative	Smp_126500	107.7	TCKQPPMySTYSAHK	NSTTCKQPPMY*STYSAHKENMR	3	904.385		8989		27.98		2.914		0.4858		0.1225		22		2.29	Schistosoma mansoni	1
1233	Smp_126500	Smp_126500	325	tensin, putative	Smp_126500	107.7	TCKQPPMySTYSAHK	QPPMY*STYSAHKENM#R	3	679.285	7508		23.77		1.952		-0.994		0.0554		8		2.03		Schistosoma mansoni	1
1234	Smp_126500	Smp_126500	326	tensin, putative	Smp_126500	107.7	CKQPPMYsTYSAHKE	NSTTCKQPPM#YS*TYSAHK	3	732.975		5022		17.09		2.802		0.5505		0.1447		147		2.52	Schistosoma mansoni		1
1235	Smp_126500	Smp_126500	328	tensin, putative	Smp_126500	107.7	QPPMYSTySAHKENM	NSTTCKQPPM#YSTY*SAHKENMR	3	909.717		6238		20.46		3.48		0.2772		0.3163		1		3.34	Schistosoma mansoni	1
1236	Smp_126500	Smp_126500	431, 436	tensin, putative	Smp_126500	107.7	SVSGIKRsISKDYYS;KRSISKDyYSPIRMQ	S*ISKDY*YSPIR	2	744.812	14408	14362	42.49	42.65	1.561	1.876	0.104	0.1699	0.0503	0.0885	100	247	1.92	1.98	Schistosoma mansoni	1
1237	Smp_126500	Smp_126500	433, 436	tensin, putative	Smp_126500	107.7	SGIKRSIsKDYYSPI;KRSISKDyYSPIRMQ	SIS*KDY*YSPIR	2	744.812		13923		41.51		1.579		0.0089		0.1811		110		2.3	Schistosoma mansoni	1
1238	Smp_126500	Smp_126500	433, 436	tensin, putative	Smp_126500	107.7	SGIKRSIsKDYYSPI;KRSISKDyYSPIRMQ	SIS*KDY*YSPIR	3	496.877	13933	14364	41.19	42.65	2.265	2.731	0.2085	-0.0032	0.0465	0.1348	213	17	2.21	2.76	Schistosoma mansoni	1
1239	Smp_126500	Smp_126500	433, 436	tensin, putative	Smp_126500	107.7	SGIKRSIsKDYYSPI;KRSISKDyYSPIRMQ	SIS*KDY*YSPIR	3	496.877	14412		42.5		2.85		-0.1844		0.1664		19		3.08		Schistosoma mansoni	1
1240	Smp_126500	Smp_126500	433, 436, 437	tensin, putative	Smp_126500	107.7	SGIKRSIsKDYYSPI;KRSISKDyYSPIRMQ;RSISKDYySPIRMQR	SIS*KDY*Y*SPIR	2	784.795	11840		35.54		2.164		-0.9912		0.1383		18		2.54		Schistosoma mansoni	1
1241	Smp_126500	Smp_126500	433, 436, 437	tensin, putative	Smp_126500	107.7	SGIKRSIsKDYYSPI;KRSISKDyYSPIRMQ;RSISKDYySPIRMQR	SIS*KDY*Y*SPIR	3	523.533		11953		36.12		2.638		0.0243		0.1098		103		2.56	Schistosoma mansoni	1
1242	Smp_126500	Smp_126500	436	tensin, putative	Smp_126500	107.7	KRSISKDyYSPIRMQ	RSISKDY*YSPIR	2	782.88		9827		30.31		2.534		-0.5331		0.1902		47		2.58	Schistosoma mansoni	1
1243	Smp_126500	Smp_126500	436	tensin, putative	Smp_126500	107.7	KRSISKDyYSPIRMQ	RSISKDY*YSPIR	3	522.255	9701	9788	29.77	30.21	4.013	3.678	-0.1615	-0.6901	0.2705	0.3537	1	1	3.84	3.83	Schistosoma mansoni	1
1244	Smp_126500	Smp_126500	436	tensin, putative	Smp_126500	107.7	KRSISKDyYSPIRMQ	SISKDY*YSPIR	2	704.829	11623		34.95		2.84		-0.1165		0.3369		1		3.7		Schistosoma mansoni	1
1245	Smp_126500	Smp_126500	436	tensin, putative	Smp_126500	107.7	KRSISKDyYSPIRMQ	SISKDY*YSPIR	3	470.222	11639		34.99		2.362		-0.1318		0.0884		7		2.55		Schistosoma mansoni	1
1246	Smp_126500	Smp_126500	436	tensin, putative	Smp_126500	107.7	KRSISKDyYSPIRMQ	SKDY*YSPIR	2	604.771	11659	11740	35.05	35.55	2.222	1.938	0.0753	0.2725	0.1137	0.0048	6	35	2.6	1.87	Schistosoma mansoni	1
1247	Smp_126500	Smp_126500	436, 437	tensin, putative	Smp_126500	107.7	KRSISKDyYSPIRMQ;RSISKDYySPIRMQR	SISKDY*Y*SPIR	2	744.812	9940	10050	30.39	30.92	2.607	2.784	-0.0512	-0.1213	0.1491	0.1604	3	1	2.85	2.83	Schistosoma mansoni	1
1248	Smp_126500	Smp_126500	436, 437	tensin, putative	Smp_126500	107.7	KRSISKDyYSPIRMQ;RSISKDYySPIRMQR	SISKDY*Y*SPIR	2	744.812		9826		30.31		2.097		0.6409		0.0538		3		2.07	Schistosoma mansoni	1
1249	Smp_126500	Smp_126500	436, 437	tensin, putative	Smp_126500	107.7	KRSISKDyYSPIRMQ;RSISKDYySPIRMQR	SISKDY*Y*SPIR	3	496.877	9976	10082	30.49	31.01	3.182	2.433	-0.1995	-0.3224	0.2417	0.1654	1	1	3.54	2.74	Schistosoma mansoni	1
1250	Smp_126500	Smp_126500	436, 438	tensin, putative	Smp_126500	107.7	KRSISKDyYSPIRMQ;SISKDYYsPIRMQRS	SISKDY*YS*PIR	2	744.812	11552	11604	34.76	35.17	2.244	2.128	-0.0218	0.4889	0.1472	0.1632	1	1	2.68	2.53	Schistosoma mansoni	1	1
1251	Smp_126500	Smp_126500	437	tensin, putative	Smp_126500	107.7	RSISKDYySPIRMQR	SISKDYY*SPIR	2	704.829		11718		35.49		2.827		-0.0234		0.3114		1		3.45	Schistosoma mansoni	1
1252	Smp_126500	Smp_126500	437	tensin, putative	Smp_126500	107.7	RSISKDYySPIRMQR	SISKDYY*SPIR	2	704.829		11400		34.61		2.378		0.1476		0.2831		1		3.14	Schistosoma mansoni	1
1253	Smp_126500	Smp_126500	437	tensin, putative	Smp_126500	107.7	RSISKDYySPIRMQR	SISKDYY*SPIR	3	470.222	11365		34.28		1.826		-0.0179		0.1322		15		2.47		Schistosoma mansoni	1
1254	Smp_126500	Smp_126500	44	tensin, putative	Smp_126500	107.7	IIDEENGyKRNYFKG	SIFPIIDEENGY*KR	2	880.916		21619		62.52		2.257		-0.2513		0.2031		1		2.66	Schistosoma mansoni	1
1255	Smp_126500	Smp_126500	498	tensin, putative	Smp_126500	107.7	IHHDPIIyGNHIVNN	PIIY*GNHIVNNQSPELINQSYM#NR	3	970.792	19101	18984	55.17	55.24	6.377	5.086	0.6694	-0.2373	0.4366	0.3251	1	1	5.59	4.38	Schistosoma mansoni	1
1256	Smp_126500	Smp_126500	498	tensin, putative	Smp_126500	107.7	IHHDPIIyGNHIVNN	SVLLPTIHHDPIIY*GNHIVNNQSPELINQSYM#NR	4	1006.5	22686	22164	65	64.02	3.169	4.744	0.1979	-0.0224	0.0269	0.291	1	1	2.27	3.87	Schistosoma mansoni	1
1257	Smp_126500	Smp_126500	498	tensin, putative	Smp_126500	107.7	IHHDPIIyGNHIVNN	SVLLPTIHHDPIIY*GNHIVNNQSPELINQSYM#NR	4	1006.5	22577	22377	64.71	64.61	4.88	3.289	0.3874	0.3534	0.2624	0.1038	3	2	3.99	2.46	Schistosoma mansoni	1
1258	Smp_126500	Smp_126500	498	tensin, putative	Smp_126500	107.7	IHHDPIIyGNHIVNN	SVLLPTIHHDPIIY*GNHIVNNQSPELINQSYM#NR	4	1006.5	22388		64.19		5.213		0.2748		0.2824		1		4.23		Schistosoma mansoni	1
1259	Smp_126500	Smp_126500	498	tensin, putative	Smp_126500	107.7	IHHDPIIyGNHIVNN	SVLLPTIHHDPIIY*GNHIVNNQSPELINQSYM#NR	4	1006.5	22350		64.08		3.177		0.1677		0.0626		1		2.42		Schistosoma mansoni	1
1260	Smp_126500	Smp_126500	498	tensin, putative	Smp_126500	107.7	IHHDPIIyGNHIVNN	SVLLPTIHHDPIIY*GNHIVNNQSPELINQSYM#NR	5	805.398	22695	22251	65.03	64.26	3.595	3.722	0.0982	0.3079	0.1885	0.1099	284	5	2.97	2.74	Schistosoma mansoni	1
1261	Smp_126500	Smp_126500	498	tensin, putative	Smp_126500	107.7	IHHDPIIyGNHIVNN	SVLLPTIHHDPIIY*GNHIVNNQSPELINQSYM#NR	5	805.398	22409		64.24		4.091		0.5602		0.1844		2		3.36		Schistosoma mansoni	1
1262	Smp_126500	Smp_126500	498	tensin, putative	Smp_126500	107.7	IHHDPIIyGNHIVNN	SVLLPTIHHDPIIY*GNHIVNNQSPELINQSYMNR	4	1002.5	23419	23278	66.97	67.1	4.94	4.998	0.1204	0.624	0.4206	0.2455	1	1	4.66	3.78	Schistosoma mansoni	1
1263	Smp_126500	Smp_126500	498, 507	tensin, putative	Smp_126500	107.7	IHHDPIIyGNHIVNN;NHIVNNQsPELINQS	SVLLPTIHHDPIIY*GNHIVNNQS*PELINQSYM#NR	4	1026.49	23579	23008	67.39	66.36	2.962	3.351	-2.5309	0.5661	0.0172	0.0398	61	1	1.95	2.22	Schistosoma mansoni	1
1264	Smp_126500	Smp_126500	498, 507	tensin, putative	Smp_126500	107.7	IHHDPIIyGNHIVNN;NHIVNNQsPELINQS	SVLLPTIHHDPIIY*GNHIVNNQS*PELINQSYM#NR	4	1026.49	23059	22818	66.01	65.81	4.252	4.34	0.432	0.2247	0.2129	0.1817	1	1	3.5	3.25	Schistosoma mansoni	1
1265	Smp_126500	Smp_126500	498, 507	tensin, putative	Smp_126500	107.7	IHHDPIIyGNHIVNN;NHIVNNQsPELINQS	SVLLPTIHHDPIIY*GNHIVNNQS*PELINQSYM#NR	4	1026.49		23080		66.55		4.351		1.2135		0.1658		76		3.09	Schistosoma mansoni	1
1266	Smp_126500	Smp_126500	498, 507	tensin, putative	Smp_126500	107.7	IHHDPIIyGNHIVNN;NHIVNNQsPELINQS	SVLLPTIHHDPIIY*GNHIVNNQS*PELINQSYMNR	4	1022.49	24199		69.13		3.899		0.6552		0.1362		99		2.95		Schistosoma mansoni	1
1267	Smp_126500	Smp_126500	498, 514	tensin, putative	Smp_126500	107.7	IHHDPIIyGNHIVNN;SPELINQsYMNRNSY	SVLLPTIHHDPIIY*GNHIVNNQSPELINQS*YM#NRNSYAR	5	939.646	22479		64.44		3.146		-0.0586		0.005		3		1.9		Schistosoma mansoni	1	1
1268	Smp_126500	Smp_126500	498, 514	tensin, putative	Smp_126500	107.7	IHHDPIIyGNHIVNN;SPELINQsYMNRNSY	SVLLPTIHHDPIIY*GNHIVNNQSPELINQS*YMNR	4	1022.49		23487		67.66		4.314		2.4264		0.2973		2		3.57	Schistosoma mansoni	1	1
1269	Smp_126500	Smp_126500	498, 515	tensin, putative	Smp_126500	107.7	IHHDPIIyGNHIVNN;PELINQSyMNRNSYA	SVLLPTIHHDPIIY*GNHIVNNQSPELINQSY*M#NR	4	1026.49	22834	22592	65.4	65.18	3.562	4.452	0.3724	-0.5021	0.0663	0.1968	2	1	2.6	3.34	Schistosoma mansoni	1
1270	Smp_126500	Smp_126500	498, 515	tensin, putative	Smp_126500	107.7	IHHDPIIyGNHIVNN;PELINQSyMNRNSYA	SVLLPTIHHDPIIY*GNHIVNNQSPELINQSY*M#NR	5	821.391		22531		65.02		3.337		1.7593		0.0084		62		2.04	Schistosoma mansoni	1
1271	Smp_126500	Smp_126500	498, 520	tensin, putative	Smp_126500	107.7	IHHDPIIyGNHIVNN;QSYMNRNsYARQTLT	SVLLPTIHHDPIIY*GNHIVNNQSPELINQSYMNRNS*YAR	4	1170.31	23183		66.35		4.763		0.8415		0.2663		1		3.6		Schistosoma mansoni	1	1
1272	Smp_126500	Smp_126500	498, 520	tensin, putative	Smp_126500	107.7	IHHDPIIyGNHIVNN;QSYMNRNsYARQTLT	SVLLPTIHHDPIIY*GNHIVNNQSPELINQSYMNRNS*YAR	4	1170.31	23212		66.42		3.378		1.6529		0.174		35		2.52		Schistosoma mansoni	1	1
1273	Smp_126500	Smp_126500	507, 520	tensin, putative	Smp_126500	107.7	NHIVNNQsPELINQS;QSYMNRNsYARQTLT	SVLLPTIHHDPIIYGNHIVNNQS*PELINQSYM#NRNS*YAR	6	783.206		22106		63.87		2.932		-0.1745		0.0398		209		1.71	Schistosoma mansoni		1
1274	Smp_126500	Smp_126500	515	tensin, putative	Smp_126500	107.7	PELINQSyMNRNSYA	SVLLPTIHHDPIIYGNHIVNNQSPELINQSY*M#NR	4	1006.5	21366	21225	61.35	61.41	4.176	4.208	0.3884	0.9499	0.1864	0.1118	220	2	3.21	2.88	Schistosoma mansoni	1
1275	Smp_126500	Smp_126500	515	tensin, putative	Smp_126500	107.7	PELINQSyMNRNSYA	SVLLPTIHHDPIIYGNHIVNNQSPELINQSY*M#NR	4	1006.5	21346	21209	61.29	61.36	4.266	3.649	0.3884	-0.4278	0.2575	0.1268	12	860	3.68	2.13	Schistosoma mansoni	1
1276	Smp_126500	Smp_126500	515	tensin, putative	Smp_126500	107.7	PELINQSyMNRNSYA	SVLLPTIHHDPIIYGNHIVNNQSPELINQSY*M#NR	5	805.398		21228		61.41		3.76		-2.2918		0.0735		88		2.43	Schistosoma mansoni	1
1277	Smp_126500	Smp_126500	541, 546	tensin, putative	Smp_126500	107.7	TQKQRLLsPNQQYYA;LLSPNQQyYATPSYN	LLS*PNQQY*YATPSYNK	2	1023.93	16269		47.49		4.057		0.8199		0.4299		2		4.64		Schistosoma mansoni	1
1278	Smp_126500	Smp_126500	541, 547	tensin, putative	Smp_126500	107.7	TQKQRLLsPNQQYYA;LSPNQQYyATPSYNK	LLS*PNQQYY*ATPSYNK	2	1023.93	16380	16227	47.8	47.73	2.455	3.442	0.8046	0.1136	0.112	0.3282	5	1	2.64	3.83	Schistosoma mansoni	1
1279	Smp_126500	Smp_126500	541, 547	tensin, putative	Smp_126500	107.7	TQKQRLLsPNQQYYA;LSPNQQYyATPSYNK	LLS*PNQQYY*ATPSYNK	3	682.958	16241	16188	47.42	47.62	3.792	3.564	0.0103	0.3313	0.1147	0.3112	2	1	3.37	3.87	Schistosoma mansoni	1
1280	Smp_126500	Smp_126500	541, 547	tensin, putative	Smp_126500	107.7	TQKQRLLsPNQQYYA;LSPNQQYyATPSYNK	LLS*PNQQYY*ATPSYNKLANR	3	834.38	18047		52.29		2.391		0.3855		0.1557		3		2.57		Schistosoma mansoni	1
1281	Smp_126500	Smp_126500	546	tensin, putative	Smp_126500	107.7	LLSPNQQyYATPSYN	LLSPNQQY*YATPSYNK	2	983.951	15306	15226	44.9	45.01	3.215	3.665	1.0989	-1.9567	0.3617	0.3114	1	1	3.96	3.74	Schistosoma mansoni	1
1282	Smp_126500	Smp_126500	546	tensin, putative	Smp_126500	107.7	LLSPNQQyYATPSYN	LLSPNQQY*YATPSYNK	2	983.951	15287		44.85		4.256		0.427		0.3603		1		4.48		Schistosoma mansoni	1
1283	Smp_126500	Smp_126500	546	tensin, putative	Smp_126500	107.7	LLSPNQQyYATPSYN	LLSPNQQY*YATPSYNK	3	656.303		15285		45.18		2.577		0.031		0.2435		9		3.15	Schistosoma mansoni	1
1284	Smp_126500	Smp_126500	546, 547	tensin, putative	Smp_126500	107.7	LLSPNQQyYATPSYN;LSPNQQYyATPSYNK	LLSPNQQY*Y*ATPSYNK	2	1023.93	13209	13237	39.28	39.64	2.68	3.211	0.0571	0.3385	0.1778	0.2672	5	5	3.04	3.47	Schistosoma mansoni	1
1285	Smp_126500	Smp_126500	546, 547	tensin, putative	Smp_126500	107.7	LLSPNQQyYATPSYN;LSPNQQYyATPSYNK	LLSPNQQY*Y*ATPSYNK	2	1023.93	13220		39.31		3.144		-0.1457		0.2063		6		3.35		Schistosoma mansoni	1
1286	Smp_126500	Smp_126500	546, 547	tensin, putative	Smp_126500	107.7	LLSPNQQyYATPSYN;LSPNQQYyATPSYNK	LLSPNQQY*Y*ATPSYNK	3	682.958	13232	13249	39.35	39.67	4.382	3.906	0.3067	0.2558	0.3174	0.1586	1	1	4.44	3.42	Schistosoma mansoni	1
1287	Smp_126500	Smp_126500	546, 547	tensin, putative	Smp_126500	107.7	LLSPNQQyYATPSYN;LSPNQQYyATPSYNK	LLSPNQQY*Y*ATPSYNKLANR	3	834.38		16245		47.78		2.568		0.397		0.0426		558		1.69	Schistosoma mansoni	1
1288	Smp_126500	Smp_126500	547	tensin, putative	Smp_126500	107.7	LSPNQQYyATPSYNK	LLSPNQQYY*ATPSYNK	2	983.951	14372	14327	42.39	42.55	3.889	3.936	0.2295	0.312	0.3779	0.3622	1	1	4.39	4.18	Schistosoma mansoni	1
1289	Smp_126500	Smp_126500	547	tensin, putative	Smp_126500	107.7	LSPNQQYyATPSYNK	LLSPNQQYY*ATPSYNK	3	656.303	14387	14323	42.43	42.54	4.144	3.503	0.171	0.2092	0.3221	0.2543	1	1	4.36	3.62	Schistosoma mansoni	1
1290	Smp_126500	Smp_126500	547, 551	tensin, putative	Smp_126500	107.7	LSPNQQYyATPSYNK;QQYYATPsYNKLANR	LLSPNQQYY*ATPS*YNKLANR	3	834.38	15114	15020	44.39	44.43	2.664	2.304	-0.0742	-0.0425	0.2019	0.1645	620	28	2.46	2.41	Schistosoma mansoni	1	1
1291	Smp_126500	Smp_126500	551	tensin, putative	Smp_126500	107.7	QQYYATPsYNKLANR	LLSPNQQYYATPS*YNK	3	656.303	14884	14862	43.77	44	3.295	3.604	-0.0835	0.5094	0.2385	0.3178	1	1	3.62	3.9	Schistosoma mansoni		1
1292	Smp_126500	Smp_126500	551	tensin, putative	Smp_126500	107.7	QQYYATPsYNKLANR	LLSPNQQYYATPS*YNK	3	656.303		14843		43.95		3.285		0.2233		0.2734		8		3.59	Schistosoma mansoni		1
1293	Smp_126500	Smp_126500	552	tensin, putative	Smp_126500	107.7	QYYATPSyNKLANRS	LLSPNQQYYATPSY*NK	2	983.951	14949		43.95		3.592		1.5681		0.3989		1		4.26		Schistosoma mansoni	1
1294	Smp_126500	Smp_126500	559	tensin, putative	Smp_126500	107.7	YNKLANRsYAPGLEQ	S*YAPGLEQQDGFR	2	774.33	14450		42.6		3.45		0.2855		0.3676		1		4.23		Schistosoma mansoni		1
1295	Smp_126500	Smp_126500	559	tensin, putative	Smp_126500	107.7	YNKLANRsYAPGLEQ	S*YAPGLEQQDGFR	3	516.556	14439		42.57		3.207		-0.1124		0.2104		1		3.55		Schistosoma mansoni		1
1296	Smp_126500	Smp_126500	560	tensin, putative	Smp_126500	107.7	NKLANRSyAPGLEQQ	SY*APGLEQQDGFR	2	774.33	14270	14289	42.1	42.44	3.088	2.752	0.7642	0.5874	0.3742	0.3251	1	1	4.06	3.56	Schistosoma mansoni	1
1297	Smp_126500	Smp_126500	560	tensin, putative	Smp_126500	107.7	NKLANRSyAPGLEQQ	SY*APGLEQQDGFR	3	516.556		14380		42.69		3.468		-0.1127		0.2688		1		3.74	Schistosoma mansoni	1
1298	Smp_126500	Smp_126500	578	tensin, putative	Smp_126500	107.7	RTIATTNyHREMHTS	TIATTNY*HR	2	578.761	3221	3306	12.16	12.38	2.04	2.333	0.1877	0.0063	0.1676	0.3286	2	1	2.9	3.52	Schistosoma mansoni	1
1299	Smp_126500	Smp_126500	589, 591	tensin, putative	Smp_126500	107.7	MHTSGPQsPYLGTMR;TSGPQSPyLGTMRQN	EMHTSGPQS*PY*LGTM#R	3	656.586		9551		29.55		2.571		0.2442		0.1068		5		2.61	Schistosoma mansoni	1	1
1300	Smp_126500	Smp_126500	591	tensin, putative	Smp_126500	107.7	TSGPQSPyLGTMRQN	EM#HTSGPQSPY*LGTM#R	2	952.389		7806		24.74		2.945		0.4027		0.4326		1		4	Schistosoma mansoni	1
1301	Smp_126500	Smp_126500	591	tensin, putative	Smp_126500	107.7	TSGPQSPyLGTMRQN	EM#HTSGPQSPY*LGTM#R	3	635.262	7818	7902	24.58	25	2.389	2.569	0.172	0.1692	0.0343	0.1584	231	10	2.24	2.81	Schistosoma mansoni	1
1302	Smp_126500	Smp_126500	591	tensin, putative	Smp_126500	107.7	TSGPQSPyLGTMRQN	EMHTSGPQSPY*LGTM#R	2	944.392	9344	9423	28.79	29.2	3.183	3.115	1.2605	0.8735	0.3475	0.4007	1	1	3.88	3.92	Schistosoma mansoni	1
1303	Smp_126500	Smp_126500	591	tensin, putative	Smp_126500	107.7	TSGPQSPyLGTMRQN	EMHTSGPQSPY*LGTM#R	2	944.392	9384		28.9		1.988		1.2605		0.0042		23		1.95		Schistosoma mansoni	1
1304	Smp_126500	Smp_126500	591	tensin, putative	Smp_126500	107.7	TSGPQSPyLGTMRQN	EMHTSGPQSPY*LGTM#R	3	629.93	9266		28.58		2.583		0.3993		0.0825		1		2.67		Schistosoma mansoni	1
1305	Smp_126500	Smp_126500	591	tensin, putative	Smp_126500	107.7	TSGPQSPyLGTMRQN	EMHTSGPQSPY*LGTMR	3	624.599	12442		37.19		2.935		-0.1706		0.2144		1		3.35		Schistosoma mansoni	1
1306	Smp_126500	Smp_126500	601	tensin, putative	Smp_126500	107.7	TMRQNSQyEATPIVN	NSQY*EATPIVNR	2	736.332	9232	9363	28.49	29.03	3.251	3.279	0.3517	0.2034	0.3014	0.3457	1	1	3.9	3.93	Schistosoma mansoni	1
1307	Smp_126500	Smp_126500	601	tensin, putative	Smp_126500	107.7	TMRQNSQyEATPIVN	NSQY*EATPIVNR	2	736.332		9290		28.83		3.255		0.3202		0.3924		1		4.1	Schistosoma mansoni	1
1308	Smp_126500	Smp_126500	601	tensin, putative	Smp_126500	107.7	TMRQNSQyEATPIVN	QNSQY*EATPIVNR	2	800.362	9370	9233	28.86	28.66	3.223	3.754	0.1005	-0.043	0.3896	0.2885	1	1	4.22	3.89	Schistosoma mansoni	1
1309	Smp_126500	Smp_126500	601	tensin, putative	Smp_126500	107.7	TMRQNSQyEATPIVN	QNSQY*EATPIVNR	2	800.362	9189	9409	28.37	29.16	3.669	3.305	0.0636	-0.0144	0.3917	0.3775	1	1	4.43	4.04	Schistosoma mansoni	1
1310	Smp_126500	Smp_126500	601	tensin, putative	Smp_126500	107.7	TMRQNSQyEATPIVN	QNSQY*EATPIVNR	3	533.91	9220	9265	28.46	28.76	3.169	2.577	-0.0751	-0.1215	0.1806	0.1577	2	1	3.42	2.89	Schistosoma mansoni	1
1311	Smp_126500	Smp_126500	836	tensin, putative	Smp_126500	107.7	ILSLAQTySDGLPKR	ILSLAQTY*SDGLPK	2	793.397	20099	19969	57.92	57.96	4.415	4.05	0.205	0.8245	0.3643	0.3672	1	1	4.65	4.28	Schistosoma mansoni	1
1312	Smp_126500	Smp_126500	836	tensin, putative	Smp_126500	107.7	ILSLAQTySDGLPKR	ILSLAQTY*SDGLPK	3	529.267		20063		58.22		1.948		0.239		0.0163		695		1.56	Schistosoma mansoni	1
1313	Smp_126500	Smp_126500	836	tensin, putative	Smp_126500	107.7	ILSLAQTySDGLPKR	ILSLAQTY*SDGLPKR	2	871.448	16987		49.44		2.193		1.7495		0.2059		2		2.68		Schistosoma mansoni	1
1314	Smp_126500	Smp_126500	837	tensin, putative	Smp_126500	107.7	LSLAQTYsDGLPKRC	ILSLAQTYS*DGLPKR	2	871.448		16869		49.48		2.757		-0.3076		0.3807		1		3.56	Schistosoma mansoni		1
1315	Smp_126510	Smp_126510	139	expressed protein	Smp_126510	37.6	ETRRLNEyTDNSIAT	RLNEY*TDNSIATR	2	816.872		8194		25.8		4.096		0.4158		0.4748		2		3.66	Schistosoma mansoni	1
1316	Smp_126510	Smp_126510	139	expressed protein	Smp_126510	37.6	ETRRLNEyTDNSIAT	RLNEY*TDNSIATR	3	544.917	8078		25.29		2.289		-0.096		0.0161		43		1.09		Schistosoma mansoni	1
1317	Smp_126510	Smp_126510	139	expressed protein	Smp_126510	37.6	ETRRLNEyTDNSIAT	RLNEY*TDNSIATRYPNQLNQQPYYK	4	793.124	16277	16204	47.52	47.67	4.498	3.943	0.6698	0.5176	0.2441	0.2799	1	1	2.56	2.42	Schistosoma mansoni	1
1318	Smp_126510	Smp_126510	140	expressed protein	Smp_126510	37.6	TRRLNEYtDNSIATR	RLNEYT*DNSIATR	2	816.872	8081		25.3		4.288		-0.01		0.4443		1		3.68		Schistosoma mansoni		1
1319	Smp_126510	Smp_126510	140	expressed protein	Smp_126510	37.6	TRRLNEYtDNSIATR	RLNEYT*DNSIATRYPNQLNQQPYYK	3	1057.16	16302	16211	47.59	47.69	5.201	4.579	-1.4453	-0.0455	0.3678	0.3463	1	1	3.26	2.93	Schistosoma mansoni		1
1320	Smp_126510	Smp_126510	140	expressed protein	Smp_126510	37.6	TRRLNEYtDNSIATR	RLNEYT*DNSIATRYPNQLNQQPYYK	3	1057.16	16285		47.54		4.778		-0.2491		0.3548		2		3.08		Schistosoma mansoni		1
1321	Smp_126510	Smp_126510	140	expressed protein	Smp_126510	37.6	TRRLNEYtDNSIATR	RLNEYT*DNSIATRYPNQLNQQPYYK	4	793.124		16275		47.86		3.131		0.5176		0.0416		5		1.1	Schistosoma mansoni		1
1322	Smp_126510	Smp_126510	21	expressed protein	Smp_126510	37.6	VSPSSRSyETSVMKV	SY*ETSVM#K	2	520.704	3279		12.32		2.503		-0.4619		0.3028		1		2.59		Schistosoma mansoni	1
1323	Smp_126510	Smp_126510	21	expressed protein	Smp_126510	37.6	VSPSSRSyETSVMKV	SY*ETSVMK	2	512.707	6769	6900	21.77	22.27	2.384	2.223	-0.2147	-0.2562	0.1771	0.2401	1	1	2.05	2.18	Schistosoma mansoni	1
1324	Smp_126510	Smp_126510	302	expressed protein	Smp_126510	37.6	QTLKSGSsQYLNDGF	SGSS*QYLNDGFWTTYSLK	3	711.977	26607		75.96		3.337		0.8525		0.3487		1		2.92		Schistosoma mansoni		1
1325	Smp_126510	Smp_126510	304	expressed protein	Smp_126510	37.6	LKSGSSQyLNDGFWT	SGSSQY*LNDGFWTTYSLK	2	1067.46		26381		75.88		3.945		0.6149		0.4174		1		3.37	Schistosoma mansoni	1
1326	Smp_126510	Smp_126510	304	expressed protein	Smp_126510	37.6	LKSGSSQyLNDGFWT	SGSSQY*LNDGFWTTYSLK	3	711.977		26356		75.8		3.763		-0.1302		0.3003		45		2.87	Schistosoma mansoni	1
1327	Smp_126510	Smp_126510	304	expressed protein	Smp_126510	37.6	LKSGSSQyLNDGFWT	SGSSQY*LNDGFWTTYSLKK	3	754.675	22978	22761	65.8	65.64	2.736	2.831	0.2351	0.6964	0.1937	0.2582	1	2	1.86	2.09	Schistosoma mansoni	1
1328	Smp_126510	Smp_126510	313	expressed protein	Smp_126510	37.6	NDGFWTTySLKKLEQ	SGSSQYLNDGFWTTY*SLKK	3	754.675	22145	22001	63.52	63.58	3.164	3.084	0.3333	0.2108	0.2518	0.1675	2	6	2.28	1.88	Schistosoma mansoni	1
1329	Smp_126510	Smp_126510	314	expressed protein	Smp_126510	37.6	DGFWTTYsLKKLEQF	SGSSQYLNDGFWTTYS*LKK	3	754.675		21797		63.01		3.597		0.1231		0.2657		2		2.51	Schistosoma mansoni		1
1330	Smp_126510	Smp_126510	54	expressed protein	Smp_126510	37.6	RHRNEALyYVDSGGN	HRNEALY*YVDSGGNVHGPM#DQR	3	871.043	13094	13099	38.96	39.25	3.947	2.799	-1.1637	0.5331	0.3168	0.0737	18	179	2.74	1.15	Schistosoma mansoni	1
1331	Smp_126510	Smp_126510	54	expressed protein	Smp_126510	37.6	RHRNEALyYVDSGGN	HRNEALY*YVDSGGNVHGPM#DQR	4	653.534	13066	13241	38.89	39.65	2.862	3.224	0.1296	0.012	0.2333	0.1841	1	1	2.05	1.98	Schistosoma mansoni	1
1332	Smp_126510	Smp_126510	54	expressed protein	Smp_126510	37.6	RHRNEALyYVDSGGN	HRNEALY*YVDSGGNVHGPM#DQR	4	653.534	13254	13047	39.41	39.1	3.489	2.622	-0.1468	-0.0036	0.3258	0.13	1	1	2.69	1.49	Schistosoma mansoni	1
1333	Smp_126510	Smp_126510	54	expressed protein	Smp_126510	37.6	RHRNEALyYVDSGGN	HRNEALY*YVDSGGNVHGPMDQR	4	649.535	15336		44.98		3.8		-0.2575		0.334		6		2.86		Schistosoma mansoni	1
1334	Smp_126510;Smp_116100	Smp_126510;Smp_116100	90; 25	expressed protein	Smp_126510;Smp_116100	37.6	FIPGSRYyLGDNLTS	SGQFIPGSRYY*LGDNLTSER	3	780.693		20364		59.05		2.96		0.6511		0.2298		1		2.01	Schistosoma mansoni	1
1335	Smp_126520	Smp_126520	213	signal transducing adapter molecule (stam), putative	Smp_126520	64	NSLSTYStSTSSSNP	TSLYPSCSQLPFNSLSTYST*STSSSNPSK	3	1070.14	23619		67.5		4.114		1.0051		0.3087		3		2.51		Schistosoma mansoni		1
1336	Smp_126800	Smp_126800	1113	mkiaa1688 protein, putative	Smp_126800	162.7	QQQNDNNyANDSDLS	VVQLCDSEQQQNDNNY*ANDSDLSSR	3	993.74	13223		39.32		5.14		1.7669		0.4163		1		3.43		Schistosoma mansoni	1
1337	Smp_126840	Smp_126840	817, 822	expressed protein	Smp_126840	114.8	KNKFLRVsESDIYVN;RVSESDIyVNASNIH	FLRVS*ESDIY*VNASNIHSSPQPAAPIPM#AK	4	854.65	20953		60.22		3.687		0.5454		0.1544		2		1.66		Schistosoma mansoni	1
1338	Smp_126840	Smp_126840	822	expressed protein	Smp_126840	114.8	RVSESDIyVNASNIH	VSESDIY*VNASNIHSSPQPAAPIPM#AK	3	973.791	16849	16707	49.09	49.05	5.398	4.402	0.4269	0.4239	0.3886	0.3765	1	1	3.59	2.98	Schistosoma mansoni	1
1339	Smp_126840	Smp_126840	822	expressed protein	Smp_126840	114.8	RVSESDIyVNASNIH	VSESDIY*VNASNIHSSPQPAAPIPM#AK	3	973.791	16656	16521	48.56	48.54	5.03	4.911	0.3621	0.4718	0.468	0.376	1	1	3.74	3.21	Schistosoma mansoni	1
1340	Smp_126840	Smp_126840	822	expressed protein	Smp_126840	114.8	RVSESDIyVNASNIH	VSESDIY*VNASNIHSSPQPAAPIPM#AK	4	730.595	16666		48.59		3.088		-1.3201		0.1842		581		1.3		Schistosoma mansoni	1
1341	Smp_126840	Smp_126840	822	expressed protein	Smp_126840	114.8	RVSESDIyVNASNIH	VSESDIY*VNASNIHSSPQPAAPIPMAK	3	968.46	18633	18479	53.91	53.85	5.232	4.222	0.916	0.1983	0.3977	0.2258	1	1	3.52	2.31	Schistosoma mansoni	1
1342	Smp_126840	Smp_126840	822	expressed protein	Smp_126840	114.8	RVSESDIyVNASNIH	VSESDIY*VNASNIHSSPQPAAPIPMAK	3	968.46	18623		53.88		4.452		0.916		0.4379		1		3.32		Schistosoma mansoni	1
1343	Smp_126840	Smp_126840	866	expressed protein	Smp_126840	114.8	TGDFVNEyGLERSSV	KKQPPQDSLNDDKQSVTGDFVNEY*GLER	4	822.636	15874	15836	46.44	46.69	3.641	4.352	0.6735	1.1172	0.1332	0.2199	4	3	1.25	1.82	Schistosoma mansoni	1
1344	Smp_127040.2;Smp_127040.1	Smp_127040.2;Smp_127040.1	835; 835	expressed protein	Smp_127040.2;Smp_127040.1	122.9	CPLLLSPsEYEPVKV	LAQDYSCPLLLSPS*EYEPVKVQFR	3	973.805	25578		73.01		2.777		2.6534		0.1789		2		1.18		Schistosoma mansoni		1
1345	Smp_127190	Smp_127190	842	hypothetical protein	Smp_127190	118.2	PIVPEPTyATLATLS	HGVSPIVPEPTY*ATLATLSK	3	721.036	23644		67.57		2.929		-0.6298		0.0598		34		1.16		Schistosoma mansoni	1
1346	Smp_127440	Smp_127440	695	expressed protein	Smp_127440	244.9	EFRNLIYsDPLRFAS	NLIYS*DPLR	2	585.781	18548		53.67		1.983		-0.2954		0.1		7		1.17		Schistosoma mansoni		1
1347	Smp_127510	Smp_127510	1191	myosin XV, putative	Smp_127510	279.9	SIKDSQGtDYGKPSD	CGDQTSIKDSQGT*DYGKPSDYLKPPLSR	4	799.118	15273		44.82		3.419		0.2468		0.0866		25		1.28		Schistosoma mansoni		1
1348	Smp_127510	Smp_127510	1193	myosin XV, putative	Smp_127510	279.9	KDSQGTDyGKPSDYL	CGDQTSIKDSQGTDY*GKPSDYLKPPLSR	4	799.118		15181		44.88		4.447		-0.3796		0.3025		14		2.51	Schistosoma mansoni	1
1349	Smp_127650	Smp_127650	66	secretory carrier membrane protein, putative	Smp_127650	35.7	PIPPTEMySPYAKAT	NYVFDIPPPPIPPTEM#Y*SPYAK	3	878.074		27585		79.45		2.751		0.1581		0.1922		28		1.56	Schistosoma mansoni	1
1350	Smp_127650	Smp_127650	69	secretory carrier membrane protein, putative	Smp_127650	35.7	PTEMYSPyAKATAGG	NYVFDIPPPPIPPTEM#YSPY*AK	3	878.074	27654		79		2.665		-0.0379		0.1092		171		1.17		Schistosoma mansoni	1
1351	Smp_127680	Smp_127680	1707	rabconnectin-related	Smp_127680	450.5	ANKSSHLyGFSIWSL	SSHLY*GFSIWSLKPAALAR	3	728.705	26878	26659	76.74	76.7	3.706	3.688	-7.1342	-0.0152	0.3828	0.3719	1	1	2.59	2.86	Schistosoma mansoni	1
1352	Smp_127680	Smp_127680	628	rabconnectin-related	Smp_127680	450.5	SRDNKFGyESSFTLT	FGY*ESSFTLTPNINNR	2	970.433		21943		63.42		3.862		-1.9629		0.4428		1		3.13	Schistosoma mansoni	1
1353	Smp_127680	Smp_127680	628	rabconnectin-related	Smp_127680	450.5	SRDNKFGyESSFTLT	FGY*ESSFTLTPNINNR	3	647.291	22095	21959	63.38	63.46	3.34	2.97	0.3675	0.0635	0.2257	0.1058	73	53	2.24	1.53	Schistosoma mansoni	1
1354	Smp_127680	Smp_127680	630	rabconnectin-related	Smp_127680	450.5	DNKFGYEsSFTLTPN	DNKFGYES*SFTLTPNINNR	3	766.346		20383		59.1		4.406		0.38		0.286		2		2.67	Schistosoma mansoni		1
1355	Smp_127800	Smp_127800	415	sap-97, putative	Smp_127800	112.9	TSRINHLyQNRKQYH	INHLY*QNRK	2	633.311	2562		10.35		2.127		0.2487		0.0949		7		1.08		Schistosoma mansoni	1
1356	Smp_127810	Smp_127810	1074	expressed protein	Smp_127810	180.8	QQSCNSHyFGSQQPL	QQSCNSHY*FGSQQPLDR	3	711.293	10884	10921	32.98	33.28	3.231	2.799	0.4498	0.3245	0.3366	0.138	1	24	3.09	2.17	Schistosoma mansoni	1
1357	Smp_127810	Smp_127810	1184	expressed protein	Smp_127810	180.8	AGALQDGsGYGTLVQ	EPPTGGGGVNAGALQDGS*GYGTLVQR	3	846.726		16806		49.31		4.087		17.1624		0.3583		2		2.38	Schistosoma mansoni		1
1358	Smp_127810	Smp_127810	1186	expressed protein	Smp_127810	180.8	ALQDGSGyGTLVQRG	EPPTGGGGVNAGALQDGSGY*GTLVQR	3	846.726	16698	16392	48.68	48.18	5.916	5.645	0.2747	0.2576	0.5169	0.5042	1	1	4.8	4.67	Schistosoma mansoni	1
1359	Smp_127810	Smp_127810	1186	expressed protein	Smp_127810	180.8	ALQDGSGyGTLVQRG	EPPTGGGGVNAGALQDGSGY*GTLVQR	3	846.726	16489	16602	48.11	48.76	4.947	5.505	0.2775	0.3298	0.4325	0.4902	1	1	4.02	4.55	Schistosoma mansoni	1
1360	Smp_127810	Smp_127810	1186	expressed protein	Smp_127810	180.8	ALQDGSGyGTLVQRG	EPPTGGGGVNAGALQDGSGY*GTLVQR	3	846.726	16676	16413	48.62	48.24	5.743	4.963	0.2754	0.2814	0.4881	0.4935	1	1	4.61	4.32	Schistosoma mansoni	1
1361	Smp_127810	Smp_127810	1186	expressed protein	Smp_127810	180.8	ALQDGSGyGTLVQRG	EPPTGGGGVNAGALQDGSGY*GTLVQR	3	846.726		16733		49.12		4.06		-4.0437		0.3569		1		3.13	Schistosoma mansoni	1
1362	Smp_127810	Smp_127810	1186	expressed protein	Smp_127810	180.8	ALQDGSGyGTLVQRG	EPPTGGGGVNAGALQDGSGY*GTLVQR	3	846.726		16764		49.2		2.721		-2.7914		0.0285		27		1.28	Schistosoma mansoni	1
1363	Smp_127810	Smp_127810	1186	expressed protein	Smp_127810	180.8	ALQDGSGyGTLVQRG	QM#VLNQQQNFYPASM#TPGGGASLKREPPTGGGGVNAGALQDGSGY*GTLVQR	5	1055.7	19194	18852	55.41	54.88	5.324	4.259	1.8502	-0.1129	0.1977	0.1891	1	29	2.22	1.84	Schistosoma mansoni	1
1364	Smp_127810	Smp_127810	1186	expressed protein	Smp_127810	180.8	ALQDGSGyGTLVQRG	QM#VLNQQQNFYPASM#TPGGGASLKREPPTGGGGVNAGALQDGSGY*GTLVQR	5	1055.7		18656		54.33		4.544		0.2482		0.2553		1		2.25	Schistosoma mansoni	1
1365	Smp_127810	Smp_127810	1186	expressed protein	Smp_127810	180.8	ALQDGSGyGTLVQRG	QM#VLNQQQNFYPASMTPGGGASLKREPPTGGGGVNAGALQDGSGY*GTLVQR	5	1052.5	20612	20370	59.34	59.06	4.167	4.066	1.6779	1.3235	0.1133	0.1768	9	11	1.35	1.65	Schistosoma mansoni	1
1366	Smp_127810	Smp_127810	1186	expressed protein	Smp_127810	180.8	ALQDGSGyGTLVQRG	QMVLNQQQNFYPASMTPGGGASLKREPPTGGGGVNAGALQDGSGY*GTLVQR	5	1049.3		21462		62.07		3.604		-0.1288		0.1369		4		1.35	Schistosoma mansoni	1
1367	Smp_127810	Smp_127810	1186	expressed protein	Smp_127810	180.8	ALQDGSGyGTLVQRG	REPPTGGGGVNAGALQDGSGY*GTLVQR	3	898.759	14744	15101	43.4	44.66	6.617	5.858	0.2108	0.0638	0.4594	0.4478	1	1	4.7	4.36	Schistosoma mansoni	1
1368	Smp_127810	Smp_127810	1186	expressed protein	Smp_127810	180.8	ALQDGSGyGTLVQRG	REPPTGGGGVNAGALQDGSGY*GTLVQR	3	898.759	14959	15229	43.98	45.02	5.567	5.788	0.3076	0.247	0.4047	0.4527	1	1	3.99	4.34	Schistosoma mansoni	1
1369	Smp_127810	Smp_127810	1186	expressed protein	Smp_127810	180.8	ALQDGSGyGTLVQRG	REPPTGGGGVNAGALQDGSGY*GTLVQR	3	898.759	15365	15049	45.05	44.51	4.113	5.686	-0.3817	0.0422	0.266	0.4839	7	1	2.74	4.42	Schistosoma mansoni	1
1370	Smp_127810	Smp_127810	1186	expressed protein	Smp_127810	180.8	ALQDGSGyGTLVQRG	REPPTGGGGVNAGALQDGSGY*GTLVQR	3	898.759	15257	14638	44.77	43.41	5.749	6.904	-0.2948	0.206	0.4347	0.4344	1	1	4.18	4.78	Schistosoma mansoni	1
1371	Smp_127810	Smp_127810	1186	expressed protein	Smp_127810	180.8	ALQDGSGyGTLVQRG	REPPTGGGGVNAGALQDGSGY*GTLVQR	3	898.759	15155	14854	44.5	43.98	5.456	6.646	-0.375	0.1487	0.4997	0.4878	1	1	4.3	4.88	Schistosoma mansoni	1
1372	Smp_127810	Smp_127810	1188	expressed protein	Smp_127810	180.8	QDGSGYGtLVQRGGG	REPPTGGGGVNAGALQDGSGYGT*LVQR	4	674.321	14732		43.36		3.828		1.0243		0.1698		38		2.24		Schistosoma mansoni		1
1373	Smp_127810	Smp_127810	1547	expressed protein	Smp_127810	180.8	HSRHNSMtYQQHHHF	HNSM#T*YQQHHHFNPDSLSR	3	811.338		6570		21.33		2.597		0.6724		0.1657		172		2.01	Schistosoma mansoni		1
1374	Smp_127810	Smp_127810	1547	expressed protein	Smp_127810	180.8	HSRHNSMtYQQHHHF	HNSMT*YQQHHHFNPDSLSR	3	806.006		8349		26.22		3.39		1.4517		0.3331		1		3.1	Schistosoma mansoni		1
1375	Smp_127810	Smp_127810	1547	expressed protein	Smp_127810	180.8	HSRHNSMtYQQHHHF	HNSMT*YQQHHHFNPDSLSR	4	604.756	8154		25.5		4.014		0.1727		0.4128		5		3.77		Schistosoma mansoni		1
1376	Smp_127810	Smp_127810	1548	expressed protein	Smp_127810	180.8	SRHNSMTyQQHHHFN	HNSM#TY*QQHHHFNPDSLSR	3	811.338	6408		20.76		2.972		1.5743		0.2517		2		2.51		Schistosoma mansoni	1
1377	Smp_127810	Smp_127810	1548	expressed protein	Smp_127810	180.8	SRHNSMTyQQHHHFN	HNSMTY*QQHHHFNPDSLSR	3	806.006	8183		25.58		3.994		1.1326		0.4583		1		3.83		Schistosoma mansoni	1
1378	Smp_127810	Smp_127810	1548	expressed protein	Smp_127810	180.8	SRHNSMTyQQHHHFN	HNSMTY*QQHHHFNPDSLSR	4	604.756		8307		26.11		3.497		0.1835		0.262		2		3	Schistosoma mansoni	1
1379	Smp_127810	Smp_127810	1548, 1558	expressed protein	Smp_127810	180.8	SRHNSMTyQQHHHFN;HHHFNPDsLSRHMGG	HNSM#TY*QQHHHFNPDS*LSR	4	628.747	7451		23.61		2.767		0.347		0.0164		37		1.59		Schistosoma mansoni	1
1380	Smp_127810	Smp_127810	1580	expressed protein	Smp_127810	180.8	ASGSSGVyHPSGSGT	HM#GGGSGVGAAASGSSGVY*HPSGSGTTGLLVGPPPR	4	829.636	15125	14921	44.43	44.15	4.684	3.684	-0.2786	-0.2621	0.3373	0.2515	1	1	3.27	2.54	Schistosoma mansoni	1
1381	Smp_127810	Smp_127810	1580	expressed protein	Smp_127810	180.8	ASGSSGVyHPSGSGT	HM#GGGSGVGAAASGSSGVY*HPSGSGTTGLLVGPPPR	4	829.636		14931		44.18		4.294		-0.2818		0.2832		1		2.94	Schistosoma mansoni	1
1382	Smp_127810	Smp_127810	1601	expressed protein	Smp_127810	180.8	PPPRIRDySEYGIPR	IRDY*SEYGIPR	3	483.557		12779		38.36		3.587		-0.2386		0.2254		1		2.88	Schistosoma mansoni	1
1383	Smp_127810	Smp_127810	1601, 1604	expressed protein	Smp_127810	180.8	PPPRIRDySEYGIPR;RIRDYSEyGIPRGIG	IRDY*SEY*GIPR	2	764.815	11793	11889	35.41	35.95	2.554	2.651	0.2374	0.2531	0.1738	0.1247	1	1	2.08	2.01	Schistosoma mansoni	1
1384	Smp_127810	Smp_127810	1601, 1604	expressed protein	Smp_127810	180.8	PPPRIRDySEYGIPR;RIRDYSEyGIPRGIG	IRDY*SEY*GIPR	3	510.213	11830	11893	35.51	35.96	3.329	3.047	-0.2679	-0.2679	0.1817	0.2375	1	1	2.52	2.68	Schistosoma mansoni	1
1385	Smp_127810	Smp_127810	1602	expressed protein	Smp_127810	180.8	PPRIRDYsEYGIPRG	IRDYS*EYGIPR	2	724.832	12759	12778	38.04	38.36	2.751	2.776	-0.0267	-0.114	0.2693	0.2758	2	1	2.54	2.66	Schistosoma mansoni		1
1386	Smp_127810	Smp_127810	1602	expressed protein	Smp_127810	180.8	PPRIRDYsEYGIPRG	IRDYS*EYGIPR	3	483.557	12770		38.08		3.279		-0.1155		0.2553		1		2.79		Schistosoma mansoni		1
1387	Smp_127810	Smp_127810	1604	expressed protein	Smp_127810	180.8	RIRDYSEyGIPRGIG	DYSEY*GIPR	2	590.24	12728	12728	37.96	38.22	2.553	2.202	-0.1184	0.0101	0.3834	0.2343	1	1	3.13	2.47	Schistosoma mansoni	1
1388	Smp_127810	Smp_127810	1604	expressed protein	Smp_127810	180.8	RIRDYSEyGIPRGIG	IRDYSEY*GIPR	2	724.832	12938	12956	38.54	38.86	3.045	3.302	-0.0685	-0.0974	0.3439	0.3179	1	1	2.97	3.07	Schistosoma mansoni	1
1389	Smp_127810	Smp_127810	1604	expressed protein	Smp_127810	180.8	RIRDYSEyGIPRGIG	IRDYSEY*GIPR	3	483.557	12966	12955	38.61	38.86	2.721	3.522	-0.1312	-0.2487	0.2661	0.3449	1	1	2.57	3.33	Schistosoma mansoni	1
1390	Smp_127810	Smp_127810	1604	expressed protein	Smp_127810	180.8	RIRDYSEyGIPRGIG	RDYSEY*GIPR	2	668.29		12874		38.63		1.821		1.0101		0.1422		5		1.68	Schistosoma mansoni	1
1391	Smp_127810	Smp_127810	1604	expressed protein	Smp_127810	180.8	RIRDYSEyGIPRGIG	SEY*GIPR	2	451.194	12860	12880	38.32	38.64	1.643	2.019	0.5461	-0.6975	0.1048	0.1897	1	1	1.66	2.22	Schistosoma mansoni	1
1392	Smp_127810	Smp_127810	1650	expressed protein	Smp_127810	180.8	TNHGSVYyDGHYREG	GIGLPPTPAAAGGGGQPQPPQHNVLM#SPGGVNNNTNHGSVYY*DGHYR	5	970.249		17101		50.13		3.386		-0.4578		0.1519		3		1.74	Schistosoma mansoni	1
1393	Smp_128240	Smp_128240	131	hypothetical protein	Smp_128240	36.1	KHGPIVLyHNPRNSA	HGPIVLY*HNPR	3	461.562	8853	8935	27.44	27.84	2.862	2.855	-0.2075	-0.2558	0.3627	0.3233	1	1	2.82	2.62	Schistosoma mansoni	1
1394	Smp_128240	Smp_128240	140, 157	hypothetical protein	Smp_128240	36.1	NPRNSAQsNYGSSCP;QHFMNITyEDTSNIP	NSAQS*NYGSSCPLNQHFM#NITY*EDTSNIPPLITK	4	1005.18		24501		70.48		3.44		0.1494		0.0842		4		1.35	Schistosoma mansoni	1	1
1395	Smp_128240	Smp_128240	244, 256	hypothetical protein	Smp_128240	36.1	APPLPDRsETYGSPS;SPSIQMVyDFNQSIN	ISDPFNESAPPLPDRS*ETYGSPSIQMVY*DFNQSINK	4	1051.71		29400		84.79		3.937		2.0841		0.1834		188		1.51	Schistosoma mansoni	1
1396	Smp_128240	Smp_128240	246, 256	hypothetical protein	Smp_128240	36.1	PLPDRSEtYGSPSIQ;SPSIQMVyDFNQSIN	ISDPFNESAPPLPDRSET*YGSPSIQM#VY*DFNQSINK	4	1055.71	25868		73.84		4.131		-1.4244		0.1491		3		1.66		Schistosoma mansoni	1	1
1397	Smp_128240	Smp_128240	247, 256	hypothetical protein	Smp_128240	36.1	LPDRSETyGSPSIQM;SPSIQMVyDFNQSIN	ISDPFNESAPPLPDRSETY*GSPSIQM#VY*DFNQSINK	4	1055.71	25887		73.89		4.27		-0.8462		0.2185		1		2.03		Schistosoma mansoni	1
1398	Smp_128240	Smp_128240	247, 256	hypothetical protein	Smp_128240	36.1	LPDRSETyGSPSIQM;SPSIQMVyDFNQSIN	ISDPFNESAPPLPDRSETY*GSPSIQM#VY*DFNQSINK	4	1055.71	25908		73.95		5.2		0.5922		0.248		3		2.61		Schistosoma mansoni	1
1399	Smp_128240	Smp_128240	247, 256	hypothetical protein	Smp_128240	36.1	LPDRSETyGSPSIQM;SPSIQMVyDFNQSIN	ISDPFNESAPPLPDRSETY*GSPSIQMVY*DFNQSINK	4	1051.71		29387		84.75		4.167		-0.1862		0.2405		478		1.75	Schistosoma mansoni	1
1400	Smp_128240	Smp_128240	251, 256	hypothetical protein	Smp_128240	36.1	SETYGSPsIQMVYDF;SPSIQMVyDFNQSIN	ISDPFNESAPPLPDRSETYGSPS*IQM#VY*DFNQSINK	4	1055.71		25707		73.94		3.261		-0.6916		0.1215		12		1.14	Schistosoma mansoni	1
1401	Smp_128240	Smp_128240	269, 286	hypothetical protein	Smp_128240	36.1	INKQRPQsPSNVSTF;NFNDSTTyRSIMNRD	QRPQS*PSNVSTFTNNFNDSTTY*R	3	941.059	17672		51.3		2.726		1.0701		0.1263		17		1.43		Schistosoma mansoni	1
1402	Smp_128240	Smp_128240	271, 286	hypothetical protein	Smp_128240	36.1	KQRPQSPsNVSTFTN;NFNDSTTyRSIMNRD	QRPQSPS*NVSTFTNNFNDSTTY*R	3	941.059		17614		51.55		4.406		-0.4194		0.1769		1		2.39	Schistosoma mansoni	1
1403	Smp_128240	Smp_128240	271, 286	hypothetical protein	Smp_128240	36.1	KQRPQSPsNVSTFTN;NFNDSTTyRSIMNRD	QRPQSPS*NVSTFTNNFNDSTTY*R	3	941.059		17640		51.61		3.457		-0.4194		0.2422		82		2.16	Schistosoma mansoni	1
1404	Smp_128240	Smp_128240	303, 313	hypothetical protein	Smp_128240	36.1	TNVSVINsPTFENRP;FENRPKIyRRTSSVC	DNITNVSVINS*PTFENRPKIY*R	3	913.096	19083	18958	55.12	55.17	3.855	4.154	0.5282	-0.1432	0.2134	0.381	2	2	2.2	2.96	Schistosoma mansoni	1
1405	Smp_128240	Smp_128240	305, 313	hypothetical protein	Smp_128240	36.1	VSVINSPtFENRPKI;FENRPKIyRRTSSVC	DNITNVSVINSPT*FENRPKIY*R	3	913.096		18949		55.14		2.877		-0.1432		0.1235		221		1.21	Schistosoma mansoni	1
1406	Smp_128380.3;Smp_128380.1;Smp_128380.2	Smp_128380.3;Smp_128380.1;Smp_128380.2	1238; 1238; 1238	glutamate synthase, putative	Smp_128380.3;Smp_128380.1;Smp_128380.2	203.3	VLVFPRDyRNALAKL	SINHFVLVFPRDY*R	3	614.973	21317	21160	61.22	61.22	2.479	2.464	0.0447	0.4007	0.2585	0.2781	1	4	1.93	2.03	Schistosoma mansoni	1
1407	Smp_128380.3;Smp_128380.1;Smp_128380.2	Smp_128380.3;Smp_128380.1;Smp_128380.2	1303; 1320; 1320	glutamate synthase, putative	Smp_128380.3;Smp_128380.1;Smp_128380.2	203.3	VKDWEEVyALKQIRQ	VKDWEEVY*ALK	2	730.347		17814		52.08		3.337		-0.4318		0.2922		1		2.5	Schistosoma mansoni	1
1408	Smp_128380.3;Smp_128380.1;Smp_128380.2	Smp_128380.3;Smp_128380.1;Smp_128380.2	1303; 1320; 1320	glutamate synthase, putative	Smp_128380.3;Smp_128380.1;Smp_128380.2	203.3	VKDWEEVyALKQIRQ	VKDWEEVY*ALK	3	487.234	17862	17810	51.81	52.07	3.919	4.183	0.1407	-0.3198	0.2163	0.1855	1	1	2.52	2.53	Schistosoma mansoni	1
1409	Smp_128380.3;Smp_128380.1;Smp_128380.2	Smp_128380.3;Smp_128380.1;Smp_128380.2	1303; 1320; 1320	glutamate synthase, putative	Smp_128380.3;Smp_128380.1;Smp_128380.2	203.3	VKDWEEVyALKQIRQ	VKDWEEVY*ALKQIR	3	619.648	19704	19647	56.83	57.09	3.128	3.79	0.3261	0.1492	0.1084	0.1832	1	1	1.45	2.11	Schistosoma mansoni	1
1410	Smp_128380.3;Smp_128380.1;Smp_128380.2	Smp_128380.3;Smp_128380.1;Smp_128380.2	939; 939; 939	glutamate synthase, putative	Smp_128380.3;Smp_128380.1;Smp_128380.2	203.3	TEPDEVHyGSLRQSD	LM#IKTEPDEVHY*GSLR	3	661.98	13150	13135	39.12	39.35	3.166	2.76	-0.13	0.0596	0.2695	0.1514	40	1	2.2	1.62	Schistosoma mansoni	1
1411	Smp_128730	Smp_128730	139	sec24-related A, B	Smp_128730	74.8	TQSATDPyQYPAYPN	VLTQSATDPY*QYPAYPNTLNCVEGR	3	979.776	20600		59.31		3.832		-0.5357		0.2708		18		2.3		Schistosoma mansoni	1
1412	Smp_128750	Smp_128750	916, 921, 922	titin, putative	Smp_128750	226	KKSRIQHsSSPLYSD;QHSSSPLySDGNSSG;HSSSPLYsDGNSSGK	SRIQHS*SSPLY*S*DGNSSGKPDLEIE	4	736.552	32540		93.51		3.495		5.3395		0.1478		13		1.29		Schistosoma mansoni	1	1
1413	Smp_128790	Smp_128790	213	tyrosine kinase	Smp_128790	118.6	CIERDLTyRAHEGAK	DLTY*RAHEGAK	2	670.803	3929	4121	14.05	14.66	2.746	2.205	-0.3643	-0.2501	0.2207	0.0889	1	1	1.92	1.17	Schistosoma mansoni	1
1414	Smp_128790	Smp_128790	554	tyrosine kinase	Smp_128790	118.6	PSSRQFSyVDPIPLD	QFSY*VDPIPLDNSLTR	2	972.959	25213	24970	71.95	71.83	2.391	3.187	3.5631	1.0279	0.1386	0.288	1	1	1.3	2.39	Schistosoma mansoni	1
1415	Smp_128790	Smp_128790	554	tyrosine kinase	Smp_128790	118.6	PSSRQFSyVDPIPLD	QFSY*VDPIPLDNSLTR	2	972.959		25015		71.95		2.501		2.878		0.1355		1		1.37	Schistosoma mansoni	1
1416	Smp_128790	Smp_128790	630	tyrosine kinase	Smp_128790	118.6	SNFLNESySGNNVSS	SM#DSNFLNESY*SGNNVSSKPNVHPTNISSSVFQEELR	4	1053.47	21890	21740	62.82	62.85	3.928	4.225	-1.7759	-0.5778	0.2611	0.236	1	2	2.1	2.19	Schistosoma mansoni	1
1417	Smp_128790	Smp_128790	711	tyrosine kinase	Smp_128790	118.6	SVSNSSPyFTIPRLR	SSVSNSSPY*FTIPR	2	811.366	18627	18561	53.89	54.08	2.91	3.82	0.5032	0.19	0.2913	0.3381	1	1	2.38	2.99	Schistosoma mansoni	1
1418	Smp_128790	Smp_128790	711	tyrosine kinase	Smp_128790	118.6	SVSNSSPyFTIPRLR	SSVSNSSPY*FTIPR	2	811.366	18797		54.37		3.641		-0.0612		0.392		1		3.13		Schistosoma mansoni	1
1419	Smp_128790	Smp_128790	711	tyrosine kinase	Smp_128790	118.6	SVSNSSPyFTIPRLR	SSVSNSSPY*FTIPR	3	541.247	18837	18709	54.47	54.48	2.287	2.496	0.261	0.8515	0.1468	0.1762	1	1	1.59	1.76	Schistosoma mansoni	1
1420	Smp_128790	Smp_128790	76	tyrosine kinase	Smp_128790	118.6	SGQYGVVyEAVWKPY	LGSGQYGVVY*EAVWKPYNVLVAVK	3	907.135	30707		87.97		4.56		-0.5213		0.5125		1		3.78		Schistosoma mansoni	1
1421	Smp_128790	Smp_128790	83	tyrosine kinase	Smp_128790	118.6	YEAVWKPyNVLVAVK	HKLGSGQYGVVYEAVWKPY*NVLVAVK	4	746.891	25180	25025	71.87	71.98	3.811	4.378	0.1064	-0.7105	0.3119	0.3927	3	1	2.49	3.02	Schistosoma mansoni	1
1422	Smp_128790	Smp_128790	83	tyrosine kinase	Smp_128790	118.6	YEAVWKPyNVLVAVK	LGSGQYGVVYEAVWKPY*NVLVAVK	3	907.135	29369	29097	84.01	83.9	5.052	3.225	0.9521	0.6961	0.4403	0.1085	1	2	3.71	1.55	Schistosoma mansoni	1
1423	Smp_129050	Smp_129050	82	dynamin, putative	Smp_129050	104.2	VHDKSVEyGEFIHCK	RPLILQLVHDKSVEY*GEFIHCK	4	691.103	22852	22594	65.45	65.19	4.043	4.296	-0.0065	-0.0902	0.3843	0.3992	1	1	3.02	3.08	Schistosoma mansoni	1
1424	Smp_129050	Smp_129050	82	dynamin, putative	Smp_129050	104.2	VHDKSVEyGEFIHCK	RPLILQLVHDKSVEY*GEFIHCK	4	691.103	22821		65.37		3.704		-0.1287		0.2823		2		2.45		Schistosoma mansoni	1
1425	Smp_129050	Smp_129050	82	dynamin, putative	Smp_129050	104.2	VHDKSVEyGEFIHCK	RPLILQLVHDKSVEY*GEFIHCK	5	553.084		22604		65.21		5.366		-0.291		0.4325		1		3.75	Schistosoma mansoni	1
1426	Smp_129050	Smp_129050	82	dynamin, putative	Smp_129050	104.2	VHDKSVEyGEFIHCK	SVEY*GEFIHCK	2	724.799	13282	13313	39.48	39.85	3.288	3.155	0.2277	0.4235	0.2467	0.1686	1	1	2.5	2.01	Schistosoma mansoni	1
1427	Smp_129150	Smp_129150	6	hypothetical protein	Smp_129150	9.5	xxMRNGVyHIGEHPE	NGVY*HIGEHPEGISPLEAVNLYR	3	882.09	23105	22904	66.13	66.05	5.861	4.407	0.0899	0.9946	0.4535	0.3765	1	1	4.06	2.98	Schistosoma mansoni	1
1428	Smp_129170	Smp_129170	1029	dual specificity kinase	Smp_129170	123.8	KSLSSEDyGSANLYG	SLSSEDY*GSANLYGPQPYCQPTIESHK	3	1036.78	17359	17268	50.46	50.59	3.921	4.505	0.8109	0.2943	0.2486	0.4593	1	1	2.39	3.5	Schistosoma mansoni	1
1429	Smp_129170	Smp_129170	134	dual specificity kinase	Smp_129170	123.8	NNNNDNGyDSMNHLR	SQQHQNHYNGNNNNNDNGY*DSM#NHLR	4	796.063	3454		12.79		3.715		-0.5473		0.2471		1		2.37		Schistosoma mansoni	1
1430	Smp_129170	Smp_129170	134	dual specificity kinase	Smp_129170	123.8	NNNNDNGyDSMNHLR	SQQHQNHYNGNNNNNDNGY*DSMNHLR	4	792.064	6116	6295	19.99	20.61	3.691	4.862	-0.3509	0.2249	0.1383	0.3064	26	1	1.93	3.15	Schistosoma mansoni	1
1431	Smp_129170	Smp_129170	134	dual specificity kinase	Smp_129170	123.8	NNNNDNGyDSMNHLR	SQQHQNHYNGNNNNNDNGY*DSMNHLR	4	792.064	6072		19.87		4.677		-0.3509		0.3378		1		3.19		Schistosoma mansoni	1
1432	Smp_129170	Smp_129170	153	dual specificity kinase	Smp_129170	123.8	RVTEQKDyVKLIDFG	VTEQKDY*VK	2	595.279	2526	2710	10.25	10.8	2.906	2.416	0.7281	1.0022	0.193	0.1671	1	1	1.98	1.64	Schistosoma mansoni	1
1433	Smp_129170	Smp_129170	172	dual specificity kinase	Smp_129170	123.8	QNGQPYPyIQSRFYR	IDFGSSCFQNGQPYPY*IQSR	3	815.351	21932		62.94		4.175		-0.1309		0.2639		1		2.79		Schistosoma mansoni	1
1434	Smp_129170	Smp_129170	172	dual specificity kinase	Smp_129170	123.8	QNGQPYPyIQSRFYR	LIDFGSSCFQNGQPYPY*IQSR	2	1279.06		23952		68.96		3.9		0.9295		0.3557		1		2.89	Schistosoma mansoni	1
1435	Smp_129170	Smp_129170	172	dual specificity kinase	Smp_129170	123.8	QNGQPYPyIQSRFYR	LIDFGSSCFQNGQPYPY*IQSR	3	853.045	24256	23891	69.29	68.8	3.973	5.186	-0.0102	-0.2736	0.3414	0.3358	2	1	2.98	3.48	Schistosoma mansoni	1
1436	Smp_129170	Smp_129170	172	dual specificity kinase	Smp_129170	123.8	QNGQPYPyIQSRFYR	LIDFGSSCFQNGQPYPY*IQSR	3	853.045	24067	24198	68.77	69.62	4.298	3.011	-0.0971	0.5238	0.2853	0.0328	1	20	2.91	1.28	Schistosoma mansoni	1
1437	Smp_129170	Smp_129170	172	dual specificity kinase	Smp_129170	123.8	QNGQPYPyIQSRFYR	LIDFGSSCFQNGQPYPY*IQSR	4	640.036	24153	23956	69.01	68.97	3.146	3.269	0.6658	0.3173	0.1251	0.1649	1	3	1.78	2	Schistosoma mansoni	1
1438	Smp_129170	Smp_129170	699	dual specificity kinase	Smp_129170	123.8	HTKPDAIyQSKKRLD	TRPLIHTKPDAIY*QSK	3	650.007	7725	7847	24.33	24.84	2.702	2.841	0.7039	-0.2233	0.0868	0.1513	1	2	1.5	1.83	Schistosoma mansoni	1
1439	Smp_129170	Smp_129170	699	dual specificity kinase	Smp_129170	123.8	HTKPDAIyQSKKRLD	TRPLIHTKPDAIY*QSKK	3	692.705		6347		20.75		3.459		-0.6879		0.1375		1		1.83	Schistosoma mansoni	1
1440	Smp_129170	Smp_129170	699	dual specificity kinase	Smp_129170	123.8	HTKPDAIyQSKKRLD	TRPLIHTKPDAIY*QSKK	4	519.78		6353		20.77		3.473		-0.1228		0.2065		32		2.18	Schistosoma mansoni	1
1441	Smp_129520	Smp_129520	571	hypothetical protein	Smp_129520	124.8	IDNTERLyVNMREAR	ADSVTFQQPEVTCIDNTERLY*VNM#R	3	1028.13	20576	20392	59.24	59.12	2.819	3.429	-0.9083	0.6181	0.1164	0.2084	3	6	1.13	1.73	Schistosoma mansoni	1
1442	Smp_129520	Smp_129520	571	hypothetical protein	Smp_129520	124.8	IDNTERLyVNMREAR	ADSVTFQQPEVTCIDNTERLY*VNM#R	4	771.347	20628		59.39		3.644		0.8971		0.0419		2		1.3		Schistosoma mansoni	1
1443	Smp_129520	Smp_129520	571	hypothetical protein	Smp_129520	124.8	IDNTERLyVNMREAR	ADSVTFQQPEVTCIDNTERLY*VNMR	3	1022.79	22981	22758	65.8	65.64	4.135	3.815	0.3241	0.467	0.3182	0.3104	2	9	2.59	2.31	Schistosoma mansoni	1
1444	Smp_129520	Smp_129520	571	hypothetical protein	Smp_129520	124.8	IDNTERLyVNMREAR	ADSVTFQQPEVTCIDNTERLY*VNMR	3	1022.79	22970		65.77		3.539		-0.052		0.0216		1		1.14		Schistosoma mansoni	1
1445	Smp_129520	Smp_129520	571	hypothetical protein	Smp_129520	124.8	IDNTERLyVNMREAR	LY*VNMR	2	438.196	11778	11855	35.37	35.86	2.149	2.167	-0.1034	-0.0469	0.1288	0.1006	2	4	1.58	1.4	Schistosoma mansoni	1
1446	Smp_129520	Smp_129520	934	hypothetical protein	Smp_129520	124.8	CPRSSVVyAPNSLRD	SSVVY*APNSLR	2	636.803	12609		37.64		2.257		1.5329		0.1068		1		1.33		Schistosoma mansoni	1
1447	Smp_129670	Smp_129670	697	apoptosis stimulating of P53, putative	Smp_129670	209	KSQGALHyQQINPYQ	SQGALHY*QQINPYQNTPK	3	723.004		13065		39.15		3.408		-0.6372		0.0416		29		1.42	Schistosoma mansoni	1
1448	Smp_129670	Smp_129670	697, 703	apoptosis stimulating of P53, putative	Smp_129670	209	KSQGALHyQQINPYQ;HYQQINPyQNTPKLV	SQGALHY*QQINPY*QNTPK	3	749.659	11207	11244	33.85	34.18	3.245	3.015	0.207	0.6098	0.0711	0.0628	47	42	1.5	1.33	Schistosoma mansoni	1
1449	Smp_129670	Smp_129670	703	apoptosis stimulating of P53, putative	Smp_129670	209	HYQQINPyQNTPKLV	SQGALHYQQINPY*QNTPK	3	723.004	11917	11975	35.75	36.18	3.033	3.305	-0.3768	-0.0041	0.0964	0.181	49	57	1.47	1.94	Schistosoma mansoni	1
1450	Smp_130130	Smp_130130	212	nck2/grb4, putative	Smp_130130	42.3	ISVTNSSyMVTNKSQ	SNQISVTNSSY*M#VTNK	2	934.908		10120		31.11		4.085		0.8268		0.3893		1		3.08	Schistosoma mansoni	1
1451	Smp_130130	Smp_130130	212	nck2/grb4, putative	Smp_130130	42.3	ISVTNSSyMVTNKSQ	SNQISVTNSSY*MVTNK	2	926.911	13816		40.89		3.573		0.2381		0.3743		2		2.82		Schistosoma mansoni	1
1452	Smp_130130	Smp_130130	212	nck2/grb4, putative	Smp_130130	42.3	ISVTNSSyMVTNKSQ	SNQISVTNSSY*MVTNK	3	618.276		13809		41.2		2.834		-1.251		0.297		5		2.16	Schistosoma mansoni	1
1453	Smp_130160	Smp_130160	1251	expressed protein	Smp_130160	166.5	NIDKVQQySQPPILI	INIDKVQQY*SQPPILIPQSHPEYR	4	736.625		20490		59.39		3.345		-0.15		0.189		16		1.71	Schistosoma mansoni	1
1454	Smp_130160	Smp_130160	1251, 1265	expressed protein	Smp_130160	166.5	NIDKVQQySQPPILI;IPQSHPEyRRKSQIH	INIDKVQQY*SQPPILIPQSHPEY*R	3	1008.49	21188	21039	60.87	60.88	3.667	3.407	0.3943	2.4172	0.222	0.3146	1	2	1.92	2.06	Schistosoma mansoni	1
1455	Smp_130160	Smp_130160	1251, 1265	expressed protein	Smp_130160	166.5	NIDKVQQySQPPILI;IPQSHPEyRRKSQIH	INIDKVQQY*SQPPILIPQSHPEY*R	3	1008.49		21027		60.84		4.629		1.5288		0.1984		7		2.21	Schistosoma mansoni	1
1456	Smp_130160	Smp_130160	1360	expressed protein	Smp_130160	166.5	LSERHKLyDVNSQSR	HKLY*DVNSQSR	2	713.827	4096	4314	14.51	15.19	2.649	2.538	0.7748	0.8837	0.2567	0.2121	2	2	1.88	1.66	Schistosoma mansoni	1
1457	Smp_130250	Smp_130250	275	dual specificity kinase	Smp_130250	42.9	IHQKTYTyIQSRFYR	TYTY*IQSR	2	556.245	7315	7389	23.25	23.58	2.327	1.833	0.0396	-0.0549	0.2457	0.1536	1	2	1.96	1.34	Schistosoma mansoni	1
1458	Smp_130260	Smp_130260	138	expressed protein	Smp_130260	76.3	ANNHNSNyYDIDYKM	KFNANNHNSNY*YDIDYK	3	733.976	11456	11530	34.52	34.97	3.564	3.876	-0.3042	0.2366	0.2961	0.2955	1	1	2.51	2.71	Schistosoma mansoni	1
1459	Smp_130260	Smp_130260	138, 139	expressed protein	Smp_130260	76.3	ANNHNSNyYDIDYKM;NNHNSNYyDIDYKME	KFNANNHNSNY*Y*DIDYK	3	760.631	9876	9981	30.23	30.74	3.188	3.164	0.89	0.557	0.2699	0.3212	1	1	2.22	2.46	Schistosoma mansoni	1
1460	Smp_130260	Smp_130260	139	expressed protein	Smp_130260	76.3	NNHNSNYyDIDYKME	KFNANNHNSNYY*DIDYK	3	733.976		10712		32.72		3.846		-0.2584		0.3524		1		2.9	Schistosoma mansoni	1
1461	Smp_130260	Smp_130260	444	expressed protein	Smp_130260	76.3	YPIKPQEyQTIFDSN	TFLYNMNKPGNLDKTTM#SNNNYPIKPQEY*QTIFDSNK	4	1117.02		20628		59.77		4.652		1.1543		0.3008		104		2.44	Schistosoma mansoni	1
1462	Smp_130260	Smp_130260	444	expressed protein	Smp_130260	76.3	YPIKPQEyQTIFDSN	TTM#SNNNYPIKPQEY*QTIFDSNK	3	943.753	17769	17716	51.57	51.82	3.616	4.272	-0.2239	0.6332	0.0147	0.2849	1	1	1.44	2.82	Schistosoma mansoni	1
1463	Smp_130260	Smp_130260	446	expressed protein	Smp_130260	76.3	IKPQEYQtIFDSNKQ	TFLYNM#NKPGNLDKTTM#SNNNYPIKPQEYQT*IFDSNK	4	1121.02		19085		55.52		4.101		0.7551		0.0663		1		1.36	Schistosoma mansoni		1
1464	Smp_130260	Smp_130260	446	expressed protein	Smp_130260	76.3	IKPQEYQtIFDSNKQ	TFLYNM#NKPGNLDKTTMSNNNYPIKPQEYQT*IFDSNK	4	1117.02		20034		58.14		3.411		-1.603		0.1749		28		1.39	Schistosoma mansoni		1
1465	Smp_130260	Smp_130260	446	expressed protein	Smp_130260	76.3	IKPQEYQtIFDSNKQ	TTMSNNNYPIKPQEYQT*IFDSNK	3	938.421	18851	18690	54.51	54.43	4.271	3.927	-1.7009	-1.6194	0.365	0.2832	1	1	3.04	2.58	Schistosoma mansoni		1
1466	Smp_130280	Smp_130280	2198	Crumbs complex protein	Smp_130280	279.3	LSARQNVyNMEGMKV	QNVY*NM#EGM#K	2	663.249	2552		10.32		1.984		0.7902		0.1652		6		1.6		Schistosoma mansoni	1
1467	Smp_130280	Smp_130280	2198	Crumbs complex protein	Smp_130280	279.3	LSARQNVyNMEGMKV	QNVY*NM#EGM#KVDCVVITK	3	747.331	12082		36.21		3.121		0.2113		0.2915		1		2.32		Schistosoma mansoni	1
1468	Smp_130280	Smp_130280	2198	Crumbs complex protein	Smp_130280	279.3	LSARQNVyNMEGMKV	QNVY*NM#EGMK	2	655.251	4958	5086	16.84	17.26	2.016	2.095	0.1581	-0.2595	0.1822	0.2317	1	12	1.72	1.83	Schistosoma mansoni	1
1469	Smp_130280	Smp_130280	2198	Crumbs complex protein	Smp_130280	279.3	LSARQNVyNMEGMKV	QNVY*NMEGM#K	2	655.251	6111		19.98		1.914		0.3735		0.212		21		1.77		Schistosoma mansoni	1
1470	Smp_130280	Smp_130280	2198	Crumbs complex protein	Smp_130280	279.3	LSARQNVyNMEGMKV	QNVY*NMEGM#KVDCVVITK	3	742	15195		44.61		2.803		0.3119		0.1882		1		1.76		Schistosoma mansoni	1
1471	Smp_130300	Smp_130300	227	na+/k+ atpase alpha subunit, putative	Smp_130300	92.5	PQSRTSEyTNENPLE	TSEY*TNENPLETK	2	803.338	11282	11425	34.05	34.69	4.146	4.287	0.3668	0.2639	0.4402	0.4663	1	1	3.54	3.69	Schistosoma mansoni	1
1472	Smp_130300	Smp_130300	227	na+/k+ atpase alpha subunit, putative	Smp_130300	92.5	PQSRTSEyTNENPLE	TSEY*TNENPLETK	2	803.338		11253		34.2		3.768		0.3196		0.4197		1		3.27	Schistosoma mansoni	1
1473	Smp_130300	Smp_130300	407	na+/k+ atpase alpha subunit, putative	Smp_130300	92.5	DDQSVATyDKNSPTW	IFDADTTDDQSVATY*DKNSPTWIALAR	3	1032.14		24197		69.62		5.319		-0.4301		0.3396		1		3.13	Schistosoma mansoni	1
1474	Smp_130300	Smp_130300	48	na+/k+ atpase alpha subunit, putative	Smp_130300	92.5	RISLDELySRLSTDP	ISLDELY*SR	2	588.271	18050	17999	52.3	52.56	2.734	2.864	0.5608	0.3911	0.2713	0.2725	1	1	2.32	2.38	Schistosoma mansoni	1
1475	Smp_130300	Smp_130300	564	na+/k+ atpase alpha subunit, putative	Smp_130300	92.5	LDTYKKGyPFNVDEP	KGY*PFNVDEPNFPLTNLR	3	734.352	25311	25114	72.22	72.23	4.987	3.816	0.3143	0.4888	0.2832	0.2772	1	1	3.06	2.46	Schistosoma mansoni	1
1476	Smp_130300	Smp_130300	564	na+/k+ atpase alpha subunit, putative	Smp_130300	92.5	LDTYKKGyPFNVDEP	KGY*PFNVDEPNFPLTNLR	3	734.352		25282		72.73		4.428		0.3384		0.2173		1		2.52	Schistosoma mansoni	1
1477	Smp_130310	Smp_130310	41	prolyl oligopeptidase (S09 family)	Smp_130310	188.6	CIAVKEYsKVGTREV	IGYAGNTEPQSIIPSCIAVKEYS*K	3	902.435	21118	20958	60.68	60.65	4.257	5.542	1.0246	0.6251	0.2905	0.4121	8	1	2.46	3.55	Schistosoma mansoni		1
1478	Smp_130400	Smp_130400	390	conserved hypothetical protein	Smp_130400	48	GRKDILEyCMTNISP	DILEY*CM#TNISPVITADER	3	779.344	23319	23179	66.7	66.83	4.211	4.062	-0.2056	0.315	0.3313	0.2414	1	2	3	2.54	Schistosoma mansoni	1
1479	Smp_130400	Smp_130400	390	conserved hypothetical protein	Smp_130400	48	GRKDILEyCMTNISP	DILEY*CMTNISPVITADER	3	774.013	28271	27991	80.78	80.63	4.129	4.665	1.3283	0.9874	0.3487	0.3616	1	1	2.98	3.26	Schistosoma mansoni	1
1480	Smp_130400	Smp_130400	390	conserved hypothetical protein	Smp_130400	48	GRKDILEyCMTNISP	KDILEY*CM#TNISPVITADER	3	822.043	21828	21505	62.65	62.2	3.751	3.74	-1.0967	0.5641	0.2166	0.1634	3	1	2.08	1.88	Schistosoma mansoni	1
1481	Smp_130400	Smp_130400	390	conserved hypothetical protein	Smp_130400	48	GRKDILEyCMTNISP	KDILEY*CMTNISPVITADER	3	816.711		26311		75.67		3.19		-0.4594		0.1853		1		1.71	Schistosoma mansoni	1
1482	Smp_130440	Smp_130440	1110	expressed protein	Smp_130440	198.7	DSDGSGEyVGVHQTS	ATDSDGSGEY*VGVHQTSLSSHK	3	781.336	7896		24.79		2.265		1.6502		0.1315		13		1.1		Schistosoma mansoni	1
1483	Smp_130440	Smp_130440	1369	expressed protein	Smp_130440	198.7	DLPSKVLyEELLIQS	SVDLPSKVLY*EELLIQSPHGCTK	3	898.447	24791	24534	70.77	70.57	4.598	4.918	-1.7174	1.6344	0.2712	0.2766	1	1	2.53	2.66	Schistosoma mansoni	1
1484	Smp_130440	Smp_130440	1369	expressed protein	Smp_130440	198.7	DLPSKVLyEELLIQS	SVDLPSKVLY*EELLIQSPHGCTK	3	898.447		24515		70.52		4.785		1.6344		0.3015		1		2.69	Schistosoma mansoni	1
1485	Smp_130440	Smp_130440	1369	expressed protein	Smp_130440	198.7	DLPSKVLyEELLIQS	SVDLPSKVLY*EELLIQSPHGCTK	4	674.087		24550		70.62		3.179		-0.0973		0.1346		1		1.44	Schistosoma mansoni	1
1486	Smp_130570	Smp_130570	870	receptor tyrosine phosphatase type r2a, putative	Smp_130570	162.4	ENRPKNRyANIIAYD	Y*ANIIAYDQSR	2	697.311		14790		43.82		2.795		0.6449		0.1673		1		1.73	Schistosoma mansoni	1
1487	Smp_130680	Smp_130680	315, 329	DNA-directed rna polymerase II subunit, putative	Smp_130680	148.8	GYFIINGsEKVLIAQ;QEKMATNtVYVFKQK	LDPGGYFIINGS*EKVLIAQEKM#ATNT*VYVFK	4	906.189	23201		66.39		3.827		0.0637		0.2036		396		1.32		Schistosoma mansoni		1
1488	Smp_131790	Smp_131790	53	conserved hypothetical protein	Smp_131790	8.1	CSKQRKLyEEMCPRV	KLY*EEM#CPR	2	661.269		4804		16.51		2.336		-0.2382		0.1826		4		1.48	Schistosoma mansoni	1
1489	Smp_131790	Smp_131790	53	conserved hypothetical protein	Smp_131790	8.1	CSKQRKLyEEMCPRV	KLY*EEMCPR	2	653.272	8567		26.62		2.288		0.3839		0.3329		1		2.11		Schistosoma mansoni	1
1490	Smp_131870	Smp_131870	532	syntaxin binding protein-1,2,3, putative	Smp_131870	70.9	NAPMSARyGMWHRDK	Y*GMWHR	2	465.178	8710		27.04		1.4		0.1897		0.105		12		1.1		Schistosoma mansoni	1
1491	Smp_131870	Smp_131870	96	syntaxin binding protein-1,2,3, putative	Smp_131870	70.9	GSQSQYRyAHVFFTE	Y*AHVFFTEACPDELFNR	3	732.647	25504		72.79		3.346		0.2394		0.2527		2		2.34		Schistosoma mansoni	1
1492	Smp_131990	Smp_131990	697, 720, 729	growth arrest-specific 2-related	Smp_131990	96.6	NRQWSYGsNSSMESP;TGIVSEVsGVGSISQ;VGSISQAsSSLNSIK	NRQWSYGS*NSSMESPRSDSSMIDTGIVSEVS*GVGSISQAS*SSLNSIK	5	1030.64	19785		57.06		3.928		-25.7539		0.9361		860		2.05		Schistosoma mansoni		1
1493	Smp_132300	Smp_132300	670	kif-3, putative	Smp_132300	87	MDKYHPGyIGKVGMR	INM#DKYHPGY*IGK	3	544.581	7251	7284	23.08	23.28	2.905	2.769	0.0135	-0.1728	0.137	0.1505	1	5	1.56	1.52	Schistosoma mansoni	1
1494	Smp_132320	Smp_132320	1099	cadherin, putative	Smp_132320	152.2	VPNGRLCyINECNET	LCY*INECNETSNAHLAPR	3	747.985	12595	12590	37.6	37.85	3.909	3.315	-0.3131	0.1117	0.3462	0.3381	1	1	2.85	2.53	Schistosoma mansoni	1
1495	Smp_132610	Smp_132610	745	expressed protein	Smp_132610	99.7	ATTATESyGNLPRIG	ATTATESY*GNLPR	2	730.824	9002	9043	27.85	28.13	3.065	2.88	-0.3423	0.5954	0.4492	0.4167	2	2	2.98	2.7	Schistosoma mansoni	1
1496	Smp_132610	Smp_132610	856	expressed protein	Smp_132610	99.7	ITYGSGPyDNAFPTT	SIDKDKVSTITYGSGPY*DNAFPTTFR	3	987.462	20139		58.03		5.018		1.3031		0.3246		1		2.69		Schistosoma mansoni	1
1497	Smp_132610	Smp_132610	856	expressed protein	Smp_132610	99.7	ITYGSGPyDNAFPTT	SIDKDKVSTITYGSGPY*DNAFPTTFR	3	987.462	20151		58.06		4.459		1.3031		0.3586		1		2.56		Schistosoma mansoni	1
1498	Smp_132670.2;Smp_132670.1	Smp_132670.2;Smp_132670.1	148; 148	myosin regulatory light chain, putative	Smp_132670.2;Smp_132670.1	22.7	FDPGNKRyLEEEYIK	Y*LEEEYIKDLLQNM#GDNFSAEEIR	3	1005.78	29178	29058	83.45	83.78	5.151	5.963	-0.0518	-0.6799	0.4139	0.4364	1	1	3.65	4.07	Schistosoma mansoni	1
1499	Smp_132670.2;Smp_132670.1	Smp_132670.2;Smp_132670.1	148; 148	myosin regulatory light chain, putative	Smp_132670.2;Smp_132670.1	22.7	FDPGNKRyLEEEYIK	Y*LEEEYIKDLLQNM#GDNFSAEEIR	3	1005.78	29354	28976	83.97	83.54	4.994	6.208	-0.0784	0.4917	0.4078	0.4449	1	1	3.55	4.24	Schistosoma mansoni	1
1500	Smp_132670.2;Smp_132670.1	Smp_132670.2;Smp_132670.1	148; 148	myosin regulatory light chain, putative	Smp_132670.2;Smp_132670.1	22.7	FDPGNKRyLEEEYIK	Y*LEEEYIKDLLQNM#GDNFSAEEIR	4	754.589		29011		83.64		3.051		-0.059		0.049		2		1.31	Schistosoma mansoni	1
1501	Smp_132670.2;Smp_132670.1	Smp_132670.2;Smp_132670.1	148; 148	myosin regulatory light chain, putative	Smp_132670.2;Smp_132670.1	22.7	FDPGNKRyLEEEYIK	Y*LEEEYIKDLLQNMGDNFSAEEIR	4	750.59		33941		98.5		4.489		0.5806		0.3013		2		2.94	Schistosoma mansoni	1
1502	Smp_132670.2;Smp_132670.1	Smp_132670.2;Smp_132670.1	148; 148	myosin regulatory light chain, putative	Smp_132670.2;Smp_132670.1	22.7	FDPGNKRyLEEEYIK	Y*LEEEYIKDLLQNMGDNFSAEEIRQTWK	4	886.41	33970		97.78		3.295		2.0707		0.0804		3		1.13		Schistosoma mansoni	1
1503	Smp_133020	Smp_133020	36	serine/threonine kinase	Smp_133020	27.1	RPFENIEyTKRTYRE	LSRPFENIEY*TKR	3	578.285	12672	12693	37.81	38.13	2.861	2.765	0.6116	0.0416	0.1362	0.0385	1	7	1.49	1.07	Schistosoma mansoni	1
1504	Smp_133050	Smp_133050	122	expressed protein	Smp_133050	62.4	KNDFGDDyGFLNELK	SFHVNDKNDFGDDY*GFLNELK	3	852.036	23590	23474	67.42	67.63	4.497	4.157	0.7248	0.4483	0.3291	0.3866	1	1	2.8	2.85	Schistosoma mansoni	1
1505	Smp_133050	Smp_133050	122	expressed protein	Smp_133050	62.4	KNDFGDDyGFLNELK	SFHVNDKNDFGDDY*GFLNELK	4	639.279		23481		67.65		3.348		-0.6014		0.2524		2		1.99	Schistosoma mansoni	1
1506	Smp_133120.2;Smp_133120.1	Smp_133120.2;Smp_133120.1	185; 185	DEAD box ATP-dependent RNA helicase, putative	Smp_133120.2;Smp_133120.1	100.5	GFKSACLyGGASRTG	SACLY*GGASR	2	561.226	4830	4989	16.5	17	2.607	2.619	-0.1856	-0.2999	0.2643	0.2314	1	1	2.19	2	Schistosoma mansoni	1
1507	Smp_133200	Smp_133200	270	peptidase Clp (S14 family)	Smp_133200	70.5	SNFGSGIyGPNVGGG	AVGPGASNFGSGIY*GPNVGGGADSR	3	782.017	17541	17486	50.94	51.2	5.216	4.118	0.651	0.4652	0.3219	0.2018	1	15	3.19	2.15	Schistosoma mansoni	1
1508	Smp_133200	Smp_133200	270	peptidase Clp (S14 family)	Smp_133200	70.5	SNFGSGIyGPNVGGG	RAVGPGASNFGSGIY*GPNVGGGADSR	3	834.05	15547	15537	45.53	45.86	5.46	6.131	0.1209	0.2246	0.448	0.412	1	1	3.63	3.72	Schistosoma mansoni	1
1509	Smp_133490	Smp_133490	301, 311	serine/threonine kinase	Smp_133490	58.6	NLFLDHEyEYLQGIN;LQGINNPyEENDKID	SSQPENLFLDHEY*EYLQGINNPY*EENDKIDSINNSSQYFLNNEK	4	1353.84		27962		80.55		4.124		1.2352		0.2392		2		1.64	Schistosoma mansoni	1
1510	Smp_133490	Smp_133490	301, 319	serine/threonine kinase	Smp_133490	58.6	NLFLDHEyEYLQGIN;EENDKIDsINNSSQY	SSQPENLFLDHEY*EYLQGINNPYEENDKIDS*INNSSQYFLNNEK	4	1353.84	28261		80.75		4.608		-0.2973		0.4234		63		2.6		Schistosoma mansoni	1
1511	Smp_133490	Smp_133490	369	serine/threonine kinase	Smp_133490	58.6	RNNNNPQsNYESLSL	NNNNPQS*NYESLSLININQK	3	795.367		20470		59.34		4.779		0.0207		0.2199		2		2.73	Schistosoma mansoni		1
1512	Smp_133490	Smp_133490	371	serine/threonine kinase	Smp_133490	58.6	NNNPQSNyESLSLIN	NNNNPQSNY*ESLSLININQK	3	795.367	20635		59.4		4.708		0.6553		0.3154		1		3.07		Schistosoma mansoni	1
1513	Smp_133500	Smp_133500	187	serine/threonine kinase	Smp_133500	82.6	LLPALTEyVATRWYR	TLLPALTEY*VATR	2	764.395	25053	24824	71.52	71.41	3.097	2.952	0.5707	0.6673	0.1999	0.3191	2	2	2.01	2.38	Schistosoma mansoni	1
1514	Smp_133500	Smp_133500	187	serine/threonine kinase	Smp_133500	82.6	LLPALTEyVATRWYR	TLLPALTEY*VATR	2	764.395		25003		71.92		2.949		0.7153		0.4506		2		2.89	Schistosoma mansoni	1
1515	Smp_133500	Smp_133500	187	serine/threonine kinase	Smp_133500	82.6	LLPALTEyVATRWYR	TLLPALTEY*VATR	3	509.932	25101	24849	71.65	71.48	3.407	2.692	-0.2183	-0.151	0.278	0.2734	1	1	2.53	2.16	Schistosoma mansoni	1
1516	Smp_133500	Smp_133500	187	serine/threonine kinase	Smp_133500	82.6	LLPALTEyVATRWYR	TLLPALTEY*VATR	3	509.932	25066		71.55		2.584		-0.2738		0.2508		5		2.03		Schistosoma mansoni	1
1517	Smp_133690	Smp_133690	954	expressed protein	Smp_133690	144.2	SNTGGPTyEMHTKMH	LGNNQHYPISGLTSNLNPNYNGPLSTLSNTGGPTY*EM#HTK	4	1100.26	23364	23310	66.82	67.18	3.907	3.737	0.3243	-0.941	0.1458	0.101	5	1	1.58	1.21	Schistosoma mansoni	1
1518	Smp_134370	Smp_134370	275, 294, 298	rna 3' terminal phosphate cyclase, putative	Smp_134370	34	LHTKTAIyVAEHLLG;VTTLNDEsSIISCNG;NDESSIIsCNGVGYT	TAIY*VAEHLLGVKFEVTTLNDES*SIIS*CNGVGYTPEHLKNS	5	950.036	26457		75.5		3.708		11.1127		0.4763		489		1.4		Schistosoma mansoni	1
1519	Smp_134970;Smp_091980	Smp_134970;Smp_091980	153; 112	hypothetical protein	Smp_134970;Smp_091980	29.4	FTGNNCLyTNKLISS	NNHNFTGNNCLY*TNK	3	630.924	8641	8745	26.84	27.31	3.39	3.006	0.4605	0.3301	0.2549	0.1913	1	3	2.36	1.88	Schistosoma mansoni	1
1520	Smp_135190	Smp_135190	1673	expressed protein	Smp_135190	221.9	KNQSSSVyENLNISE	NQSSSVY*ENLNISENK	2	953.415	13733	13729	40.67	40.97	4.228	4.346	1.5595	1.1503	0.3519	0.443	1	1	3.04	3.45	Schistosoma mansoni	1
1521	Smp_135190	Smp_135190	285	expressed protein	Smp_135190	221.9	VKSNENEtYGSLFLD	SNENET*YGSLFLDDLGSK	3	690.296		24482		70.43		3.904		0.3827		0.2982		4		2.72	Schistosoma mansoni		1
1522	Smp_135190	Smp_135190	285	expressed protein	Smp_135190	221.9	VKSNENEtYGSLFLD	SNENET*YGSLFLDDLGSK	3	690.296		24474		70.4		4.047		0.0178		0.3125		3		2.85	Schistosoma mansoni		1
1523	Smp_135190	Smp_135190	286	expressed protein	Smp_135190	221.9	KSNENETyGSLFLDD	SNENETY*GSLFLDDLGSK	2	1034.94	24726	24484	70.6	70.43	5.292	5.446	-0.2223	-0.6281	0.5699	0.6127	1	1	4.4	4.58	Schistosoma mansoni	1
1524	Smp_135190	Smp_135190	286	expressed protein	Smp_135190	221.9	KSNENETyGSLFLDD	SNENETY*GSLFLDDLGSK	3	690.296	24729		70.61		4.666		0.3318		0.4107		2		3.55		Schistosoma mansoni	1
1525	Smp_135190	Smp_135190	590	expressed protein	Smp_135190	221.9	RSVDVKQyQLHLEHQ	SVDVKQY*QLHLEHQR	3	653.986	9937		30.39		3.063		-0.3005		0.2176		1		1.93		Schistosoma mansoni	1
1526	Smp_135190	Smp_135190	640	expressed protein	Smp_135190	221.9	SQLSYGHyVQPPPFH	LPIGSQLSYGHY*VQPPPFHGFR	3	859.753		22659		65.36		4.053		-0.3582		0.198		2		2.27	Schistosoma mansoni	1
1527	Smp_135190	Smp_135190	806	expressed protein	Smp_135190	221.9	VSSKDQKyDKSNIEH	Y*DKSNIEHDEDLAR	3	595.588	8329	8457	25.97	26.51	3.152	2.705	-0.3954	-0.1528	0.2965	0.1319	1	1	2.31	1.47	Schistosoma mansoni	1
1528	Smp_135950	Smp_135950	1549	cell polarity protein	Smp_135950	180.6	ATRDWFKyYKVPTGK	DWFKY*YKVPTGKPENTFAFNGEFK	4	749.103		23448		67.56		3.459		0.0696		0.1517		5		1.43	Schistosoma mansoni	1
1529	Smp_135950	Smp_135950	1550	cell polarity protein	Smp_135950	180.6	TRDWFKYyKVPTGKP	DWFKYY*KVPTGKPENTFAFNGEFK	4	749.103	23564		67.36		3.488		0.2163		0.1555		1		1.49		Schistosoma mansoni	1
1530	Smp_136300	Smp_136300	246	tyrosine kinase 5,db_xref=PMID:11289068,with=UniProt:Q9NH62,evidence=traceable author statement	Smp_136300	73.3	KHPDYRYyYITTKCS	YY*YITTK	2	516.228	12066	12123	36.17	36.58	2.195	1.996	0.4796	0.0909	0.1538	0.1397	1	2	1.57	1.4	Schistosoma mansoni	1
1531	Smp_136320	Smp_136320	111	expressed protein	Smp_136320	17.1	HSVDHEDyYETIYAL	KQSVDDSYSVIHSVDHEDY*YETIYALLSVR	4	903.67	31007		88.86		3.671		-0.3152		0.0673		36		1.14		Schistosoma mansoni	1
1532	Smp_136330	Smp_136330	720	lip-related protein (liprin) alpha	Smp_136330	153.7	QTGQSKLySQGVIIP	QTGQSKLY*SQGVIIPNPR	3	689.352		15051		44.51		2.685		0.7045		0.2066		7		1.57	Schistosoma mansoni	1
1533	Smp_136330	Smp_136330	741	lip-related protein (liprin) alpha	Smp_136330	153.7	NDPSKTTyDNAVTTR	AQNDPSKTTY*DNAVTTR	3	654.625	5811	5960	19.18	19.69	3.304	2.649	-0.5895	0.4194	0.3709	0.288	2	17	2.55	1.92	Schistosoma mansoni	1
1534	Smp_136330	Smp_136330	907	lip-related protein (liprin) alpha	Smp_136330	153.7	GKAKSGIySADVSAN	SGIY*SADVSANQEQSAIQQSAVSHTM#NAQAALGPK	4	914.673	19189	19138	55.39	55.66	4.542	4.134	2.8196	-0.1938	0.2941	0.1173	1	1	2.43	1.64	Schistosoma mansoni	1
1535	Smp_136330	Smp_136330	907	lip-related protein (liprin) alpha	Smp_136330	153.7	GKAKSGIySADVSAN	SGIY*SADVSANQEQSAIQQSAVSHTM#NAQAALGPK	4	914.673		19156		55.71		4.139		-0.1938		0.1997		1		1.97	Schistosoma mansoni	1
1536	Smp_136460	Smp_136460	388	expressed protein	Smp_136460	154.2	SNDQNKIyEKSGDFS	CDVESNDQNKIY*EK	3	607.917	5478	5641	18.28	18.83	2.276	2.629	0.1217	0.0001	0.2426	0.2113	4	1	1.67	1.7	Schistosoma mansoni	1
1537	Smp_136460	Smp_136460	388	expressed protein	Smp_136460	154.2	SNDQNKIyEKSGDFS	GRCDVESNDQNKIY*EK	3	678.958	4594	4817	15.84	16.55	4.059	4.184	0.2423	0.2711	0.3719	0.393	1	1	2.78	2.9	Schistosoma mansoni	1
1538	Smp_136590.2;Smp_136590.1	Smp_136590.2;Smp_136590.1	48; 48	expressed protein	Smp_136590.2;Smp_136590.1	9	ISTIRKFyHSYDPQL	KFY*HSYDPQLEWNVLLNSGILK	3	915.454		29763		85.86		3.688		-5.7		0.1601		2		1.41	Schistosoma mansoni	1
1539	Smp_136930	Smp_136930	276	hypothetical protein	Smp_136930	48	HQHYRHHyQSPSIKS	HHY*QSPSIK	3	392.845	3005	3141	11.57	11.95	2.33	2.415	-0.1322	-0.1978	0.0142	0.2137	23	2	1.21	2.02	Schistosoma mansoni	1
1540	Smp_136930	Smp_136930	311	hypothetical protein	Smp_136930	48	ARSSHSDyDIISHDQ	SSHSDY*DIISHDQQDYHSR	3	790.652	9110	9108	28.15	28.31	2.868	3.666	-1.1642	0.4552	0.2044	0.286	1	1	1.88	2.59	Schistosoma mansoni	1
1541	Smp_136930	Smp_136930	311	hypothetical protein	Smp_136930	48	ARSSHSDyDIISHDQ	SSHSDY*DIISHDQQDYHSR	4	593.241	9052	9063	28	28.19	4.34	3.875	0.0709	0.0447	0.3109	0.2027	1	1	3.12	2.43	Schistosoma mansoni	1
1542	Smp_136930	Smp_136930	311	hypothetical protein	Smp_136930	48	ARSSHSDyDIISHDQ	SSHSDY*DIISHDQQDYHSRHPSSLIQQPR	4	879.145	12213	12308	36.55	37.09	3.367	4.038	1.1999	0.1023	0.2099	0.2514	1	1	1.74	2.25	Schistosoma mansoni	1
1543	Smp_136930	Smp_136930	311	hypothetical protein	Smp_136930	48	ARSSHSDyDIISHDQ	SSHSDY*DIISHDQQDYHSRHPSSLIQQPR	4	879.145	12194		36.5		3.919		0.4689		0.1257		3		1.7		Schistosoma mansoni	1
1544	Smp_136930	Smp_136930	311	hypothetical protein	Smp_136930	48	ARSSHSDyDIISHDQ	SSHSDY*DIISHDQQDYHSRHPSSLIQQPR	5	703.517		12327		37.14		3.655		-0.2904		0.142		235		1.52	Schistosoma mansoni	1
1545	Smp_136930	Smp_136930	385	hypothetical protein	Smp_136930	48	VREFSKEyDIPDNID	EFSKEY*DIPDNIDPESLTAK	2	1196.04	20846	20694	59.94	59.95	3.319	2.976	0.9496	0.1078	0.3145	0.1104	1	3	2.28	1.34	Schistosoma mansoni	1
1546	Smp_136930	Smp_136930	385	hypothetical protein	Smp_136930	48	VREFSKEyDIPDNID	EFSKEY*DIPDNIDPESLTAK	3	797.693	20774		59.77		3.222		0.306		0.1806		20		1.79		Schistosoma mansoni	1
1547	Smp_137040	Smp_137040	920	ubiquitin-protein ligase, putative	Smp_137040	133.9	GREKAGCySFLDELA	AGCY*SFLDELATLDKELYK	3	772.688	34091		98.15		3.817		0.7742		0.3022		40		2.38		Schistosoma mansoni	1
1548	Smp_137410	Smp_137410	29	calpain C (C02 family)	Smp_137410	83.8	SKVTENNyCRASPSP	VTENNY*CR	2	568.216	2408	2562	9.94	10.41	2.077	2.15	2.2611	2.0069	0.1492	0.1265	8	3	1.4	1.35	Schistosoma mansoni	1
1549	Smp_137410	Smp_137410	29, 33	calpain C (C02 family)	Smp_137410	83.8	SKVTENNyCRASPSP;ENNYCRAsPSPVVNR	VTENNY*CRAS*PSPVVNRPSTVFSPVGGPSSSFEK	4	954.18		19488		56.64		4.407		0.5392		0.2524		3		2.17	Schistosoma mansoni	1
1550	Smp_137410	Smp_137410	395	calpain C (C02 family)	Smp_137410	83.8	PVISKSSsAYHSLHN	SSS*AYHSLHNFPSVHLR	3	673.646	14495		42.72		3.754		0.9361		0.3266		2		2.76		Schistosoma mansoni		1
1551	Smp_137410	Smp_137410	399	calpain C (C02 family)	Smp_137410	83.8	KSSSAYHsLHNFPSV	SSSAYHS*LHNFPSVHLR	4	505.486	14493	14405	42.71	42.76	2.301	2.406	-0.1888	-0.1494	0.2397	0.2067	1	1	1.83	1.75	Schistosoma mansoni		1
1552	Smp_137610	Smp_137610	527, 540	tyrosine kinase	Smp_137610	109.9	SASLEPVyLNCVGVD;VDNQNDQsDRTYQNQ	STSASLEPVY*LNCVGVDNQNDQS*DRTYQNQFR	4	967.159	20960	20739	60.24	60.08	4.3	3.695	0.3304	0.5948	0.1453	0.1047	1	1	1.77	1.3	Schistosoma mansoni	1
1553	Smp_138040	Smp_138040	532	expressed protein	Smp_138040	86.8	GQNSDAIyANLSRPS	GQNSDAIY*ANLSRPSM#QETK	3	769.342	11584	11698	34.84	35.43	2.604	2.817	0.4811	0.3902	0.1352	0.1145	2	4	1.37	1.38	Schistosoma mansoni	1
1554	Smp_138040	Smp_138040	532	expressed protein	Smp_138040	86.8	GQNSDAIyANLSRPS	GQNSDAIY*ANLSRPSMQETK	3	764.01		14079		41.9		3.296		0.0365		0.2351		1		2.09	Schistosoma mansoni	1
1555	Smp_138150	Smp_138150	422	rho-type gtpase activating protein, putative	Smp_138150	187.7	NGNTKRLyQEFNTIS	RLY*QEFNTISKNDSK	3	641.638	10910	10936	33.04	33.31	3.695	3.514	-0.0369	0.4925	0.3165	0.2691	3	1	2.38	2.08	Schistosoma mansoni	1
1556	Smp_138210	Smp_138210	195	conserved hypothetical protein	Smp_138210	44.5	KKTNPSNySNTHRLS	KTNPSNY*SNTHR	2	749.825	1756	1861	8.26	8.56	2.784	3.411	-0.3499	0.1644	0.2332	0.2982	1	1	1.91	2.48	Schistosoma mansoni	1
1557	Smp_138210	Smp_138210	195	conserved hypothetical protein	Smp_138210	44.5	KKTNPSNySNTHRLS	KTNPSNY*SNTHR	3	500.219	1744	1860	8.23	8.56	4.046	3.642	-0.1544	-0.1075	0.3092	0.3204	1	3	2.87	2.72	Schistosoma mansoni	1
1558	Smp_138210	Smp_138210	196	conserved hypothetical protein	Smp_138210	44.5	KTNPSNYsNTHRLSN	TNPSNYS*NTHR	2	685.778	2314		9.71		2.231		0.1263		0.2141		6		1.8		Schistosoma mansoni		1
1559	Smp_138210	Smp_138210	38	conserved hypothetical protein	Smp_138210	44.5	KEYYTHDsYGKSKYC	SGGNLLNSITPCKEYYTHDS*YGK	3	895.395	18550	18402	53.67	53.64	3.973	4.106	1.6401	0.8358	0.3282	0.2002	2	2	2.52	2.11	Schistosoma mansoni		1
1560	Smp_138210	Smp_138210	38	conserved hypothetical protein	Smp_138210	44.5	KEYYTHDsYGKSKYC	SGGNLLNSITPCKEYYTHDS*YGK	3	895.395	18513		53.57		4.525		1.6401		0.3251		2		2.76		Schistosoma mansoni		1
1561	Smp_138210	Smp_138210	39	conserved hypothetical protein	Smp_138210	44.5	EYYTHDSyGKSKYCI	SGGNLLNSITPCKEYYTHDSY*GK	3	895.395		18458		53.79		3.721		0.4301		0.3054		1		2.37	Schistosoma mansoni	1
1562	Smp_138290	Smp_138290	136	expressed protein	Smp_138290	62.7	TEHRYYKtNVVHKRH	YYKT*NVVHKR	3	463.234		2721		10.83		2.76		0.9196		0.1303		1		1.32	Schistosoma mansoni		1
1563	Smp_138290	Smp_138290	212	expressed protein	Smp_138290	62.7	SSVTYDPySNEQKRV	YKKPVTSFQSSVTYDPY*SNEQKR	4	708.837	11415		34.41		3.279		-1.7117		0.1091		2		1.11		Schistosoma mansoni	1
1564	Smp_138290	Smp_138290	298	expressed protein	Smp_138290	62.7	NHSRRSEyESHHEKL	RSEY*ESHHEKLHSSLNR	4	548.003	2903		11.3		3.321		-0.1182		0.2793		97		2.01		Schistosoma mansoni	1
1565	Smp_138500	Smp_138500	1028	centaurin/arf-related	Smp_138500	157.1	KSSNAGNyAMGSHCL	SSNAGNY*AM#GSHCLDSGVLLR	3	768.996	16235		47.4		2.591		0.9195		0.1434		1		1.5		Schistosoma mansoni	1
1566	Smp_138500	Smp_138500	1028	centaurin/arf-related	Smp_138500	157.1	KSSNAGNyAMGSHCL	SSNAGNY*AMGSHCLDSGVLLR	3	763.664		18664		54.36		3.016		-0.0899		0.2263		1		2.07	Schistosoma mansoni	1
1567	Smp_138500	Smp_138500	1028	centaurin/arf-related	Smp_138500	157.1	KSSNAGNyAMGSHCL	VIVAGGSNDKSSNAGNY*AM#GSHCLDSGVLLR	3	1082.5	16287	16229	47.54	47.74	4.803	3.531	0.0096	0.9839	0.5066	0.2451	1	1	3.54	1.88	Schistosoma mansoni	1
1568	Smp_138500	Smp_138500	1272	centaurin/arf-related	Smp_138500	157.1	HSSNESFyQIGKHSR	SSSLIHSSNESFY*QIGK	3	655.298	16094	16043	47.02	47.24	4.374	3.737	-0.171	0.2325	0.3441	0.3468	1	1	3.27	2.99	Schistosoma mansoni	1
1569	Smp_138500	Smp_138500	1272	centaurin/arf-related	Smp_138500	157.1	HSSNESFyQIGKHSR	SSSLIHSSNESFY*QIGK	3	655.298	16084		46.99		4.844		-0.8937		0.4379		1		3.82		Schistosoma mansoni	1
1570	Smp_138500	Smp_138500	533	centaurin/arf-related	Smp_138500	157.1	KSRKAQHsYTDYFNT	KAQHS*YTDYFNTDKR	3	651.955	8421	8597	26.22	26.9	3.65	3.197	0.0943	-0.0172	0.3602	0.2538	1	1	2.71	2.1	Schistosoma mansoni		1
1571	Smp_138500	Smp_138500	533	centaurin/arf-related	Smp_138500	157.1	KSRKAQHsYTDYFNT	KAQHS*YTDYFNTDKR	3	651.955		8560		26.79		3.87		-0.0172		0.3995		1		2.99	Schistosoma mansoni		1
1572	Smp_138500	Smp_138500	533, 537	centaurin/arf-related	Smp_138500	157.1	KSRKAQHsYTDYFNT;AQHSYTDyFNTDKRQ	KAQHS*YTDY*FNTDKR	3	678.61	8055	8185	25.23	25.77	3.744	4.864	-0.0173	0.1397	0.2669	0.3525	1	1	2.38	3.26	Schistosoma mansoni	1	1
1573	Smp_138500	Smp_138500	534	centaurin/arf-related	Smp_138500	157.1	SRKAQHSyTDYFNTD	KAQHSY*TDYFNTDKR	4	489.218	8428	8553	26.24	26.78	3.137	3.101	-0.2382	-0.0673	0.0985	0.1739	22	27	1.46	1.78	Schistosoma mansoni	1
1574	Smp_138500	Smp_138500	534, 537	centaurin/arf-related	Smp_138500	157.1	SRKAQHSyTDYFNTD;AQHSYTDyFNTDKRQ	AQHSY*TDY*FNTDKR	3	635.912	9459	9541	29.1	29.52	3.172	2.667	0.118	-0.0064	0.3772	0.3044	2	1	2.76	2.26	Schistosoma mansoni	1
1575	Smp_138500	Smp_138500	534, 537	centaurin/arf-related	Smp_138500	157.1	SRKAQHSyTDYFNTD;AQHSYTDyFNTDKRQ	KAQHSY*TDY*FNTDKR	4	509.209		8220		25.87		3.222		0.2297		0.16		9		1.8	Schistosoma mansoni	1
1576	Smp_138500	Smp_138500	537	centaurin/arf-related	Smp_138500	157.1	AQHSYTDyFNTDKRQ	KAQHSYTDY*FNTDKR	4	489.218		10508		32.15		2.742		0.1503		0.1893		11		1.7	Schistosoma mansoni	1
1577	Smp_138770	Smp_138770	502	histone deacetylase hda2, putative	Smp_138770	127.9	PERIKHTyALLKQLG	IKHTY*ALLK	3	389.549	7357		23.36		3.224		-0.1634		0.1126		3		1.7		Schistosoma mansoni	1
1578	Smp_138930.1;Smp_138930.2	Smp_138930.1;Smp_138930.2	321; 361	glutamyl-tRNA synthetase, cytoplasmic (glutamate--tRNA ligase) (glurs), putative	Smp_138930.1;Smp_138930.2	148	KYKVYPLyDFACPVV	YKVYPLY*DFACPVVDSIEGVTHALR	3	998.149	34442	34185	99.23	99.25	4.919	4.994	2.4657	0.9285	0.3694	0.3381	1	1	3.02	2.96	Schistosoma mansoni	1
1579	Smp_138930.1;Smp_138930.2	Smp_138930.1;Smp_138930.2	321; 361	glutamyl-tRNA synthetase, cytoplasmic (glutamate--tRNA ligase) (glurs), putative	Smp_138930.1;Smp_138930.2	148	KYKVYPLyDFACPVV	YKVYPLY*DFACPVVDSIEGVTHALR	3	998.149	34434		99.21		5.421		2.4657		0.4467		1		3.56		Schistosoma mansoni	1
1580	Smp_138930.1;Smp_138930.2	Smp_138930.1;Smp_138930.2	343; 383	glutamyl-tRNA synthetase, cytoplasmic (glutamate--tRNA ligase) (glurs), putative	Smp_138930.1;Smp_138930.2	148	HALRTSEyNDRNEQY	TSEY*NDRNEQYAWICK	3	719.63	16093	16038	47.02	47.23	3.062	2.723	-0.1464	0.2321	0.1643	0.1807	2	1	1.72	1.6	Schistosoma mansoni	1
1581	Smp_139070	Smp_139070	57	3bp-1 related rhogap	Smp_139070	79.2	KNKKYPEyVLSTILK	NKKYPEY*VLSTILK	3	592.65	23810		68.04		2.643		-0.9343		0.2005		1		1.4		Schistosoma mansoni	1
1582	Smp_139100.2	Smp_139100.2	1047	expressed protein	Smp_139100.2	143	GEDWETRyMTLSTAQ	Y*M#TLSTAQPGIGGTVPHLGIQR	3	798.394	19415	19337	56.02	56.22	3.247	2.812	0.1746	1.2196	0.3506	0.2011	1	34	2.67	1.77	Schistosoma mansoni	1
1583	Smp_139100.2	Smp_139100.2	1047	expressed protein	Smp_139100.2	143	GEDWETRyMTLSTAQ	Y*M#TLSTAQPGIGGTVPHLGIQR	3	798.394		19327		56.19		3.383		1.2574		0.3567		1		2.66	Schistosoma mansoni	1
1584	Smp_139100.2	Smp_139100.2	1047	expressed protein	Smp_139100.2	143	GEDWETRyMTLSTAQ	Y*MTLSTAQPGIGGTVPHLGIQR	3	793.063	21669	21541	62.2	62.3	3.173	3.015	-0.0769	0.9114	0.3379	0.3836	1	1	2.58	2.62	Schistosoma mansoni	1
1585	Smp_139100.2;Smp_139100.1	Smp_139100.2;Smp_139100.1	177; 177	expressed protein	Smp_139100.2;Smp_139100.1	143	VEPTNFYsDPIPSTK	IGQIVGETLDTISDHYLVEPTNFYS*DPIPSTK	3	1210.58		29611		85.41		3.95		0.1576		0.2421		5		2.25	Schistosoma mansoni		1
1586	Smp_139100.2;Smp_139100.1	Smp_139100.2;Smp_139100.1	607; 607	expressed protein	Smp_139100.2;Smp_139100.1	143	QPLRPEQyIMHHQAG	NVIGSLQPLRPEQY*IM#HHQAGLIK	3	946.821	19920		57.43		3.23		1.3862		0.177		57		1.81		Schistosoma mansoni	1
1587	Smp_139100.2;Smp_139100.1	Smp_139100.2;Smp_139100.1	633, 637, 642; 633, 637, 642	expressed protein	Smp_139100.2;Smp_139100.1	143	PQTGDVLsDQYSSHH;DVLSDQYsSHHQTNT;QYSSHHQtNTITTGG	MLVLNPQTGDVLS*DQYS*SHHQT*NTITTGGTHHFAR	4	1026.69	29849		85.43		4.159		-7.0611		0.0431		1		1.16		Schistosoma mansoni		1
1588	Smp_139110	Smp_139110	671	ankyrin 2,3/unc44, putative	Smp_139110	143.3	HIARKQHyVTIFDIL	KQHY*VTIFDILK	3	528.944	25734	25552	73.46	73.5	3.588	4.422	-0.0331	-0.0782	0.2782	0.3231	1	1	2.56	3.09	Schistosoma mansoni	1
1589	Smp_139120	Smp_139120	107	hypothetical protein	Smp_139120	88.5	TVTTGRKySGLSPYV	Y*SGLSPYVGK	2	575.763	13013	13015	38.74	39.01	2.517	2.548	-0.3368	-0.8627	0.3557	0.2725	1	2	2.44	2.03	Schistosoma mansoni	1
1590	Smp_139320	Smp_139320	866	expressed protein	Smp_139320	126.5	PRGRSQTyHQGFAAC	SQTY*HQGFAACIPGGR	3	610.598	13822		40.91		3.708		0.505		0.2466		1		2.44		Schistosoma mansoni	1
1591	Smp_139400	Smp_139400	1001	tensin, putative	Smp_139400	191.4	KPENRRIySDSEMGL	RIY*SDSEM#GLQDASDIPLR	3	754.675	17812	17746	51.68	51.9	3.797	4.496	0.3891	0.5785	0.2984	0.3206	1	1	2.64	2.97	Schistosoma mansoni	1
1592	Smp_139400	Smp_139400	1001	tensin, putative	Smp_139400	191.4	KPENRRIySDSEMGL	RIY*SDSEMGLQDASDIPLR	3	749.343	20319	20198	58.52	58.6	3.199	3.417	0.5135	0.5246	0.1448	0.2358	1	1	1.75	2.15	Schistosoma mansoni	1
1593	Smp_139400	Smp_139400	1558, 1566	tensin, putative	Smp_139400	191.4	FSGSKSRsNRSPPAV;NRSPPAVyEGELGPI	S*NRSPPAVY*EGELGPIGPPDSGR	3	838.035		18369		53.55		4.769		0.2361		0.2015		5		2.53	Schistosoma mansoni	1
1594	Smp_139400	Smp_139400	1561, 1566	tensin, putative	Smp_139400	191.4	SKSRSNRsPPAVYEG;NRSPPAVyEGELGPI	SNRS*PPAVY*EGELGPIGPPDSGR	3	838.035		18438		53.73		4.211		-2.5959		0.1737		2		2.01	Schistosoma mansoni	1
1595	Smp_139400	Smp_139400	1566	tensin, putative	Smp_139400	191.4	NRSPPAVyEGELGPI	SPPAVY*EGELGPIGPPDSGR	3	692.321	19545	19469	56.39	56.59	2.692	3.045	0.1146	-0.0647	0.0154	0.19	142	44	1.07	1.92	Schistosoma mansoni	1
1596	Smp_139400	Smp_139400	670	tensin, putative	Smp_139400	191.4	QPIDSSLyATVQRPS	QQLHPQQQQQQQTLDYTAGQPIDSSLY*ATVQRPSANIPNSLVASLQR	5	1066.13		25459		73.24		4.329		-0.4358		0.2182		1		1.97	Schistosoma mansoni	1
1597	Smp_139400	Smp_139400	672	tensin, putative	Smp_139400	191.4	IDSSLYAtVQRPSAN	QQLHPQQQQQQQTLDYTAGQPIDSSLYAT*VQRPSANIPNSLVASLQR	5	1066.13	25574		73		4.301		1.0749		0.2569		2		2.16		Schistosoma mansoni		1
1598	Smp_139400	Smp_139400	84	tensin, putative	Smp_139400	191.4	LQKSKESyGTSLVCS	SKESY*GTSLVCSLSAELASVGR	3	794.373	29818		85.34		4.183		0.4087		0.3733		1		3.03		Schistosoma mansoni	1
1599	Smp_139400	Smp_139400	86	tensin, putative	Smp_139400	191.4	KSKESYGtSLVCSLS	SKESYGT*SLVCSLSAELASVGR	3	794.373		29513		85.12		4.144		0.5241		0.2995		3		2.64	Schistosoma mansoni		1
1600	Smp_139400	Smp_139400	946	tensin, putative	Smp_139400	191.4	RGRNRPLyAIGRSGS	NRPLY*AIGR	2	570.29	9891	10022	30.27	30.85	1.78	1.977	0.1397	-2.8514	0.0903	0.1482	3	1	1.3	1.39	Schistosoma mansoni	1
1601	Smp_139400	Smp_139400	969	tensin, putative	Smp_139400	191.4	GSGGHYPyGDAYGSD	VPLGSGGHYPY*GDAYGSDLDEDSALLAILEQR	3	1153.53	31085	30869	89.09	89.17	4.393	4.938	1.5891	3.9296	0.299	0.3874	1	1	2.65	3.03	Schistosoma mansoni	1
1602	Smp_139400	Smp_139400	969	tensin, putative	Smp_139400	191.4	GSGGHYPyGDAYGSD	VPLGSGGHYPY*GDAYGSDLDEDSALLAILEQR	3	1153.53	31048		88.98		4.442		-3.6941		0.3046		1		2.56		Schistosoma mansoni	1
1603	Smp_139400	Smp_139400	973	tensin, putative	Smp_139400	191.4	HYPYGDAyGSDLDED	VPLGSGGHYPYGDAY*GSDLDEDSALLAILEQR	3	1153.53	30784	30891	88.19	89.24	5.337	4.072	3.4001	3.9296	0.3771	0.2289	1	4	3.3	2.01	Schistosoma mansoni	1
1604	Smp_139470	Smp_139470	638	tensin-related	Smp_139470	123.5	RISQPGVyKQIQNSV	ISQPGVY*KQIQNSVR	3	599.64		13086		39.21		2.402		0.0054		0.2756		220		1.65	Schistosoma mansoni	1
1605	Smp_139480	Smp_139480	874	ephrin receptor, putative	Smp_139480	130.6	SDSHEDAyTFTGGKV	CNSDSHEDAY*TFTGGKVPIR	3	778.667	14397		42.45		3.191		0.0798		0.0623		6		1.19		Schistosoma mansoni	1
1606	Smp_139480	Smp_139480	874	ephrin receptor, putative	Smp_139480	130.6	SDSHEDAyTFTGGKV	KCNSDSHEDAY*TFTGGKVPIR	4	616.276	12647	12643	37.74	37.99	3.595	3.585	0.4509	0.0999	0.2677	0.2152	1	2	2.03	1.83	Schistosoma mansoni	1
1607	Smp_140040	Smp_140040	24	conserved hypothetical protein	Smp_140040	65.2	QQSVNNNyANLLQID	QCQQSVNNNY*ANLLQIDER	3	796.353	19413		56.02		4.575		0.0582		0.3534		1		3.18		Schistosoma mansoni	1
1608	Smp_140050	Smp_140050	311, 313	CCAAT-box DNA binding protein subunit B, putative	Smp_140050	60.6	TNNNEPSyLYNIHQF;NNEPSYLyNIHQFKT	LNNTSVNTNNNEPSY*LY*NIHQFK	3	962.083	18018		52.21		3.755		0.0023		0.1798		2		1.99		Schistosoma mansoni	1
1609	Smp_140070	Smp_140070	13	adenylate and guanylate cyclases, putative	Smp_140070	113.7	IKTNEPQyENWLVVH	TNEPQY*ENWLVVHSK	3	641.959	18106	18053	52.45	52.71	3.624	3.201	0.3263	0.3883	0.3547	0.3059	1	1	2.89	2.44	Schistosoma mansoni	1
1610	Smp_140290	Smp_140290	43	U4/U6.U5 tri-snRNP-associated protein 3 (U4/U6.U5 tri-snRNP-associated 27 kDa protein) (27K) (Nucleic acid-binding protein RY-1), putative	Smp_140290	20.5	RRDRDHGyDCDERDV	DRDHGY*DCDERDVER	3	672.922		4347		15.28		3.581		-1.5345		0.3412		1		2.32	Schistosoma mansoni	1
1611	Smp_140320	Smp_140320	49	hypothetical protein	Smp_140320	12.8	DKRIESDyNTVDSRQ	IESDY*NTVDSR	2	689.78	5904	6048	19.44	19.94	3.091	3.073	-0.2726	0.1861	0.2741	0.1912	1	1	2.32	1.98	Schistosoma mansoni	1
1612	Smp_140330	Smp_140330	161	epsin 4/enthoprotin, putative	Smp_140330	66.2	AKASRHIyTGYGNTN	HIY*TGYGNTNDLDRGYSSYKNNGDYGQR	4	827.856		13436		40.18		3.587		-0.1511		0.2232		30		1.66	Schistosoma mansoni	1
1613	Smp_140330	Smp_140330	174	epsin 4/enthoprotin, putative	Smp_140330	66.2	TNDLDRGySSYKNNG	HIYTGYGNTNDLDRGY*SSYKNNGDYGQR	4	827.856		12507		37.63		3.804		-0.1658		0.3121		21		2.12	Schistosoma mansoni	1
1614	Smp_140330	Smp_140330	177	epsin 4/enthoprotin, putative	Smp_140330	66.2	LDRGYSSyKNNGDYG	HIYTGYGNTNDLDRGYSSY*KNNGDYGQR	4	827.856		12491		37.58		4.146		-0.1658		0.3623		6		2.48	Schistosoma mansoni	1
1615	Smp_140360	Smp_140360	267	expressed protein	Smp_140360	116.6	LNEPITIyTTRSVIM	SSLLNEPITIY*TTR	2	844.419	22137	21999	63.5	63.57	4.062	4.057	0.402	0.4388	0.3344	0.3243	1	1	3.25	3.12	Schistosoma mansoni	1
1616	Smp_140360	Smp_140360	267	expressed protein	Smp_140360	116.6	LNEPITIyTTRSVIM	SSLLNEPITIY*TTR	3	563.282	22178		63.61		3.961		-0.4145		0.2738		1		3		Schistosoma mansoni	1
1617	Smp_140360	Smp_140360	269	expressed protein	Smp_140360	116.6	EPITIYTtRSVIMKN	SSLLNEPITIYTT*R	3	563.282		22045		63.7		2.906		-0.3015		0.2391		2		2.32	Schistosoma mansoni		1
1618	Smp_140360	Smp_140360	543, 549, 552	expressed protein	Smp_140360	116.6	HGFGRRRsNVPNSYP;RSNVPNSyPTYEEAW;VPNSYPTyEEAWDLK	RRS*NVPNSY*PTY*EEAWDLK	3	855.68	17757	17713	51.53	51.81	4.131	4.466	-0.5786	0.5529	0.2236	0.3246	1	1	2.38	2.89	Schistosoma mansoni	1
1619	Smp_140360	Smp_140360	543, 551	expressed protein	Smp_140360	116.6	HGFGRRRsNVPNSYP;NVPNSYPtYEEAWDL	RRS*NVPNSYPT*YEEAWDLK	3	829.024	18373		53.19		2.85		-0.2923		0.1103		4		1.35		Schistosoma mansoni		1
1620	Smp_140360	Smp_140360	543, 552	expressed protein	Smp_140360	116.6	HGFGRRRsNVPNSYP;VPNSYPTyEEAWDLK	RRS*NVPNSYPTY*EEAWDLK	3	829.024	18233	18156	52.81	52.98	4.375	5.553	0.2032	0.1693	0.3435	0.3813	1	2	3	3.63	Schistosoma mansoni	1
1621	Smp_140360	Smp_140360	543, 552	expressed protein	Smp_140360	116.6	HGFGRRRsNVPNSYP;VPNSYPTyEEAWDLK	RRS*NVPNSYPTY*EEAWDLKLAR	4	707.076	19491		56.24		3.335		0.2595		0.2564		1		1.96		Schistosoma mansoni	1
1622	Smp_140360	Smp_140360	548, 552	expressed protein	Smp_140360	116.6	RRSNVPNsYPTYEEA;VPNSYPTyEEAWDLK	SNVPNS*YPTY*EEAWDLK	3	724.957		20408		59.16		3.328		0.1519		0.1806		3		2.21	Schistosoma mansoni	1	1
1623	Smp_140360	Smp_140360	549, 551	expressed protein	Smp_140360	116.6	RSNVPNSyPTYEEAW;NVPNSYPtYEEAWDL	RRSNVPNSY*PT*YEEAWDLK	3	829.024	16417	16324	47.9	47.99	3.523	3.497	1.8003	0.4296	0.2176	0.3669	13	513	2.01	2.27	Schistosoma mansoni	1	1
1624	Smp_140360	Smp_140360	549, 552	expressed protein	Smp_140360	116.6	RSNVPNSyPTYEEAW;VPNSYPTyEEAWDLK	RSNVPNSY*PTY*EEAWDLK	3	776.991	18404	18339	53.28	53.47	2.973	2.934	0.1732	0.4027	0.2494	0.1264	1	10	2.18	1.6	Schistosoma mansoni	1
1625	Smp_140360	Smp_140360	549, 552	expressed protein	Smp_140360	116.6	RSNVPNSyPTYEEAW;VPNSYPTyEEAWDLK	SNVPNSY*PTY*EEAWDLK	2	1086.93		20463		59.31		3.113		-0.1351		0.4502		1		3.11	Schistosoma mansoni	1
1626	Smp_140360	Smp_140360	549, 552	expressed protein	Smp_140360	116.6	RSNVPNSyPTYEEAW;VPNSYPTyEEAWDLK	SNVPNSY*PTY*EEAWDLK	3	724.957	20568		59.22		2.973		0.8044		0.1263		2		1.87		Schistosoma mansoni	1
1627	Smp_140360	Smp_140360	549, 552	expressed protein	Smp_140360	116.6	RSNVPNSyPTYEEAW;VPNSYPTyEEAWDLK	SNVPNSY*PTY*EEAWDLK	3	724.957	20508		59.04		3.234		-0.6385		0.2806		1		2.59		Schistosoma mansoni	1
1628	Smp_140360	Smp_140360	551	expressed protein	Smp_140360	116.6	NVPNSYPtYEEAWDL	RRSNVPNSYPT*YEEAWDLK	3	802.369		16710		49.06		4.192		1.067		0.3684		2		2.9	Schistosoma mansoni		1
1629	Smp_140360	Smp_140360	552	expressed protein	Smp_140360	116.6	VPNSYPTyEEAWDLK	RSNVPNSYPTY*EEAWDLK	3	750.335		18670		54.37		3.186		-0.044		0.2585		20		2.24	Schistosoma mansoni	1
1630	Smp_140360	Smp_140360	552	expressed protein	Smp_140360	116.6	VPNSYPTyEEAWDLK	RSNVPNSYPTY*EEAWDLKLAR	3	863.743	19942	19842	57.49	57.62	5.814	5.545	0.4788	-1.6554	0.4384	0.4291	1	1	3.97	3.66	Schistosoma mansoni	1
1631	Smp_140360	Smp_140360	552	expressed protein	Smp_140360	116.6	VPNSYPTyEEAWDLK	RSNVPNSYPTY*EEAWDLKLAR	3	863.743	19919		57.43		5.248		0.1364		0.3887		1		3.53		Schistosoma mansoni	1
1632	Smp_140360	Smp_140360	552	expressed protein	Smp_140360	116.6	VPNSYPTyEEAWDLK	SNVPNSYPTY*EEAWDLK	2	1046.95	20996	20855	60.33	60.37	3.627	3.65	0.5616	-0.1273	0.3146	0.3665	1	1	2.87	3.02	Schistosoma mansoni	1
1633	Smp_140360	Smp_140360	552	expressed protein	Smp_140360	116.6	VPNSYPTyEEAWDLK	SNVPNSYPTY*EEAWDLK	3	698.302	20989	20832	60.32	60.31	3.829	3.499	0.8346	0.4418	0.4075	0.1841	1	1	3.37	2.29	Schistosoma mansoni	1
1634	Smp_140520.2	Smp_140520.2	1486	ank repeat-containing, putative	Smp_140520.2	199.2	YYEDDDPyARPPELF	LYYEDDDPY*ARPPELFTVR	3	813.702	23559	23643	67.34	68.1	2.52	2.781	4.5033	0.3552	0.1669	0.0764	1	1	1.25	1.23	Schistosoma mansoni	1
1635	Smp_140520.2	Smp_140520.2	1486	ank repeat-containing, putative	Smp_140520.2	199.2	YYEDDDPyARPPELF	LYYEDDDPY*ARPPELFTVR	3	813.702	23752	23454	67.88	67.58	2.854	3.226	0.5726	0.1965	0.288	0.2106	1	1	2.11	1.97	Schistosoma mansoni	1
1636	Smp_140590	Smp_140590	467, 476	expressed protein	Smp_140590	121.4	FPPFDRKyYDGYENI;DGYENIGsPYDTFKR	Y*YDGYENIGS*PYDTFK	3	697.927		21909		63.32		2.372		-0.3162		0.0079		6		1.31	Schistosoma mansoni	1	1
1637	Smp_140590	Smp_140590	467, 476	expressed protein	Smp_140590	121.4	FPPFDRKyYDGYENI;DGYENIGsPYDTFKR	Y*YDGYENIGS*PYDTFK	3	697.927		21881		63.24		2.222		-0.4009		0.1491		90		1.74	Schistosoma mansoni	1	1
1638	Smp_140590	Smp_140590	471	expressed protein	Smp_140590	121.4	DRKYYDGyENIGSPY	KYYDGY*ENIGSPYDTFK	3	713.97	18842		54.49		2.828		0.9278		0.145		16		1.77		Schistosoma mansoni	1
1639	Smp_140590	Smp_140590	471	expressed protein	Smp_140590	121.4	DRKYYDGyENIGSPY	KYYDGY*ENIGSPYDTFKR	3	766.004		16583		48.71		2.675		0.6212		0.052		280		1.04	Schistosoma mansoni	1
1640	Smp_140590	Smp_140590	471	expressed protein	Smp_140590	121.4	DRKYYDGyENIGSPY	YYDGY*ENIGSPYDTFKR	3	723.305	18274	18198	52.92	53.09	2.856	3.104	0.1828	0.5047	0.1998	0.2571	1	1	2.06	2.44	Schistosoma mansoni	1
1641	Smp_140590	Smp_140590	471, 476	expressed protein	Smp_140590	121.4	DRKYYDGyENIGSPY;DGYENIGsPYDTFKR	KYYDGY*ENIGS*PYDTFK	3	740.625	19988	19882	57.61	57.73	3.195	2.146	0.3484	0.1711	0.2356	0.0573	5	8	2.34	1.23	Schistosoma mansoni	1	1
1642	Smp_140590	Smp_140590	471, 476	expressed protein	Smp_140590	121.4	DRKYYDGyENIGSPY;DGYENIGsPYDTFKR	KYYDGY*ENIGS*PYDTFKR	3	792.659	17624	17573	51.17	51.44	3.519	3.532	0.3214	0.0826	0.2197	0.2733	1	1	2.23	2.52	Schistosoma mansoni	1	1
1643	Smp_140590	Smp_140590	471, 476	expressed protein	Smp_140590	121.4	DRKYYDGyENIGSPY;DGYENIGsPYDTFKR	KYYDGY*ENIGS*PYDTFKR	3	792.659		17768		51.96		2.722		0.6431		0.2001		13		1.83	Schistosoma mansoni	1	1
1644	Smp_140590	Smp_140590	471, 476	expressed protein	Smp_140590	121.4	DRKYYDGyENIGSPY;DGYENIGsPYDTFKR	KYYDGY*ENIGS*PYDTFKRK	3	835.357		15854		46.74		3.294		-1.0676		0.2223		29		1.93	Schistosoma mansoni	1	1
1645	Smp_140590	Smp_140590	471, 476	expressed protein	Smp_140590	121.4	DRKYYDGyENIGSPY;DGYENIGsPYDTFKR	YYDGY*ENIGS*PYDTFK	2	1046.39	22021	21865	63.17	63.2	4.967	4.455	0.5558	0.3592	0.4405	0.5153	1	1	4.12	4.22	Schistosoma mansoni	1	1
1646	Smp_140590	Smp_140590	471, 476	expressed protein	Smp_140590	121.4	DRKYYDGyENIGSPY;DGYENIGsPYDTFKR	YYDGY*ENIGS*PYDTFK	3	697.927	22068		63.3		2.544		0.2419		0.082		3		1.65		Schistosoma mansoni	1	1
1647	Smp_140590	Smp_140590	471, 476	expressed protein	Smp_140590	121.4	DRKYYDGyENIGSPY;DGYENIGsPYDTFKR	YYDGY*ENIGS*PYDTFKR	3	749.961	19406		56		3.073		0.171		0.3883		22		2.89		Schistosoma mansoni	1	1
1648	Smp_140590	Smp_140590	471, 476	expressed protein	Smp_140590	121.4	DRKYYDGyENIGSPY;DGYENIGsPYDTFKR	YYDGY*ENIGS*PYDTFKRK	3	792.659	17415	17316	50.61	50.73	3.213	2.587	0.1354	0.3275	0.3441	0.2828	36	16	2.57	2.11	Schistosoma mansoni	1	1
1649	Smp_140590	Smp_140590	476, 478	expressed protein	Smp_140590	121.4	DGYENIGsPYDTFKR;YENIGSPyDTFKRKT	KYYDGYENIGS*PY*DTFKRK	3	835.357		15389		45.46		2.568		-0.0402		0.207		21		1.6	Schistosoma mansoni	1	1
1650	Smp_140590	Smp_140590	476, 478	expressed protein	Smp_140590	121.4	DGYENIGsPYDTFKR;YENIGSPyDTFKRKT	YYDGYENIGS*PY*DTFKR	3	749.961	18999		54.91		2.194		0.0029		0.1427		2		1.52		Schistosoma mansoni	1	1
1651	Smp_140590	Smp_140590	476, 478	expressed protein	Smp_140590	121.4	DGYENIGsPYDTFKR;YENIGSPyDTFKRKT	YYDGYENIGS*PY*DTFKRK	3	792.659		17127		50.21		3.017		0.2452		0.2226		7		2.08	Schistosoma mansoni	1	1
1652	Smp_140590	Smp_140590	476, 480	expressed protein	Smp_140590	121.4	DGYENIGsPYDTFKR;NIGSPYDtFKRKTLD	YYDGYENIGS*PYDT*FKRK	3	792.659	17201		50.04		3.099		0.2512		0.3061		5		2.38		Schistosoma mansoni		1
1653	Smp_140590	Smp_140590	478	expressed protein	Smp_140590	121.4	YENIGSPyDTFKRKT	KYYDGYENIGSPY*DTFK	3	713.97		18327		53.44		3.535		1.1125		0.1344		2		2.11	Schistosoma mansoni	1
1654	Smp_140590	Smp_140590	478	expressed protein	Smp_140590	121.4	YENIGSPyDTFKRKT	KYYDGYENIGSPY*DTFKR	3	766.004		16393		48.18		3.892		0.6607		0.3108		1		2.8	Schistosoma mansoni	1
1655	Smp_140590	Smp_140590	478	expressed protein	Smp_140590	121.4	YENIGSPyDTFKRKT	YDGYENIGSPY*DTFK	2	924.872	19457	19386	56.14	56.36	3.952	4.061	0.8141	1.5686	0.4866	0.4735	1	1	3.84	3.83	Schistosoma mansoni	1
1656	Smp_140590	Smp_140590	478	expressed protein	Smp_140590	121.4	YENIGSPyDTFKRKT	YDGYENIGSPY*DTFKR	3	668.951	17148	17027	49.89	49.92	2.594	2.089	0.6655	0.0498	0.2745	0.0657	2	1	2.23	1.27	Schistosoma mansoni	1
1657	Smp_140590	Smp_140590	478	expressed protein	Smp_140590	121.4	YENIGSPyDTFKRKT	YYDGYENIGSPY*DTFK	2	1006.4	20817	20664	59.87	59.87	5.271	5.187	0.1952	0.2562	0.4807	0.5173	1	1	4.44	4.57	Schistosoma mansoni	1
1658	Smp_140590	Smp_140590	478	expressed protein	Smp_140590	121.4	YENIGSPyDTFKRKT	YYDGYENIGSPY*DTFK	2	1006.4		20644		59.81		5.066		0.2562		0.4873		1		4.39	Schistosoma mansoni	1
1659	Smp_140590	Smp_140590	478	expressed protein	Smp_140590	121.4	YENIGSPyDTFKRKT	YYDGYENIGSPY*DTFK	3	671.271	20837	20666	59.93	59.87	2.978	2.299	0.2283	0.2812	0.1372	0.112	1	1	2.07	1.71	Schistosoma mansoni	1
1660	Smp_140590	Smp_140590	478	expressed protein	Smp_140590	121.4	YENIGSPyDTFKRKT	YYDGYENIGSPY*DTFKR	2	1084.45	18579	18421	53.76	53.69	2.761	3.342	1.9752	-0.9671	0.0381	0.2794	13	28	1.2	2.52	Schistosoma mansoni	1
1661	Smp_140590	Smp_140590	478	expressed protein	Smp_140590	121.4	YENIGSPyDTFKRKT	YYDGYENIGSPY*DTFKR	2	1084.45	18531		53.62		4.161		1.9752		0.4153		1		3.35		Schistosoma mansoni	1
1662	Smp_140590	Smp_140590	480	expressed protein	Smp_140590	121.4	NIGSPYDtFKRKTLD	YYDGYENIGSPYDT*FKR	3	723.305	18461	18388	53.44	53.61	3.428	3.101	0.2284	0.2517	0.2904	0.3248	1	1	2.68	2.72	Schistosoma mansoni		1
1663	Smp_141070	Smp_141070	989	expressed protein	Smp_141070	130	KTINSHLyDNIHRSH	TINSHLY*DNIHR	2	781.859	10256	10354	31.26	31.74	3.722	4.459	0.3666	0.2789	0.3968	0.424	1	1	3.16	3.55	Schistosoma mansoni	1
1664	Smp_141070	Smp_141070	989	expressed protein	Smp_141070	130	KTINSHLyDNIHRSH	TINSHLY*DNIHR	3	521.575	10215	10315	31.15	31.63	3.44	3.131	-0.2554	-0.1855	0.3194	0.3335	1	1	2.78	2.64	Schistosoma mansoni	1
1665	Smp_141520	Smp_141520	196	conserved hypothetical protein	Smp_141520	117.1	AEKSGQIyNGDQILS	SGQIY*NGDQILSINGNR	3	643.634	18374		53.2		2.767		-0.2588		0.089		11		1.52		Schistosoma mansoni	1
1666	Smp_141520	Smp_141520	427, 428	conserved hypothetical protein	Smp_141520	117.1	NQLTENCyYSTGNNN;QLTENCYySTGNNNL	ISNQLTENCY*Y*STGNNNLQNTK	3	912.705	12446	12445	37.2	37.46	5.654	4.58	0.3709	0.2707	0.2445	0.2853	1	1	3.35	2.95	Schistosoma mansoni	1
1667	Smp_141520	Smp_141520	427, 428	conserved hypothetical protein	Smp_141520	117.1	NQLTENCyYSTGNNN;QLTENCYySTGNNNL	ISNQLTENCY*Y*STGNNNLQNTK	3	912.705	12407		37.1		4.641		0.3709		0.2025		1		2.71		Schistosoma mansoni	1
1668	Smp_141520	Smp_141520	427, 428	conserved hypothetical protein	Smp_141520	117.1	NQLTENCyYSTGNNN;QLTENCYySTGNNNL	ISNQLTENCY*Y*STGNNNLQNTK	3	912.705	12494		37.33		3.774		0.3709		0.3545		1		2.9		Schistosoma mansoni	1
1669	Smp_141520	Smp_141520	767, 768	conserved hypothetical protein	Smp_141520	117.1	IINKNLHsYEFYDNF;INKNLHSyEFYDNFY	NLHS*Y*EFYDNFYCSLTNK	3	825.652		24708		71.08		4.189		0.637		0.3105		1		2.96	Schistosoma mansoni	1	1
1670	Smp_141520	Smp_141520	767, 771	conserved hypothetical protein	Smp_141520	117.1	IINKNLHsYEFYDNF;NLHSYEFyDNFYCSL	NLHS*YEFY*DNFYCSLTNK	3	825.652	24928		71.16		4.011		0.8611		0.2513		1		2.7		Schistosoma mansoni	1	1
1671	Smp_141520	Smp_141520	767, 775	conserved hypothetical protein	Smp_141520	117.1	IINKNLHsYEFYDNF;YEFYDNFyCSLTNKT	NLHS*YEFYDNFY*CSLTNK	3	825.652		24443		70.32		2.759		-0.5532		0.0417		23		1.23	Schistosoma mansoni	1	1
1672	Smp_141520	Smp_141520	768	conserved hypothetical protein	Smp_141520	117.1	INKNLHSyEFYDNFY	NLHSY*EFYDNFYCSLTNK	3	798.996	25424	25284	72.54	72.73	4.539	3.441	-0.6422	0.5184	0.3687	0.1915	1	1	3.4	2.16	Schistosoma mansoni	1
1673	Smp_141520	Smp_141520	771, 775	conserved hypothetical protein	Smp_141520	117.1	NLHSYEFyDNFYCSL;YEFYDNFyCSLTNKT	NLHSYEFY*DNFY*CSLTNK	3	825.652	23822	23665	68.08	68.17	3.435	3.851	6.986	0.8652	0.155	0.2297	8	1	1.69	2.48	Schistosoma mansoni	1
1674	Smp_141520	Smp_141520	775	conserved hypothetical protein	Smp_141520	117.1	YEFYDNFyCSLTNKT	NLHSYEFYDNFY*CSLTNK	3	798.996	24366	24129	69.61	69.43	4.088	4.07	0.6738	-0.6422	0.3298	0.2638	1	1	3.05	2.71	Schistosoma mansoni	1
1675	Smp_141520	Smp_141520	775	conserved hypothetical protein	Smp_141520	117.1	YEFYDNFyCSLTNKT	NLHSYEFYDNFY*CSLTNK	3	798.996		24112		69.39		4.143		-1.9555		0.2922		1		2.78	Schistosoma mansoni	1
1676	Smp_141520	Smp_141520	872, 888	conserved hypothetical protein	Smp_141520	117.1	ATCHSKRyQNTAVSA;VITGAVSsSSSTAAT	Y*QNTAVSASVITGAVSS*SSSTA	4	562.741		9814		30.28		2.644		0.8821		0.093		3		1.33	Schistosoma mansoni	1
1677	Smp_141790	Smp_141790	283	membrane associated guanylate kinase inverted related	Smp_141790	93.9	VQDIKYGtFYIDHIN	YGT*FYIDHINKHTQYEPPTVEDFQLGEK	4	863.149	22081		63.34		3.248		0.0212		0.078		14		1.12		Schistosoma mansoni		1
1678	Smp_141790	Smp_141790	801	membrane associated guanylate kinase inverted related	Smp_141790	93.9	HQRHYKHsYQNEPLD	HYKHS*YQNEPLDLISR	3	693.993	14434	14369	42.56	42.66	3.196	3.108	0.1544	0.4908	0.0523	0.1701	22	7	1.28	1.64	Schistosoma mansoni		1
1679	Smp_141920	Smp_141920	69	expressed protein	Smp_141920	63.6	YESSDNIySSKIKKS	FYESSDNIY*SSKIK	2	880.893	11738		35.25		3.762		-0.1523		0.3648		1		2.76		Schistosoma mansoni	1
1680	Smp_141920	Smp_141920	69	expressed protein	Smp_141920	63.6	YESSDNIySSKIKKS	FYESSDNIY*SSKIK	3	587.597	11707		35.17		2.505		-0.0501		0.2363		1		1.73		Schistosoma mansoni	1
1681	Smp_142050	Smp_142050	182	serine/threonine kinase	Smp_142050	45.3	QSGTLTEyVATRWYR	IADPESEQSGTLTEY*VATR	2	1073.98	16063	16007	46.93	47.14	4.833	4.855	-0.2308	-0.7572	0.5197	0.5331	1	1	3.92	3.9	Schistosoma mansoni	1
1682	Smp_142050	Smp_142050	182	serine/threonine kinase	Smp_142050	45.3	QSGTLTEyVATRWYR	IADPESEQSGTLTEY*VATR	3	716.323	16014	15967	46.81	47.04	4.062	3.757	0.0559	-0.4217	0.342	0.2977	1	1	2.93	2.55	Schistosoma mansoni	1
1683	Smp_142610	Smp_142610	1034	serine/threonine kinase	Smp_142610	177.8	VDRRHTDsNYDYIVR	HTDS*NYDYIVRPGEVWM#GQYLINNLIGK	3	1131.2		29308		84.52		3.2		-2.5904		0.1814		2		1.68	Schistosoma mansoni		1
1684	Smp_142610	Smp_142610	1034	serine/threonine kinase	Smp_142610	177.8	VDRRHTDsNYDYIVR	HTDS*NYDYIVRPGEVWM#GQYLINNLIGK	4	848.651	29523	29286	84.47	84.45	3.739	4.922	0.2267	1.1377	0.1405	0.4088	2	2	1.98	3.53	Schistosoma mansoni		1
1685	Smp_142610	Smp_142610	1034	serine/threonine kinase	Smp_142610	177.8	VDRRHTDsNYDYIVR	HTDS*NYDYIVRPGEVWMGQYLINNLIGK	3	1125.87		32789		95.01		5.033		0.5797		0.5302		1		4.03	Schistosoma mansoni		1
1686	Smp_142610	Smp_142610	1034	serine/threonine kinase	Smp_142610	177.8	VDRRHTDsNYDYIVR	HTDS*NYDYIVRPGEVWMGQYLINNLIGK	4	844.652	33014	32731	94.9	94.84	4.994	3.481	-0.8618	0.5698	0.3413	0.1619	1	1	3.3	1.93	Schistosoma mansoni		1
1687	Smp_142610	Smp_142610	1036	serine/threonine kinase	Smp_142610	177.8	RRHTDSNyDYIVRPG	HTDSNY*DYIVRPGEVWM#GQYLINNLIGK	3	1131.2	29577	29297	84.63	84.48	5.07	4.775	-3.5292	0.9536	0.4114	0.3646	1	1	3.4	3.24	Schistosoma mansoni	1
1688	Smp_142610	Smp_142610	1036	serine/threonine kinase	Smp_142610	177.8	RRHTDSNyDYIVRPG	HTDSNY*DYIVRPGEVWM#GQYLINNLIGK	3	1131.2	29560		84.58		5.776		-0.6665		0.3956		1		3.84		Schistosoma mansoni	1
1689	Smp_142610	Smp_142610	1036	serine/threonine kinase	Smp_142610	177.8	RRHTDSNyDYIVRPG	HTDSNY*DYIVRPGEVWM#GQYLINNLIGK	3	1131.2	29543		84.53		3.606		-0.0801		0.2254		6		2.18		Schistosoma mansoni	1
1690	Smp_142610	Smp_142610	1036	serine/threonine kinase	Smp_142610	177.8	RRHTDSNyDYIVRPG	HTDSNY*DYIVRPGEVWM#GQYLINNLIGK	4	848.651	29504		84.41		3.584		0.2267		0.1125		3		1.79		Schistosoma mansoni	1
1691	Smp_142610	Smp_142610	1036	serine/threonine kinase	Smp_142610	177.8	RRHTDSNyDYIVRPG	HTDSNY*DYIVRPGEVWMGQYLINNLIGK	3	1125.87		32765		94.94		5.074		1.0753		0.4452		1		3.68	Schistosoma mansoni	1
1692	Smp_142610	Smp_142610	1038	serine/threonine kinase	Smp_142610	177.8	HTDSNYDyIVRPGEV	HTDSNYDY*IVRPGEVWM#GQYLINNLIGK	3	1131.2		29350		84.64		3.616		-0.5541		0.2148		5		2.12	Schistosoma mansoni	1
1693	Smp_142610	Smp_142610	1038	serine/threonine kinase	Smp_142610	177.8	HTDSNYDyIVRPGEV	HTDSNYDY*IVRPGEVWMGQYLINNLIGK	3	1125.87	33033		94.95		4.571		0.1864		0.398		2		3.32		Schistosoma mansoni	1
1694	Smp_142610	Smp_142610	1222	serine/threonine kinase	Smp_142610	177.8	MNEKIYQyIQSRYYR	IYQY*IQSR	2	575.768	9386	9472	28.91	29.34	2.682	3.079	-0.1262	-0.1486	0.1752	0.1786	2	2	2.07	2.28	Schistosoma mansoni	1
1695	Smp_142610	Smp_142610	1222	serine/threonine kinase	Smp_142610	177.8	MNEKIYQyIQSRYYR	LVDFGSSCHM#NEKIYQY*IQSR	3	891.061	18920	18790	54.69	54.7	3.205	2.944	1.0695	0.9131	0.2739	0.114	1	1	2.17	1.45	Schistosoma mansoni	1
1696	Smp_142610	Smp_142610	1222	serine/threonine kinase	Smp_142610	177.8	MNEKIYQyIQSRYYR	LVDFGSSCHMNEKIYQY*IQSR	3	885.729	21633	21497	62.1	62.17	4.322	3.437	0.7794	0.657	0.2622	0.3217	2	1	2.66	2.51	Schistosoma mansoni	1
1697	Smp_142610	Smp_142610	1222	serine/threonine kinase	Smp_142610	177.8	MNEKIYQyIQSRYYR	LVDFGSSCHMNEKIYQY*IQSR	3	885.729		21518		62.23		4.026		0.657		0.4321		2		3.21	Schistosoma mansoni	1
1698	Smp_142610	Smp_142610	1225	serine/threonine kinase	Smp_142610	177.8	KIYQYIQsRYYRSPD	LVDFGSSCHM#NEKIYQYIQS*R	3	891.061		18993		55.26		2.787		0.536		0.1061		1		1.37	Schistosoma mansoni		1
1699	Smp_142610	Smp_142610	358	serine/threonine kinase	Smp_142610	177.8	AAAILAAsAYAAQNY	AS*AYAAQNYPAK	3	445.531		6778		21.93		2.481		-0.4094		0.072		11		1.51	Schistosoma mansoni		1
1700	Smp_142610	Smp_142610	792, 801	serine/threonine kinase	Smp_142610	177.8	LRSSACYyNLTPLDS;LTPLDSIsPTNSRIP	SSACYY*NLTPLDSIS*PTNSR	3	802.662	22790		65.28		3.371		0.1258		0.5342		52		3.5		Schistosoma mansoni	1
1701	Smp_142610;Smp_125270	Smp_142610;Smp_125270	1222; 715	serine/threonine kinase	Smp_142610;Smp_125270	177.8	VHEKVYQyIQSRFYR	YQY*IQSR	2	519.226	5664	5827	18.79	19.33	2.542	2.421	0.1251	-0.2466	0.1972	0.1988	1	1	1.96	1.92	Schistosoma mansoni	1
1702	Smp_142630	Smp_142630	2067	talin 2 , putative	Smp_142630	251.9	SASRPDIyGSGTTTG	GVGTACISLIQATSASRPDIY*GSGTTTGGQHLLLTR	4	935.717	23248	23070	66.52	66.53	4.129	4.045	0.403	0.414	0.133	0.1147	2	1	2.04	1.74	Schistosoma mansoni	1
1703	Smp_142630	Smp_142630	2281	talin 2 , putative	Smp_142630	251.9	VFDRPRLyxxxxxxx	GAAVIGPGQPDTQTCQSFASIVFDRPRLY*	3	1077.85	27900		79.71		2.666		1.021		0.1096		3		1.19		Schistosoma mansoni	1
1704	Smp_142630	Smp_142630	2281	talin 2 , putative	Smp_142630	251.9	VFDRPRLyxxxxxxx	GAAVIGPGQPDTQTCQSFASIVFDRPRLY*	3	1077.85	27885		79.67		3.077		-0.3777		0.2567		3		1.99		Schistosoma mansoni	1
1705	Smp_142630	Smp_142630	74	talin 2 , putative	Smp_142630	251.9	QTDGAKDyGLFLPHE	ESDQTDGAKDY*GLFLPHEDNK	3	820.351	15760		46.12		3.493		0.3655		0.2714		8		2.49		Schistosoma mansoni	1
1706	Smp_142630	Smp_142630	74	talin 2 , putative	Smp_142630	251.9	QTDGAKDyGLFLPHE	ESDQTDGAKDY*GLFLPHEDNK	4	615.515	15837	15786	46.34	46.56	3.042	2.761	0.1623	0.082	0.3286	0.0997	443	66	2.27	1.33	Schistosoma mansoni	1
1707	Smp_142630	Smp_142630	74	talin 2 , putative	Smp_142630	251.9	QTDGAKDyGLFLPHE	ESDQTDGAKDY*GLFLPHEDNKK	3	863.05		13839		41.28		3.631		0.4749		0.2462		42		2.05	Schistosoma mansoni	1
1708	Smp_142630	Smp_142630	899	talin 2 , putative	Smp_142630	251.9	SYEDLKQyYTTDGQR	GYQGDALNSFQTSYEDLKQY*YTTDGQR	3	1076.8	25437		72.59		4.424		0.2815		0.4166		1		3.33		Schistosoma mansoni	1
1709	Smp_142730	Smp_142730	237	rho gtpase activating protein, putative	Smp_142730	48.3	AESDKSDyAGIGRSG	AESDKSDY*AGIGR	2	724.806	5105	5249	17.25	17.72	2.972	2.589	-0.0316	-1.9471	0.3477	0.153	1	2	2.34	1.26	Schistosoma mansoni	1
1710	Smp_142740	Smp_142740	253	conserved hypothetical protein	Smp_142740	60.6	HLLSSRDyVYMPTNR	M#LSHLLSSRDY*VYM#PTNR	3	765.681		15457		45.64		2.581		1.2524		0.094		55		1.04	Schistosoma mansoni	1
1711	Smp_142740	Smp_142740	253	conserved hypothetical protein	Smp_142740	60.6	HLLSSRDyVYMPTNR	M#LSHLLSSRDY*VYMPTNR	3	760.35	18060	17982	52.32	52.52	3.347	3.207	-0.5151	-1.532	0.2983	0.2291	1	1	2.3	1.86	Schistosoma mansoni	1
1712	Smp_142740	Smp_142740	253	conserved hypothetical protein	Smp_142740	60.6	HLLSSRDyVYMPTNR	MLSHLLSSRDY*VYM#PTNR	3	760.35	17105	16971	49.77	49.77	2.988	3.01	1.1575	-0.7555	0.2307	0.1056	3	1	1.84	1.33	Schistosoma mansoni	1
1713	Smp_142740	Smp_142740	503	conserved hypothetical protein	Smp_142740	60.6	LSVSGDDyANYQCLE	FQDLSVSGDDY*ANYQCLESLLGQASR	3	1006.11	29614		84.74		4.114		3.6237		0.3109		3		2.49		Schistosoma mansoni	1
1714	Smp_142740	Smp_142740	506	conserved hypothetical protein	Smp_142740	60.6	SGDDYANyQCLESLL	FQDLSVSGDDYANY*QCLESLLGQASR	3	1006.11	29599		84.69		4.036		3.6237		0.3464		1		2.59		Schistosoma mansoni	1
1715	Smp_142910	Smp_142910	139	coatomer alpha subunit, putative	Smp_142910	81.4	ILTGHSHyVMCAQFH	AIVSILTGHSHY*VM#CAQFHPR	4	630.797	18473		53.47		2.791		0.6866		0.0766		184		1.21		Schistosoma mansoni	1
1716	Smp_143130.1;Smp_143130.2	Smp_143130.1;Smp_143130.2	162; 162	four and A half lim domains, putative	Smp_143130.1;Smp_143130.2	28	GVVCVPCyEEKYSQK	SFVPKDDGVVCVPCY*EEKYSQK	3	905.401	16862		49.12		3.375		8.6122		0.236		2		1.34		Schistosoma mansoni	1
1717	Smp_143130.1;Smp_143130.2	Smp_143130.1;Smp_143130.2	166; 166	four and A half lim domains, putative	Smp_143130.1;Smp_143130.2	28	VPCYEEKySQKCCKC	SFVPKDDGVVCVPCYEEKY*SQK	3	905.401		16760		49.19		3.089		0.2948		0.2614		1		1.82	Schistosoma mansoni	1
1718	Smp_143130.1;Smp_143130.2	Smp_143130.1;Smp_143130.2	221; 221	four and A half lim domains, putative	Smp_143130.1;Smp_143130.2	28	KPYCADCyTQLFAKH	DEKPYCADCY*TQLFAK	3	696.953	17350	17277	50.44	50.62	5.099	4.424	0.2736	0.3432	0.3184	0.2979	1	1	3.48	3.08	Schistosoma mansoni	1
1719	Smp_143130.1;Smp_143130.2	Smp_143130.1;Smp_143130.2	221; 221	four and A half lim domains, putative	Smp_143130.1;Smp_143130.2	28	KPYCADCyTQLFAKH	FTSRDEKPYCADCY*TQLFAK	3	860.703	16182	16137	47.25	47.48	4.004	3.868	0.1159	-0.4191	0.2822	0.266	1	1	2.54	2.4	Schistosoma mansoni	1
1720	Smp_143130.1;Smp_143130.2	Smp_143130.1;Smp_143130.2	35; 35	four and A half lim domains, putative	Smp_143130.1;Smp_143130.2	28	ILNDEKPyCVACYES	YILNDEKPY*CVACYESK	3	744.651		16524		48.54		2.706		0.2493		0.1802		14		1.8	Schistosoma mansoni	1
1721	Smp_143260	Smp_143260	316	expressed protein	Smp_143260	83.5	LDETLKTyWPIINSN	NSM#VLDETLKTY*WPIINSNDAK	3	883.415		25228		72.56		3.407		2.3497		0.233		1		1.8	Schistosoma mansoni	1
1722	Smp_143260	Smp_143260	342, 348	expressed protein	Smp_143260	83.5	HGNIKHGsPLLPIYK;GSPLLPIyKDYLLKQ	HGS*PLLPIY*KDYLLK	3	639.649	23798		68.01		2.45		-0.3738		0.1014		4		1.12		Schistosoma mansoni	1
1723	Smp_143260	Smp_143260	444	expressed protein	Smp_143260	83.5	SPTTLSDySGIGKNI	FNSTLSPTTLSDY*SGIGK	2	984.453	21475		61.65		2.791		0.2725		0.2266		5		1.82		Schistosoma mansoni	1
1724	Smp_143260	Smp_143260	650	expressed protein	Smp_143260	83.5	SRSNLKQyDLQLNKT	SNLKQY*DLQLNKTEQQNICNENKR	4	765.366		12037		36.35		3.97		-0.5583		0.1932		1		1.66	Schistosoma mansoni	1
1725	Smp_143330	Smp_143330	227	hypothetical protein	Smp_143330	98.4	TTKNMNVyDNVVPKC	NM#NVY*DNVVPK	2	694.799	11629		34.96		2.553		0.1524		0.1758		1		1.73		Schistosoma mansoni	1
1726	Smp_143370	Smp_143370	633	protein phosphatase 1 regulatory subunit 12b (myosin phosphatase targeting subunit 2), putative	Smp_143370	113.3	SASNRIYsDNPTNLF	M#SHTSSASNRIYS*DNPTNLFR	3	832.032		16149		47.52		3.615		1.2039		0.3195		3		2.31	Schistosoma mansoni		1
1727	Smp_143420	Smp_143420	268	actin bundling/missing in metastasis-related	Smp_143420	68	NVLCDRKySTSFGSG	Y*STSFGSGNR	2	578.227	5962	6125	19.59	20.15	2.547	2.667	0.0835	0.0351	0.2448	0.3278	1	1	2.14	2.46	Schistosoma mansoni	1
1728	Smp_143420	Smp_143420	533, 537	actin bundling/missing in metastasis-related	Smp_143420	68	YPNQAIPsPVYTNLN;AIPSPVYtNLNELKK	SHQAQTLYPNQAIPS*PVYT*NLNELKK	3	1038.83	22867		65.49		3.928		1.3235		0.2185		38		2.01		Schistosoma mansoni		1
1729	Smp_143420	Smp_143420	536	actin bundling/missing in metastasis-related	Smp_143420	68	QAIPSPVyTNLNELK	SHQAQTLYPNQAIPSPVY*TNLNELK	3	969.474	23114		66.16		4.006		1.1326		0.288		1		2.56		Schistosoma mansoni	1
1730	Smp_143420	Smp_143420	536	actin bundling/missing in metastasis-related	Smp_143420	68	QAIPSPVyTNLNELK	SHQAQTLYPNQAIPSPVY*TNLNELKK	3	1012.17	21051		60.49		4.944		0.4701		0.3137		11		2.93		Schistosoma mansoni	1
1731	Smp_143420	Smp_143420	537	actin bundling/missing in metastasis-related	Smp_143420	68	AIPSPVYtNLNELKK	SHQAQTLYPNQAIPSPVYT*NLNELK	3	969.474	23099	22910	66.11	66.07	3.078	4.206	2.5657	0.4999	0.0497	0.2872	2	1	1.1	2.61	Schistosoma mansoni		1
1732	Smp_143420	Smp_143420	537	actin bundling/missing in metastasis-related	Smp_143420	68	AIPSPVYtNLNELKK	SHQAQTLYPNQAIPSPVYT*NLNELKK	3	1012.17		20866		60.41		3.653		0.6528		0.1665		5		1.67	Schistosoma mansoni		1
1733	Smp_143420	Smp_143420	555, 580	actin bundling/missing in metastasis-related	Smp_143420	68	RKFQNRYsPTVNNIN;NIDSSSLyTSRKFSL	KFQNRYS*PTVNNINNNTNNNETVLNIDSSSLY*TSR	4	1048.72		19788		57.47		4.285		2.039		0.403		25		2.43	Schistosoma mansoni	1	1
1734	Smp_143420	Smp_143420	580	actin bundling/missing in metastasis-related	Smp_143420	68	NIDSSSLyTSRKFSL	YSPTVNNINNNTNNNETVLNIDSSSLY*TSR	3	1146.85		21052		60.91		4.852		-0.9588		0.3214		5		2.85	Schistosoma mansoni	1
1735	Smp_143440	Smp_143440	348	expressed protein	Smp_143440	55	NKSAHSDyENHFHDK	SAHSDY*ENHFHDKR	3	608.248	2684	2852	10.67	11.16	2.96	2.747	1.397	0.174	0.2754	0.1406	1	2	2.01	1.45	Schistosoma mansoni	1
1736	Smp_143440	Smp_143440	348	expressed protein	Smp_143440	55	NKSAHSDyENHFHDK	SAHSDY*ENHFHDKR	4	456.438		2837		11.12		2.329		0.0169		0.12		2		1.24	Schistosoma mansoni	1
1737	Smp_143470.2;Smp_143470.1	Smp_143470.2;Smp_143470.1	624; 624	Spectrin beta chain, brain 3 (Spectrin, non-erythroid beta chain 3) (Beta-IV spectrin), putative	Smp_143470.2;Smp_143470.1	270.6	TEKLRAAyDDLHDLA	LRAAY*DDLHDLAEAR	3	603.616		16362		48.1		2.272		0.0916		0.0782		26		1.22	Schistosoma mansoni	1
1738	Smp_143690	Smp_143690	277	feline leukemia virus subgroup C receptor-related	Smp_143690	61.1	PALSPNEySISSTKQ	SLESDKQYPALSPNEY*SISSTK	3	842.054		15760		46.48		3.438		0.3289		0.1921		2		1.71	Schistosoma mansoni	1
1739	Smp_143770	Smp_143770	89	hspc200, putative	Smp_143770	23.7	NIPDSYGyTALHYAA	HINVNIPDSYGY*TALHYAAR	3	785.702		21178		61.27		5.323		0.1751		0.4618		1		3.87	Schistosoma mansoni	1
1740	Smp_143770	Smp_143770	90	hspc200, putative	Smp_143770	23.7	IPDSYGYtALHYAAR	HINVNIPDSYGYT*ALHYAAR	3	785.702	21320		61.23		5.167		0.2981		0.5516		2		4.2		Schistosoma mansoni		1
1741	Smp_143840	Smp_143840	159	glycogen phosphorylase, putative	Smp_143840	80	AYGYGIRyDYGIFEQ	Y*DYGIFEQSIR	3	490.882	22127		63.47		2.428		-0.2184		0.1821		1		3.19		Schistosoma mansoni	1
1742	Smp_143840	Smp_143840	161	glycogen phosphorylase, putative	Smp_143840	80	GYGIRYDyGIFEQSI	YDY*GIFEQSIR	2	735.819	22073	21916	63.32	63.34	4.122	3.894	0.3045	0.3629	0.3903	0.3862	1	1	4.75	4.59	Schistosoma mansoni	1
1743	Smp_143840	Smp_143840	161	glycogen phosphorylase, putative	Smp_143840	80	GYGIRYDyGIFEQSI	YDY*GIFEQSIRDGWQVEEPDEWLR	3	1037.46	31595	31297	90.65	90.46	3.124	3.068	0.9998	2.5166	0.0654	0.1118	33	92	2.44	2.46	Schistosoma mansoni	1
1744	Smp_143840	Smp_143840	161	glycogen phosphorylase, putative	Smp_143840	80	GYGIRYDyGIFEQSI	YDY*GIFEQSIRDGWQVEEPDEWLR	3	1037.46	31606		90.68		2.942		1.4895		0.0263		3		2.2		Schistosoma mansoni	1
1745	Smp_143840	Smp_143840	194	glycogen phosphorylase, putative	Smp_143840	80	WEKGRPEyCYPVNFY	GRPEY*CYPVNFYGR	2	929.393	17245	17172	50.16	50.33	4.305	4.691	0.1399	0.139	0.4317	0.4885	1	1	4.92	5.28	Schistosoma mansoni	1
1746	Smp_143840	Smp_143840	194	glycogen phosphorylase, putative	Smp_143840	80	WEKGRPEyCYPVNFY	GRPEY*CYPVNFYGR	3	619.931	17224	17149	50.1	50.27	3.372	3.378	-0.0871	-0.0919	0.3333	0.3664	1	1	4.15	4.25	Schistosoma mansoni	1
1747	Smp_143840	Smp_143840	194	glycogen phosphorylase, putative	Smp_143840	80	WEKGRPEyCYPVNFY	GRPEY*CYPVNFYGR	3	619.931		17337		50.79		3.852		-0.1068		0.3708		1		4.49	Schistosoma mansoni	1
1748	Smp_143840	Smp_143840	194	glycogen phosphorylase, putative	Smp_143840	80	WEKGRPEyCYPVNFY	GRPEY*CYPVNFYGRVEDAGNGR	3	886.052	18004	17970	52.18	52.49	3.247	3.105	0.2652	0.3531	0.1776	0.178	1	1	3.07	2.98	Schistosoma mansoni	1
1749	Smp_143840	Smp_143840	194	glycogen phosphorylase, putative	Smp_143840	80	WEKGRPEyCYPVNFY	GRPEY*CYPVNFYGRVEDAGNGR	4	664.79	18020	17988	52.22	52.54	4.326	3.566	0.1437	0.2664	0.3549	0.3543	1	1	4.34	3.95	Schistosoma mansoni	1
1750	Smp_143840	Smp_143840	194	glycogen phosphorylase, putative	Smp_143840	80	WEKGRPEyCYPVNFY	GRPEY*CYPVNFYGRVEDAGNGRR	3	938.085		16378		48.14		2.497		0.585		0.1101		317		2.01	Schistosoma mansoni	1
1751	Smp_143840	Smp_143840	194	glycogen phosphorylase, putative	Smp_143840	80	WEKGRPEyCYPVNFY	GRPEY*CYPVNFYGRVEDAGNGRR	4	703.816	16466	16371	48.04	48.13	4.744	3.775	0.0292	-0.071	0.3764	0.3438	70	1	4.36	3.81	Schistosoma mansoni	1
1752	Smp_143840	Smp_143840	194, 201	glycogen phosphorylase, putative	Smp_143840	80	WEKGRPEyCYPVNFY;YCYPVNFyGRVEDAG	GRPEY*CYPVNFY*GR	3	646.586	16451	16369	48	48.12	3.505	2.675	0.2447	0.4438	0.2455	0.2364	1	1	3.87	3.41	Schistosoma mansoni	1
1753	Smp_143840	Smp_143840	201	glycogen phosphorylase, putative	Smp_143840	80	YCYPVNFyGRVEDAG	GRPEYCYPVNFY*GRVEDAGNGR	3	886.052	17162	17087	49.93	50.09	2.667	3.051	0.5792	0.0588	0.0758	0.1082	91	6	2.31	2.69	Schistosoma mansoni	1
1754	Smp_143840	Smp_143840	201	glycogen phosphorylase, putative	Smp_143840	80	YCYPVNFyGRVEDAG	GRPEYCYPVNFY*GRVEDAGNGRR	4	703.816	15611	15620	45.71	46.09	2.181	2.92	-2.0612	-0.9333	0.0554	0.2077	23	15	1.81	2.82	Schistosoma mansoni	1
1755	Smp_143840	Smp_143840	225	glycogen phosphorylase, putative	Smp_143840	80	HPVFAMPyDTPVPGY	RWVDAHPVFAM#PY*DTPVPGYR	3	857.394	19893	19869	57.36	57.69	5.186	3.028	1.6968	2.803	0.4599	0.1541	1	1	5.04	2.74	Schistosoma mansoni	1
1756	Smp_143840	Smp_143840	225	glycogen phosphorylase, putative	Smp_143840	80	HPVFAMPyDTPVPGY	RWVDAHPVFAMPY*DTPVPGYR	3	852.063		23124		66.67		4.186		-1.6827		0.2374		2		3.65	Schistosoma mansoni	1
1757	Smp_143840	Smp_143840	225	glycogen phosphorylase, putative	Smp_143840	80	HPVFAMPyDTPVPGY	VDAHPVFAM#PY*DTPVPGYR	3	743.334	18558	18467	53.7	53.81	3.205	2.23	0.7777	1.7655	0.1166	0.0033	5	25	3.04	2.05	Schistosoma mansoni	1
1758	Smp_143840	Smp_143840	225	glycogen phosphorylase, putative	Smp_143840	80	HPVFAMPyDTPVPGY	WVDAHPVFAM#PY*DTPVPGYR	3	805.361	21612	21475	62.04	62.11	3.169	3.363	0.3067	0.3476	0.2875	0.2649	1	1	3.7	3.67	Schistosoma mansoni	1
1759	Smp_143840	Smp_143840	225	glycogen phosphorylase, putative	Smp_143840	80	HPVFAMPyDTPVPGY	WVDAHPVFAMPY*DTPVPGYR	3	800.029		24986		71.87		3.142		0.0271		0.264		1		3.57	Schistosoma mansoni	1
1760	Smp_143840	Smp_143840	227	glycogen phosphorylase, putative	Smp_143840	80	VFAMPYDtPVPGYRN	WVDAHPVFAMPYDT*PVPGYR	3	800.029	25160		71.81		2.696		-0.0016		0.1785		5		3.05		Schistosoma mansoni		1
1761	Smp_143840	Smp_143840	279	glycogen phosphorylase, putative	Smp_143840	80	ENISRVLyPNDNFFV	VLY*PNDNFFVGKELR	3	630.976	22536	22342	64.59	64.51	3.42	3.456	0.2118	-0.2713	0.4311	0.4228	1	1	4.35	4.3	Schistosoma mansoni	1
1762	Smp_143840	Smp_143840	549	glycogen phosphorylase, putative	Smp_143840	80	ASYLEQHyGVTINPA	FASYLEQHY*GVTINPASLFDIQVK	3	940.793	31042	30847	88.96	89.11	4.009	3.676	0.3531	0.4334	0.1377	0.0031	37	13	3.36	2.65	Schistosoma mansoni	1
1763	Smp_143840	Smp_143840	549	glycogen phosphorylase, putative	Smp_143840	80	ASYLEQHyGVTINPA	FASYLEQHY*GVTINPASLFDIQVK	3	940.793	31191		89.42		3.25		-1.5931		0.0533		7		2.6		Schistosoma mansoni	1
1764	Smp_143930	Smp_143930	403	sh3 and multiple ankyrin repeat domains protein 1,2 (shank1,2), putative	Smp_143930	80	TPKRINQyVFHNKVD	RINQY*VFHNK	3	466.894	7603	7707	24.02	24.46	2.457	2.8	-0.3497	-0.5908	0.162	0.0808	20	112	1.52	1.27	Schistosoma mansoni	1
1765	Smp_143930	Smp_143930	403	sh3 and multiple ankyrin repeat domains protein 1,2 (shank1,2), putative	Smp_143930	80	TPKRINQyVFHNKVD	RINQY*VFHNKVDFR	4	479.739	13553	13547	40.2	40.48	2.454	3.007	-0.3094	-0.1335	0.1788	0.332	1	1	1.37	2.23	Schistosoma mansoni	1
1766	Smp_143930	Smp_143930	442	sh3 and multiple ankyrin repeat domains protein 1,2 (shank1,2), putative	Smp_143930	80	LNFIRQRyQNYCLRS	Y*QNYCLR	2	548.718	9294	9386	28.66	29.09	2.066	2.222	-0.0084	0.1263	0.0899	0.1957	1	1	1.29	1.76	Schistosoma mansoni	1
1767	Smp_143980	Smp_143980	1018	expressed protein	Smp_143980	169.5	NNNSYGLsYKKSSLR	YQSNNHNNNSYGLS*YKK	3	704.304		5657		18.87		2.438		-0.2922		0.1104		54		1.19	Schistosoma mansoni		1
1768	Smp_143980	Smp_143980	1417, 1419	expressed protein	Smp_143980	169.5	KHPTTIDyVTYDEIR;PTTIDYVtYDEIRSY	VKHPTTIDY*VT*YDEIR	3	703.981		16604		48.77		4.396		0.0374		0.2488		2		2.71	Schistosoma mansoni	1	1
1769	Smp_143980	Smp_143980	1417, 1420	expressed protein	Smp_143980	169.5	KHPTTIDyVTYDEIR;TTIDYVTyDEIRSYD	VKHPTTIDY*VTY*DEIR	2	1055.47	16779	16694	48.9	49.01	5.066	4.856	-3.0715	-0.042	0.4585	0.4591	1	1	3.57	3.69	Schistosoma mansoni	1
1770	Smp_143980	Smp_143980	1417, 1420	expressed protein	Smp_143980	169.5	KHPTTIDyVTYDEIR;TTIDYVTyDEIRSYD	VKHPTTIDY*VTY*DEIR	3	703.981	16682		48.63		3.942		-0.0497		0.1844		1		2.2		Schistosoma mansoni	1
1771	Smp_143980	Smp_143980	1444	expressed protein	Smp_143980	169.5	TTTGQRPySIDSNCI	FSSNTTTGQRPY*SIDSNCIPLNSNNR	3	1008.45	15349		45.01		4.255		-0.9682		0.2562		9		2.46		Schistosoma mansoni	1
1772	Smp_143980	Smp_143980	812	expressed protein	Smp_143980	169.5	MRKKRRLyTQLQRRQ	LY*TQLQR	2	501.244	8243	8353	25.74	26.23	2.312	2.074	-0.0959	-1.3434	0.0987	0.0345	1	1	1.47	1.09	Schistosoma mansoni	1
1773	Smp_143980	Smp_143980	813	expressed protein	Smp_143980	169.5	RKKRRLYtQLQRRQE	RLYT*QLQR	2	579.295		7694		24.43		2.355		-0.6375		0.1161		1		1.39	Schistosoma mansoni		1
1774	Smp_144050;Smp_134180	Smp_144050;Smp_134180	1818; 1029	receptor tyrosine phosphatase type r2a, putative	Smp_144050;Smp_134180	266.8	ANRSKNRyANVIAYD	NRY*ANVIAYDHSR	3	553.586	9059	9104	28.01	28.3	2.737	3.5	-0.2201	-0.4673	0.104	0.2171	2	1	1.35	2.1	Schistosoma mansoni	1
1775	Smp_144050;Smp_134180	Smp_144050;Smp_134180	1818; 1029	receptor tyrosine phosphatase type r2a, putative	Smp_144050;Smp_134180	266.8	ANRSKNRyANVIAYD	Y*ANVIAYDHSR	2	694.803		9978		30.73		3.384		-0.325		0.3276		1		2.66	Schistosoma mansoni	1
1776	Smp_144050;Smp_134180	Smp_144050;Smp_134180	1818; 1029	receptor tyrosine phosphatase type r2a, putative	Smp_144050;Smp_134180	266.8	ANRSKNRyANVIAYD	Y*ANVIAYDHSR	3	463.538	9894		30.28		2.331		0.3614		0.0975		12		1.37		Schistosoma mansoni	1
1777	Smp_144280	Smp_144280	1094	tensin, putative	Smp_144280	129.4	LPNNILLyCGVETRK	NILLY*CGVETR	3	473.223		13566		40.53		2.021		9.8804		0.1251		1		1.83	Schistosoma mansoni	1
1778	Smp_144280	Smp_144280	112	tensin, putative	Smp_144280	129.4	VLNNHSNyKRFLSLN	SVLNNHSNY*KR	2	706.327	3102	3242	11.83	12.22	2.601	2.661	0.6067	0.3901	0.2835	0.2421	1	1	2.96	2.92	Schistosoma mansoni	1
1779	Smp_144280	Smp_144280	112	tensin, putative	Smp_144280	129.4	VLNNHSNyKRFLSLN	SVLNNHSNY*KR	3	471.221	3095		11.81		1.408		-0.3136		0.0565		67		1.52		Schistosoma mansoni	1
1780	Smp_144280	Smp_144280	13, 17	tensin, putative	Smp_144280	129.4	YIENHELySNPYQHN;HELYSNPyQHNPTRN	M#KPSQYIENHELY*SNPY*QHNPTR	4	756.32	11630		34.96		2.714		0.1611		0.0354		8		2		Schistosoma mansoni	1
1781	Smp_144280	Smp_144280	178	tensin, putative	Smp_144280	129.4	LPNRINNyMPNLIKN	INNY*M#PNLIK	2	658.309		12795		38.41		2.514		8.7757		0.08		2		1.91	Schistosoma mansoni	1
1782	Smp_144280	Smp_144280	196	tensin, putative	Smp_144280	129.4	LKDHQEVyWSNQETP	DHQEVY*WSNQETPFTVYNNASINNNSNHNSVM#VTGR	4	1066.46	21871		62.77		3.504		-1.0072		0.1307		5		2.31		Schistosoma mansoni	1
1783	Smp_144280	Smp_144280	196	tensin, putative	Smp_144280	129.4	LKDHQEVyWSNQETP	NNYHLKDHQEVY*WSNQETPFTVYNNASINNNSNHNSVM#VTGR	5	1007.25	19264		55.6		3.868		0.6734		0.1152		203		2.02		Schistosoma mansoni	1
1784	Smp_144280	Smp_144280	196, 207	tensin, putative	Smp_144280	129.4	LKDHQEVyWSNQETP;QETPFTVyNNASINN	NNYHLKDHQEVY*WSNQETPFTVY*NNASINNNSNHNSVM#VTGR	5	1023.24		18525		53.98		3.599		0.3597		0.0439		40		1.82	Schistosoma mansoni	1
[truncated: 972 more rows]

## Sheet: Summary
PTMSCAN® RESULTS
[truncated: 1,514 more rows]
