# Supplementary material for: Deep phosphoproteome analysis of Schistosoma mansoni leads development of a kinomic array that highlights sex-biased differences in adult worm protein phosphorylation
Source: PLoS Negl Trop Dis. 2020 Mar 23;14(3):e0008115. doi: 10.1371/journal.pntd.0008115 (PMC7089424; doi:10.1371/journal.pntd.0008115)
Supplement: S2 Table — Includes i) Column Definitions tab, ii) a redundant list of all MS/MS identifications with accompanying LC-MS/MS acquisition data and peptide assignment scoring data (Details tab), and iii) a tab non-redundant by protein/site (Summary tab). (XLSX) [file pntd.0008115.s005.xlsx]

## Sheet: Column Definition
Column Name	Definition	In Details	In Summary
Accession	is the UniProt accession number for the assigned protein	Y	Y
Calculated m/z	"is the calculated, accurate mass-to-charge ratio of the identified peptide from the primary amino acid sequence and associated modifications"	Y	Y
Charge	is the observed charge state for the identified peptide	Y	Y
Count in Details	"is the number of times the designated modification site is represented from other peptide assignments in the Details tab. These redundant assignments can be as a result of multiple charge states, presence of oxidized methionine and overlapping sequence."		Y
Delta Cn	"is the delta Xcorr value. In general, a Delta Cn of 0.1 or greater is good"	Y
Description	is the FASTA database description of the protein entry	Y	Y
Gene Name	"is the gene name for the assigned protein. In some cases, the Gene Name is hyperlinked (when in blue text) when there are protein-specific antibodies available at CST"	Y	Y
kD	is the translated molecular weight of the assigned protein	Y
Mass Accuracy (ppm)	is the mass measurement error obtained between the observed and theoretical mass of the assigned peptide	Y
MS2 Spectrum Number	is the spectrum number of the MS2 channel of the raw LC-MS/MS data file	Y
uDeltaCn	is the delta Xcorr value excluding peptides of the same sequence with phosphates localized to different residues.	Y
P value	"is the probability score which is generated from a neural network of MS/MS spectra (CID only, parent ions of z=2 or 3) to indicate the likelihood that a sequence can be correctly assigned. A value of 0 is indicates a high false-positive assignment"	Y
Peak Apex MS Spectrum Number	is the spectrum number that is referenced for the corresponding apex peak intensity measurement of the parent ion from the MS channel of the raw LC-MS/MS data file	Y
Peptide	is the amino acid sequence for the peptide assignment	Y	Y
Raw Intensity	is the parent ion intensity observed during the MS at its chromatographic apex. A blank intensity value indicates that the peptide was not analyzed by MS/MS for that particular sample and does not suggest that the peptide was absent from the sample		Y
Retention Time	is the corresponding apex retention time of the parent ion from the MS channel of the raw LC-MS/MS data file		Y
Site	"is the site of modification for the peptide assignment. In some cases, the site is hyperlinked (when in blue text) when there are site-specific antibodies available at CST"	Y	Y
Species	indicates the origin(s) of the identified peptide	Y
Xcorr	"is the primary SEQUEST score for the identified peptide, which is based on the correlation of the experimental MS/MS spectrum and a theoretical MS/MS spectrum derived from the assigned sequence"	Y

## Sheet: Details
PTMSCAN® RESULTS
Table #2: Schistosoma mansoni; Trypsin Digest; IMAC-Fe3+
Samples: untreated = CS23422, 23423
Legend: * - phosphorylation, # - oxidized methionine. Red intensity = multiple identifications for one m/z.
											Spectrum Number		MS2 Retention Time		XCorr		Ppm		DeltaCN		Rsp		LDA Discriminant Score
Row Index	Gene Name	Protein Name	Site	Description	Accession	kD	-7/+7 peptide	Peptide	Charge	Calc. m/z	CS23422	CS23423	CS23422	CS23423	CS23422	CS23423	CS23422	CS23423	CS23422	CS23423	CS23422	CS23423	CS23422	CS23423	Species	Strict	Lax
1	Smp_000020	Smp_000020	814	Hyaluronidase, putative	Smp_000020	120.8	TRLEPPVtSSAPLSP	LEPPVT*SSAPLSPLTDSR	3	649.654	35483	35154	88.61	88.9	2.553	3.496	-0.1228	0.1449	0.1777	0.2226	5	7	1.16	1.76	Schistosoma mansoni
2	Smp_000020	Smp_000020	815, 820	Hyaluronidase, putative	Smp_000020	120.8	RLEPPVTsSAPLSPL;VTSSAPLsPLTDSRC	LEPPVTS*SAPLS*PLTDSR	3	676.309	36081		90.07		3.633		0.148		0.3366		2		2.17		Schistosoma mansoni
3	Smp_000020	Smp_000020	816	Hyaluronidase, putative	Smp_000020	120.8	LEPPVTSsAPLSPLT	LEPPVTSS*APLSPLTDSR	2	973.977	35559		88.81		2.957		1.2695		0.2428		3		1.56		Schistosoma mansoni
4	Smp_000020	Smp_000020	816	Hyaluronidase, putative	Smp_000020	120.8	LEPPVTSsAPLSPLT	LEPPVTSS*APLSPLTDSR	3	649.654		35301		89.26		4.33		0.0096		0.4042		1		2.73	Schistosoma mansoni
5	Smp_000020	Smp_000020	816, 820	Hyaluronidase, putative	Smp_000020	120.8	LEPPVTSsAPLSPLT;VTSSAPLsPLTDSRC	LEPPVTSS*APLS*PLTDSR	2	1013.96	36142	35774	90.22	90.4	3.08	3.335	1.7407	0.9088	0.18	0.3347	12	3	1.36	2.1	Schistosoma mansoni
6	Smp_000020	Smp_000020	816, 820	Hyaluronidase, putative	Smp_000020	120.8	LEPPVTSsAPLSPLT;VTSSAPLsPLTDSRC	LEPPVTSS*APLS*PLTDSR	2	1013.96		35882		90.67		2.593		0.4724		0.1287		3		1.11	Schistosoma mansoni
7	Smp_000020	Smp_000020	820	Hyaluronidase, putative	Smp_000020	120.8	VTSSAPLsPLTDSRC	LEPPVTSSAPLS*PLTDSR	2	973.977	34820		87.01		2.838		0.3388		0.2371		2		1.55		Schistosoma mansoni
8	Smp_000020	Smp_000020	820	Hyaluronidase, putative	Smp_000020	120.8	VTSSAPLsPLTDSRC	LEPPVTSSAPLS*PLTDSR	3	649.654	34777	34667	86.91	87.71	3.332	2.429	0.4283	0.4235	0.4185	0.2128	2	1	2.32	1.29	Schistosoma mansoni
9	Smp_000020	Smp_000020	820	Hyaluronidase, putative	Smp_000020	120.8	VTSSAPLsPLTDSRC	LEPPVTSSAPLS*PLTDSR	3	649.654		34431		87.13		3.374		0.3651		0.3639		1		2.2	Schistosoma mansoni
10	Smp_000020	Smp_000020	820	Hyaluronidase, putative	Smp_000020	120.8	VTSSAPLsPLTDSRC	LEPPVTSSAPLS*PLTDSR	3	649.654		34646		87.66		3.797		0.3327		0.4157		1		2.56	Schistosoma mansoni
11	Smp_000020	Smp_000020	825	Hyaluronidase, putative	Smp_000020	120.8	PLSPLTDsRCSSITP	LEPPVTSSAPLSPLTDS*R	2	973.977		34492		87.28		3.22		0.3561		0.3498		1		2.14	Schistosoma mansoni
12	Smp_000040	Smp_000040	67	kinesin light chain, putative	Smp_000040	47.1	YAKEKASsLDSIIQK	ASS*LDSIIQK	2	571.279	25729	25604	65.5	65.71	2.246	2.33	0.0004	-0.1041	0.229	0.3371	5	1	1.4	1.84	Schistosoma mansoni
13	Smp_000040	Smp_000040	70	kinesin light chain, putative	Smp_000040	47.1	EKASSLDsIIQKICK	ASSLDS*IIQK	2	571.279	28705	28512	72.51	72.66	2.296	2.052	-0.2792	0.138	0.1806	0.1451	23	46	1.22	1.03	Schistosoma mansoni
14	Smp_000040	Smp_000040	70	kinesin light chain, putative	Smp_000040	47.1	EKASSLDsIIQKICK	ASSLDS*IIQK	2	571.279	28664		72.41		2.272		-0.3314		0.1961		159		1.15		Schistosoma mansoni
15	Smp_000100	Smp_000100	1012	filamin	Smp_000100	260.8	DAPPAPLsVTIEGPA	FTIDSQDAPPAPLS*VTIEGPAEAK	3	845.407		40661		102.62		3.376		2.2832		0.0196		9		1.02	Schistosoma mansoni
16	Smp_000100	Smp_000100	1059	filamin	Smp_000100	260.8	KDTHIKGsPFPVRVA	DTHIKGS*PFPVR	3	478.569	15684		41.38		2.111		-0.0344		0.0614		56		0.83		Schistosoma mansoni
17	Smp_000100	Smp_000100	1119	filamin	Smp_000100	260.8	IVKAIVVsPNKQRTA	AIVVS*PNK	2	454.236		9220		25.53		1.42		0.5126		0.0297		14		0.73	Schistosoma mansoni
18	Smp_000100	Smp_000100	1119	filamin	Smp_000100	260.8	IVKAIVVsPNKQRTA	AIVVS*PNKQR	2	596.316	7139		20.68		2.367		0.1024		0.2457		8		1.72		Schistosoma mansoni
19	Smp_000100	Smp_000100	1154	filamin	Smp_000100	260.8	GLHHVEVtYDGAPVP	CSYSPIDDGLHHVEVT*YDGAPVPGSPFPVNVAPGCDPTR	4	1065.73		44933		113.56		3.276		0.7854		0.0095		4		0.71	Schistosoma mansoni
20	Smp_000100	Smp_000100	1163	filamin	Smp_000100	260.8	DGAPVPGsPFPVNVA	CSYSPIDDGLHHVEVTYDGAPVPGS*PFPVNVAPGCDPTR	4	1065.73		42537		107.34		3.145		1.9954		0.0206		7		0.62	Schistosoma mansoni
21	Smp_000100	Smp_000100	1241	filamin	Smp_000100	260.8	YLPTRAGtYDIFVKF	AGT*YDIFVK	2	547.252	34223	33914	85.59	85.82	2.131	2.152	0.1444	0.3886	0.3123	0.314	1	2	2.07	2.02	Schistosoma mansoni
22	Smp_000100	Smp_000100	1256	filamin	Smp_000100	260.8	NDMNIPGsPFQVPIR	FNDM#NIPGS*PFQVPIRDVVDPTR	3	904.095		44648		112.82		2.524		-0.1452		0.0819		44		0.8	Schistosoma mansoni
23	Smp_000100	Smp_000100	1256	filamin	Smp_000100	260.8	NDMNIPGsPFQVPIR	FNDM#NIPGS*PFQVPIRDVVDPTR	3	904.095		44456		112.34		2.599		-0.5837		0.0824		105		0.75	Schistosoma mansoni
24	Smp_000100	Smp_000100	1256	filamin	Smp_000100	260.8	NDMNIPGsPFQVPIR	FNDMNIPGS*PFQVPIR	2	956.445	45683	44920	113.42	113.52	2.462	2.543	0.0277	-0.5964	0.2005	0.2351	3	2	1.67	1.73	Schistosoma mansoni
25	Smp_000100	Smp_000100	1256	filamin	Smp_000100	260.8	NDMNIPGsPFQVPIR	FNDMNIPGS*PFQVPIRDVVDPTR	3	898.763	48815	47926	121.38	121.34	3.181	2.926	-0.3195	0.9225	0.2032	0.0153	7	42	1.57	0.71	Schistosoma mansoni
26	Smp_000100	Smp_000100	1432	filamin	Smp_000100	260.8	GGQEIPEsPFLVPVA	YGGQEIPES*PFLVPVAPSGR	2	1090.52	41530		103.2		2.635		-0.2713		0.2136		1		1.69		Schistosoma mansoni
27	Smp_000100	Smp_000100	1432	filamin	Smp_000100	260.8	GGQEIPEsPFLVPVA	YGGQEIPES*PFLVPVAPSGR	3	727.352	41562	40982	103.29	103.43	2.877	3.063	0.355	0.5964	0.2018	0.2152	1	7	1.71	1.76	Schistosoma mansoni
28	Smp_000100	Smp_000100	1483	filamin	Smp_000100	260.8	QLTCRIVtPSGATAD	IVT*PSGATADVEIHEAPNGR	2	1057.5	24325	24116	62.2	62.12	3.711	3.631	0.5203	-0.7307	0.4741	0.4084	1	1	3.04	2.69	Schistosoma mansoni
29	Smp_000100	Smp_000100	1483	filamin	Smp_000100	260.8	QLTCRIVtPSGATAD	IVT*PSGATADVEIHEAPNGR	2	1057.5		24324		62.63		3.898		0.5044		0.394		1		2.79	Schistosoma mansoni
30	Smp_000100	Smp_000100	1483	filamin	Smp_000100	260.8	QLTCRIVtPSGATAD	IVT*PSGATADVEIHEAPNGR	3	705.335	24168	23977	61.83	61.8	2.103	2.418	0.2744	0.299	0.1366	0.1809	81	21	1.11	1.39	Schistosoma mansoni
31	Smp_000100	Smp_000100	1483	filamin	Smp_000100	260.8	QLTCRIVtPSGATAD	IVT*PSGATADVEIHEAPNGR	3	705.335	24399	24206	62.38	62.35	2.82	3.546	0.3174	0.235	0.3796	0.2727	1	1	2.31	2.19	Schistosoma mansoni
32	Smp_000100	Smp_000100	1485	filamin	Smp_000100	260.8	TCRIVTPsGATADVE	IVTPS*GATADVEIHEAPNGR	4	529.253		24216		62.37		2.353		-0.7276		0.0913		1		0.96	Schistosoma mansoni
33	Smp_000100	Smp_000100	1505	filamin	Smp_000100	260.8	NGRVNIYyTPPIRGD	VNIYY*TPPIR	2	658.326		32140		81.43		1.958		-0.116		0.1446		4		1.32	Schistosoma mansoni
34	Smp_000100	Smp_000100	164	filamin	Smp_000100	260.8	TPKQRLLsWLNNKLA	LLS*WLNNK	2	534.268	47588	46713	118.22	118.14	2.176	2.345	0.0112	-0.013	0.1042	0.1076	1	2	1.38	1.39	Schistosoma mansoni
35	Smp_000100	Smp_000100	164	filamin	Smp_000100	260.8	TPKQRLLsWLNNKLA	LLS*WLNNK	2	534.268	47382	46526	117.68	117.64	2.108	2.454	0.0982	-0.0246	0.0612	0.0783	1	1	1.2	1.33	Schistosoma mansoni
36	Smp_000100	Smp_000100	1669	filamin	Smp_000100	260.8	GAGGLSLsVEGPSKA	DAGAGGLSLS*VEGPSK	2	762.851		25972		66.58		3.886		0.7281		0.3344		1		2.64	Schistosoma mansoni
37	Smp_000100	Smp_000100	1692	filamin	Smp_000100	260.8	NGTCSVSyLPLVPGE	NGTCSVSY*LPLVPGEYTISIK	3	793.383	51178	50204	127.68	127.54	2.723	3.264	0.3715	0.3833	0.057	0.2752	86	27	1.05	2.03	Schistosoma mansoni
38	Smp_000100	Smp_000100	1714	filamin	Smp_000100	260.8	MENHIPGsPFTAHIA	FMENHIPGS*PFTAHIAGESR	4	570.258	32708		81.95		2.235		0.2456		0.0021		1		0.7		Schistosoma mansoni
39	Smp_000100	Smp_000100	1756	filamin	Smp_000100	260.8	NLVATVRsPSGHEQP	S*PSGHEQPSTLK	2	674.301	4264	4581	13.82	14.12	2.128	2.138	-0.4419	-0.0127	0.3033	0.0471	2	25	1.94	1	Schistosoma mansoni
40	Smp_000100	Smp_000100	1764	filamin	Smp_000100	260.8	PSGHEQPsTLKRLPN	SPSGHEQPS*TLK	3	449.87		4305		13.49		2.112		-0.0587		0.2088		50		1.47	Schistosoma mansoni
41	Smp_000100	Smp_000100	1764	filamin	Smp_000100	260.8	PSGHEQPsTLKRLPN	SPSGHEQPS*TLKR	2	752.351	3195	3466	11.39	11.5	2.465	2.227	1.1495	1.1028	0.2709	0.1146	2	2	1.75	1.04	Schistosoma mansoni
42	Smp_000100	Smp_000100	1765	filamin	Smp_000100	260.8	SGHEQPStLKRLPNG	SPSGHEQPST*LK	3	449.87	3998		13.24		1.893		-0.5556		0.0304		136		0.72		Schistosoma mansoni
43	Smp_000100	Smp_000100	1765	filamin	Smp_000100	260.8	SGHEQPStLKRLPNG	SPSGHEQPST*LKR	3	501.903	3174	3460	11.35	11.48	2.666	2.687	-0.2415	-0.275	0.1554	0.252	1	62	1.4	1.63	Schistosoma mansoni
44	Smp_000100	Smp_000100	1887, 1895	filamin	Smp_000100	260.8	TYIINVKyAEQPVPG;AEQPVPGsPFVVHIG	NVKY*AEQPVPGS*PFVVHIGGEPSLRMM#ER	3	1134.19		51028		129.84		3.29		2.1826		0.1346		4		0.93	Schistosoma mansoni
45	Smp_000100	Smp_000100	1895	filamin	Smp_000100	260.8	AEQPVPGsPFVVHIG	YAEQPVPGS*PFVVHIGGEPSLR	3	806.061		39862		100.6		2.856		-5.0907		0.2127		1		1.33	Schistosoma mansoni
46	Smp_000100	Smp_000100	1923, 1944, 1949	filamin	Smp_000100	260.8	QRELADAtYVGSQCE;GINIRDLtANVTSPS;DLTANVTsPSGVSQR	ELADAT*YVGSQCELNLKIPGINIRDLT*ANVTS*PSGVS	4	1036.48	53311		133.63		3.741		-0.2783		0.1275		2		1.02		Schistosoma mansoni
47	Smp_000100	Smp_000100	1927	filamin	Smp_000100	260.8	ADATYVGsQCELNLK	ELADATYVGS*QCELNLK	2	995.945	32363	32079	81.14	81.27	4.862	4.554	0.2139	0.472	0.3762	0.3703	1	1	3.25	3.03	Schistosoma mansoni
48	Smp_000100	Smp_000100	1927	filamin	Smp_000100	260.8	ADATYVGsQCELNLK	ELADATYVGS*QCELNLK	2	995.945	32343	32248	81.09	81.7	5.42	4.697	0.1393	0.3609	0.4541	0.3821	1	1	3.74	3.14	Schistosoma mansoni
49	Smp_000100	Smp_000100	1927	filamin	Smp_000100	260.8	ADATYVGsQCELNLK	ELADATYVGS*QCELNLK	3	664.299	32302	32060	81	81.22	2.916	2.777	-0.1262	0.0553	0.2068	0.0729	3	21	1.79	1.21	Schistosoma mansoni
50	Smp_000100	Smp_000100	1927	filamin	Smp_000100	260.8	ADATYVGsQCELNLK	ELADATYVGS*QCELNLK	3	664.299	32382		81.19		4.092		-0.0253		0.3039		1		2.61		Schistosoma mansoni
51	Smp_000100	Smp_000100	1949	filamin	Smp_000100	260.8	DLTANVTsPSGVSQR	DLTANVTS*PSGVSQR	2	806.372	18923	18935	49.27	49.6	3.852	3.417	0.1867	0.333	0.4235	0.4084	1	1	3.04	2.75	Schistosoma mansoni
52	Smp_000100	Smp_000100	1949	filamin	Smp_000100	260.8	DLTANVTsPSGVSQR	DLTANVTS*PSGVSQR	3	537.917	18873	18925	49.14	49.57	2.205	2.526	0.5077	0.0508	0.1716	0.2137	1	5	1.42	1.65	Schistosoma mansoni
53	Smp_000100	Smp_000100	1988	filamin	Smp_000100	260.8	VSVRHRGsHISGSPF	HRGS*HISGSPFQFTVGPITEGGAHK	4	671.824	29040	28937	73.3	73.67	3.905	4.016	-0.1763	0.164	0.2839	0.3634	2	1	2.06	2.36	Schistosoma mansoni
54	Smp_000100	Smp_000100	2024	filamin	Smp_000100	260.8	LQNGLTYsLNDFSIY	VHATGQGLQNGLTYS*LNDFSIYTR	2	1368.14	44150	43402	109.65	109.6	4.11	4.654	3.4914	1.4334	0.4382	0.4719	2	1	2.82	3.24	Schistosoma mansoni
55	Smp_000100	Smp_000100	2024	filamin	Smp_000100	260.8	LQNGLTYsLNDFSIY	VHATGQGLQNGLTYS*LNDFSIYTR	3	912.432	44338	43681	110.1	110.31	4.356	3.718	0.8911	2.3147	0.3603	0.301	1	1	2.75	2.15	Schistosoma mansoni
56	Smp_000100	Smp_000100	2024	filamin	Smp_000100	260.8	LQNGLTYsLNDFSIY	VHATGQGLQNGLTYS*LNDFSIYTR	3	912.432	44291	43741	109.99	110.48	3.959	3.803	0.5473	0.4708	0.2403	0.3441	2	1	2.19	2.45	Schistosoma mansoni
57	Smp_000100	Smp_000100	2024	filamin	Smp_000100	260.8	LQNGLTYsLNDFSIY	VHATGQGLQNGLTYS*LNDFSIYTR	3	912.432	44079	43353	109.47	109.47	4.258	4.648	0.4452	0.4429	0.2894	0.3754	1	1	2.49	2.91	Schistosoma mansoni
58	Smp_000100	Smp_000100	2029	filamin	Smp_000100	260.8	TYSLNDFsIYTREAG	VHATGQGLQNGLTYSLNDFS*IYTR	3	912.432	44554		110.63		4.193		1.1086		0.3271		11		2.55		Schistosoma mansoni
59	Smp_000100	Smp_000100	2088	filamin	Smp_000100	260.8	NDDHIPNsPFRVIIN	FNDDHIPNS*PFR	3	513.552	24279		62.09		2.297		0.0543		0.0658		15		1.15		Schistosoma mansoni
60	Smp_000100	Smp_000100	2104	filamin	Smp_000100	260.8	AMERTFYtPETKLLN	FYT*PETK	2	483.204	13617	13770	36.38	36.85	2.211	2.216	-0.1051	0.017	0.0995	0.0775	2	3	1.39	1.25	Schistosoma mansoni
61	Smp_000100	Smp_000100	2104	filamin	Smp_000100	260.8	AMERTFYtPETKLLN	TFYT*PETK	2	533.728	16148	16036	42.52	42.47	1.869	1.568	0.5147	0.3076	0.0599	0.0344	4	2	1.09	0.83	Schistosoma mansoni
62	Smp_000100	Smp_000100	2104	filamin	Smp_000100	260.8	AMERTFYtPETKLLN	TFYT*PETK	2	533.728		15832		41.97		1.746		-0.0915		0.0156		1		0.82	Schistosoma mansoni
63	Smp_000100	Smp_000100	2114	filamin	Smp_000100	260.8	TKLLNITsIQDRGLS	LLNITS*IQDR	2	626.818	32548	32305	81.58	81.84	2.552	2.803	0.3616	0.474	0.0423	0.2139	10	2	1.27	1.91	Schistosoma mansoni
64	Smp_000100	Smp_000100	2121	filamin	Smp_000100	260.8	SIQDRGLsVGRPTAF	GLS*VGRPTAF	2	542.763	30166	30061	75.96	76.36	2.793	2.805	0.0705	1.0056	0.2448	0.2103	1	1	2.08	1.86	Schistosoma mansoni
65	Smp_000100	Smp_000100	2262	filamin	Smp_000100	260.8	DFTYLPLsPGEYLIS	SDGYDFTYLPLS*PGEYLISIK	2	1229.58	59602	58517	151.89	151.54	3.917	3.86	0.7441	0.4763	0.2641	0.2811	1	2	2.36	2.36	Schistosoma mansoni
66	Smp_000100	Smp_000100	2262	filamin	Smp_000100	260.8	DFTYLPLsPGEYLIS	SDGYDFTYLPLS*PGEYLISIK	2	1229.58	59830	58692	152.57	152.06	2.928	3.154	0.5406	0.3002	0.1936	0.216	8	1	1.72	1.86	Schistosoma mansoni
67	Smp_000100	Smp_000100	2262	filamin	Smp_000100	260.8	DFTYLPLsPGEYLIS	SDGYDFTYLPLS*PGEYLISIK	2	1229.58	59806		152.5		2.96		1.6398		0.1554		16		1.53		Schistosoma mansoni
68	Smp_000100	Smp_000100	2262	filamin	Smp_000100	260.8	DFTYLPLsPGEYLIS	SDGYDFTYLPLS*PGEYLISIK	2	1229.58	59620		151.94		4.533		1.4784		0.3853		1		2.99		Schistosoma mansoni
69	Smp_000100	Smp_000100	2262	filamin	Smp_000100	260.8	DFTYLPLsPGEYLIS	SDGYDFTYLPLS*PGEYLISIK	3	820.054	59619	58538	151.94	151.61	4.268	4.115	0.6367	0.429	0.2782	0.3092	3	1	2.5	2.52	Schistosoma mansoni
70	Smp_000100	Smp_000100	2283	filamin	Smp_000100	260.8	QHIIGSPyKAIVTGD	YGDSQHIIGSPY*K	3	515.564	18580		48.42		2.392		0.9867		0.0981		86		1.18		Schistosoma mansoni
71	Smp_000100	Smp_000100	2283	filamin	Smp_000100	260.8	QHIIGSPyKAIVTGD	YGDSQHIIGSPY*K	3	515.564	18554		48.35		1.841		0.9867		0.0103		3		0.72		Schistosoma mansoni
72	Smp_000100	Smp_000100	2317	filamin	Smp_000100	260.8	RMVNGPHsNFGPSRP	MVNGPHS*NFGPSRPDR	3	616.605	10879		29.72		2.007		-0.8435		0.0145		12		0.72		Schistosoma mansoni
73	Smp_000100	Smp_000100	419	filamin	Smp_000100	260.8	DPHGRRDsIKPLITR	RDS*IKPLITR	2	639.85	14096		37.54		1.528		0.0113		0.0368		10		0.65		Schistosoma mansoni
74	Smp_000100	Smp_000100	632	filamin	Smp_000100	260.8	WPTAPGEyAVHILCN	IDCTDNGDGSATVAYWPTAPGEY*AVHILCNDENIPKSPFM#VPIEPDM#GK	4	1376.86	53787		134.97		4.524		4.7267		0.3179		8		1.69		Schistosoma mansoni
75	Smp_000100	Smp_000100	646	filamin	Smp_000100	260.8	NDENIPKsPFMVPIE	IDCTDNGDGSATVAYWPTAPGEYAVHILCNDENIPKS*PFM#VPIEPDM#GK	4	1376.86	53906		135.31		4.563		0.9101		0.1745		8		1.45		Schistosoma mansoni
76	Smp_000100	Smp_000100	646	filamin	Smp_000100	260.8	NDENIPKsPFMVPIE	IDCTDNGDGSATVAYWPTAPGEYAVHILCNDENIPKS*PFM#VPIEPDM#GK	5	1101.69		52969		135.35		3.615		0.2907		0.1113		1		0.8	Schistosoma mansoni
77	Smp_000100	Smp_000100	646	filamin	Smp_000100	260.8	NDENIPKsPFMVPIE	S*PFMVPIEPDMGK	2	764.335	40912		101.71		2.812		-0.2879		0.3128		1		2.24		Schistosoma mansoni
78	Smp_000100	Smp_000100	747	filamin	Smp_000100	260.8	GGVNIPRsPFRVEVA	S*PFRVEVAEPSNPGK	2	847.401	22716	22604	58.41	58.53	2.425	2.992	1.2413	-0.5846	0.2202	0.2943	3	4	1.51	1.94	Schistosoma mansoni
79	Smp_000100	Smp_000100	747	filamin	Smp_000100	260.8	GGVNIPRsPFRVEVA	S*PFRVEVAEPSNPGK	3	565.27	22692		58.35		2.957		-0.1642		0.0503		122		1.02		Schistosoma mansoni
80	Smp_000100	Smp_000100	918	filamin	Smp_000100	260.8	SVDGYTPsFTPTVVG	VPCTLAESVDGYTPS*FTPTVVGPHTVAVEVGGVPVK	3	1249.62	47486		117.95		6.755		1.3752		0.3782		1		3.52		Schistosoma mansoni
81	Smp_000100	Smp_000100	920	filamin	Smp_000100	260.8	DGYTPSFtPTVVGPH	VPCTLAESVDGYTPSFT*PTVVGPH	3	871.064	44124		109.58		4.175		1.1758		0.3514		1		2.63		Schistosoma mansoni
82	Smp_000100	Smp_000100	920	filamin	Smp_000100	260.8	DGYTPSFtPTVVGPH	VPCTLAESVDGYTPSFT*PTVVGPHTVAVEVGGVPVK	3	1249.62	47370	46494	117.65	117.55	5.219	6.122	0.0862	1.1709	0.4359	0.3818	2	1	3.16	3.26	Schistosoma mansoni
83	Smp_000100	Smp_000100	920	filamin	Smp_000100	260.8	DGYTPSFtPTVVGPH	VPCTLAESVDGYTPSFT*PTVVGPHTVAVEVGGVPVK	3	1249.62	47387		117.69		5.23		1.188		0.3903		2		2.95		Schistosoma mansoni
84	Smp_000100	Smp_000100	920	filamin	Smp_000100	260.8	DGYTPSFtPTVVGPH	VPCTLAESVDGYTPSFT*PTVVGPHTVAVEVGGVPVK	4	937.465	47397	46504	117.72	117.58	3.408	3.271	2.7989	1.9695	0.2383	0.1171	1	1	1.53	1.07	Schistosoma mansoni
85	Smp_000100	Smp_000100	920	filamin	Smp_000100	260.8	DGYTPSFtPTVVGPH	VPCTLAESVDGYTPSFT*PTVVGPHTVAVEVGGVPVK	5	750.174		46500		117.57		3.063		0.1338		0.0703		1		0.87	Schistosoma mansoni
86	Smp_000100	Smp_000100	922	filamin	Smp_000100	260.8	YTPSFTPtVVGPHTV	VPCTLAESVDGYTPSFTPT*VVGPH	3	871.064	44105		109.53		4.27		2.5096		0.2984		7		2.39		Schistosoma mansoni
87	Smp_000110	Smp_000110 iso 6	533	similar to elongation factor Tu GTP binding domain containing 1 isoform 6-related	Smp_000110	141.8	PKQINLRsPLLLCNP	S*PLLLCNPFTDTDFIALAR	3	748.697	61529	60379	157.6	157.08	3.594	2.628	-0.0415	1.1504	0.3925	0.225	1	4	2.27	1.28	Schistosoma mansoni
88	Smp_000130.3;Smp_000130.4;Smp_000130.1;Smp_000130.2	Smp_000130.3;Smp_000130.4;Smp_000130.1;Smp_000130.2	564; 590; 614; 590	hormone-sensitive lipase (S09 family)	Smp_000130.3;Smp_000130.4;Smp_000130.1;Smp_000130.2	87.6	NLTTEQNsPIWSRLF	LGDNFEVDENPSNLTTEQNS*PIWSR	3	981.433	42085	41469	104.56	104.63	5.108	4.398	1.5257	1.876	0.3589	0.3053	1	1	2.62	2.13	Schistosoma mansoni
89	Smp_000130.3;Smp_000130.4;Smp_000130.1;Smp_000130.2	Smp_000130.3;Smp_000130.4;Smp_000130.1;Smp_000130.2	598; 624; 648; 624	hormone-sensitive lipase (S09 family)	Smp_000130.3;Smp_000130.4;Smp_000130.1;Smp_000130.2	87.6	IGHLRRYsNITMSPL	RYS*NITM#SPLYDTYFQNPK	3	812.031	39516		98.34		2.907		0.4827		0.0994		2		0.83		Schistosoma mansoni
90	Smp_000130.3;Smp_000130.4;Smp_000130.1;Smp_000130.2	Smp_000130.3;Smp_000130.4;Smp_000130.1;Smp_000130.2	598; 624; 648; 624	hormone-sensitive lipase (S09 family)	Smp_000130.3;Smp_000130.4;Smp_000130.1;Smp_000130.2	87.6	IGHLRRYsNITMSPL	RYS*NITM#SPLYDTYFQNPK	3	812.031	39487		98.28		3.544		0.3786		0.2521		1		1.62		Schistosoma mansoni
91	Smp_000130.3;Smp_000130.4;Smp_000130.1;Smp_000130.2	Smp_000130.3;Smp_000130.4;Smp_000130.1;Smp_000130.2	598; 624; 648; 624	hormone-sensitive lipase (S09 family)	Smp_000130.3;Smp_000130.4;Smp_000130.1;Smp_000130.2	87.6	IGHLRRYsNITMSPL	RYS*NITM#SPLYDTYFQNPK	3	812.031	39421		98.12		2.553		1.0221		0.1032		2		0.66		Schistosoma mansoni
92	Smp_000130.3;Smp_000130.4;Smp_000130.1;Smp_000130.2	Smp_000130.3;Smp_000130.4;Smp_000130.1;Smp_000130.2	598; 624; 648; 624	hormone-sensitive lipase (S09 family)	Smp_000130.3;Smp_000130.4;Smp_000130.1;Smp_000130.2	87.6	IGHLRRYsNITMSPL	RYS*NITMSPLYDTYFQNPK	3	806.699	42801	42116	106.34	106.29	4.52	4.76	-0.1926	0.0669	0.3705	0.4069	2	1	2.42	2.65	Schistosoma mansoni
93	Smp_000130.3;Smp_000130.4;Smp_000130.1;Smp_000130.2	Smp_000130.3;Smp_000130.4;Smp_000130.1;Smp_000130.2	598; 624; 648; 624	hormone-sensitive lipase (S09 family)	Smp_000130.3;Smp_000130.4;Smp_000130.1;Smp_000130.2	87.6	IGHLRRYsNITMSPL	RYS*NITMSPLYDTYFQNPK	3	806.699	42974		106.76		3.032		-0.1084		0.0718		48		0.74		Schistosoma mansoni
94	Smp_000200	Smp_000200	197	hypothetical protein	Smp_000200	45.1	DNNDSRAsPVSSSQG	AS*PVSSSQGYVTDFINNSIDNTDWLNLINQK	3	1174.21	62347		159.96		5.708		1.5269		0.4719		1		3.11		Schistosoma mansoni
95	Smp_000200	Smp_000200	197	hypothetical protein	Smp_000200	45.1	DNNDSRAsPVSSSQG	YIENVDNNDSRAS*PVSSSQGYVTDFINNSIDNTDWLNLINQK	4	1210.81	61927	60854	158.76	158.47	4.454	4.096	1.8789	1.5151	0.2452	0.1765	2	1	1.33	1.01	Schistosoma mansoni
96	Smp_000230	Smp_000230	1028, 1037, 1043	hypothetical protein	Smp_000230	132.6	KNARINNtSQLLHGH;QLLHGHSsYPHSTSF;SSYPHSTsFVRNSQS	INNT*SQLLHGHSS*YPHSTS*FVRNSQSPTCNF	4	940.138		59081		153.22		3.787		30.6069		0.6473		32		0.9	Schistosoma mansoni
97	Smp_000230	Smp_000230	1050	hypothetical protein	Smp_000230	132.6	SFVRNSQsPTCNFEN	NSQS*PTCNFENPR	2	815.819	13667	13742	36.5	36.78	3.354	3.271	0.8834	1.9447	0.2814	0.3054	1	2	1.95	1.94	Schistosoma mansoni
98	Smp_000260	Smp_000260	411, 425, 431	saposin containing protein	Smp_000260	104.7	KYGAKIVsAIIDGTA;APDLICGsIGLCASP;GSIGLCAsPIHQKVG	VS*AIIDGTAPDLICGS*IGLCAS*PIHQK	5	607.471	29866		75.25		3.322		0.4469		0.113		211		0.74		Schistosoma mansoni
99	Smp_000320	Smp_000320	192	Ndr family, putative	Smp_000320	24.7	MQLNRRMsMEDYDRP	RM#S*M#EDYDRPLGK	3	570.572		20071		52.37		2.504		-0.1849		0.0698		122		0.59	Schistosoma mansoni
100	Smp_000320	Smp_000320	192	Ndr family, putative	Smp_000320	24.7	MQLNRRMsMEDYDRP	RM#S*MEDYDRPLGK	3	565.241		15133		40.24		2.694		0.2594		0.0646		2		0.78	Schistosoma mansoni
101	Smp_000320	Smp_000320	192	Ndr family, putative	Smp_000320	24.7	MQLNRRMsMEDYDRP	RMS*MEDYDRPLGK	2	839.36	20074	20029	52.05	52.26	1.978	1.98	0.2958	0.1337	0.0883	0.0785	1	4	0.59	0.58	Schistosoma mansoni
102	Smp_000320	Smp_000320	192	Ndr family, putative	Smp_000320	24.7	MQLNRRMsMEDYDRP	RMS*MEDYDRPLGK	3	559.909	20240	19989	52.46	52.16	2.624	2.371	-0.161	-0.2761	0.2671	0.1317	14	23	1.39	0.83	Schistosoma mansoni
103	Smp_000320	Smp_000320	192	Ndr family, putative	Smp_000320	24.7	MQLNRRMsMEDYDRP	RMS*MEDYDRPLGK	3	559.909	20038	20194	51.97	52.67	2.803	3.554	-0.245	-0.1773	0.2759	0.2693	1	2	1.5	1.82	Schistosoma mansoni
104	Smp_000320	Smp_000320	196	Ndr family, putative	Smp_000320	24.7	RRMSMEDyDRPLGKT	RMSM#EDY*DRPLGK	2	847.357		13295		35.67		2.092		0.6945		0.1217		145		0.63	Schistosoma mansoni
105	Smp_000320	Smp_000320	210	Ndr family, putative	Smp_000320	24.7	THFVSRLsQQVPEEN	THFVSRLS*QQVPEENTT	2	1026.97	21313	21206	55.06	55.15	3.819	3.627	0.3273	0.3663	0.5151	0.4799	1	1	2.74	2.58	Schistosoma mansoni
106	Smp_000440;Smp_000450	Smp_000440;Smp_000450	166; 58	conserved hypothetical protein	Smp_000440;Smp_000450	44.6	GGKLSSAsHSNNGSL	LSSAS*HSNNGSLVQNFNHGNANAHAQHFSPQFYASASGSPYMNTVAAAVAAAAAAK	5	1139.73	47465		117.9		4.465		-3.2897		0.2439		9		1.05		Schistosoma mansoni
107	Smp_000440;Smp_000450	Smp_000440;Smp_000450	172; 64	conserved hypothetical protein	Smp_000440;Smp_000450	44.6	ASHSNNGsLVQNFNH	LSSASHSNNGS*LVQNFNHGNANAHAQHFSPQFYASASGSPYMNTVAAAVAAAAAAK	5	1139.73	47489		117.96		4.308		0.4635		0.2959		1		1.38		Schistosoma mansoni
108	Smp_000460	Smp_000460	115	hypothetical protein	Smp_000460	72.7	KRGKTRHsQPAAEPG	TRHS*QPAAEPGPDTTSPQK	3	695.651	4480	4932	14.35	14.99	2.999	3.078	0.1252	0.5184	0.1281	0.1388	1	2	1.02	1.11	Schistosoma mansoni
109	Smp_000460	Smp_000460	125	hypothetical protein	Smp_000460	72.7	AAEPGPDtTSPQKKA	HSQPAAEPGPDT*TSPQK	3	609.935	5154	5495	15.94	16.34	3.708	3.272	-0.5638	0.475	0.2685	0.2785	39	10	1.95	1.9	Schistosoma mansoni
110	Smp_000460	Smp_000460	125	hypothetical protein	Smp_000460	72.7	AAEPGPDtTSPQKKA	HSQPAAEPGPDT*TSPQK	3	609.935	5170		15.98		3.039		-0.9853		0.2185		2		1.51		Schistosoma mansoni
111	Smp_000460	Smp_000460	125	hypothetical protein	Smp_000460	72.7	AAEPGPDtTSPQKKA	HSQPAAEPGPDT*TSPQKK	3	652.634	3485		12.06		4.019		0.1887		0.2418		1		1.86		Schistosoma mansoni
112	Smp_000460	Smp_000460	127	hypothetical protein	Smp_000460	72.7	EPGPDTTsPQKKAAK	HSQPAAEPGPDTTS*PQK	2	914.399	5157		15.94		3.823		-0.5228		0.4055		1		2.56		Schistosoma mansoni
113	Smp_000460	Smp_000460	127	hypothetical protein	Smp_000460	72.7	EPGPDTTsPQKKAAK	HSQPAAEPGPDTTS*PQKK	3	652.634		3924		12.58		4.014		0.294		0.3586		4		2.29	Schistosoma mansoni
114	Smp_000460	Smp_000460	127	hypothetical protein	Smp_000460	72.7	EPGPDTTsPQKKAAK	HSQPAAEPGPDTTS*PQKK	3	652.634		3715		12.07		2.936		0.0175		0.2732		1		1.55	Schistosoma mansoni
115	Smp_000460	Smp_000460	155	hypothetical protein	Smp_000460	72.7	SGQNVLVsPPVNITK	FSGQNVLVS*PPVNITK	2	890.456	37152	37056	92.62	93.58	3.447	3.285	0.203	0.3891	0.4019	0.2757	1	1	2.46	1.98	Schistosoma mansoni
116	Smp_000460	Smp_000460	155	hypothetical protein	Smp_000460	72.7	SGQNVLVsPPVNITK	FSGQNVLVS*PPVNITK	2	890.456	37361	36806	93.13	92.97	3.53	3.806	0.2723	0.5109	0.396	0.3893	1	1	2.47	2.58	Schistosoma mansoni
117	Smp_000460	Smp_000460	155	hypothetical protein	Smp_000460	72.7	SGQNVLVsPPVNITK	FSGQNVLVS*PPVNITK	2	890.456	36942	36597	92.11	92.43	2.935	3.031	0.6259	-0.0102	0.2503	0.2241	1	1	1.7	1.7	Schistosoma mansoni
118	Smp_000460	Smp_000460	155	hypothetical protein	Smp_000460	72.7	SGQNVLVsPPVNITK	FSGQNVLVS*PPVNITK	3	593.973	37318	36608	93.03	92.46	2.718	2.923	0.2824	-0.1141	0.0766	0.1724	1	1	0.97	1.41	Schistosoma mansoni
119	Smp_000460	Smp_000460	155	hypothetical protein	Smp_000460	72.7	SGQNVLVsPPVNITK	FSGQNVLVS*PPVNITK	3	593.973	37125	36813	92.55	92.98	2.721	2.702	0.3154	0.2276	0.2415	0.1581	1	1	1.55	1.29	Schistosoma mansoni
120	Smp_000460	Smp_000460	155	hypothetical protein	Smp_000460	72.7	SGQNVLVsPPVNITK	FSGQNVLVS*PPVNITK	3	593.973		37017		93.48		3.214		0.1651		0.2102		1		1.68	Schistosoma mansoni
121	Smp_000460	Smp_000460	155	hypothetical protein	Smp_000460	72.7	SGQNVLVsPPVNITK	FSGQNVLVS*PPVNITK	3	593.973		36561		92.33		3.124		-0.1221		0.3237		1		2.02	Schistosoma mansoni
122	Smp_000460	Smp_000460	155	hypothetical protein	Smp_000460	72.7	SGQNVLVsPPVNITK	LEKPVESQDKFSGQNVLVS*PPVNITK	4	734.131		32385		82.04		3.191		0.2593		0.1203		2		0.92	Schistosoma mansoni
123	Smp_000460	Smp_000460	320	hypothetical protein	Smp_000460	72.7	FNGKLETsLFFAPEL	LETS*LFFAPELLPSEQFSWKPNFGGECPGSK	4	895.669	58556		148.82		3.353		-0.2991		0.0968		24		0.9		Schistosoma mansoni
124	Smp_000460	Smp_000460	388	hypothetical protein	Smp_000460	72.7	STDRPDCsPKQFSFP	NVQASTDRPDCS*PK	2	827.848	4408	4817	14.17	14.72	3.207	3.528	0.274	0.063	0.1632	0.3228	1	1	1.57	2.28	Schistosoma mansoni
125	Smp_000460	Smp_000460	388	hypothetical protein	Smp_000460	72.7	STDRPDCsPKQFSFP	NVQASTDRPDCS*PK	3	552.235	4425	4852	14.21	14.8	1.941	1.99	-0.1577	-0.511	0.1218	0.0944	41	163	0.8	0.63	Schistosoma mansoni
126	Smp_000480	Smp_000480	150, 161	eukaryotic translation initiation factor 3 subunit 8	Smp_000480	100.2	IRDFRENsENYVDEE;VDEEPGIsDIEADEQ	DFRENS*ENYVDEEPGIS*DIEADEQEAAPSPIK	3	1251.85	42365	41774	105.25	105.4	4.14	3.248	-0.1824	-0.9592	0.395	0.1532	1	1	2.22	1.01	Schistosoma mansoni
127	Smp_000480	Smp_000480	150, 161	eukaryotic translation initiation factor 3 subunit 8	Smp_000480	100.2	IRDFRENsENYVDEE;VDEEPGIsDIEADEQ	DFRENS*ENYVDEEPGIS*DIEADEQEAAPSPIK	3	1251.85	42343	41721	105.19	105.26	4.089	4.71	0.8814	-0.9592	0.4046	0.4543	1	1	2.21	2.65	Schistosoma mansoni
128	Smp_000480	Smp_000480	150, 161	eukaryotic translation initiation factor 3 subunit 8	Smp_000480	100.2	IRDFRENsENYVDEE;VDEEPGIsDIEADEQ	DFRENS*ENYVDEEPGIS*DIEADEQEAAPSPIK	3	1251.85		41679		105.15		4.192		-0.9592		0.2952		1		1.89	Schistosoma mansoni
129	Smp_000480	Smp_000480	150, 161	eukaryotic translation initiation factor 3 subunit 8	Smp_000480	100.2	IRDFRENsENYVDEE;VDEEPGIsDIEADEQ	ENS*ENYVDEEPGIS*DIEADEQEAAPSPIK	3	1112.45	42831	42163	106.41	106.4	4.002	3.892	-0.1711	0.79	0.367	0.3387	1	1	2.31	2.2	Schistosoma mansoni
130	Smp_000480	Smp_000480	150, 161	eukaryotic translation initiation factor 3 subunit 8	Smp_000480	100.2	IRDFRENsENYVDEE;VDEEPGIsDIEADEQ	ENS*ENYVDEEPGIS*DIEADEQEAAPSPIK	3	1112.45		42149		106.36		3.537		-0.7231		0.2349		1		1.67	Schistosoma mansoni
131	Smp_000480	Smp_000480	153, 161	eukaryotic translation initiation factor 3 subunit 8	Smp_000480	100.2	FRENSENyVDEEPGI;VDEEPGIsDIEADEQ	DFRENSENY*VDEEPGIS*DIEADEQEAAPSPIK	4	939.14		41698		105.2		3.787		0.3769		0.0897		89		0.94	Schistosoma mansoni
132	Smp_000480	Smp_000480	153, 161	eukaryotic translation initiation factor 3 subunit 8	Smp_000480	100.2	FRENSENyVDEEPGI;VDEEPGIsDIEADEQ	ENSENY*VDEEPGIS*DIEADEQEAAPSPIK	3	1112.45	42844		106.44		3.81		-0.1711		0.3697		2		2.24		Schistosoma mansoni
133	Smp_000480	Smp_000480	161	eukaryotic translation initiation factor 3 subunit 8	Smp_000480	100.2	VDEEPGIsDIEADEQ	DFRENSENYVDEEPGIS*DIEADEQEAAPSPIK	3	1225.19	40924	40341	101.73	101.79	4.34	4.556	1.0396	-0.0807	0.3047	0.3887	1	1	1.96	2.42	Schistosoma mansoni
134	Smp_000480	Smp_000480	161	eukaryotic translation initiation factor 3 subunit 8	Smp_000480	100.2	VDEEPGIsDIEADEQ	DFRENSENYVDEEPGIS*DIEADEQEAAPSPIK	3	1225.19	40946	40387	101.79	101.91	5.138	3.643	1.0396	-0.0807	0.4756	0.2429	1	1	2.88	1.54	Schistosoma mansoni
135	Smp_000480	Smp_000480	161	eukaryotic translation initiation factor 3 subunit 8	Smp_000480	100.2	VDEEPGIsDIEADEQ	DFRENSENYVDEEPGIS*DIEADEQEAAPSPIK	4	919.148	40941	40321	101.78	101.74	3.107	2.988	-0.0442	1.4872	0.109	0.0894	1	46	0.75	0.58	Schistosoma mansoni
136	Smp_000480	Smp_000480	161	eukaryotic translation initiation factor 3 subunit 8	Smp_000480	100.2	VDEEPGIsDIEADEQ	ENSENYVDEEPGIS*DIEADEQEAAPSPIK	3	1085.8	40413	40059	100.52	101.09	3.661	3.696	0.4193	0.6599	0.3245	0.2651	1	1	2.03	1.87	Schistosoma mansoni
137	Smp_000480	Smp_000480	161	eukaryotic translation initiation factor 3 subunit 8	Smp_000480	100.2	VDEEPGIsDIEADEQ	ENSENYVDEEPGIS*DIEADEQEAAPSPIK	3	1085.8	40635	39847	101.06	100.57	4.115	4.615	0.4455	0.4989	0.3465	0.4323	1	1	2.29	2.84	Schistosoma mansoni
138	Smp_000480	Smp_000480	161	eukaryotic translation initiation factor 3 subunit 8	Smp_000480	100.2	VDEEPGIsDIEADEQ	ENSENYVDEEPGIS*DIEADEQEAAPSPIK	3	1085.8	40427		100.55		4.464		0.4399		0.4173		1		2.68		Schistosoma mansoni
139	Smp_000480	Smp_000480	161, 173	eukaryotic translation initiation factor 3 subunit 8	Smp_000480	100.2	VDEEPGIsDIEADEQ;DEQEAAPsPIKVSGT	ENSENYVDEEPGIS*DIEADEQEAAPS*PIK	3	1112.45	41119	40350	102.21	101.82	4.408	4.286	-0.21	0.3183	0.3924	0.4079	4	1	2.56	2.63	Schistosoma mansoni
140	Smp_000480	Smp_000480	161, 173	eukaryotic translation initiation factor 3 subunit 8	Smp_000480	100.2	VDEEPGIsDIEADEQ;DEQEAAPsPIKVSGT	ENSENYVDEEPGIS*DIEADEQEAAPS*PIK	3	1112.45	40915		101.72		5.193		0.4266		0.4081		1		2.95		Schistosoma mansoni
141	Smp_000480	Smp_000480	269	eukaryotic translation initiation factor 3 subunit 8	Smp_000480	100.2	TKKQLRAsSDIEDGT	AS*SDIEDGTWTTIDSYGRPEIQVQAF	3	989.441	51412		128.32		3.548		-1.9227		0.127		1		1.24		Schistosoma mansoni
142	Smp_000480	Smp_000480	269	eukaryotic translation initiation factor 3 subunit 8	Smp_000480	100.2	TKKQLRAsSDIEDGT	AS*SDIEDGTWTTIDSYGRPEIQVQAFEK	3	1075.15	45907	45285	113.97	114.48	4.491	5.076	0.3701	0.2388	0.2794	0.4194	1	1	2.24	3.02	Schistosoma mansoni
143	Smp_000480	Smp_000480	269	eukaryotic translation initiation factor 3 subunit 8	Smp_000480	100.2	TKKQLRAsSDIEDGT	AS*SDIEDGTWTTIDSYGRPEIQVQAFEK	3	1075.15	46116	45527	114.5	115.09	4.493	3.101	0.2951	0.455	0.377	0.0539	1	16	2.58	0.91	Schistosoma mansoni
144	Smp_000480	Smp_000480	269	eukaryotic translation initiation factor 3 subunit 8	Smp_000480	100.2	TKKQLRAsSDIEDGT	AS*SDIEDGTWTTIDSYGRPEIQVQAFEK	3	1075.15		44499		112.45		2.517		0.7322		0.0451		23		0.62	Schistosoma mansoni
145	Smp_000480	Smp_000480	270	eukaryotic translation initiation factor 3 subunit 8	Smp_000480	100.2	KKQLRASsDIEDGTW	ASS*DIEDGTWTTIDSYGRPEIQVQAFEK	3	1075.15	46558	45081	115.62	113.94	4.104	5.429	0.2363	0.5904	0.2383	0.4337	1	1	1.94	3.19	Schistosoma mansoni
146	Smp_000480	Smp_000480	270	eukaryotic translation initiation factor 3 subunit 8	Smp_000480	100.2	KKQLRASsDIEDGTW	ASS*DIEDGTWTTIDSYGRPEIQVQAFEK	3	1075.15	46357	45846	115.1	115.92	3.454	3.478	0.5254	0.2606	0.1135	0.2865	1	1	1.23	1.9	Schistosoma mansoni
147	Smp_000480	Smp_000480	270	eukaryotic translation initiation factor 3 subunit 8	Smp_000480	100.2	KKQLRASsDIEDGTW	ASS*DIEDGTWTTIDSYGRPEIQVQAFEK	3	1075.15		45728		115.62		4.119		0.9188		0.2696		1		2.06	Schistosoma mansoni
148	Smp_000480	Smp_000480	270	eukaryotic translation initiation factor 3 subunit 8	Smp_000480	100.2	KKQLRASsDIEDGTW	ASS*DIEDGTWTTIDSYGRPEIQVQAFEK	4	806.617		45120		114.05		4.019		0.4138		0.1426		1		1.56	Schistosoma mansoni
149	Smp_000480	Smp_000480	276	eukaryotic translation initiation factor 3 subunit 8	Smp_000480	100.2	SSDIEDGtWTTIDSY	ASSDIEDGT*WTTIDSYGRPEIQVQAFEK	4	806.617	45949		114.08		2.753		0.3857		0.0481		41		0.63		Schistosoma mansoni
150	Smp_000480	Smp_000480	276	eukaryotic translation initiation factor 3 subunit 8	Smp_000480	100.2	SSDIEDGtWTTIDSY	ASSDIEDGT*WTTIDSYGRPEIQVQAFEK	4	806.617	46164		114.62		3.555		0.3889		0.117		22		1.21		Schistosoma mansoni
151	Smp_000480	Smp_000480	29	eukaryotic translation initiation factor 3 subunit 8	Smp_000480	100.2	ESRPLHLsSDEEDIK	IESRPLHLS*SDEEDIKR	4	526.757		17787		46.78		2.614		-1.4374		0.0609		3		0.63	Schistosoma mansoni
152	Smp_000480	Smp_000480	29	eukaryotic translation initiation factor 3 subunit 8	Smp_000480	100.2	ESRPLHLsSDEEDIK	PLHLS*SDEEDIKR	3	540.254	17079		44.79		2.672		0.2935		0.1426		55		1.1		Schistosoma mansoni
153	Smp_000480	Smp_000480	29, 30	eukaryotic translation initiation factor 3 subunit 8	Smp_000480	100.2	ESRPLHLsSDEEDIK;SRPLHLSsDEEDIKR	HLS*S*DEEDIKR	3	496.864	11647	11801	31.59	31.96	2.505	2.392	-0.018	-0.19	0.1495	0.0876	1	191	1.13	0.71	Schistosoma mansoni
154	Smp_000480	Smp_000480	29, 30	eukaryotic translation initiation factor 3 subunit 8	Smp_000480	100.2	ESRPLHLsSDEEDIK;SRPLHLSsDEEDIKR	IESRPLHLS*S*DEEDIKR	2	1092.49	22183	21998	57.12	57.05	2.651	2.227	-0.6654	-0.4386	0.34	0.2046	1	93	1.75	1.06	Schistosoma mansoni
155	Smp_000480	Smp_000480	29, 30	eukaryotic translation initiation factor 3 subunit 8	Smp_000480	100.2	ESRPLHLsSDEEDIK;SRPLHLSsDEEDIKR	PLHLS*S*DEEDIK	2	771.81		27174		69.44		2.214		0.2321		0.0234		8		0.82	Schistosoma mansoni
156	Smp_000480	Smp_000480	29, 30	eukaryotic translation initiation factor 3 subunit 8	Smp_000480	100.2	ESRPLHLsSDEEDIK;SRPLHLSsDEEDIKR	PLHLS*S*DEEDIKR	3	566.909	23873	23701	61.14	61.14	3.19	2.172	-0.0253	0.0586	0.3611	0.1425	1	1	2.1	0.95	Schistosoma mansoni
157	Smp_000480	Smp_000480	29, 30	eukaryotic translation initiation factor 3 subunit 8	Smp_000480	100.2	ESRPLHLsSDEEDIK;SRPLHLSsDEEDIKR	PLHLS*S*DEEDIKR	4	425.434		23627		60.96		2.432		0.1363		0.1072		1		0.89	Schistosoma mansoni
158	Smp_000480	Smp_000480	30	eukaryotic translation initiation factor 3 subunit 8	Smp_000480	100.2	SRPLHLSsDEEDIKR	IESRPLHLSS*DEEDIKR	4	526.757	17673		46.22		2.964		-0.1222		0.1305		2		1.06		Schistosoma mansoni
159	Smp_000510	Smp_000510 iso 2	294	gdp-mannose pyrophosphorylase b, isoform 2	Smp_000510	46	GHLYECKsPLLTVDP	S*PLLTVDPNLIGNVLVHETAK	3	770.742	51965		129.86		2.416		0.4573		0.0845		35		0.65		Schistosoma mansoni
160	Smp_000530	Smp_000530	273, 277	zinc finger transcription factor gli2	Smp_000530	276.9	LRGGKKRsHSQSSVN;KKRSHSQsSVNELFD	S*HSQS*SVNELFDISSLTR	3	722.975	47440		117.83		3.377		0.4075		0.2122		1		1.6		Schistosoma mansoni
161	Smp_000530	Smp_000530	277	zinc finger transcription factor gli2	Smp_000530	276.9	KKRSHSQsSVNELFD	SHSQS*SVNELFDISSLTR	3	696.32	44997	44187	111.71	111.64	3.285	3.21	-1.2052	0.7221	0.2236	0.2535	1	1	1.53	1.7	Schistosoma mansoni
162	Smp_000530	Smp_000530	277	zinc finger transcription factor gli2	Smp_000530	276.9	KKRSHSQsSVNELFD	SHSQS*SVNELFDISSLTR	3	696.32		44202		111.68		3.94		0.2226		0.2246		1		1.93	Schistosoma mansoni
163	Smp_000530	Smp_000530	277, 278	zinc finger transcription factor gli2	Smp_000530	276.9	KKRSHSQsSVNELFD;KRSHSQSsVNELFDI	SHSQS*S*VNELFDISSLTR	3	722.975		46550		117.7		3.463		-0.351		0.2237		5		1.69	Schistosoma mansoni
164	Smp_000580	Smp_000580	6, 9	hypothetical conserved	Smp_000580	52	xxMPRPTsAQSEQED;PRPTSAQsEQEDNTD	PRPTS*AQS*EQEDNTDLLLIEEYER	3	998.432	44743	43976	111.1	111.09	3.016	3.302	2.6955	0.11	0.1173	0.1799	53	21	0.8	1.34	Schistosoma mansoni
165	Smp_000660	Smp_000660	17	ornithine--oxo-acid transaminase	Smp_000660	47.5	KTLTRSIsGWSDNLR	IS*GWSDNLR	2	564.248	26109		66.39		1.902		0.2339		0.2235		1		1.27		Schistosoma mansoni
166	Smp_000660	Smp_000660	32	ornithine--oxo-acid transaminase	Smp_000660	47.5	KQTKLSDsIYSREDK	LSDS*IYSR	2	510.724		15792		41.87		1.956		0.2102		0.0878		1		0.85	Schistosoma mansoni
167	Smp_000670	Smp_000670	510	CENTB5 protein	Smp_000670	124	LLTSCSPtRNSLEFS	ENFASNSLDLLTSCSPT*R	2	1046.46	41535		103.22		4.045		3.0382		0.449		2		2.59		Schistosoma mansoni
168	Smp_000670	Smp_000670	510	CENTB5 protein	Smp_000670	124	LLTSCSPtRNSLEFS	ENFASNSLDLLTSCSPT*R	3	697.973	41514	40944	103.16	103.33	2.821	2.965	1.279	1.6772	0.0805	0.0419	17	93	0.85	0.71	Schistosoma mansoni
169	Smp_000670	Smp_000670	541, 543	CENTB5 protein	Smp_000670	124	NDHLAQVsHSSISGQ;HLAQVSHsSISGQDV	TNDHLAQVS*HS*SISGQDVLNNK	3	842.034		22015		57.09		2.59		0.1535		0.0678		4		0.73	Schistosoma mansoni
170	Smp_000670	Smp_000670	544	CENTB5 protein	Smp_000670	124	LAQVSHSsISGQDVL	TNDHLAQVSHSS*ISGQDVLNNK	3	815.378	20397	20325	52.83	52.99	3.484	2.619	1.0265	0.8232	0.2762	0.1771	1	1	1.75	1.1	Schistosoma mansoni
171	Smp_000670	Smp_000670	946	CENTB5 protein	Smp_000670	124	VKTKSDFtLNDETVD	KSDFT*LNDETVDDVFR	3	660.958	39637	39205	98.64	98.95	3.355	3.478	-0.9441	-1.2085	0.1876	0.3169	1	1	1.31	1.81	Schistosoma mansoni
172	Smp_000710	Smp_000710	156	ubiquitin-specific peptidase 46 (C19 family)	Smp_000710	47.5	GVDAEDPsDCEMTDV	AEQQPIGVDAEDPS*DCEMTDVSESNRK	3	1029.76	23878	23678	61.15	61.08	4.359	3.793	-0.0216	0.5949	0.4188	0.3257	1	5	2.33	1.8	Schistosoma mansoni
173	Smp_000720	Smp_000720	338	serine/threonine kinase	Smp_000720	132.6	SKAVQNTyLQSRYYR	AVQNTY*LQSR	2	630.293	8995		25.15		2.54		1.4783		0.1945		1		1.34		Schistosoma mansoni
174	Smp_000730	Smp_000730	38	ADP-ribosylation factor family	Smp_000730	20.1	YRLKLGSsVSTIPTV	LGSS*VSTIPTVGFNVETVTYK	3	760.378		46007		116.33		2.45		-0.5488		0.2283		2		1.19	Schistosoma mansoni
175	Smp_000740.2;Smp_000740.1	Smp_000740.2;Smp_000740.1	335; 325	multiubiquitin binding protein S5a, putative	Smp_000740.2;Smp_000740.1	45.7	VAMDIDQtPTKVTEN	TIVEPSGVAMDIDQT*PTK	2	991.463	31118		78.21		3.955		0.2998		0.431		1		2.64		Schistosoma mansoni
176	Smp_000740.2;Smp_000740.1	Smp_000740.2;Smp_000740.1	335; 325	multiubiquitin binding protein S5a, putative	Smp_000740.2;Smp_000740.1	45.7	VAMDIDQtPTKVTEN	TIVEPSGVAMDIDQT*PTK	3	661.311	31099	30949	78.16	78.48	4.097	4.925	0.6954	0.4578	0.3001	0.3931	1	1	2.16	2.87	Schistosoma mansoni
177	Smp_000740.2;Smp_000740.1	Smp_000740.2;Smp_000740.1	337; 327	multiubiquitin binding protein S5a, putative	Smp_000740.2;Smp_000740.1	45.7	MDIDQTPtKVTENPN	TIVEPSGVAMDIDQTPT*K	2	991.463		30952		78.48		4.014		0.2372		0.3783		2		2.52	Schistosoma mansoni
178	Smp_000755	Smp_000755	10	family M13 non-peptidase homologue (M13 family)	Smp_000755	96.9	STESKTVsPTNSLNL	TVS*PTNSLNLGQNFK	3	567.273		31912		80.85		3.275		0.1266		0.0055		10		0.91	Schistosoma mansoni
179	Smp_000755	Smp_000755	10, 14	family M13 non-peptidase homologue (M13 family)	Smp_000755	96.9	STESKTVsPTNSLNL;KTVSPTNsLNLGQNF	TVS*PTNS*LNLGQNFK	2	890.389		32183		81.54		3.878		0.5329		0.0163		1		1.24	Schistosoma mansoni
180	Smp_000755	Smp_000755	10, 14	family M13 non-peptidase homologue (M13 family)	Smp_000755	96.9	STESKTVsPTNSLNL;KTVSPTNsLNLGQNF	TVS*PTNS*LNLGQNFK	3	593.929	32251		80.87		2.577		0.2723		0.0022		11		0.58		Schistosoma mansoni
181	Smp_000780	Smp_000780	111	Hypothetical	Smp_000780	72.8	VRSATSNsMPFRRLN	SATSNS*MPFR	2	589.239	18192	18255	47.48	47.94	1.346	1.439	0.6116	0.1518	0.1661	0.1529	143	1	0.9	1.01	Schistosoma mansoni
182	Smp_000780	Smp_000780	136	Hypothetical	Smp_000780	72.8	CSPSKLPsYSGTSIS	LPS*YSGTSISVGVSNTPISLTGRPK	3	866.777	38628	38192	96.22	96.39	3.337	2.971	0.4172	0.4026	0.2578	0.0862	7	40	1.79	1.02	Schistosoma mansoni
183	Smp_000780	Smp_000780	169	Hypothetical	Smp_000780	72.8	YVRQRQLsPGSSSLG	QLS*PGSSSLGSGLM#GFR	2	888.903	35269		88.1		2.825		-5.8387		0.4151		1		1.99		Schistosoma mansoni
184	Smp_000780	Smp_000780	172	Hypothetical	Smp_000780	72.8	QRQLSPGsSSLGSGL	QLSPGS*SSLGSGLMGFR	2	880.905	42449	41817	105.47	105.51	2.491	3.047	0.8141	3.0243	0.3212	0.3645	2	1	1.86	2.1	Schistosoma mansoni
185	Smp_000780	Smp_000780	172	Hypothetical	Smp_000780	72.8	QRQLSPGsSSLGSGL	QLSPGS*SSLGSGLMGFR	3	587.606		41915		105.77		3.211		0.2356		0.027		9		1.1	Schistosoma mansoni
186	Smp_000780	Smp_000780	174	Hypothetical	Smp_000780	72.8	QLSPGSSsLGSGLMG	QLSPGSSS*LGSGLMGFR	3	587.606	42523		105.65		3.534		-0.092		0.2491		4		2		Schistosoma mansoni
187	Smp_000780	Smp_000780	190	Hypothetical	Smp_000780	72.8	RRSERMNsSTLPPGL	MNS*STLPPGLENIR	2	804.876	33834	33910	84.66	85.82	2.314	2.107	0.2875	0.4191	0.1173	0.155	39	22	1.15	1.18	Schistosoma mansoni
188	Smp_000780	Smp_000780	190	Hypothetical	Smp_000780	72.8	RRSERMNsSTLPPGL	MNS*STLPPGLENIR	2	804.876	34300	33488	85.78	84.78	2.072	2.239	0.2591	0.4046	0.143	0.17	12	19	1.16	1.29	Schistosoma mansoni
189	Smp_000780	Smp_000780	192	Hypothetical	Smp_000780	72.8	SERMNSStLPPGLEN	MNSST*LPPGLENIR	2	804.876	34065		85.22		2.152		0.2311		0.1658		368		0.99		Schistosoma mansoni
190	Smp_000780	Smp_000780	236	Hypothetical	Smp_000780	72.8	VRPRVDRtASPPSAT	T*ASPPSATLYWSEAR	2	858.885	34282	33876	85.73	85.73	2.402	2.58	-0.4572	-0.6714	0.3708	0.2802	1	1	2.04	1.77	Schistosoma mansoni
191	Smp_000780	Smp_000780	238	Hypothetical	Smp_000780	72.8	PRVDRTAsPPSATLY	TAS*PPSATLYWSEAR	2	858.885	34511	34076	86.27	86.25	2.872	2.337	0.3506	0.51	0.2612	0.3254	1	2	1.88	1.86	Schistosoma mansoni
192	Smp_000780	Smp_000780	238	Hypothetical	Smp_000780	72.8	PRVDRTAsPPSATLY	TAS*PPSATLYWSEAR	2	858.885		34314		86.84		2.321		1.0613		0.1868		1		1.34	Schistosoma mansoni
193	Smp_000780	Smp_000780	241	Hypothetical	Smp_000780	72.8	DRTASPPsATLYWSE	TASPPS*ATLYWSEAR	2	858.885	33082	32884	82.84	83.3	3.133	2.036	1.0716	1.7973	0.3371	0.1392	1	8	2.2	1.01	Schistosoma mansoni
194	Smp_000780	Smp_000780	265	Hypothetical	Smp_000780	72.8	ARLPDSNsLPAIDRY	LPDSNS*LPAIDR	2	689.324	25448	25089	64.85	64.47	3.1	2.8	0.3571	0.7335	0.2038	0.24	2	1	1.83	1.8	Schistosoma mansoni
195	Smp_000780	Smp_000780	265	Hypothetical	Smp_000780	72.8	ARLPDSNsLPAIDRY	LPDSNS*LPAIDR	2	689.324	25224	25297	64.32	64.98	2.342	3.085	0.6929	0.4577	0.1164	0.2933	3	2	1.2	2.12	Schistosoma mansoni
196	Smp_000780	Smp_000780	279	Hypothetical	Smp_000780	72.8	YDFPAPPsPAVVMID	YDFPAPPS*PAVVMIDK	2	913.925	43879	43193	108.98	109.04	2.728	2.678	0.2992	0.1088	0.3036	0.2864	1	3	1.95	1.86	Schistosoma mansoni
197	Smp_000780	Smp_000780	279	Hypothetical	Smp_000780	72.8	YDFPAPPsPAVVMID	YDFPAPPS*PAVVMIDK	2	913.925	43842		108.88		3.417		3.7518		0.3684		1		2.24		Schistosoma mansoni
198	Smp_000780	Smp_000780	303	Hypothetical	Smp_000780	72.8	VQSIGVDsRNGTLRN	M#TGVQSIGVDS*R	2	673.294	14746		39.12		2.188		1.1695		0.3295		1		1.85		Schistosoma mansoni
199	Smp_000780	Smp_000780	303	Hypothetical	Smp_000780	72.8	VQSIGVDsRNGTLRN	MTGVQSIGVDS*R	2	665.297	19322	19292	50.23	50.45	3.453	3.597	0.5715	0.6909	0.2474	0.2748	3	1	2.11	2.25	Schistosoma mansoni
200	Smp_000780	Smp_000780	315	Hypothetical	Smp_000780	72.8	LRNGTMTsVDTDWTD	NGTM#TS*VDTDWTDRDPVLNAK	3	811.353		29887		75.95		2.459		-0.109		0.1168		5		0.82	Schistosoma mansoni
201	Smp_000780	Smp_000780	315	Hypothetical	Smp_000780	72.8	LRNGTMTsVDTDWTD	NGTMTS*VDTDWTDRDPVLNAK	3	806.021		34053		86.19		3.826		0.626		0.3385		6		2.15	Schistosoma mansoni
202	Smp_000780	Smp_000780	315	Hypothetical	Smp_000780	72.8	LRNGTMTsVDTDWTD	NGTMTS*VDTDWTDRDPVLNAK	3	806.021		34035		86.15		2.739		0.7039		0.0756		101		0.7	Schistosoma mansoni
203	Smp_000780	Smp_000780	404	Hypothetical	Smp_000780	72.8	TSPRPGYtSGILYGR	PGYT*SGILYGR	2	632.292	30779		77.42		2.274		0.0953		0.1155		3		1.21		Schistosoma mansoni
204	Smp_000780	Smp_000780	405	Hypothetical	Smp_000780	72.8	SPRPGYTsGILYGRA	PGYTS*GILYGR	2	632.292		30645		77.77		2.693		0.6131		0.3656		1		2.22	Schistosoma mansoni
205	Smp_000780	Smp_000780	414	Hypothetical	Smp_000780	72.8	ILYGRAVsLPRPFIG	AVS*LPRPF	2	483.744	39029		97.18		1.85		-0.2284		0.2632		4		1.59		Schistosoma mansoni
206	Smp_000780	Smp_000780	414	Hypothetical	Smp_000780	72.8	ILYGRAVsLPRPFIG	AVS*LPRPFIGVENGDTLLDQSTLSGHVPVASSGIR	4	918.221	48091	47239	119.52	119.55	3.411	4.045	0.7878	2.0581	0.0054	0.2415	2	1	0.67	1.68	Schistosoma mansoni
207	Smp_000780	Smp_000780	468, 471	Hypothetical	Smp_000780	72.8	SYHPGGHsNHSGEAI;PGGHSNHsGEAINGP	HSYHPGGHS*NHS*GEAINGPDR	3	795.976	5273	5645	16.22	16.69	2.532	2.86	-0.2606	-0.0856	0.139	0.3538	2	1	1.12	2.01	Schistosoma mansoni
208	Smp_000780	Smp_000780	468, 471	Hypothetical	Smp_000780	72.8	SYHPGGHsNHSGEAI;PGGHSNHsGEAINGP	HSYHPGGHS*NHS*GEAINGPDR	4	597.234		5633		16.67		2.54		0.6457		0.1452		1		1.09	Schistosoma mansoni
209	Smp_000780	Smp_000780	471	Hypothetical	Smp_000780	72.8	PGGHSNHsGEAINGP	HSYHPGGHSNHS*GEAINGPDR	3	769.321	4495	4962	14.38	15.06	4.353	2.952	0.1195	2.0846	0.4716	0.0943	1	2	3.04	1.04	Schistosoma mansoni
210	Smp_000780	Smp_000780	471	Hypothetical	Smp_000780	72.8	PGGHSNHsGEAINGP	HSYHPGGHSNHS*GEAINGPDR	4	577.242	4467	4927	14.32	14.98	3.795	3.688	0.0043	-4.6409	0.2324	0.1916	1	1	1.91	1.44	Schistosoma mansoni
211	Smp_000780	Smp_000780	581	Hypothetical	Smp_000780	72.8	SAMRRGRtSTPAPAT	T*STPAPATGGSGM#GYLTDPDLLDIDAYPSVQSWLRPIASSSK	4	1105.52	59058		150.28		4.717		0.8904		0.1982		2		1.73		Schistosoma mansoni
212	Smp_000780	Smp_000780	582	Hypothetical	Smp_000780	72.8	AMRRGRTsTPAPATG	TS*TPAPATGGSGM#GYLTDPDLLDIDAYPSVQSWLRPIASSSK	4	1105.52		57813		149.46		4.123		0.7525		0.2805		1		1.8	Schistosoma mansoni
213	Smp_000780	Smp_000780	582	Hypothetical	Smp_000780	72.8	AMRRGRTsTPAPATG	TS*TPAPATGGSGMGYLTDPDLLDIDAYPSVQSWLRPIASSSK	4	1101.53	60821	59641	155.5	154.88	4.302	4.117	-2.7099	2.0572	0.2258	0.1381	334	12	1.25	1.21	Schistosoma mansoni
214	Smp_000780	Smp_000780	583	Hypothetical	Smp_000780	72.8	MRRGRTStPAPATGG	TST*PAPATGGSGM#GYLTDPDLLDIDAYPSVQSWLRPIASSSK	4	1105.52		57586		148.79		4.117		0.0557		0.2295		3		1.64	Schistosoma mansoni
215	Smp_000780	Smp_000780	583	Hypothetical	Smp_000780	72.8	MRRGRTStPAPATGG	TST*PAPATGGSGMGYLTDPDLLDIDAYPSVQSWLRPIASSSK	4	1101.53	60959		155.91		3.484		1.2778		0.1274		33		0.93		Schistosoma mansoni
216	Smp_000780	Smp_000780	595	Hypothetical	Smp_000780	72.8	TGGSGMGyLTDPDLL	TSTPAPATGGSGM#GY*LTDPDLLDIDAYPSVQSWLRPIASSSK	4	1105.52	58793	57876	149.5	149.64	3.869	3.55	1.0103	1.0682	0.104	0.0371	1	17	1.05	0.68	Schistosoma mansoni
217	Smp_000780	Smp_000780	69	Hypothetical	Smp_000780	72.8	EELNPNMsNENIGHR	QYPISYLQLAEQGFTAIM#SSEELNPNM#S*NENIGHR	4	1024.21	59340		151.11		3.193		-2.2736		0.0613		85		0.59		Schistosoma mansoni
218	Smp_000780	Smp_000780	69	Hypothetical	Smp_000780	72.8	EELNPNMsNENIGHR	QYPISYLQLAEQGFTAIM#SSEELNPNM#S*NENIGHR	4	1024.21	59359		151.17		3.835		5.0426		0.0462		137		0.61		Schistosoma mansoni
219	Smp_000790	Smp_000790	211	actin binding LIM protein family member 2-related	Smp_000790	31.9	TLPTIRTsPTPIHHP	TS*PTPIHHPVNHIDDSNTQNHNHYQQNLISDANLK	4	1020.72	20867		53.98		3.263		0.7614		0.174		203		0.83		Schistosoma mansoni
220	Smp_000850	Smp_000850	134	DnaJ domain, putative	Smp_000850	39.5	SRNVQAStGRPDCSP	NVQAST*GRPDCSPK	3	532.899	2414		9.51		1.815		-4.0914		0.1776		4		0.68		Schistosoma mansoni
221	Smp_000850;Smp_000460	Smp_000850;Smp_000460	109; 357	DnaJ domain, putative	Smp_000850;Smp_000460	39.5	TNTASIVsPQQISSN	FNTNTASIVS*PQQISSNADEPLRPQNDSR	3	1089.51	32700	32267	81.94	81.75	3.339	4.336	0.3365	0.5292	0.1945	0.3163	3	1	1.32	2.17	Schistosoma mansoni
222	Smp_000850;Smp_000460	Smp_000850;Smp_000460	109; 357	DnaJ domain, putative	Smp_000850;Smp_000460	39.5	TNTASIVsPQQISSN	FNTNTASIVS*PQQISSNADEPLRPQNDSR	3	1089.51	32275	32041	80.93	81.17	4.59	4.172	-1.1596	0.394	0.3536	0.2804	1	1	2.3	1.99	Schistosoma mansoni
223	Smp_000850;Smp_000460	Smp_000850;Smp_000460	109; 357	DnaJ domain, putative	Smp_000850;Smp_000460	39.5	TNTASIVsPQQISSN	FNTNTASIVS*PQQISSNADEPLRPQNDSR	3	1089.51	32187	31987	80.72	81.03	4.455	4.448	-2.554	0.2801	0.3372	0.3608	1	1	2.11	2.39	Schistosoma mansoni
224	Smp_000850;Smp_000460	Smp_000850;Smp_000460	109; 357	DnaJ domain, putative	Smp_000850;Smp_000460	39.5	TNTASIVsPQQISSN	FNTNTASIVS*PQQISSNADEPLRPQNDSR	3	1089.51	32208	32497	80.77	82.33	2.951	3.162	-2.4951	0.9856	0.2232	0.2239	1	3	1.1	1.34	Schistosoma mansoni
225	Smp_000850;Smp_000460	Smp_000850;Smp_000460	109; 357	DnaJ domain, putative	Smp_000850;Smp_000460	39.5	TNTASIVsPQQISSN	FNTNTASIVS*PQQISSNADEPLRPQNDSR	3	1089.51	32447		81.34		4.641		0.7564		0.3905		1		2.51		Schistosoma mansoni
226	Smp_000850;Smp_000460	Smp_000850;Smp_000460	109; 357	DnaJ domain, putative	Smp_000850;Smp_000460	39.5	TNTASIVsPQQISSN	FNTNTASIVS*PQQISSNADEPLRPQNDSR	4	817.382		32350		81.96		3.621		-1.2221		0.0105		1		0.69	Schistosoma mansoni
227	Smp_000870	Smp_000870	342	hypothetical protein	Smp_000870	51.7	KSYIKPSsMSTLEPD	SYIKPSS*MSTLEPDSLLNR	3	740.02	37635	37273	93.8	94.11	3.11	2.997	1.087	0.1696	0.2491	0.1166	3	2	1.53	1.12	Schistosoma mansoni
228	Smp_000990	Smp_000990	195	exocyst complex component 1	Smp_000990	88.2	VNAPVTDsYHSLTKR	TDVNAPVTDS*YHSLTK	3	609.943	19498		50.66		2.671		0.666		0.162		8		1.13		Schistosoma mansoni
229	Smp_001000	Smp_001000	6	hypothetical conserved	Smp_001000	19.3	xxMERRPsGFSKIPP	RPS*GFSKIPPIGSR	2	789.911		19565		51.12		2.524		0.1433		0.0733		1		0.78	Schistosoma mansoni
230	Smp_001000	Smp_001000	6	hypothetical conserved	Smp_001000	19.3	xxMERRPsGFSKIPP	RPS*GFSKIPPIGSR	2	789.911		19354		50.6		2.107		0.105		0.078		6		0.62	Schistosoma mansoni
231	Smp_001000	Smp_001000	9	hypothetical conserved	Smp_001000	19.3	ERRPSGFsKIPPIGS	RPSGFS*KIPPIGSR	4	395.459	19277		50.13		2.791		-0.0512		0.0423		4		0.62		Schistosoma mansoni
232	Smp_001010	Smp_001010	748	hypothetical conserved	Smp_001010	91.6	RMMDRRPsGFSKPPI	RPS*GFSKPPIIGSR	2	789.911	19361		50.33		1.965		0.2149		0.0541		4		0.65		Schistosoma mansoni
233	Smp_001010	Smp_001010	748	hypothetical conserved	Smp_001010	91.6	RMMDRRPsGFSKPPI	RPS*GFSKPPIIGSR	3	526.943	19610	19606	50.93	51.22	2.752	2.965	-0.215	-0.1413	0.1547	0.1854	1	1	1.23	1.46	Schistosoma mansoni
234	Smp_001010	Smp_001010	748	hypothetical conserved	Smp_001010	91.6	RMMDRRPsGFSKPPI	RPS*GFSKPPIIGSR	3	526.943	19382	18959	50.38	49.65	2.765	2.304	-0.3507	0.0052	0.1845	0.1707	5	1	1.33	1.15	Schistosoma mansoni
235	Smp_001010	Smp_001010	748	hypothetical conserved	Smp_001010	91.6	RMMDRRPsGFSKPPI	RPS*GFSKPPIIGSR	3	526.943	19841	19816	51.49	51.73	2.953	2.391	0.1567	0.077	0.171	0.1669	1	6	1.4	1.17	Schistosoma mansoni
236	Smp_001010	Smp_001010	748	hypothetical conserved	Smp_001010	91.6	RMMDRRPsGFSKPPI	RPS*GFSKPPIIGSR	3	526.943	19172	19165	49.87	50.15	2.492	2.186	-0.3172	-0.329	0.2391	0.1403	2	6	1.42	0.97	Schistosoma mansoni
237	Smp_001010	Smp_001010	748	hypothetical conserved	Smp_001010	91.6	RMMDRRPsGFSKPPI	RPS*GFSKPPIIGSR	3	526.943		19396		50.7		2.855		-0.3298		0.185		1		1.4	Schistosoma mansoni
238	Smp_001010	Smp_001010	748	hypothetical conserved	Smp_001010	91.6	RMMDRRPsGFSKPPI	S*GFSKPPIIGSR	3	442.559	22289	22179	57.38	57.48	2.629	2.591	0.1811	-0.0051	0.2978	0.3468	1	3	1.75	1.92	Schistosoma mansoni
239	Smp_001010	Smp_001010	751	hypothetical conserved	Smp_001010	91.6	DRRPSGFsKPPIIGS	RPSGFS*KPPIIGSR	3	526.943		63839		169.25		2.141		1.0921		0.1499		9		0.96	Schistosoma mansoni
240	Smp_001010;Smp_001000;Smp_166070	Smp_001010;Smp_001000;Smp_166070	748; 6; 757	hypothetical conserved	Smp_001010;Smp_001000;Smp_166070	91.6	xxMERRPsGFSKIPP	RPS*GFSK	2	429.697	3507	3775	12.11	12.21	1.93	1.855	-0.0056	0.0226	0.0595	0.1339	1	1	0.77	1.03	Schistosoma mansoni
241	Smp_001010;Smp_001000;Smp_166070	Smp_001010;Smp_001000;Smp_166070	748; 6; 757	hypothetical conserved	Smp_001010;Smp_001000;Smp_166070	91.6	xxMERRPsGFSKIPP	RPS*GFSK	2	429.697	3967	4259	13.16	13.38	1.539	1.851	0.0619	0.0066	0.0792	0.1543	1	1	0.69	1.1	Schistosoma mansoni
242	Smp_001010;Smp_001000;Smp_166070	Smp_001010;Smp_001000;Smp_166070	748; 6; 757	hypothetical conserved	Smp_001010;Smp_001000;Smp_166070	91.6	xxMERRPsGFSKIPP	RPS*GFSK	2	429.697	3737	4006	12.64	12.76	1.677	1.879	-0.235	-0.2757	0.0581	0.1773	1	1	0.65	1.18	Schistosoma mansoni
243	Smp_001010;Smp_110280;Smp_126090	Smp_001010;Smp_110280;Smp_126090	129; 109; 130	hypothetical conserved	Smp_001010;Smp_110280;Smp_126090	91.6	VPQGAAQsAQKKKAA	TGMGVVPQGAAQS*AQK	2	805.374	15429	15483	40.77	41.1	2.842	3.095	0.0562	-0.3715	0.1332	0.2683	3	2	1.19	1.76	Schistosoma mansoni
244	Smp_001040	Smp_001040	394	kinesin heavy chain	Smp_001040	105.7	IDDTKDItTPDVFPT	GGESVSQAEWFTETQYLAAIDDTKDIT*TPDVFPTK	3	1314.27		53108		135.74		4.342		-0.6065		0.3265		2		2.01	Schistosoma mansoni
245	Smp_001040	Smp_001040	394	kinesin heavy chain	Smp_001040	105.7	IDDTKDItTPDVFPT	GGESVSQAEWFTETQYLAAIDDTKDIT*TPDVFPTK	4	985.957	54053		135.73		5.169		0.545		0.3741		2		2.44		Schistosoma mansoni
246	Smp_001040	Smp_001040	395	kinesin heavy chain	Smp_001040	105.7	DDTKDITtPDVFPTK	DITT*PDVFPTK	2	657.305	30105	29752	75.82	75.62	3.08	3.114	0.4635	0.3325	0.3408	0.322	1	1	2.25	2.23	Schistosoma mansoni
247	Smp_001040	Smp_001040	395	kinesin heavy chain	Smp_001040	105.7	DDTKDITtPDVFPTK	DITT*PDVFPTK	2	657.305	29883	29961	75.29	76.13	2.999	3.141	0.192	0.5367	0.2636	0.3372	1	1	1.96	2.29	Schistosoma mansoni
248	Smp_001040	Smp_001040	395	kinesin heavy chain	Smp_001040	105.7	DDTKDITtPDVFPTK	GGESVSQAEWFTETQYLAAIDDTKDITT*PDVFPTK	4	985.957		53118		135.77		5.826		0.657		0.2849		1		2.44	Schistosoma mansoni
249	Smp_001040	Smp_001040	395	kinesin heavy chain	Smp_001040	105.7	DDTKDITtPDVFPTK	GGESVSQAEWFTETQYLAAIDDTKDITT*PDVFPTK	4	985.957		53074		135.65		4.332		-0.3165		0.0882		1		1.14	Schistosoma mansoni
250	Smp_001040	Smp_001040	405	kinesin heavy chain	Smp_001040	105.7	VFPTKLMsDSISATT	LMS*DSISATTPQGVQLSNTSQASTASLPSSR	3	1068.17		32716		82.88		3.121		-1.0191		0.1584		3		1.16	Schistosoma mansoni
251	Smp_001040	Smp_001040	407	kinesin heavy chain	Smp_001040	105.7	PTKLMSDsISATTPQ	LM#SDS*ISATTPQGVQLSNTSQASTASLPSSR	3	1073.5		29739		75.58		4.585		2.3695		0.3435		1		2.35	Schistosoma mansoni
252	Smp_001040	Smp_001040	407	kinesin heavy chain	Smp_001040	105.7	PTKLMSDsISATTPQ	LMSDS*ISATTPQGVQLSNTSQASTASLPSSR	3	1068.17	32743	32463	82.04	82.24	4.153	4.563	0.264	0.5542	0.305	0.3818	1	1	2.12	2.59	Schistosoma mansoni
253	Smp_001040	Smp_001040	407	kinesin heavy chain	Smp_001040	105.7	PTKLMSDsISATTPQ	LMSDS*ISATTPQGVQLSNTSQASTASLPSSR	3	1068.17	32980		82.59		3.438		-0.4236		0.1937		2		1.41		Schistosoma mansoni
254	Smp_001040	Smp_001040	407	kinesin heavy chain	Smp_001040	105.7	PTKLMSDsISATTPQ	LMSDS*ISATTPQGVQLSNTSQASTASLPSSR	3	1068.17	32957		82.54		4.917		-0.0536		0.4621		2		2.96		Schistosoma mansoni
255	Smp_001040	Smp_001040	407, 412	kinesin heavy chain	Smp_001040	105.7	PTKLMSDsISATTPQ;SDSISATtPQGVQLS	LMSDS*ISATT*PQGVQLSNTSQASTASLPSSR	3	1094.82	32750	32492	82.05	82.31	4.541	3.836	-1.123	0.1505	0.2178	0.0887	3	1	1.89	1.29	Schistosoma mansoni
256	Smp_001040	Smp_001040	409	kinesin heavy chain	Smp_001040	105.7	KLMSDSIsATTPQGV	LM#SDSIS*ATTPQGVQLSNTSQASTASLPSSR	3	1073.5	29817	29762	75.14	75.64	4.924	4.195	2.2906	2.3695	0.4909	0.3471	1	1	2.95	2.2	Schistosoma mansoni
257	Smp_001040	Smp_001040	409	kinesin heavy chain	Smp_001040	105.7	KLMSDSIsATTPQGV	LM#SDSIS*ATTPQGVQLSNTSQASTASLPSSR	3	1073.5	29891		75.31		4.609		2.2024		0.2883		2		2.13		Schistosoma mansoni
258	Smp_001040	Smp_001040	409	kinesin heavy chain	Smp_001040	105.7	KLMSDSIsATTPQGV	LMSDSIS*ATTPQGVQLSNTSQASTASLPSSR	3	1068.17		32480		82.28		4.215		0.5892		0.448		1		2.67	Schistosoma mansoni
259	Smp_001040	Smp_001040	409	kinesin heavy chain	Smp_001040	105.7	KLMSDSIsATTPQGV	LMSDSIS*ATTPQGVQLSNTSQASTASLPSSR	4	801.379	32824		82.23		2.847		-1.2255		0.1748		6		0.99		Schistosoma mansoni
260	Smp_001040	Smp_001040	409, 412	kinesin heavy chain	Smp_001040	105.7	KLMSDSIsATTPQGV;SDSISATtPQGVQLS	LMSDSIS*ATT*PQGVQLSNTSQASTASLPSSR	3	1094.82	32789		82.14		3.235		0.5921		0.1326		3		1.13		Schistosoma mansoni
261	Smp_001040	Smp_001040	411	kinesin heavy chain	Smp_001040	105.7	MSDSISAtTPQGVQL	LMSDSISAT*TPQGVQLSNTSQASTASLPSSR	3	1068.17	31842		79.9		3.871		1.0362		0.2603		2		1.8		Schistosoma mansoni
262	Smp_001040	Smp_001040	412	kinesin heavy chain	Smp_001040	105.7	SDSISATtPQGVQLS	LM#SDSISATT*PQGVQLSNTSQASTASLPSSR	3	1073.5	28838	28684	72.83	73.08	5.08	5.045	-0.7805	0.1881	0.5107	0.4162	1	1	3.15	2.92	Schistosoma mansoni
263	Smp_001040	Smp_001040	412	kinesin heavy chain	Smp_001040	105.7	SDSISATtPQGVQLS	LM#SDSISATT*PQGVQLSNTSQASTASLPSSR	3	1073.5		28778		73.3		5.004		0.1881		0.3462		1		2.66	Schistosoma mansoni
264	Smp_001040	Smp_001040	412	kinesin heavy chain	Smp_001040	105.7	SDSISATtPQGVQLS	LMSDSISATT*PQGVQLSNTSQASTASLPSSR	3	1068.17	31863	31534	79.95	79.89	4.719	5.713	1.0362	0.5508	0.4658	0.3882	1	1	2.86	3.08	Schistosoma mansoni
265	Smp_001040	Smp_001040	412	kinesin heavy chain	Smp_001040	105.7	SDSISATtPQGVQLS	LMSDSISATT*PQGVQLSNTSQASTASLPSSR	3	1068.17	31832	31575	79.88	79.99	4.792	4.657	1.0721	1.2246	0.4012	0.3302	1	1	2.66	2.4	Schistosoma mansoni
266	Smp_001040	Smp_001040	438	kinesin heavy chain	Smp_001040	105.7	SSRVAAIsDTLSSTA	VAAIS*DTLSSTAGGVGDEQLQLLYQQLDDKDDEINK	4	983.219	51467		128.48		3.653		0.5518		0.1018		113		0.76		Schistosoma mansoni
267	Smp_001040	Smp_001040	443	kinesin heavy chain	Smp_001040	105.7	AISDTLSsTAGGVGD	VAAISDTLSS*TAGGVGDEQLQLLYQQLDDKDDEINK	3	1310.62	51497		128.56		4.881		-0.897		0.3266		2		2.14		Schistosoma mansoni
268	Smp_001040	Smp_001040	443	kinesin heavy chain	Smp_001040	105.7	AISDTLSsTAGGVGD	VAAISDTLSS*TAGGVGDEQLQLLYQQLDDKDDEINK	3	1310.62	51477		128.5		3.868		0.7188		0.2686		3		1.57		Schistosoma mansoni
269	Smp_001040	Smp_001040	444	kinesin heavy chain	Smp_001040	105.7	ISDTLSStAGGVGDE	VAAISDTLSST*AGGVGDEQLQLLYQQLDDKDDEINK	3	1310.62		50538		128.47		4.371		1.6895		0.2451		3		1.67	Schistosoma mansoni
270	Smp_001040	Smp_001040	712	kinesin heavy chain	Smp_001040	105.7	NEQFMSGsGEQNEKI	ANEQFMSGS*GEQNEK	2	868.335	12794	12920	34.37	34.73	4.241	3.825	0.2469	0.113	0.3097	0.3194	2	1	2.55	2.44	Schistosoma mansoni
271	Smp_001040	Smp_001040	712	kinesin heavy chain	Smp_001040	105.7	NEQFMSGsGEQNEKI	ANEQFMSGS*GEQNEK	3	579.226		12973		34.87		2.863		0.5504		0.3057		4		1.93	Schistosoma mansoni
272	Smp_001040	Smp_001040	721	kinesin heavy chain	Smp_001040	105.7	EQNEKILsGQSAIRA	ILS*GQSAIR	2	512.763	20777	20775	53.75	54.11	1.997	2.073	-0.1115	-0.273	0.0665	0.1048	126	37	0.79	1.04	Schistosoma mansoni
273	Smp_001040	Smp_001040	855	kinesin heavy chain	Smp_001040	105.7	STLERVRsLELSLKE	S*LELSLK	2	435.223	28486	28356	71.98	72.28	1.582	1.684	-0.2139	-0.0545	0.1097	0.0771	5	2	0.9	0.86	Schistosoma mansoni
274	Smp_001040	Smp_001040	855	kinesin heavy chain	Smp_001040	105.7	STLERVRsLELSLKE	VRS*LELSLK	2	562.807	24236	24083	61.99	62.05	2.263	2.412	0.0573	0.1378	0.1271	0.1331	3	4	1.04	1.14	Schistosoma mansoni
275	Smp_001040	Smp_001040	855	kinesin heavy chain	Smp_001040	105.7	STLERVRsLELSLKE	VRS*LELSLK	3	375.541	24245	24086	62.01	62.05	2.694	2.328	-0.1991	-0.2524	0.0231	0.0221	10	31	0.77	0.61	Schistosoma mansoni
276	Smp_001150	Smp_001150	107	hypothetical conserved protein	Smp_001150	32.9	NSGDKHLtPGLLGPN	NNSGDKHLT*PGLLGPNLTTQSSTPMLGSNQTPCSK	4	933.939	34218		85.58		3.511		0.3842		0.1556		1		0.89		Schistosoma mansoni
277	Smp_001150	Smp_001150	117	hypothetical conserved protein	Smp_001150	32.9	LLGPNLTtQSSTPML	HLTPGLLGPNLTT*QSSTPMLGSNQTPCSK	3	1039.83	37077		92.44		3.757		0.2905		0.2354		6		1.63		Schistosoma mansoni
278	Smp_001150	Smp_001150	195	hypothetical conserved protein	Smp_001150	32.9	ARCTRLKtGLSTENI	T*GLSTENIENTNDLTNNSK	2	1072.97	25038	24873	63.88	63.94	5.154	5.287	2.8903	1.0076	0.4628	0.4638	1	1	3.09	3.27	Schistosoma mansoni
279	Smp_001150	Smp_001150	198	hypothetical conserved protein	Smp_001150	32.9	TRLKTGLsTENIENT	LKTGLS*TENIENTNDLTNNSK	3	796.043		25535		65.54		4.034		0.8459		0.3584		2		2.12	Schistosoma mansoni
280	Smp_001150	Smp_001150	198	hypothetical conserved protein	Smp_001150	32.9	TRLKTGLsTENIENT	TGLS*TENIENTNDLTNNSK	3	715.65		24845		63.88		4.184		0.6576		0.2317		3		1.98	Schistosoma mansoni
281	Smp_001150	Smp_001150	199	hypothetical conserved protein	Smp_001150	32.9	RLKTGLStENIENTN	LKTGLST*ENIENTNDLTNNSK	3	796.043	25646		65.3		3.133		0.9965		0.1795		2		1.12		Schistosoma mansoni
282	Smp_001150	Smp_001150	199	hypothetical conserved protein	Smp_001150	32.9	RLKTGLStENIENTN	TGLST*ENIENTNDLTNNSK	3	715.65	25030		63.87		4.59		0.3958		0.3383		1		2.52		Schistosoma mansoni
283	Smp_0011640	Smp_0011640	26	expressed protein	Smp_0011640	54.3	LGQSRKSsAEFDCLI	KSS*AEFDCLIGK	3	478.883		26858		68.69		3.367		-0.1381		0.2145		2		1.52	Schistosoma mansoni
284	Smp_0011640;Smp_011640.1;Smp_011640.2	Smp_0011640;Smp_011640.1;Smp_011640.2	318; 298; 247	expressed protein	Smp_0011640;Smp_011640.1;Smp_011640.2	54.3	FFDSKQKsPTIPTVY	QKS*PTIPTVYDPYPNQTSSVAILPVR	3	984.502		41990		105.96		4.174		-0.4611		0.3768		1		2.14	Schistosoma mansoni
285	Smp_0011640;Smp_011640.1;Smp_011640.2	Smp_0011640;Smp_011640.1;Smp_011640.2	320; 300; 249	expressed protein	Smp_0011640;Smp_011640.1;Smp_011640.2	54.3	DSKQKSPtIPTVYDP	QKSPT*IPTVYDPYPNQTSSVAILPVR	3	984.502	42653		105.98		3.34		0.1755		0.25		1		1.37		Schistosoma mansoni
286	Smp_001180	Smp_001180	163	hypothetical conserved protein	Smp_001180	143.3	LLNDSSSsPDFLKCS	FSNIDFLLNDSSSS*PDFLK	2	1113.5	54263	53265	136.33	136.19	5.72	4.432	2.2093	-0.188	0.3798	0.3158	1	1	3.07	2.46	Schistosoma mansoni
287	Smp_001180	Smp_001180	163	hypothetical conserved protein	Smp_001180	143.3	LLNDSSSsPDFLKCS	FSNIDFLLNDSSSS*PDFLK	3	742.672	54242	53250	136.27	136.15	3.738	4.921	0.5917	1.0824	0.242	0.4255	1	1	1.82	2.96	Schistosoma mansoni
288	Smp_001180	Smp_001180	193	hypothetical conserved protein	Smp_001180	143.3	KKEGKYDsDAEECNS	EGKYDS*DAEECNSLENGSTVDSQR	3	924.031	16816	16933	44.14	44.65	4.876	5.071	-1.05	-0.5443	0.4247	0.3227	1	1	2.58	2.39	Schistosoma mansoni
289	Smp_001180	Smp_001180	193	hypothetical conserved protein	Smp_001180	143.3	KKEGKYDsDAEECNS	EGKYDS*DAEECNSLENGSTVDSQR	3	924.031	16830		44.17		5.133		-1.05		0.4025		1		2.61		Schistosoma mansoni
290	Smp_001180	Smp_001180	81	hypothetical conserved protein	Smp_001180	143.3	EDGELILsDNENQDE	EEDGELILS*DNENQDEKPGESPDR	3	932.389		22582		58.48		4.101		-0.4607		0.2198		12		1.82	Schistosoma mansoni
291	Smp_001180	Smp_001180	81, 93	hypothetical conserved protein	Smp_001180	143.3	EDGELILsDNENQDE;QDEKPGEsPDRTNSR	EEDGELILS*DNENQDEKPGES*PDR	3	959.044	24622	24428	62.89	62.87	3.159	3.632	0.4716	1.3469	0.1127	0.1743	22	765	1.03	0.79	Schistosoma mansoni
292	Smp_001180	Smp_001180	81, 93	hypothetical conserved protein	Smp_001180	143.3	EDGELILsDNENQDE;QDEKPGEsPDRTNSR	EEDGELILS*DNENQDEKPGES*PDR	3	959.044		24453		62.93		2.766		-0.4662		0.108		54		0.85	Schistosoma mansoni
293	Smp_001360	Smp_001360	184	thymidylate kinase	Smp_001360	25.5	REMESELsENDDTKD	EMESELS*ENDDTKDHEPR	3	747.626	11804	11948	31.97	32.32	2.97	3.424	0.3032	0.1516	0.2501	0.2233	15	2	1.35	1.49	Schistosoma mansoni
294	Smp_001390	Smp_001390	495	expressed protein	Smp_001390	147.2	VVRETNLsPIQSTLF	ETNLS*PIQSTLFDFSGIR	2	1053	56870		143.87		2.192		-2.1597		0.1455		30		0.77		Schistosoma mansoni
295	Smp_001390	Smp_001390	495	expressed protein	Smp_001390	147.2	VVRETNLsPIQSTLF	ETNLS*PIQSTLFDFSGIR	3	702.337	56844	55753	143.8	143.41	3.093	3.614	0.0708	0.5822	0.2635	0.2151	1	1	1.65	1.71	Schistosoma mansoni
296	Smp_001500	Smp_001500	194	eukaryotic translation initiation factor 4e, putative	Smp_001500	24.1	QRSQTRGsDICTGKY	GS*DICTGKYEI	2	661.77	25684		65.39		2.301		0.059		0.1954		11		1.09		Schistosoma mansoni
297	Smp_001500	Smp_001500	194	eukaryotic translation initiation factor 4e, putative	Smp_001500	24.1	QRSQTRGsDICTGKY	SQTRGS*DICTGK	2	695.295	3344	3579	11.73	11.75	2.286	2.381	0.3029	-0.3708	0.1458	0.3287	16	33	0.9	1.54	Schistosoma mansoni
298	Smp_001530	Smp_001530	142	expressed protein	Smp_001530	93	EKAENLPsSEHSGIS	AM#SISQVDEKAENLPS*SEHSGISATQLAELVEGASVLVGDSSR	4	1124.54	57589		145.97		4.11		0.6291		0.3044		2		1.44		Schistosoma mansoni
299	Smp_001640	Smp_001640	121	vacuolar ATP synthase subunit G, putative	Smp_001640	13.8	HVNFGFKsPGSxxxx	VLDVKPVVHVNFGFKS*PGS	3	702.698		36333		91.75		3.726		-0.07		0.2966		1		1.83	Schistosoma mansoni
300	Smp_002180.1:mRNA;Smp_002180.2:mRNA;Smp_002180.3:mRNA	Smp_002180.1:mRNA;Smp_002180.2:mRNA;Smp_002180.3:mRNA	152; 152; 152	transcription factor btf3, putative	Smp_002180.1:mRNA;Smp_002180.2:mRNA;Smp_002180.3:mRNA	17.5	VEDFDEKsRLExxxx	ADDGDDDVPELVEDFDEKS*RLE	3	863.357	44580		110.69		2.995		0.9405		0.1078		20		0.59		Schistosoma mansoni
301	Smp_002230	Smp_002230	195	expressed protein	Smp_002230	69.1	LRPSESDtECNENNN	MADEALHGPIELRPSESDT*ECNENNNLTVENSTMAIDVDEK	4	1167.76		38051		96.02		4.799		-2.5975		0.1019		1		1.15	Schistosoma mansoni
302	Smp_002280	Smp_002280	292	kif-2, putative	Smp_002280	104.1	RLIGRANsNLGALTV	ANS*NLGALTVNSTLSALNTSSTTTAPGINAGAAGGSGTLR	3	1256.95	47767	46955	118.68	118.78	3.694	5.334	2.4016	0.9411	0.2227	0.4793	1	1	1.26	2.95	Schistosoma mansoni
303	Smp_002280	Smp_002280	292	kif-2, putative	Smp_002280	104.1	RLIGRANsNLGALTV	ANS*NLGALTVNSTLSALNTSSTTTAPGINAGAAGGSGTLR	3	1256.95	47822	46930	118.82	118.72	4.255	5.123	-1.2611	0.4103	0.3473	0.4664	1	1	1.97	2.85	Schistosoma mansoni
304	Smp_002280	Smp_002280	292	kif-2, putative	Smp_002280	104.1	RLIGRANsNLGALTV	ANS*NLGALTVNSTLSALNTSSTTTAPGINAGAAGGSGTLR	3	1256.95		47016		118.94		4.294		1.6657		0.3231		1		1.94	Schistosoma mansoni
305	Smp_002280	Smp_002280	733	kif-2, putative	Smp_002280	104.1	ELGPGTLsASNSNTD	ELGPGTLS*ASNSNTDLPATGNTNQPQLSSR	3	1036.48	29476	29254	74.34	74.42	3.155	3.834	0.4998	0.0842	0.123	0.2764	27	2	0.99	1.86	Schistosoma mansoni
306	Smp_002280	Smp_002280	733	kif-2, putative	Smp_002280	104.1	ELGPGTLsASNSNTD	ELGPGTLS*ASNSNTDLPATGNTNQPQLSSR	3	1036.48		29383		74.72		3.873		0.2626		0.2838		17		1.89	Schistosoma mansoni
307	Smp_002280	Smp_002280	733, 739	kif-2, putative	Smp_002280	104.1	ELGPGTLsASNSNTD;LSASNSNtDLPATGN	ELGPGTLS*ASNSNT*DLPATGNTNQPQLSSR	3	1063.14	31215	30842	78.43	78.23	3.59	4.68	0.2722	0.6666	0.1073	0.1598	1	1	1.15	1.77	Schistosoma mansoni
308	Smp_002280	Smp_002280	733, 739	kif-2, putative	Smp_002280	104.1	ELGPGTLsASNSNTD;LSASNSNtDLPATGN	ELGPGTLS*ASNSNT*DLPATGNTNQPQLSSR	3	1063.14	30967		77.86		4.69		0.3432		0.216		1		1.97		Schistosoma mansoni
309	Smp_002280	Smp_002280	735	kif-2, putative	Smp_002280	104.1	GPGTLSAsNSNTDLP	ELGPGTLSAS*NSNTDLPATGNTNQPQLSSR	3	1036.48	30508	29491	76.79	74.98	3.24	4.074	0.6829	0.4551	0.2118	0.2536	49	5	1.3	1.86	Schistosoma mansoni
310	Smp_002280	Smp_002280	735	kif-2, putative	Smp_002280	104.1	GPGTLSAsNSNTDLP	ELGPGTLSAS*NSNTDLPATGNTNQPQLSSR	3	1036.48	30287	30154	76.26	76.59	3.445	4.001	-0.8177	-0.0315	0.1677	0.3046	1	4	1.24	2.01	Schistosoma mansoni
311	Smp_002280	Smp_002280	735	kif-2, putative	Smp_002280	104.1	GPGTLSAsNSNTDLP	ELGPGTLSAS*NSNTDLPATGNTNQPQLSSR	3	1036.48	29509	30136	74.42	76.54	3.314	3.45	-0.1517	0.2954	0.2344	0.235	11	9	1.45	1.55	Schistosoma mansoni
312	Smp_002280	Smp_002280	735	kif-2, putative	Smp_002280	104.1	GPGTLSAsNSNTDLP	ELGPGTLSAS*NSNTDLPATGNTNQPQLSSR	3	1036.48	30227		76.11		3.868		-0.0447		0.2748		9		1.82		Schistosoma mansoni
313	Smp_002410	Smp_002410	210	14-3-3 epsilon 2	Smp_002410	28.4	IAELDTLsEESYKDS	VAFDSAIAELDTLS*EESYK	2	1084.49	47510	46622	118.01	117.89	5.546	4.65	0.4342	-0.5526	0.4705	0.4417	1	1	3.88	3.43	Schistosoma mansoni
314	Smp_002410	Smp_002410	210	14-3-3 epsilon 2	Smp_002410	28.4	IAELDTLsEESYKDS	VAFDSAIAELDTLS*EESYK	2	1084.49	47473	46636	117.92	117.93	3.738	4.613	2.2217	0.7534	0.1995	0.459	1	1	2.09	3.49	Schistosoma mansoni
315	Smp_002410	Smp_002410	210	14-3-3 epsilon 2	Smp_002410	28.4	IAELDTLsEESYKDS	VAFDSAIAELDTLS*EESYK	3	723.328	47505	46633	118	117.92	4.677	4.121	1.2164	0.6441	0.3775	0.3345	1	1	3.1	2.8	Schistosoma mansoni
316	Smp_002410	Smp_002410	232, 233	14-3-3 epsilon 2	Smp_002410	28.4	RDNLTLWtSNSEGEK;DNLTLWTsNSEGEKD	DNLTLWT*S*NSEGEKDTASPK	3	784.993	31382		78.83		2.159		-1.0136		0.0334		44		0.62		Schistosoma mansoni
317	Smp_002410	Smp_002410	233	14-3-3 epsilon 2	Smp_002410	28.4	DNLTLWTsNSEGEKD	DNLTLWTS*NSEGEKDTASPK	3	758.337	61533	27000	157.61	69.03	2.597	2.235	-1.6338	2.0295	0.1148	0.1453	88	100	1.01	1	Schistosoma mansoni
318	Smp_002410	Smp_002410	233	14-3-3 epsilon 2	Smp_002410	28.4	DNLTLWTsNSEGEKD	DNLTLWTS*NSEGEKDTASPK	3	758.337	60975	32916	155.96	83.39	2.373	2.309	-1.697	1.1915	0.0926	0.0617	221	96	0.73	0.79	Schistosoma mansoni
319	Smp_002410	Smp_002410	233	14-3-3 epsilon 2	Smp_002410	28.4	DNLTLWTsNSEGEKD	DNLTLWTS*NSEGEKDTASPK	3	758.337	28326		71.6		2.474		0.5568		0.0818		291		0.78		Schistosoma mansoni
320	Smp_002410	Smp_002410	233	14-3-3 epsilon 2	Smp_002410	28.4	DNLTLWTsNSEGEKD	DNLTLWTS*NSEGEKDTASPK	3	758.337	59674		152.1		2.521		0.599		0.1415		130		1.13		Schistosoma mansoni
321	Smp_002410	Smp_002410	233	14-3-3 epsilon 2	Smp_002410	28.4	DNLTLWTsNSEGEKD	DNLTLWTS*NSEGEKDTASPK	3	758.337	41725		103.67		2.761		-0.4253		0.0992		91		1.1		Schistosoma mansoni
322	Smp_002410	Smp_002410	235	14-3-3 epsilon 2	Smp_002410	28.4	LTLWTSNsEGEKDTA	DNLTLWTSNS*EGEKDTASPK	3	758.337	36256	30947	90.48	78.48	2.381	2.83	1.0863	0.7338	0.0341	0.1004	18	291	0.76	1	Schistosoma mansoni
323	Smp_002410	Smp_002410	235	14-3-3 epsilon 2	Smp_002410	28.4	LTLWTSNsEGEKDTA	DNLTLWTSNS*EGEKDTASPK	3	758.337	30740	40679	77.33	102.66	2.837	2.868	0.9135	1.8177	0.063	0.2372	133	81	0.97	1.6	Schistosoma mansoni
324	Smp_002410	Smp_002410	235	14-3-3 epsilon 2	Smp_002410	28.4	LTLWTSNsEGEKDTA	DNLTLWTSNS*EGEKDTASPK	3	758.337	28094	41096	71.06	103.71	2.551	2.714	0.2725	0.6664	0.1337	0.2493	8	479	1.23	1.31	Schistosoma mansoni
325	Smp_002410	Smp_002410	235	14-3-3 epsilon 2	Smp_002410	28.4	LTLWTSNsEGEKDTA	DNLTLWTSNS*EGEKDTASPK	3	758.337	62661	42046	160.86	106.1	2.279	2.118	-1.851	0.5044	0.0216	0.0244	44	87	0.58	0.63	Schistosoma mansoni
326	Smp_002410	Smp_002410	235	14-3-3 epsilon 2	Smp_002410	28.4	LTLWTSNsEGEKDTA	DNLTLWTSNS*EGEKDTASPK	3	758.337	35374	35148	88.35	88.89	3.015	2.6	0.0616	0.8035	0.1412	0.1677	58	245	1.4	1.18	Schistosoma mansoni
327	Smp_002410	Smp_002410	235	14-3-3 epsilon 2	Smp_002410	28.4	LTLWTSNsEGEKDTA	DNLTLWTSNS*EGEKDTASPK	3	758.337	40696	36719	101.2	92.75	2.878	2.714	-0.1335	0.7269	0.1809	0.0649	71	22	1.46	1.06	Schistosoma mansoni
328	Smp_002410	Smp_002410	235	14-3-3 epsilon 2	Smp_002410	28.4	LTLWTSNsEGEKDTA	DNLTLWTSNS*EGEKDTASPK	3	758.337	39664	63428	98.7	167.36	2.3	2.497	0.728	-1.6051	0.0404	0.0327	33	16	0.76	0.78	Schistosoma mansoni
329	Smp_002410	Smp_002410	235	14-3-3 epsilon 2	Smp_002410	28.4	LTLWTSNsEGEKDTA	DNLTLWTSNS*EGEKDTASPK	3	758.337	42602	34099	105.84	86.31	2.904	2.702	1.6564	0.0126	0.141	0.1856	2	31	1.32	1.49	Schistosoma mansoni
330	Smp_002410	Smp_002410	235	14-3-3 epsilon 2	Smp_002410	28.4	LTLWTSNsEGEKDTA	DNLTLWTSNS*EGEKDTASPK	3	758.337	30358	35829	76.43	90.53	2.817	2.502	1.0878	-1.3345	0.0289	0.1701	43	53	0.9	1.25	Schistosoma mansoni
331	Smp_002410	Smp_002410	235	14-3-3 epsilon 2	Smp_002410	28.4	LTLWTSNsEGEKDTA	DNLTLWTSNS*EGEKDTASPK	3	758.337	29292	39222	73.91	99	2.34	2.399	0.2607	0.5558	0.0605	0.0615	19	118	0.89	0.85	Schistosoma mansoni
332	Smp_002410	Smp_002410	235	14-3-3 epsilon 2	Smp_002410	28.4	LTLWTSNsEGEKDTA	DNLTLWTSNS*EGEKDTASPK	3	758.337	42879	60718	106.52	158.08	2.777	2.924	0.61	-1.3386	0.1685	0.198	503	11	1.03	1.55	Schistosoma mansoni
333	Smp_002410	Smp_002410	235	14-3-3 epsilon 2	Smp_002410	28.4	LTLWTSNsEGEKDTA	DNLTLWTSNS*EGEKDTASPK	3	758.337	30399	34514	76.53	87.33	2.96	2.496	0.9234	0.4013	0.2194	0.1234	73	11	1.61	1.2	Schistosoma mansoni
334	Smp_002410	Smp_002410	235	14-3-3 epsilon 2	Smp_002410	28.4	LTLWTSNsEGEKDTA	DNLTLWTSNS*EGEKDTASPK	3	758.337	31433	35294	78.95	89.25	2.337	2.515	-0.4949	1.1043	0.0523	0.0364	28	14	0.81	0.86	Schistosoma mansoni
335	Smp_002410	Smp_002410	235	14-3-3 epsilon 2	Smp_002410	28.4	LTLWTSNsEGEKDTA	DNLTLWTSNS*EGEKDTASPK	3	758.337	41187	52685	102.38	134.53	2.318	2.19	1.1578	0.9684	0.0856	0.065	1	244	0.92	0.64	Schistosoma mansoni
336	Smp_002410	Smp_002410	235	14-3-3 epsilon 2	Smp_002410	28.4	LTLWTSNsEGEKDTA	DNLTLWTSNS*EGEKDTASPK	3	758.337	42834	62225	106.41	162.43	2.668	2.596	0.6406	-2.5113	0.1122	0.115	589	279	0.72	0.83	Schistosoma mansoni
337	Smp_002410	Smp_002410	235	14-3-3 epsilon 2	Smp_002410	28.4	LTLWTSNsEGEKDTA	DNLTLWTSNS*EGEKDTASPK	3	758.337		58834		152.48		2.688		-2.9381		0.0224		97		0.67	Schistosoma mansoni
338	Smp_002410	Smp_002410	235	14-3-3 epsilon 2	Smp_002410	28.4	LTLWTSNsEGEKDTA	DNLTLWTSNS*EGEKDTASPK	3	758.337		54849		140.77		2.835		-2.0921		0.0478		271		0.72	Schistosoma mansoni
339	Smp_002410	Smp_002410	235	14-3-3 epsilon 2	Smp_002410	28.4	LTLWTSNsEGEKDTA	DNLTLWTSNS*EGEKDTASPK	3	758.337		40466		102.13		2.585		0.4082		0.0578		164		0.88	Schistosoma mansoni
340	Smp_002410	Smp_002410	235	14-3-3 epsilon 2	Smp_002410	28.4	LTLWTSNsEGEKDTA	DNLTLWTSNS*EGEKDTASPK	3	758.337		59623		154.83		2.484		-0.9545		0.0831		18		0.99	Schistosoma mansoni
341	Smp_002410	Smp_002410	235	14-3-3 epsilon 2	Smp_002410	28.4	LTLWTSNsEGEKDTA	DNLTLWTSNS*EGEKDTASPK	3	758.337		59355		154.03		2.622		-0.6223		0.0873		25		1.08	Schistosoma mansoni
342	Smp_002410	Smp_002410	235	14-3-3 epsilon 2	Smp_002410	28.4	LTLWTSNsEGEKDTA	DNLTLWTSNS*EGEKDTASPK	3	758.337		61087		159.15		2.533		-1.2077		0.1643		155		1.16	Schistosoma mansoni
343	Smp_002410	Smp_002410	235	14-3-3 epsilon 2	Smp_002410	28.4	LTLWTSNsEGEKDTA	DNLTLWTSNS*EGEKDTASPK	3	758.337		41393		104.44		2.541		0.2342		0.0143		50		0.82	Schistosoma mansoni
344	Smp_002410	Smp_002410	235, 243	14-3-3 epsilon 2	Smp_002410	28.4	LTLWTSNsEGEKDTA;EGEKDTAsPKGDKKx	DNLTLWTSNS*EGEKDTAS*PK	2	1176.99	31041		78.03		3.101		1.4723		0.1385		2		1.46		Schistosoma mansoni
345	Smp_002410	Smp_002410	235, 243	14-3-3 epsilon 2	Smp_002410	28.4	LTLWTSNsEGEKDTA;EGEKDTAsPKGDKKx	DNLTLWTSNS*EGEKDTAS*PK	3	784.993	31135	29921	78.25	76.03	2.352	2.275	-1.7101	-0.4779	0.0628	0.0027	8	50	0.79	0.63	Schistosoma mansoni
346	Smp_002410	Smp_002410	241	14-3-3 epsilon 2	Smp_002410	28.4	NSEGEKDtASPKGDK	DNLTLWTSNSEGEKDT*ASPK	3	758.337	34235	30274	85.62	76.87	2.603	2.4	-0.3922	0.8494	0.0769	0.0658	57	27	0.98	0.92	Schistosoma mansoni
347	Smp_002410	Smp_002410	241	14-3-3 epsilon 2	Smp_002410	28.4	NSEGEKDtASPKGDK	DNLTLWTSNSEGEKDT*ASPK	3	758.337	63154	37297	162.27	94.17	2.891	2.093	-2.715	-2.1618	0.1247	0.0621	27	30	1.15	0.67	Schistosoma mansoni
348	Smp_002410	Smp_002410	241	14-3-3 epsilon 2	Smp_002410	28.4	NSEGEKDtASPKGDK	DNLTLWTSNSEGEKDT*ASPK	3	758.337	37204	63270	92.75	166.86	2.713	2.853	1.7803	-1.1822	0.1122	0.0403	1	111	1.14	0.9	Schistosoma mansoni
349	Smp_002410	Smp_002410	241	14-3-3 epsilon 2	Smp_002410	28.4	NSEGEKDtASPKGDK	DNLTLWTSNSEGEKDT*ASPK	3	758.337	32763	59834	82.08	155.46	2.426	2.827	2.225	-2.4086	0.0836	0.1171	30	2	0.87	1.17	Schistosoma mansoni
350	Smp_002410	Smp_002410	241	14-3-3 epsilon 2	Smp_002410	28.4	NSEGEKDtASPKGDK	DNLTLWTSNSEGEKDT*ASPK	3	758.337	61297	46666	156.91	118	2.403	2.248	-1.9506	-0.6744	0.1435	0.0084	61	12	1.03	0.66	Schistosoma mansoni
351	Smp_002410	Smp_002410	241	14-3-3 epsilon 2	Smp_002410	28.4	NSEGEKDtASPKGDK	DNLTLWTSNSEGEKDT*ASPK	3	758.337	64153	61671	166.53	160.84	2.276	3.018	-0.2821	-2.126	0.1443	0.2604	39	173	1.11	1.62	Schistosoma mansoni
352	Smp_002410	Smp_002410	241	14-3-3 epsilon 2	Smp_002410	28.4	NSEGEKDtASPKGDK	DNLTLWTSNSEGEKDT*ASPK	3	758.337	41273	35698	102.59	90.22	2.553	2.617	-1.2277	-2.9112	0.1151	0.0811	17	199	1.08	0.76	Schistosoma mansoni
353	Smp_002410	Smp_002410	241	14-3-3 epsilon 2	Smp_002410	28.4	NSEGEKDtASPKGDK	DNLTLWTSNSEGEKDT*ASPK	3	758.337	62852	36029	161.41	91.02	2.45	3.286	-2.1668	1.0399	0.0742	0.2262	33	30	0.82	1.83	Schistosoma mansoni
354	Smp_002410	Smp_002410	241	14-3-3 epsilon 2	Smp_002410	28.4	NSEGEKDtASPKGDK	DNLTLWTSNSEGEKDT*ASPK	3	758.337	36464		90.99		2.905		1.0342		0.0436		2		1.02		Schistosoma mansoni
355	Smp_002410	Smp_002410	241	14-3-3 epsilon 2	Smp_002410	28.4	NSEGEKDtASPKGDK	DNLTLWTSNSEGEKDT*ASPKGDKK	3	901.083	20530	20321	53.15	52.98	3.328	3.952	1.0098	0.3669	0.3044	0.2835	3	2	1.66	1.91	Schistosoma mansoni
356	Smp_002410	Smp_002410	241	14-3-3 epsilon 2	Smp_002410	28.4	NSEGEKDtASPKGDK	DNLTLWTSNSEGEKDT*ASPKGDKK	3	901.083	20188	20128	52.33	52.5	3.418	3.933	0.2781	0.1831	0.2803	0.292	4	1	1.66	1.94	Schistosoma mansoni
357	Smp_002410	Smp_002410	241	14-3-3 epsilon 2	Smp_002410	28.4	NSEGEKDtASPKGDK	DNLTLWTSNSEGEKDT*ASPKGDKK	3	901.083	20584	20646	53.28	53.8	3.043	2.892	0.6989	-0.3723	0.145	0.1264	2	100	1.01	0.82	Schistosoma mansoni
358	Smp_002410	Smp_002410	241	14-3-3 epsilon 2	Smp_002410	28.4	NSEGEKDtASPKGDK	DNLTLWTSNSEGEKDT*ASPKGDKK	3	901.083	20655		53.45		3.362		0.5245		0.1027		1		1		Schistosoma mansoni
359	Smp_002410	Smp_002410	243	14-3-3 epsilon 2	Smp_002410	28.4	EGEKDTAsPKGDKKx	DNLTLWTSNSEGEKDTAS*PK	2	1137	28794	29258	72.72	74.43	3.477	4.034	-0.0737	-2.4082	0.2779	0.4014	1	1	2.16	2.71	Schistosoma mansoni
360	Smp_002410	Smp_002410	243	14-3-3 epsilon 2	Smp_002410	28.4	EGEKDTAsPKGDKKx	DNLTLWTSNSEGEKDTAS*PK	2	1137	27888	28580	70.58	72.83	4.526	3.621	0.2966	-0.9946	0.3792	0.2935	1	1	2.95	2.25	Schistosoma mansoni
361	Smp_002410	Smp_002410	243	14-3-3 epsilon 2	Smp_002410	28.4	EGEKDTAsPKGDKKx	DNLTLWTSNSEGEKDTAS*PK	2	1137	29233	29493	73.77	74.98	3.586	3.655	-2.7859	-0.1321	0.2488	0.2376	1	1	1.94	2.13	Schistosoma mansoni
362	Smp_002410	Smp_002410	243	14-3-3 epsilon 2	Smp_002410	28.4	EGEKDTAsPKGDKKx	DNLTLWTSNSEGEKDTAS*PK	2	1137	29027	29660	73.27	75.39	3.723	3.446	-1.0119	-0.9045	0.3674	0.3772	1	1	2.52	2.48	Schistosoma mansoni
363	Smp_002410	Smp_002410	243	14-3-3 epsilon 2	Smp_002410	28.4	EGEKDTAsPKGDKKx	DNLTLWTSNSEGEKDTAS*PK	2	1137	29488	29065	74.38	73.98	4.083	3.532	0.3311	0.1974	0.3612	0.2932	1	1	2.71	2.29	Schistosoma mansoni
364	Smp_002410	Smp_002410	243	14-3-3 epsilon 2	Smp_002410	28.4	EGEKDTAsPKGDKKx	DNLTLWTSNSEGEKDTAS*PK	2	1137	30038	28366	75.66	72.31	3.942	3.467	-0.4814	-0.3051	0.3465	0.266	1	1	2.56	2.14	Schistosoma mansoni
365	Smp_002410	Smp_002410	243	14-3-3 epsilon 2	Smp_002410	28.4	EGEKDTAsPKGDKKx	DNLTLWTSNSEGEKDTAS*PK	2	1137	28116	30038	71.11	76.31	4.595	3.487	0.213	-0.0472	0.4865	0.2981	1	17	3.36	2.26	Schistosoma mansoni
366	Smp_002410	Smp_002410	243	14-3-3 epsilon 2	Smp_002410	28.4	EGEKDTAsPKGDKKx	DNLTLWTSNSEGEKDTAS*PK	2	1137	29604	27729	74.64	70.77	3.62	4.672	0.2188	0.1774	0.2219	0.4593	2	1	2.04	3.33	Schistosoma mansoni
367	Smp_002410	Smp_002410	243	14-3-3 epsilon 2	Smp_002410	28.4	EGEKDTAsPKGDKKx	DNLTLWTSNSEGEKDTAS*PK	2	1137	28350	29451	71.66	74.88	3.847	3.501	0.3762	0.3469	0.3587	0.3013	1	1	2.6	2.3	Schistosoma mansoni
368	Smp_002410	Smp_002410	243	14-3-3 epsilon 2	Smp_002410	28.4	EGEKDTAsPKGDKKx	DNLTLWTSNSEGEKDTAS*PK	2	1137	29258	27922	73.83	71.25	3.739	4.176	-1.946	0.2669	0.3788	0.4075	1	1	2.5	2.95	Schistosoma mansoni
369	Smp_002410	Smp_002410	243	14-3-3 epsilon 2	Smp_002410	28.4	EGEKDTAsPKGDKKx	DNLTLWTSNSEGEKDTAS*PK	2	1137		28832		73.43		3.466		-1.0036		0.3156		1		2.27	Schistosoma mansoni
370	Smp_002410	Smp_002410	243	14-3-3 epsilon 2	Smp_002410	28.4	EGEKDTAsPKGDKKx	DNLTLWTSNSEGEKDTAS*PK	2	1137		29830		75.81		3.918		-0.6356		0.3747		2		2.68	Schistosoma mansoni
371	Smp_002410	Smp_002410	243	14-3-3 epsilon 2	Smp_002410	28.4	EGEKDTAsPKGDKKx	DNLTLWTSNSEGEKDTAS*PK	2	1137		28132		71.76		4.306		0.1912		0.4029		1		2.99	Schistosoma mansoni
372	Smp_002410	Smp_002410	243	14-3-3 epsilon 2	Smp_002410	28.4	EGEKDTAsPKGDKKx	DNLTLWTSNSEGEKDTAS*PK	3	758.337	33246	61461	83.25	160.23	2.679	2.044	0.6851	-2.3986	0.0632	0.1038	75	259	0.96	0.59	Schistosoma mansoni
373	Smp_002410	Smp_002410	243	14-3-3 epsilon 2	Smp_002410	28.4	EGEKDTAsPKGDKKx	DNLTLWTSNSEGEKDTAS*PK	3	758.337	34929	29077	87.27	74.01	2.276	2.677	0.047	-0.487	0.081	0.1239	21	2	0.92	1.26	Schistosoma mansoni
374	Smp_002410	Smp_002410	243	14-3-3 epsilon 2	Smp_002410	28.4	EGEKDTAsPKGDKKx	DNLTLWTSNSEGEKDTAS*PK	3	758.337	63041	38751	161.94	97.8	2.607	2.741	-1.5597	-0.0763	0.1203	0.1568	303	36	0.87	1.39	Schistosoma mansoni
375	Smp_002410	Smp_002410	243	14-3-3 epsilon 2	Smp_002410	28.4	EGEKDTAsPKGDKKx	DNLTLWTSNSEGEKDTAS*PK	3	758.337	59790	41690	152.45	105.17	2.54	2.32	-2.0569	0.4128	0.0225	0.0075	64	22	0.66	0.72	Schistosoma mansoni
376	Smp_002410	Smp_002410	243	14-3-3 epsilon 2	Smp_002410	28.4	EGEKDTAsPKGDKKx	DNLTLWTSNSEGEKDTAS*PK	3	758.337	29526	38872	74.47	98.1	2.608	2.358	-0.0263	-0.3763	0.0605	0.1499	1	2	1	1.22	Schistosoma mansoni
377	Smp_002410	Smp_002410	243	14-3-3 epsilon 2	Smp_002410	28.4	EGEKDTAsPKGDKKx	DNLTLWTSNSEGEKDTAS*PK	3	758.337	35159	40886	87.83	103.18	2.693	2.908	0.8816	-0.3066	0.1629	0.0305	2	11	1.36	1.03	Schistosoma mansoni
378	Smp_002410	Smp_002410	243	14-3-3 epsilon 2	Smp_002410	28.4	EGEKDTAsPKGDKKx	DNLTLWTSNSEGEKDTAS*PK	3	758.337	30970	28069	77.86	71.61	3.139	2.688	0.7823	0.3278	0.2318	0.0985	2	3	1.79	1.21	Schistosoma mansoni
379	Smp_002410	Smp_002410	243	14-3-3 epsilon 2	Smp_002410	28.4	EGEKDTAsPKGDKKx	DNLTLWTSNSEGEKDTAS*PK	3	758.337	33412	60899	83.65	158.6	2.335	2.935	0.7299	-2.7485	0.1026	0.1327	111	11	0.93	1.24	Schistosoma mansoni
380	Smp_002410	Smp_002410	243	14-3-3 epsilon 2	Smp_002410	28.4	EGEKDTAsPKGDKKx	DNLTLWTSNSEGEKDTAS*PK	3	758.337	35620	59151	88.96	153.43	2.356	2.504	0.6774	-3.1401	0.0667	0.0667	123	262	0.8	0.6	Schistosoma mansoni
381	Smp_002410	Smp_002410	243	14-3-3 epsilon 2	Smp_002410	28.4	EGEKDTAsPKGDKKx	DNLTLWTSNSEGEKDTAS*PK	3	758.337	36024	34055	89.94	86.2	3.389	3	0.5793	-0.5694	0.259	0.2209	6	2	1.99	1.72	Schistosoma mansoni
382	Smp_002410	Smp_002410	243	14-3-3 epsilon 2	Smp_002410	28.4	EGEKDTAsPKGDKKx	DNLTLWTSNSEGEKDTAS*PK	3	758.337	27863	33888	70.52	85.76	2.51	2.393	0.1848	-0.0529	0.0953	0.1859	3	40	1.09	1.35	Schistosoma mansoni
383	Smp_002410	Smp_002410	243	14-3-3 epsilon 2	Smp_002410	28.4	EGEKDTAsPKGDKKx	DNLTLWTSNSEGEKDTAS*PK	3	758.337	31012	34307	77.96	86.83	2.413	2.16	0.6852	0.7368	0.0491	0.0779	63	7	0.81	0.89	Schistosoma mansoni
384	Smp_002410	Smp_002410	243	14-3-3 epsilon 2	Smp_002410	28.4	EGEKDTAsPKGDKKx	DNLTLWTSNSEGEKDTAS*PK	3	758.337	28557	56545	72.16	145.73	3.084	3.003	0.3716	-1.082	0.2242	0.0056	6	70	1.76	0.88	Schistosoma mansoni
385	Smp_002410	Smp_002410	243	14-3-3 epsilon 2	Smp_002410	28.4	EGEKDTAsPKGDKKx	DNLTLWTSNSEGEKDTAS*PK	3	758.337		62050		161.92		2.442		-2.3253		0.1564		397		0.82	Schistosoma mansoni
386	Smp_002410	Smp_002410	243	14-3-3 epsilon 2	Smp_002410	28.4	EGEKDTAsPKGDKKx	DNLTLWTSNSEGEKDTAS*PK	3	758.337		28301		72.16		2.489		0.5823		0.0602		26		0.96	Schistosoma mansoni
387	Smp_002410	Smp_002410	70	14-3-3 epsilon 2	Smp_002410	28.4	RIINSKEsQDEAKGS	IINSKES*QDEAK	2	721.332		3545		11.67		3.639		-0.1366		0.1778		1		2.06	Schistosoma mansoni
388	Smp_002640	Smp_002640	111	hox protein Smox1	Smp_002640	83.9	VINNSNSsPEEHRNF	SNNDSSNCSDVINNSNSS*PEEHR	3	881.672	9265	9506	25.82	26.26	3.895	5.013	-0.1227	-0.4894	0.3586	0.4729	1	1	2.19	3.06	Schistosoma mansoni
389	Smp_002640	Smp_002640	111	hox protein Smox1	Smp_002640	83.9	VINNSNSsPEEHRNF	SNNDSSNCSDVINNSNSS*PEEHR	3	881.672	9278		25.85		4.473		-0.1227		0.3044		1		2.24		Schistosoma mansoni
390	Smp_002740.2	Smp_002740.2	122	expressed protein	Smp_002740.2	20.8	GGRRRACsESHAPNF	ACS*ESHAPNFPEMNSETQIILQH	3	907.388	39481	39030	98.26	98.5	3.596	3.784	-1.618	-1.2572	0.141	0.1935	3	1	1.26	1.6	Schistosoma mansoni
391	Smp_002740.2	Smp_002740.2	122	expressed protein	Smp_002740.2	20.8	GGRRRACsESHAPNF	ACS*ESHAPNFPEMNSETQIILQHMLIR	3	1078.49	54139	53042	135.97	135.55	2.868	3.1	0.1319	-1.2339	0.1962	0.2027	1	3	1.19	1.27	Schistosoma mansoni
392	Smp_002740.2	Smp_002740.2	122	expressed protein	Smp_002740.2	20.8	GGRRRACsESHAPNF	ACS*ESHAPNFPEMNSETQIILQHMLIR	3	1078.49	54076	53055	135.79	135.59	3.396	3.529	-0.0727	0.6117	0.3705	0.2337	1	1	2	1.62	Schistosoma mansoni
393	Smp_002740.2	Smp_002740.2	124	expressed protein	Smp_002740.2	20.8	RRRACSEsHAPNFPE	ACSES*HAPNFPEMNSETQIILQHMLIR	4	809.12	53946	53114	135.43	135.76	3.074	2.981	0.0004	0.3706	0.0946	0.1438	7	80	0.85	0.98	Schistosoma mansoni
394	Smp_002740.2	Smp_002740.2	159	expressed protein	Smp_002740.2	20.8	NNTDSLFsGNSGRSR	AGYAHNNTDSLFS*GNSGR	3	649.938	19511		50.69		2.739		0.2177		0.1396		160		1		Schistosoma mansoni
395	Smp_002740.2	Smp_002740.2	162	expressed protein	Smp_002740.2	20.8	DSLFSGNsGRSRSGF	AGYAHNNTDSLFSGNS*GR	3	649.938		19488		50.93		2.86		0.1594		0.0736		41		0.95	Schistosoma mansoni
396	Smp_002740.2	Smp_002740.2	175	expressed protein	Smp_002740.2	20.8	GFSNPFSsLKKPKST	SGFSNPFSS*LK	2	625.776	38044	37631	94.79	94.97	1.871	2.478	-0.2027	-0.0131	0.1689	0.3398	2	1	1.04	1.93	Schistosoma mansoni
397	Smp_002740.2	Smp_002740.2	175	expressed protein	Smp_002740.2	20.8	GFSNPFSsLKKPKST	SGFSNPFSS*LKKPK	3	535.268		26125		66.95		1.792		-0.2025		0.1656		1		0.73	Schistosoma mansoni
398	Smp_002740.2;Smp_002740.1	Smp_002740.2;Smp_002740.1	90; 90	expressed protein	Smp_002740.2;Smp_002740.1	20.8	YVDTKGHtFSAFTPS	GHT*FSAFTPSR	3	429.855	21749		56.11		3.196		-0.0273		0.353		1		2.18		Schistosoma mansoni
399	Smp_002740.2;Smp_002740.1	Smp_002740.2;Smp_002740.1	92; 92	expressed protein	Smp_002740.2;Smp_002740.1	20.8	DTKGHTFsAFTPSRT	GHTFS*AFTPSR	3	429.855		21640		56.19		2.779		0.113		0.221		1		1.6	Schistosoma mansoni
400	Smp_002840	Smp_002840	369, 370	expressed protein	Smp_002840	70.4	IPMKRRSsSPGSVYT;PMKRRSSsPGSVYTD	RSS*S*PGSVYTDSK	2	765.797	8603	8848	24.24	24.64	3.165	2.628	-0.4732	0.3755	0.2444	0.2853	1	1	1.56	1.53	Schistosoma mansoni
401	Smp_002840	Smp_002840	369, 370	expressed protein	Smp_002840	70.4	IPMKRRSsSPGSVYT;PMKRRSSsPGSVYTD	RSS*S*PGSVYTDSK	3	510.867		8849		24.64		2.813		0.0987		0.3353		5		1.73	Schistosoma mansoni
402	Smp_002840	Smp_002840	370	expressed protein	Smp_002840	70.4	PMKRRSSsPGSVYTD	SSS*PGSVYTDSK	2	647.764	9864		27.28		2.227		-0.4787		0.2371		1		1.35		Schistosoma mansoni
403	Smp_002890	Smp_002890	484	DNA-directed RNA polymerase III largest subunit, putative	Smp_002890	71.8	TQKWRRLsTVPSTDC	RLS*TVPSTDCDVVVIFK	3	672.667		38454		97.04		3.033		0.3391		0.2769		1		1.53	Schistosoma mansoni
404	Smp_002890	Smp_002890	485	DNA-directed RNA polymerase III largest subunit, putative	Smp_002890	71.8	QKWRRLStVPSTDCD	RLST*VPSTDCDVVVIFK	3	672.667	38890		96.85		4.047		0.1041		0.3591		1		2.21		Schistosoma mansoni
405	Smp_003110.2	Smp_003110.2	208	Nadrin-like protein	Smp_003110.2	27.2	VPPSAQPtPPPPPPP	NVPPSAQPT*PPPPPPPPSM#APAAQNVTLPPPPSTPLM#SPPIVNSSD	4	1174.82		40962		103.38		4.565		0.7298		0.3279		1		2.07	Schistosoma mansoni
406	Smp_003110.2	Smp_003110.2	208	Nadrin-like protein	Smp_003110.2	27.2	VPPSAQPtPPPPPPP	NVPPSAQPT*PPPPPPPPSM#APAAQNVTLPPPPSTPLM#SPPIVNSSD	4	1174.82		40940		103.32		3.413		1.2714		0.1463		25		0.92	Schistosoma mansoni
407	Smp_003110.2	Smp_003110.2	208	Nadrin-like protein	Smp_003110.2	27.2	VPPSAQPtPPPPPPP	NVPPSAQPT*PPPPPPPPSM#APAAQNVTLPPPPSTPLMSPPIVNSSD	4	1170.82		45180		114.2		3.19		0.0603		0.1418		1		0.89	Schistosoma mansoni
408	Smp_003110.2	Smp_003110.2	208	Nadrin-like protein	Smp_003110.2	27.2	VPPSAQPtPPPPPPP	NVPPSAQPT*PPPPPPPPSM#APAAQNVTLPPPPSTPLMSPPIVNSSD	4	1170.82		45499		115.03		3.881		2.8523		0.1828		133		1.04	Schistosoma mansoni
409	Smp_003110.2	Smp_003110.2	208	Nadrin-like protein	Smp_003110.2	27.2	VPPSAQPtPPPPPPP	NVPPSAQPT*PPPPPPPPSM#APAAQNVTLPPPPSTPLMSPPIVNSSD	4	1170.82		45415		114.82		3.938		-0.2448		0.2128		1		1.42	Schistosoma mansoni
410	Smp_003110.2	Smp_003110.2	208	Nadrin-like protein	Smp_003110.2	27.2	VPPSAQPtPPPPPPP	NVPPSAQPT*PPPPPPPPSMAPAAQNVTLPPPPSTPLM#SPPIVNSSD	4	1170.82		44424		112.26		3.595		-0.3104		0.0973		1		0.87	Schistosoma mansoni
411	Smp_003110.2	Smp_003110.2	208	Nadrin-like protein	Smp_003110.2	27.2	VPPSAQPtPPPPPPP	NVPPSAQPT*PPPPPPPPSMAPAAQNVTLPPPPSTPLM#SPPIVNSSD	4	1170.82		44005		111.17		3.418		0.2472		0.1469		9		1	Schistosoma mansoni
412	Smp_003110.2	Smp_003110.2	208	Nadrin-like protein	Smp_003110.2	27.2	VPPSAQPtPPPPPPP	NVPPSAQPT*PPPPPPPPSMAPAAQNVTLPPPPSTPLMSPPIVNSSD	4	1166.83	49065	48069	122.01	121.71	3.363	3.453	4.2366	0.368	0.1694	0.1465	1	1	0.68	1.01	Schistosoma mansoni
413	Smp_003110.2	Smp_003110.2	208	Nadrin-like protein	Smp_003110.2	27.2	VPPSAQPtPPPPPPP	NVPPSAQPT*PPPPPPPPSMAPAAQNVTLPPPPSTPLMSPPIVNSSD	4	1166.83		47955		121.42		3.731		0.0422		0.1519		1		1.14	Schistosoma mansoni
414	Smp_003110.2	Smp_003110.2	208, 226	Nadrin-like protein	Smp_003110.2	27.2	VPPSAQPtPPPPPPP;APAAQNVtLPPPPST	NVPPSAQPT*PPPPPPPPSM#APAAQNVT*LPPPPSTPLMSPPIVNSSD	4	1190.82	43884		108.99		4.029		1.9382		0.0357		43		0.59		Schistosoma mansoni
415	Smp_003110.2	Smp_003110.2	208, 226	Nadrin-like protein	Smp_003110.2	27.2	VPPSAQPtPPPPPPP;APAAQNVtLPPPPST	NVPPSAQPT*PPPPPPPPSMAPAAQNVT*LPPPPSTPLM#SPPIVNSSD	4	1190.82	49536		123.28		3.885		0.0098		0.2748		7		1.49		Schistosoma mansoni
416	Smp_003110.2	Smp_003110.2	208, 226	Nadrin-like protein	Smp_003110.2	27.2	VPPSAQPtPPPPPPP;APAAQNVtLPPPPST	NVPPSAQPT*PPPPPPPPSMAPAAQNVT*LPPPPSTPLM#SPPIVNSSD	4	1190.82	50125		124.84		3.361		-0.2244		0.136		16		0.77		Schistosoma mansoni
417	Smp_003110.2	Smp_003110.2	208, 226	Nadrin-like protein	Smp_003110.2	27.2	VPPSAQPtPPPPPPP;APAAQNVtLPPPPST	NVPPSAQPT*PPPPPPPPSMAPAAQNVT*LPPPPSTPLM#SPPIVNSSD	5	952.854		48495		122.89		3.391		-0.0368		0.141		1		0.91	Schistosoma mansoni
418	Smp_003110.2	Smp_003110.2	208, 237	Nadrin-like protein	Smp_003110.2	27.2	VPPSAQPtPPPPPPP;PPSTPLMsPPIVNSS	NVPPSAQPT*PPPPPPPPSM#APAAQNVTLPPPPSTPLMS*PPIVNSSD	4	1190.82	44735	44279	111.08	111.89	3.494	4.64	1.0728	0.9484	0.074	0.1868	9	10	0.59	1.59	Schistosoma mansoni
419	Smp_003110.2	Smp_003110.2	208, 237	Nadrin-like protein	Smp_003110.2	27.2	VPPSAQPtPPPPPPP;PPSTPLMsPPIVNSS	NVPPSAQPT*PPPPPPPPSM#APAAQNVTLPPPPSTPLMS*PPIVNSSD	4	1190.82	45026		111.79		4.485		0.717		0.572		8		2.75		Schistosoma mansoni
420	Smp_003110.2	Smp_003110.2	208, 237	Nadrin-like protein	Smp_003110.2	27.2	VPPSAQPtPPPPPPP;PPSTPLMsPPIVNSS	NVPPSAQPT*PPPPPPPPSMAPAAQNVTLPPPPSTPLM#S*PPIVNSSD	4	1190.82	44038	43418	109.37	109.64	4.148	4.638	-0.8237	0.1925	0.1646	0.2065	1	2	1.16	1.71	Schistosoma mansoni
421	Smp_003110.2	Smp_003110.2	208, 237	Nadrin-like protein	Smp_003110.2	27.2	VPPSAQPtPPPPPPP;PPSTPLMsPPIVNSS	NVPPSAQPT*PPPPPPPPSMAPAAQNVTLPPPPSTPLM#S*PPIVNSSD	4	1190.82	44210		109.79		3.58		0.9168		0.1075		2		0.75		Schistosoma mansoni
422	Smp_003110.2	Smp_003110.2	208, 243	Nadrin-like protein	Smp_003110.2	27.2	VPPSAQPtPPPPPPP;MSPPIVNsSDxxxxx	NVPPSAQPT*PPPPPPPPSMAPAAQNVTLPPPPSTPLM#SPPIVNS*SD	4	1190.82	44417		110.29		4.922		-0.0957		0.183		1		1.59		Schistosoma mansoni
423	Smp_003110.2	Smp_003110.2	208, 243	Nadrin-like protein	Smp_003110.2	27.2	VPPSAQPtPPPPPPP;MSPPIVNsSDxxxxx	NVPPSAQPT*PPPPPPPPSMAPAAQNVTLPPPPSTPLM#SPPIVNS*SD	4	1190.82	44626		110.81		4.109		-1.7355		0.1243		6		0.95		Schistosoma mansoni
424	Smp_003110.2	Smp_003110.2	237	Nadrin-like protein	Smp_003110.2	27.2	PPSTPLMsPPIVNSS	NVPPSAQPTPPPPPPPPSMAPAAQNVTLPPPPSTPLM#S*PPIVNSSD	4	1170.82	42778		106.28		4.379		-0.2904		0.3199		137		1.72		Schistosoma mansoni
425	Smp_003110.2	Smp_003110.2	243	Nadrin-like protein	Smp_003110.2	27.2	MSPPIVNsSDxxxxx	NVPPSAQPTPPPPPPPPSM#APAAQNVTLPPPPSTPLMSPPIVNS*SD	4	1170.82	43366		107.73		3.787		-0.2564		0.1642		21		1.04		Schistosoma mansoni
426	Smp_003110.2;Smp_003110.1	Smp_003110.2;Smp_003110.1	165, 193, 197; 165, 193, 197	Nadrin-like protein	Smp_003110.2;Smp_003110.1	27.2	TVVRLNAsPNQRPDQ;SPPGQTQtPVESPRN;QTQTPVEsPRNVPPS	LNAS*PNQRPDQPSPPIQMLQPLTISPPGQTQT*PVES*PR	4	1090.01	46474	45306	115.4	114.53	3.316	4.024	0.3019	0.7249	0.0302	0.2765	11	1	1.76	2.82	Schistosoma mansoni
427	Smp_003110.2;Smp_003110.1	Smp_003110.2;Smp_003110.1	165, 193, 197; 165, 193, 197	Nadrin-like protein	Smp_003110.2;Smp_003110.1	27.2	TVVRLNAsPNQRPDQ;SPPGQTQtPVESPRN;QTQTPVEsPRNVPPS	LNAS*PNQRPDQPSPPIQMLQPLTISPPGQTQT*PVES*PR	4	1090.01	46264		114.87		2.964		0.515		0.0023		5		1.51		Schistosoma mansoni
428	Smp_003110.2;Smp_003110.1	Smp_003110.2;Smp_003110.1	165, 193, 197; 165, 193, 197	Nadrin-like protein	Smp_003110.2;Smp_003110.1	27.2	TVVRLNAsPNQRPDQ;SPPGQTQtPVESPRN;QTQTPVEsPRNVPPS	LNAS*PNQRPDQPSPPIQMLQPLTISPPGQTQT*PVES*PR	5	872.208	46456		115.36		3.999		-0.0509		0.0144		4		1.92		Schistosoma mansoni
429	Smp_003110.2;Smp_003110.1	Smp_003110.2;Smp_003110.1	165, 197; 165, 197	Nadrin-like protein	Smp_003110.2;Smp_003110.1	27.2	TVVRLNAsPNQRPDQ;QTQTPVEsPRNVPPS	LNAS*PNQRPDQPSPPIQMLQPLTISPPGQTQTPVES*PR	4	1070.02		44026		111.22		4.371		0.2909		0.0975		3		2.36	Schistosoma mansoni
430	Smp_003110.2;Smp_003110.1	Smp_003110.2;Smp_003110.1	165; 165	Nadrin-like protein	Smp_003110.2;Smp_003110.1	27.2	TVVRLNAsPNQRPDQ	LNAS*PNQRPDQPSPPIQM#LQPLTISPPGQTQTPVESPR	4	1054.02	38078		94.88		3.8		1.5518		0.1357		608		1.77		Schistosoma mansoni
431	Smp_003110.2;Smp_003110.1	Smp_003110.2;Smp_003110.1	165; 165	Nadrin-like protein	Smp_003110.2;Smp_003110.1	27.2	TVVRLNAsPNQRPDQ	LNAS*PNQRPDQPSPPIQM#LQPLTISPPGQTQTPVESPR	4	1054.02	38011		94.71		3.421		-3.8749		0.0296		30		1.54		Schistosoma mansoni
432	Smp_003110.2;Smp_003110.1	Smp_003110.2;Smp_003110.1	165; 165	Nadrin-like protein	Smp_003110.2;Smp_003110.1	27.2	TVVRLNAsPNQRPDQ	LNAS*PNQRPDQPSPPIQMLQPLTISPPGQTQTPVESPR	4	1050.03	44208		109.79		3.553		0.7667		0.0634		2		1.95		Schistosoma mansoni
433	Smp_003110.2;Smp_003110.1	Smp_003110.2;Smp_003110.1	174, 184; 174, 184	Nadrin-like protein	Smp_003110.2;Smp_003110.1	27.2	NQRPDQPsPPIQMLQ;IQMLQPLtISPPGQT	LNASPNQRPDQPS*PPIQM#LQPLT*ISPPGQTQTPVESPR	4	1074.02		37327		94.25		4.054		1.0393		0.0779		91		2.04	Schistosoma mansoni
434	Smp_003110.2;Smp_003110.1	Smp_003110.2;Smp_003110.1	174, 184; 174, 184	Nadrin-like protein	Smp_003110.2;Smp_003110.1	27.2	NQRPDQPsPPIQMLQ;IQMLQPLtISPPGQT	LNASPNQRPDQPS*PPIQMLQPLT*ISPPGQTQTPVESPR	4	1070.02		42854		108.16		3.925		0.3897		0.3883		26		3.17	Schistosoma mansoni
435	Smp_003110.2;Smp_003110.1	Smp_003110.2;Smp_003110.1	174, 186; 174, 186	Nadrin-like protein	Smp_003110.2;Smp_003110.1	27.2	NQRPDQPsPPIQMLQ;MLQPLTIsPPGQTQT	LNASPNQRPDQPS*PPIQM#LQPLTIS*PPGQTQTPVESPR	4	1074.02	37590		93.7		3.805		0.7239		0.1507		1		2.36		Schistosoma mansoni
436	Smp_003110.2;Smp_003110.1	Smp_003110.2;Smp_003110.1	174, 186; 174, 186	Nadrin-like protein	Smp_003110.2;Smp_003110.1	27.2	NQRPDQPsPPIQMLQ;MLQPLTIsPPGQTQT	LNASPNQRPDQPS*PPIQMLQPLTIS*PPGQTQTPVESPR	4	1070.02		43062		108.71		4.705		0.6265		0.2576		80		2.97	Schistosoma mansoni
437	Smp_003110.2;Smp_003110.1	Smp_003110.2;Smp_003110.1	174, 191; 174, 191	Nadrin-like protein	Smp_003110.2;Smp_003110.1	27.2	NQRPDQPsPPIQMLQ;TISPPGQtQTPVESP	LNASPNQRPDQPS*PPIQM#LQPLTISPPGQT*QTPVESPR	4	1074.02		37253		94.07		3.641		1		0.0431		60		1.78	Schistosoma mansoni
438	Smp_003110.2;Smp_003110.1	Smp_003110.2;Smp_003110.1	174, 193, 197; 174, 193, 197	Nadrin-like protein	Smp_003110.2;Smp_003110.1	27.2	NQRPDQPsPPIQMLQ;SPPGQTQtPVESPRN;QTQTPVEsPRNVPPS	LNASPNQRPDQPS*PPIQMLQPLTISPPGQTQT*PVES*PR	4	1090.01		45518		115.07		3.429		0.948		0.0335		13		1.7	Schistosoma mansoni
439	Smp_003110.2;Smp_003110.1	Smp_003110.2;Smp_003110.1	174, 193, 197; 174, 193, 197	Nadrin-like protein	Smp_003110.2;Smp_003110.1	27.2	NQRPDQPsPPIQMLQ;SPPGQTQtPVESPRN;QTQTPVEsPRNVPPS	LNASPNQRPDQPS*PPIQMLQPLTISPPGQTQT*PVES*PR	5	872.208	46226		114.77		3.921		-2.3213		0.0561		45		1.86		Schistosoma mansoni
440	Smp_003110.2;Smp_003110.1	Smp_003110.2;Smp_003110.1	174, 193, 197; 174, 193, 197	Nadrin-like protein	Smp_003110.2;Smp_003110.1	27.2	NQRPDQPsPPIQMLQ;SPPGQTQtPVESPRN;QTQTPVEsPRNVPPS	QRPDQPS*PPIQMLQPLTISPPGQTQT*PVES*PR	3	1254.25	46987		116.68		4.999		1.3401		0.3867		19		3.79		Schistosoma mansoni
441	Smp_003110.2;Smp_003110.1	Smp_003110.2;Smp_003110.1	174, 193, 197; 174, 193, 197	Nadrin-like protein	Smp_003110.2;Smp_003110.1	27.2	NQRPDQPsPPIQMLQ;SPPGQTQtPVESPRN;QTQTPVEsPRNVPPS	QRPDQPS*PPIQMLQPLTISPPGQTQT*PVES*PR	4	940.936		45958		116.21		4.299		0.0913		0.1991		100		2.71	Schistosoma mansoni
442	Smp_003110.2;Smp_003110.1	Smp_003110.2;Smp_003110.1	174, 193, 197; 174, 193, 197	Nadrin-like protein	Smp_003110.2;Smp_003110.1	27.2	NQRPDQPsPPIQMLQ;SPPGQTQtPVESPRN;QTQTPVEsPRNVPPS	QRPDQPS*PPIQMLQPLTISPPGQTQT*PVES*PR	4	940.936		46168		116.74		3.707		-0.9427		0.0262		302		1.63	Schistosoma mansoni
443	Smp_003110.2;Smp_003110.1	Smp_003110.2;Smp_003110.1	174, 197; 174, 197	Nadrin-like protein	Smp_003110.2;Smp_003110.1	27.2	NQRPDQPsPPIQMLQ;QTQTPVEsPRNVPPS	LNASPNQRPDQPS*PPIQMLQPLTISPPGQTQTPVES*PR	4	1070.02	44751		111.12		3.898		-0.0513		0.205		9		2.6		Schistosoma mansoni
444	Smp_003110.2;Smp_003110.1	Smp_003110.2;Smp_003110.1	174, 197; 174, 197	Nadrin-like protein	Smp_003110.2;Smp_003110.1	27.2	NQRPDQPsPPIQMLQ;QTQTPVEsPRNVPPS	LNASPNQRPDQPS*PPIQMLQPLTISPPGQTQTPVES*PR	5	856.215		43997		111.14		3.188		-1.9186		0.0129		69		1.35	Schistosoma mansoni
445	Smp_003110.2;Smp_003110.1	Smp_003110.2;Smp_003110.1	174, 197; 174, 197	Nadrin-like protein	Smp_003110.2;Smp_003110.1	27.2	NQRPDQPsPPIQMLQ;QTQTPVEsPRNVPPS	QRPDQPS*PPIQMLQPLTISPPGQTQTPVES*PR	4	920.944	44691		110.97		3.347		2.4716		0.0822		72		1.89		Schistosoma mansoni
446	Smp_003110.2;Smp_003110.1	Smp_003110.2;Smp_003110.1	174, 197; 174, 197	Nadrin-like protein	Smp_003110.2;Smp_003110.1	27.2	NQRPDQPsPPIQMLQ;QTQTPVEsPRNVPPS	QRPDQPS*PPIQMLQPLTISPPGQTQTPVES*PR	4	920.944	45029		111.8		3.343		0.945		0.0567		15		1.94		Schistosoma mansoni
447	Smp_003110.2;Smp_003110.1	Smp_003110.2;Smp_003110.1	174, 197; 174, 197	Nadrin-like protein	Smp_003110.2;Smp_003110.1	27.2	NQRPDQPsPPIQMLQ;QTQTPVEsPRNVPPS	QRPDQPS*PPIQMLQPLTISPPGQTQTPVES*PR	4	920.944	44734		111.08		3.883		1.4818		0.1405		3		2.43		Schistosoma mansoni
448	Smp_003110.2;Smp_003110.1	Smp_003110.2;Smp_003110.1	174; 174	Nadrin-like protein	Smp_003110.2;Smp_003110.1	27.2	NQRPDQPsPPIQMLQ	LNASPNQRPDQPS*PPIQM#LQPLTISPPGQTQTPVESPR	4	1054.02	36960	37972	92.16	95.82	3.732	3.596	0.5341	-1.0193	0.0462	0.0114	2	42	1.98	1.64	Schistosoma mansoni
449	Smp_003110.2;Smp_003110.1	Smp_003110.2;Smp_003110.1	174; 174	Nadrin-like protein	Smp_003110.2;Smp_003110.1	27.2	NQRPDQPsPPIQMLQ	LNASPNQRPDQPS*PPIQM#LQPLTISPPGQTQTPVESPR	4	1054.02	37847	36423	94.31	91.98	4.831	4.187	1.2158	0.7099	0.1733	0.2722	1	7	2.83	2.87	Schistosoma mansoni
450	Smp_003110.2;Smp_003110.1	Smp_003110.2;Smp_003110.1	174; 174	Nadrin-like protein	Smp_003110.2;Smp_003110.1	27.2	NQRPDQPsPPIQMLQ	LNASPNQRPDQPS*PPIQM#LQPLTISPPGQTQTPVESPR	4	1054.02	36730	36634	91.62	92.53	3.222	3.886	0.4826	0.4159	0.0465	0.2367	584	185	1.31	2.49	Schistosoma mansoni
451	Smp_003110.2;Smp_003110.1	Smp_003110.2;Smp_003110.1	174; 174	Nadrin-like protein	Smp_003110.2;Smp_003110.1	27.2	NQRPDQPsPPIQMLQ	LNASPNQRPDQPS*PPIQMLQPL	2	1261.12	42623		105.9		2.672		5.2189		0.1432		3		2.03		Schistosoma mansoni
452	Smp_003110.2;Smp_003110.1	Smp_003110.2;Smp_003110.1	174; 174	Nadrin-like protein	Smp_003110.2;Smp_003110.1	27.2	NQRPDQPsPPIQMLQ	LNASPNQRPDQPS*PPIQMLQPL	3	841.081		41925		105.8		2.401		0.6098		0.1324		7		2.01	Schistosoma mansoni
453	Smp_003110.2;Smp_003110.1	Smp_003110.2;Smp_003110.1	174; 174	Nadrin-like protein	Smp_003110.2;Smp_003110.1	27.2	NQRPDQPsPPIQMLQ	LNASPNQRPDQPS*PPIQMLQPLTISPPGQTQTPVESPR	3	1399.7	42599	41957	105.84	105.88	4.694	5.689	1.6966	0.913	0.309	0.4172	1	1	3.27	4.03	Schistosoma mansoni
454	Smp_003110.2;Smp_003110.1	Smp_003110.2;Smp_003110.1	174; 174	Nadrin-like protein	Smp_003110.2;Smp_003110.1	27.2	NQRPDQPsPPIQMLQ	LNASPNQRPDQPS*PPIQMLQPLTISPPGQTQTPVESPR	3	1399.7	42538		105.69		4.549		2.0714		0.3611		4		3.37		Schistosoma mansoni
455	Smp_003110.2;Smp_003110.1	Smp_003110.2;Smp_003110.1	174; 174	Nadrin-like protein	Smp_003110.2;Smp_003110.1	27.2	NQRPDQPsPPIQMLQ	LNASPNQRPDQPS*PPIQMLQPLTISPPGQTQTPVESPR	3	1399.7	42579		105.79		4.04		1.5323		0.2162		2		2.69		Schistosoma mansoni
456	Smp_003110.2;Smp_003110.1	Smp_003110.2;Smp_003110.1	174; 174	Nadrin-like protein	Smp_003110.2;Smp_003110.1	27.2	NQRPDQPsPPIQMLQ	LNASPNQRPDQPS*PPIQMLQPLTISPPGQTQTPVESPR	4	1050.03	42904	42072	106.59	106.17	4.879	5.32	0.62	0.7453	0.2486	0.3981	1	2	3.14	3.77	Schistosoma mansoni
457	Smp_003110.2;Smp_003110.1	Smp_003110.2;Smp_003110.1	174; 174	Nadrin-like protein	Smp_003110.2;Smp_003110.1	27.2	NQRPDQPsPPIQMLQ	LNASPNQRPDQPS*PPIQMLQPLTISPPGQTQTPVESPR	4	1050.03	42693	42282	106.08	106.69	4.201	3.546	0.4636	0.7481	0.3254	0.0388	1	299	3.15	1.54	Schistosoma mansoni
458	Smp_003110.2;Smp_003110.1	Smp_003110.2;Smp_003110.1	174; 174	Nadrin-like protein	Smp_003110.2;Smp_003110.1	27.2	NQRPDQPsPPIQMLQ	LNASPNQRPDQPS*PPIQMLQPLTISPPGQTQTPVESPR	4	1050.03	42273		105.02		3.856		0.4387		0.1844		4		2.51		Schistosoma mansoni
459	Smp_003110.2;Smp_003110.1	Smp_003110.2;Smp_003110.1	174; 174	Nadrin-like protein	Smp_003110.2;Smp_003110.1	27.2	NQRPDQPsPPIQMLQ	LNASPNQRPDQPS*PPIQMLQPLTISPPGQTQTPVESPR	4	1050.03	44230		109.84		3.646		1.2332		0.0631		44		1.93		Schistosoma mansoni
460	Smp_003110.2;Smp_003110.1	Smp_003110.2;Smp_003110.1	174; 174	Nadrin-like protein	Smp_003110.2;Smp_003110.1	27.2	NQRPDQPsPPIQMLQ	LNASPNQRPDQPS*PPIQMLQPLTISPPGQTQTPVESPR	6	700.353	42521		105.64		2.688		0.4729		0.0209		116		1.26		Schistosoma mansoni
461	Smp_003110.2;Smp_003110.1	Smp_003110.2;Smp_003110.1	174; 174	Nadrin-like protein	Smp_003110.2;Smp_003110.1	27.2	NQRPDQPsPPIQMLQ	QRPDQPS*PPIQM#LQPLTISPPGQTQTPVESPR	3	1206.27	36726	36228	91.6	91.5	3.513	3.418	4.5898	-0.0196	0.2427	0.1633	3	12	2.5	2.35	Schistosoma mansoni
462	Smp_003110.2;Smp_003110.1	Smp_003110.2;Smp_003110.1	174; 174	Nadrin-like protein	Smp_003110.2;Smp_003110.1	27.2	NQRPDQPsPPIQMLQ	QRPDQPS*PPIQMLQPLTISPPGQTQTPVESPR	3	1200.93		41870		105.66		4.308		0.7352		0.1579		1		2.69	Schistosoma mansoni
463	Smp_003110.2;Smp_003110.1	Smp_003110.2;Smp_003110.1	174; 174	Nadrin-like protein	Smp_003110.2;Smp_003110.1	27.2	NQRPDQPsPPIQMLQ	QRPDQPS*PPIQMLQPLTISPPGQTQTPVESPR	3	1200.93		41904		105.75		3.991		-0.0992		0.2617		1		2.93	Schistosoma mansoni
464	Smp_003110.2;Smp_003110.1	Smp_003110.2;Smp_003110.1	174; 174	Nadrin-like protein	Smp_003110.2;Smp_003110.1	27.2	NQRPDQPsPPIQMLQ	QRPDQPS*PPIQMLQPLTISPPGQTQTPVESPR	5	720.963	42480		105.54		2.796		1.0345		0.0607		279		1.46		Schistosoma mansoni
465	Smp_003110.2;Smp_003110.1	Smp_003110.2;Smp_003110.1	184, 186; 184, 186	Nadrin-like protein	Smp_003110.2;Smp_003110.1	27.2	IQMLQPLtISPPGQT;MLQPLTIsPPGQTQT	LNASPNQRPDQPSPPIQM#LQPLT*IS*PPGQTQTPVESPR	4	1074.02		36961		93.34		3.903		0.7756		0.0957		590		1.63	Schistosoma mansoni
466	Smp_003110.2;Smp_003110.1	Smp_003110.2;Smp_003110.1	184, 186; 184, 186	Nadrin-like protein	Smp_003110.2;Smp_003110.1	27.2	IQMLQPLtISPPGQT;MLQPLTIsPPGQTQT	LNASPNQRPDQPSPPIQMLQPLT*IS*PPGQTQTPVESPR	4	1070.02	43985	43081	109.24	108.75	4.009	3.604	2.9237	0.6222	0.121	0.1217	43	471	2.17	1.71	Schistosoma mansoni
467	Smp_003110.2;Smp_003110.1	Smp_003110.2;Smp_003110.1	184, 186; 184, 186	Nadrin-like protein	Smp_003110.2;Smp_003110.1	27.2	IQMLQPLtISPPGQT;MLQPLTIsPPGQTQT	LNASPNQRPDQPSPPIQMLQPLT*IS*PPGQTQTPVESPR	4	1070.02	44001	42683	109.28	107.71	4.52	3.992	-1.2343	0.7086	0.2929	0.1116	130	353	2.98	1.93	Schistosoma mansoni
468	Smp_003110.2;Smp_003110.1	Smp_003110.2;Smp_003110.1	184, 186; 184, 186	Nadrin-like protein	Smp_003110.2;Smp_003110.1	27.2	IQMLQPLtISPPGQT;MLQPLTIsPPGQTQT	LNASPNQRPDQPSPPIQMLQPLT*IS*PPGQTQTPVESPR	4	1070.02	43768		108.71		3.868		1.9602		0.2394		109		2.53		Schistosoma mansoni
469	Smp_003110.2;Smp_003110.1	Smp_003110.2;Smp_003110.1	184, 193, 197; 184, 193, 197	Nadrin-like protein	Smp_003110.2;Smp_003110.1	27.2	IQMLQPLtISPPGQT;SPPGQTQtPVESPRN;QTQTPVEsPRNVPPS	QRPDQPSPPIQMLQPLT*ISPPGQTQT*PVES*PR	4	940.936	47064		116.88		4.017		1.774		0.0877		238		2.09		Schistosoma mansoni
470	Smp_003110.2;Smp_003110.1	Smp_003110.2;Smp_003110.1	184, 197; 184, 197	Nadrin-like protein	Smp_003110.2;Smp_003110.1	27.2	IQMLQPLtISPPGQT;QTQTPVEsPRNVPPS	LNASPNQRPDQPSPPIQM#LQPLT*ISPPGQTQTPVES*PR	4	1074.02	37970		94.61		4.04		0.6282		0.0952		8		2.26		Schistosoma mansoni
471	Smp_003110.2;Smp_003110.1	Smp_003110.2;Smp_003110.1	184; 184	Nadrin-like protein	Smp_003110.2;Smp_003110.1	27.2	IQMLQPLtISPPGQT	LNASPNQRPDQPSPPIQMLQPLT*ISPPGQTQTPVESPR	4	1050.03	42483	43396	105.56	109.58	4.786	3.742	0.5654	0.9834	0.1789	0.1453	1	5	2.87	2.23	Schistosoma mansoni
472	Smp_003110.2;Smp_003110.1	Smp_003110.2;Smp_003110.1	184; 184	Nadrin-like protein	Smp_003110.2;Smp_003110.1	27.2	IQMLQPLtISPPGQT	LNASPNQRPDQPSPPIQMLQPLT*ISPPGQTQTPVESPR	4	1050.03	42081	41620	104.54	105	3.173	3.983	2.1806	0.4336	0.016	0.1333	538	2	1.12	2.32	Schistosoma mansoni
473	Smp_003110.2;Smp_003110.1	Smp_003110.2;Smp_003110.1	184; 184	Nadrin-like protein	Smp_003110.2;Smp_003110.1	27.2	IQMLQPLtISPPGQT	LNASPNQRPDQPSPPIQMLQPLT*ISPPGQTQTPVESPR	4	1050.03		41862		105.64		4.16		0.6929		0.2995		3		2.96	Schistosoma mansoni
474	Smp_003110.2;Smp_003110.1	Smp_003110.2;Smp_003110.1	184; 184	Nadrin-like protein	Smp_003110.2;Smp_003110.1	27.2	IQMLQPLtISPPGQT	QRPDQPSPPIQMLQPLT*ISPPGQTQTPVESPR	3	1200.93	42570		105.77		4.02		0.0325		0.3786		1		3.44		Schistosoma mansoni
475	Smp_003110.2;Smp_003110.1	Smp_003110.2;Smp_003110.1	184; 184	Nadrin-like protein	Smp_003110.2;Smp_003110.1	27.2	IQMLQPLtISPPGQT	QRPDQPSPPIQMLQPLT*ISPPGQTQTPVESPR	3	1200.93	42512		105.62		3.974		-0.1072		0.3385		7		3.27		Schistosoma mansoni
476	Smp_003110.2;Smp_003110.1	Smp_003110.2;Smp_003110.1	184; 184	Nadrin-like protein	Smp_003110.2;Smp_003110.1	27.2	IQMLQPLtISPPGQT	QRPDQPSPPIQMLQPLT*ISPPGQTQTPVESPR	4	900.952	42259	41649	104.99	105.07	3.952	3.601	-0.0737	0.6365	0.3373	0.1907	28	3	3.18	2.47	Schistosoma mansoni
477	Smp_003110.2;Smp_003110.1	Smp_003110.2;Smp_003110.1	184; 184	Nadrin-like protein	Smp_003110.2;Smp_003110.1	27.2	IQMLQPLtISPPGQT	QRPDQPSPPIQMLQPLT*ISPPGQTQTPVESPR	4	900.952		41674		105.14		3.43		0.9851		0.0873		198		1.85	Schistosoma mansoni
478	Smp_003110.2;Smp_003110.1	Smp_003110.2;Smp_003110.1	184; 184	Nadrin-like protein	Smp_003110.2;Smp_003110.1	27.2	IQMLQPLtISPPGQT	QRPDQPSPPIQMLQPLT*ISPPGQTQTPVESPR	4	900.952		41883		105.69		5.391		0.643		0.3751		1		3.84	Schistosoma mansoni
479	Smp_003110.2;Smp_003110.1	Smp_003110.2;Smp_003110.1	186, 197; 186, 197	Nadrin-like protein	Smp_003110.2;Smp_003110.1	27.2	MLQPLTIsPPGQTQT;QTQTPVEsPRNVPPS	LNASPNQRPDQPSPPIQMLQPLTIS*PPGQTQTPVES*PR	4	1070.02		43815		110.68		3.298		1.3454		0.0202		175		1.44	Schistosoma mansoni
480	Smp_003110.2;Smp_003110.1	Smp_003110.2;Smp_003110.1	186; 186	Nadrin-like protein	Smp_003110.2;Smp_003110.1	27.2	MLQPLTIsPPGQTQT	LNASPNQRPDQPSPPIQM#LQPLTIS*PPGQTQTPVESPR	4	1054.02	36478	36171	91.02	91.37	3.261	3.845	0.6442	-0.1372	0.1073	0.1317	1	51	1.99	2.21	Schistosoma mansoni
481	Smp_003110.2;Smp_003110.1	Smp_003110.2;Smp_003110.1	186; 186	Nadrin-like protein	Smp_003110.2;Smp_003110.1	27.2	MLQPLTIsPPGQTQT	LNASPNQRPDQPSPPIQM#LQPLTIS*PPGQTQTPVESPR	4	1054.02		35922		90.76		4.073		1.011		0.2251		141		2.52	Schistosoma mansoni
482	Smp_003110.2;Smp_003110.1	Smp_003110.2;Smp_003110.1	186; 186	Nadrin-like protein	Smp_003110.2;Smp_003110.1	27.2	MLQPLTIsPPGQTQT	LNASPNQRPDQPSPPIQMLQPLTIS*PPGQTQTPVESPR	4	1050.03	42057	41500	104.48	104.7	3.185	3.691	2.877	1.5772	0.043	0.1304	37	109	1.57	2.03	Schistosoma mansoni
483	Smp_003110.2;Smp_003110.1	Smp_003110.2;Smp_003110.1	186; 186	Nadrin-like protein	Smp_003110.2;Smp_003110.1	27.2	MLQPLTIsPPGQTQT	NASPNQRPDQPSPPIQMLQPLTIS*PPGQTQTPVESPR	4	1021.75	42086		104.56		3.922		-1.1231		0.2539		123		2.64		Schistosoma mansoni
484	Smp_003110.2;Smp_003110.1	Smp_003110.2;Smp_003110.1	186; 186	Nadrin-like protein	Smp_003110.2;Smp_003110.1	27.2	MLQPLTIsPPGQTQT	QRPDQPSPPIQM#LQPLTIS*PPGQTQTPVESPR	4	904.951	36191		90.33		3.041		0.1776		0.0737		679		1.39		Schistosoma mansoni
485	Smp_003110.2;Smp_003110.1	Smp_003110.2;Smp_003110.1	186; 186	Nadrin-like protein	Smp_003110.2;Smp_003110.1	27.2	MLQPLTIsPPGQTQT	QRPDQPSPPIQMLQPLTIS*PPGQTQTPVESPR	5	720.963	42564		105.75		3.271		0.2601		0.15		8		2.22		Schistosoma mansoni
486	Smp_003110.2;Smp_003110.1	Smp_003110.2;Smp_003110.1	186; 186	Nadrin-like protein	Smp_003110.2;Smp_003110.1	27.2	MLQPLTIsPPGQTQT	TIS*PPGQTQTPVESPR	2	887.922	18171		47.43		2.423		0.2444		0.3794		1		3.18		Schistosoma mansoni
487	Smp_003110.2;Smp_003110.1	Smp_003110.2;Smp_003110.1	186; 186	Nadrin-like protein	Smp_003110.2;Smp_003110.1	27.2	MLQPLTIsPPGQTQT	TIS*PPGQTQTPVESPR	2	887.922	18379		47.94		2.324		0.6608		0.1933		19		2.45		Schistosoma mansoni
488	Smp_003110.2;Smp_003110.1	Smp_003110.2;Smp_003110.1	191, 193; 191, 193	Nadrin-like protein	Smp_003110.2;Smp_003110.1	27.2	TISPPGQtQTPVESP;SPPGQTQtPVESPRN	LNASPNQRPDQPSPPIQMLQPLTISPPGQT*QT*PVESPR	4	1070.02	45339		112.57		3.332		0.6589		0.1573		138		2.09		Schistosoma mansoni
489	Smp_003110.2;Smp_003110.1	Smp_003110.2;Smp_003110.1	191, 193; 191, 193	Nadrin-like protein	Smp_003110.2;Smp_003110.1	27.2	TISPPGQtQTPVESP;SPPGQTQtPVESPRN	LQPLTISPPGQT*QT*PVESPR	3	769.366	33360	33257	83.52	84.22	2.448	2.518	2.5352	0.8337	0.2405	0.0742	17	47	2.41	1.85	Schistosoma mansoni
490	Smp_003110.2;Smp_003110.1	Smp_003110.2;Smp_003110.1	191, 197; 191, 197	Nadrin-like protein	Smp_003110.2;Smp_003110.1	27.2	TISPPGQtQTPVESP;QTQTPVEsPRNVPPS	LNASPNQRPDQPSPPIQM#LQPLTISPPGQT*QTPVES*PR	4	1074.02	38242	37957	95.28	95.79	4.073	3.842	0.5299	0.4398	0.1291	0.105	12	88	2.4	2.09	Schistosoma mansoni
491	Smp_003110.2;Smp_003110.1	Smp_003110.2;Smp_003110.1	191, 197; 191, 197	Nadrin-like protein	Smp_003110.2;Smp_003110.1	27.2	TISPPGQtQTPVESP;QTQTPVEsPRNVPPS	LNASPNQRPDQPSPPIQM#LQPLTISPPGQT*QTPVES*PR	4	1074.02	38472		95.83		4.32		0.5394		0.2265		6		2.84		Schistosoma mansoni
492	Smp_003110.2;Smp_003110.1	Smp_003110.2;Smp_003110.1	191, 197; 191, 197	Nadrin-like protein	Smp_003110.2;Smp_003110.1	27.2	TISPPGQtQTPVESP;QTQTPVEsPRNVPPS	LNASPNQRPDQPSPPIQMLQPLTISPPGQT*QTPVES*PR	3	1426.35		44609		112.72		4.314		0.3893		0.2638		1		2.97	Schistosoma mansoni
493	Smp_003110.2;Smp_003110.1	Smp_003110.2;Smp_003110.1	191, 197; 191, 197	Nadrin-like protein	Smp_003110.2;Smp_003110.1	27.2	TISPPGQtQTPVESP;QTQTPVEsPRNVPPS	LNASPNQRPDQPSPPIQMLQPLTISPPGQT*QTPVES*PR	4	1070.02	45763		113.62		3.164		0.4391		0.003		1		1.6		Schistosoma mansoni
494	Smp_003110.2;Smp_003110.1	Smp_003110.2;Smp_003110.1	191, 197; 191, 197	Nadrin-like protein	Smp_003110.2;Smp_003110.1	27.2	TISPPGQtQTPVESP;QTQTPVEsPRNVPPS	LNASPNQRPDQPSPPIQMLQPLTISPPGQT*QTPVES*PR	4	1070.02	45549		113.09		3.006		0.6786		0.1075		6		1.88		Schistosoma mansoni
495	Smp_003110.2;Smp_003110.1	Smp_003110.2;Smp_003110.1	191, 197; 191, 197	Nadrin-like protein	Smp_003110.2;Smp_003110.1	27.2	TISPPGQtQTPVESP;QTQTPVEsPRNVPPS	LNASPNQRPDQPSPPIQMLQPLTISPPGQT*QTPVES*PR	5	856.215		44832		113.3		3.35		-0.0189		0.0312		885		0.89	Schistosoma mansoni
496	Smp_003110.2;Smp_003110.1	Smp_003110.2;Smp_003110.1	191, 197; 191, 197	Nadrin-like protein	Smp_003110.2;Smp_003110.1	27.2	TISPPGQtQTPVESP;QTQTPVEsPRNVPPS	TISPPGQT*QTPVES*PR	2	927.905	15392		40.69		2.958		0.3304		0.3948		3		3.44		Schistosoma mansoni
497	Smp_003110.2;Smp_003110.1	Smp_003110.2;Smp_003110.1	191, 197; 191, 197	Nadrin-like protein	Smp_003110.2;Smp_003110.1	27.2	TISPPGQtQTPVESP;QTQTPVEsPRNVPPS	TISPPGQT*QTPVES*PR	2	927.905	15184		40.18		3.05		0.3414		0.3815		2		3.43		Schistosoma mansoni
498	Smp_003110.2;Smp_003110.1	Smp_003110.2;Smp_003110.1	191; 191	Nadrin-like protein	Smp_003110.2;Smp_003110.1	27.2	TISPPGQtQTPVESP	TISPPGQT*QTPVESPR	3	592.284	18531		48.3		2.389		1.5966		0.1212		2		2.12		Schistosoma mansoni
499	Smp_003110.2;Smp_003110.1	Smp_003110.2;Smp_003110.1	193, 197; 193, 197	Nadrin-like protein	Smp_003110.2;Smp_003110.1	27.2	SPPGQTQtPVESPRN;QTQTPVEsPRNVPPS	ASPNQRPDQPSPPIQMLQPLTISPPGQTQT*PVES*PR	4	1013.24	44848	44361	111.35	112.1	3.001	3.738	2.0295	-0.5339	0.0407	0.1008	8	7	1.6	2.11	Schistosoma mansoni
500	Smp_003110.2;Smp_003110.1	Smp_003110.2;Smp_003110.1	193, 197; 193, 197	Nadrin-like protein	Smp_003110.2;Smp_003110.1	27.2	SPPGQTQtPVESPRN;QTQTPVEsPRNVPPS	ASPNQRPDQPSPPIQMLQPLTISPPGQTQT*PVES*PR	4	1013.24		44412		112.23		4.166		-0.4338		0.0714		6		2.19	Schistosoma mansoni
501	Smp_003110.2;Smp_003110.1	Smp_003110.2;Smp_003110.1	193, 197; 193, 197	Nadrin-like protein	Smp_003110.2;Smp_003110.1	27.2	SPPGQTQtPVESPRN;QTQTPVEsPRNVPPS	ISPPGQTQT*PVES*PR	2	877.381	14063		37.45		2.214		1.9919		0.107		84		1.99		Schistosoma mansoni
502	Smp_003110.2;Smp_003110.1	Smp_003110.2;Smp_003110.1	193, 197; 193, 197	Nadrin-like protein	Smp_003110.2;Smp_003110.1	27.2	SPPGQTQtPVESPRN;QTQTPVEsPRNVPPS	LNASPNQRPDQPSPPIQM#LQPLTISPPGQTQT*PVES*PR	4	1074.02	38685	38230	96.36	96.49	3.338	3.286	0.6242	0.7647	0.1392	0.0895	7	6	2.13	1.86	Schistosoma mansoni
503	Smp_003110.2;Smp_003110.1	Smp_003110.2;Smp_003110.1	193, 197; 193, 197	Nadrin-like protein	Smp_003110.2;Smp_003110.1	27.2	SPPGQTQtPVESPRN;QTQTPVEsPRNVPPS	LNASPNQRPDQPSPPIQMLQPLTISPPGQTQT*PVES*PR	4	1070.02		44760		113.11		3.983		0.6126		0.1662		7		2.42	Schistosoma mansoni
504	Smp_003110.2;Smp_003110.1	Smp_003110.2;Smp_003110.1	193, 197; 193, 197	Nadrin-like protein	Smp_003110.2;Smp_003110.1	27.2	SPPGQTQtPVESPRN;QTQTPVEsPRNVPPS	LQPLTISPPGQTQT*PVES*PR	3	769.366	33606		84.12		2.445		1.085		0.2082		4		2.4		Schistosoma mansoni
505	Smp_003110.2;Smp_003110.1	Smp_003110.2;Smp_003110.1	193, 197; 193, 197	Nadrin-like protein	Smp_003110.2;Smp_003110.1	27.2	SPPGQTQtPVESPRN;QTQTPVEsPRNVPPS	QRPDQPSPPIQM#LQPLTISPPGQTQT*PVES*PR	4	924.943	38412	37982	95.69	95.85	3.062	3.638	0.216	1.5472	0.0353	0.0903	114	112	1.72	1.98	Schistosoma mansoni
506	Smp_003110.2;Smp_003110.1	Smp_003110.2;Smp_003110.1	193, 197; 193, 197	Nadrin-like protein	Smp_003110.2;Smp_003110.1	27.2	SPPGQTQtPVESPRN;QTQTPVEsPRNVPPS	QRPDQPSPPIQM#LQPLTISPPGQTQT*PVES*PR	4	924.943	38433		95.74		3.095		2.5466		0.0518		84		1.67		Schistosoma mansoni
507	Smp_003110.2;Smp_003110.1	Smp_003110.2;Smp_003110.1	193, 197; 193, 197	Nadrin-like protein	Smp_003110.2;Smp_003110.1	27.2	SPPGQTQtPVESPRN;QTQTPVEsPRNVPPS	QRPDQPSPPIQMLQPLTISPPGQTQT*PVES*PR	4	920.944	45885	45118	113.92	114.04	3.901	4.264	2.7283	2.1352	0.1613	0.2415	78	1	2.37	2.82	Schistosoma mansoni
508	Smp_003110.2;Smp_003110.1	Smp_003110.2;Smp_003110.1	193, 197; 193, 197	Nadrin-like protein	Smp_003110.2;Smp_003110.1	27.2	SPPGQTQtPVESPRN;QTQTPVEsPRNVPPS	TISPPGQTQT*PVES*PR	2	927.905	15597	15092	41.17	40.13	2.243	4.069	0.3466	0.3225	0.2074	0.4064	1	1	2.5	3.84	Schistosoma mansoni
509	Smp_003110.2;Smp_003110.1	Smp_003110.2;Smp_003110.1	193, 197; 193, 197	Nadrin-like protein	Smp_003110.2;Smp_003110.1	27.2	SPPGQTQtPVESPRN;QTQTPVEsPRNVPPS	TISPPGQTQT*PVES*PR	2	927.905	14955	14899	39.63	39.65	3.901	2.937	0.5227	0.4723	0.3876	0.2707	1	1	3.79	2.9	Schistosoma mansoni
510	Smp_003110.2;Smp_003110.1	Smp_003110.2;Smp_003110.1	193, 197; 193, 197	Nadrin-like protein	Smp_003110.2;Smp_003110.1	27.2	SPPGQTQtPVESPRN;QTQTPVEsPRNVPPS	TISPPGQTQT*PVES*PR	2	927.905		15303		40.66		3.947		0.27		0.4096		1		3.8	Schistosoma mansoni
511	Smp_003110.2;Smp_003110.1	Smp_003110.2;Smp_003110.1	193, 197; 193, 197	Nadrin-like protein	Smp_003110.2;Smp_003110.1	27.2	SPPGQTQtPVESPRN;QTQTPVEsPRNVPPS	TISPPGQTQT*PVES*PR	2	927.905		15511		41.18		4.189		0.2511		0.4705		1		4.12	Schistosoma mansoni
512	Smp_003110.2;Smp_003110.1	Smp_003110.2;Smp_003110.1	193, 197; 193, 197	Nadrin-like protein	Smp_003110.2;Smp_003110.1	27.2	SPPGQTQtPVESPRN;QTQTPVEsPRNVPPS	TISPPGQTQT*PVES*PR	3	618.939	15329	15620	40.54	41.45	4.559	4.036	0.1514	0.1896	0.452	0.4165	1	1	4.24	3.81	Schistosoma mansoni
513	Smp_003110.2;Smp_003110.1	Smp_003110.2;Smp_003110.1	193, 197; 193, 197	Nadrin-like protein	Smp_003110.2;Smp_003110.1	27.2	SPPGQTQtPVESPRN;QTQTPVEsPRNVPPS	TISPPGQTQT*PVES*PR	3	618.939	15121	15407	40.03	40.92	3.16	3.459	-0.2561	0.0948	0.3687	0.3792	1	1	3.35	3.44	Schistosoma mansoni
514	Smp_003110.2;Smp_003110.1	Smp_003110.2;Smp_003110.1	193, 197; 193, 197	Nadrin-like protein	Smp_003110.2;Smp_003110.1	27.2	SPPGQTQtPVESPRN;QTQTPVEsPRNVPPS	TISPPGQTQT*PVES*PR	3	618.939		15199		40.4		3.868		-0.3115		0.3829		1		3.6	Schistosoma mansoni
515	Smp_003110.2;Smp_003110.1	Smp_003110.2;Smp_003110.1	193; 193	Nadrin-like protein	Smp_003110.2;Smp_003110.1	27.2	SPPGQTQtPVESPRN	QRPDQPSPPIQM#LQPLTISPPGQTQT*PVESPR	4	904.951		36109		91.22		2.897		1.2708		0.0143		381		1.2	Schistosoma mansoni
516	Smp_003110.2;Smp_003110.1	Smp_003110.2;Smp_003110.1	193; 193	Nadrin-like protein	Smp_003110.2;Smp_003110.1	27.2	SPPGQTQtPVESPRN	QRPDQPSPPIQMLQPLTISPPGQTQT*PVESPR	3	1200.93	43361		107.71		4.511		-2.2136		0.3042		1		3.24		Schistosoma mansoni
517	Smp_003110.2;Smp_003110.1	Smp_003110.2;Smp_003110.1	193; 193	Nadrin-like protein	Smp_003110.2;Smp_003110.1	27.2	SPPGQTQtPVESPRN	QRPDQPSPPIQMLQPLTISPPGQTQT*PVESPR	4	900.952		42306		106.75		4.103		0.6276		0.1636		4		2.57	Schistosoma mansoni
518	Smp_003110.2;Smp_003110.1	Smp_003110.2;Smp_003110.1	193; 193	Nadrin-like protein	Smp_003110.2;Smp_003110.1	27.2	SPPGQTQtPVESPRN	TISPPGQTQT*PVESPR	2	887.922	15357	15379	40.6	40.85	3.838	3.973	0.0643	-0.3064	0.5184	0.4394	1	1	4.23	3.89	Schistosoma mansoni
519	Smp_003110.2;Smp_003110.1	Smp_003110.2;Smp_003110.1	193; 193	Nadrin-like protein	Smp_003110.2;Smp_003110.1	27.2	SPPGQTQtPVESPRN	TISPPGQTQT*PVESPR	2	887.922	15587	15663	41.15	41.56	3.989	3.881	0.3647	0.1886	0.4962	0.5374	1	1	4.21	4.23	Schistosoma mansoni
520	Smp_003110.2;Smp_003110.1	Smp_003110.2;Smp_003110.1	193; 193	Nadrin-like protein	Smp_003110.2;Smp_003110.1	27.2	SPPGQTQtPVESPRN	TISPPGQTQT*PVESPR	3	592.284	15464	15625	40.86	41.46	2.975	2.717	0.5444	0.0798	0.301	0.1611	14	1	3.04	2.38	Schistosoma mansoni
521	Smp_003110.2;Smp_003110.1	Smp_003110.2;Smp_003110.1	197; 197	Nadrin-like protein	Smp_003110.2;Smp_003110.1	27.2	QTQTPVEsPRNVPPS	LNASPNQRPDQPSPPIQMLQPLTISPPGQTQTPVES*PR	4	1050.03	43344	42702	107.67	107.76	3.233	4.294	1.022	0.8571	0.1647	0.3535	14	1	2.15	3.19	Schistosoma mansoni
522	Smp_003110.2;Smp_003110.1	Smp_003110.2;Smp_003110.1	197; 197	Nadrin-like protein	Smp_003110.2;Smp_003110.1	27.2	QTQTPVEsPRNVPPS	QRPDQPSPPIQMLQPLTISPPGQTQTPVES*PR	3	1200.93	43122	42674	107.12	107.68	5.021	5.578	-3.6476	-0.1202	0.3812	0.4182	1	1	3.63	4.13	Schistosoma mansoni
523	Smp_003110.2;Smp_003110.1	Smp_003110.2;Smp_003110.1	197; 197	Nadrin-like protein	Smp_003110.2;Smp_003110.1	27.2	QTQTPVEsPRNVPPS	QRPDQPSPPIQMLQPLTISPPGQTQTPVES*PR	3	1200.93		42570		107.42		5.277		0.8287		0.3453		1		3.73	Schistosoma mansoni
524	Smp_003110.2;Smp_003110.1	Smp_003110.2;Smp_003110.1	197; 197	Nadrin-like protein	Smp_003110.2;Smp_003110.1	27.2	QTQTPVEsPRNVPPS	QRPDQPSPPIQMLQPLTISPPGQTQTPVES*PR	3	1200.93		42358		106.88		4.378		0.1564		0.1455		3		2.7	Schistosoma mansoni
525	Smp_003110.2;Smp_003110.1	Smp_003110.2;Smp_003110.1	197; 197	Nadrin-like protein	Smp_003110.2;Smp_003110.1	27.2	QTQTPVEsPRNVPPS	QRPDQPSPPIQMLQPLTISPPGQTQTPVES*PR	4	900.952	43030	42724	106.9	107.82	3.531	3.245	0.7307	0.7216	0.0745	0.036	80	5	2.04	1.77	Schistosoma mansoni
526	Smp_003110.2;Smp_003110.1	Smp_003110.2;Smp_003110.1	197; 197	Nadrin-like protein	Smp_003110.2;Smp_003110.1	27.2	QTQTPVEsPRNVPPS	QRPDQPSPPIQMLQPLTISPPGQTQTPVES*PR	4	900.952	43240	42515	107.42	107.28	2.766	3.836	0.6353	0.9527	0.0914	0.2325	21	1	1.84	2.69	Schistosoma mansoni
527	Smp_003110.2;Smp_003110.1	Smp_003110.2;Smp_003110.1	197; 197	Nadrin-like protein	Smp_003110.2;Smp_003110.1	27.2	QTQTPVEsPRNVPPS	TISPPGQTQTPVES*PR	2	887.922	16110	16249	42.42	42.99	3.891	3.68	0.4895	0.3066	0.5404	0.4972	1	1	4.32	4	Schistosoma mansoni
528	Smp_003110.2;Smp_003110.1	Smp_003110.2;Smp_003110.1	197; 197	Nadrin-like protein	Smp_003110.2;Smp_003110.1	27.2	QTQTPVEsPRNVPPS	TISPPGQTQTPVES*PR	2	887.922	16316	16051	42.92	42.5	3.129	2.961	0.2846	0.5958	0.4609	0.4209	1	1	3.74	3.42	Schistosoma mansoni
529	Smp_003110.2;Smp_003110.1	Smp_003110.2;Smp_003110.1	197; 197	Nadrin-like protein	Smp_003110.2;Smp_003110.1	27.2	QTQTPVEsPRNVPPS	TISPPGQTQTPVES*PR	2	887.922		16456		43.49		3.428		0.285		0.4365		1		3.69	Schistosoma mansoni
530	Smp_003110.2;Smp_003110.1	Smp_003110.2;Smp_003110.1	197; 197	Nadrin-like protein	Smp_003110.2;Smp_003110.1	27.2	QTQTPVEsPRNVPPS	TISPPGQTQTPVES*PR	3	592.284	16170	16331	42.57	43.19	2.654	3.717	0.1623	0.2518	0.2048	0.3674	1	1	2.6	3.51	Schistosoma mansoni
531	Smp_003110.2;Smp_003110.1	Smp_003110.2;Smp_003110.1	197; 197	Nadrin-like protein	Smp_003110.2;Smp_003110.1	27.2	QTQTPVEsPRNVPPS	TISPPGQTQTPVES*PR	3	592.284	16400	16541	43.12	43.7	3.806	3.866	0.3124	0.2825	0.2773	0.3063	1	1	3.32	3.36	Schistosoma mansoni
532	Smp_003110.2;Smp_003110.1	Smp_003110.2;Smp_003110.1	197; 197	Nadrin-like protein	Smp_003110.2;Smp_003110.1	27.2	QTQTPVEsPRNVPPS	TISPPGQTQTPVES*PR	3	592.284		16108		42.65		2.547		0.2685		0.1162		1		2.16	Schistosoma mansoni
533	Smp_003110.2;Smp_003110.1	Smp_003110.2;Smp_003110.1	56; 56	Nadrin-like protein	Smp_003110.2;Smp_003110.1	27.2	ELENRGRsAAGVDVE	GRS*AAGVDVEETENLYSR	3	678.304		25681		65.9		3.55		-0.6449		0.2179		1		2.64	Schistosoma mansoni
534	Smp_003110.2;Smp_003110.1	Smp_003110.2;Smp_003110.1	82, 83; 82, 83	Nadrin-like protein	Smp_003110.2;Smp_003110.1	27.2	QLRTNRRsSVPPRTP;LRTNRRSsVPPRTPP	RS*S*VPPRTPPPPQSQPQNIQPN	3	861.402	14726	18757	39.07	49.16	2.788	2.262	0.3263	0.4549	0.0485	0.0991	13	11	1.62	1.47	Schistosoma mansoni
535	Smp_003110.2;Smp_003110.1	Smp_003110.2;Smp_003110.1	82, 83; 82, 83	Nadrin-like protein	Smp_003110.2;Smp_003110.1	27.2	QLRTNRRsSVPPRTP;LRTNRRSsVPPRTPP	RS*S*VPPRTPPPPQSQPQNIQPN	3	861.402	15588	15629	41.15	41.47	1.895	2.033	0.2964	0.7301	0.0215	0.0423	9	436	1.16	0.79	Schistosoma mansoni
536	Smp_003110.2;Smp_003110.1	Smp_003110.2;Smp_003110.1	82, 83; 82, 83	Nadrin-like protein	Smp_003110.2;Smp_003110.1	27.2	QLRTNRRsSVPPRTP;LRTNRRSsVPPRTPP	RS*S*VPPRTPPPPQSQPQNIQPNNVQYQK	4	836.4	19299	17254	50.18	45.44	2.564	3.337	-0.44	0.5742	0.0045	0.0697	2	4	1.17	1.63	Schistosoma mansoni
537	Smp_003110.2;Smp_003110.1	Smp_003110.2;Smp_003110.1	82, 83; 82, 83	Nadrin-like protein	Smp_003110.2;Smp_003110.1	27.2	QLRTNRRsSVPPRTP;LRTNRRSsVPPRTPP	RS*S*VPPRTPPPPQSQPQNIQPNNVQYQK	4	836.4	18227	18431	47.57	48.38	3.726	4.043	0.349	0.4296	0.0593	0.142	2	2	1.87	2.18	Schistosoma mansoni
538	Smp_003110.2;Smp_003110.1	Smp_003110.2;Smp_003110.1	82, 83; 82, 83	Nadrin-like protein	Smp_003110.2;Smp_003110.1	27.2	QLRTNRRsSVPPRTP;LRTNRRSsVPPRTPP	RS*S*VPPRTPPPPQSQPQNIQPNNVQYQK	4	836.4	20933	18663	54.15	48.93	3.19	3.492	0.3102	0.4911	0.0569	0.0935	515	3	1.23	1.79	Schistosoma mansoni
539	Smp_003110.2;Smp_003110.1	Smp_003110.2;Smp_003110.1	82, 83; 82, 83	Nadrin-like protein	Smp_003110.2;Smp_003110.1	27.2	QLRTNRRsSVPPRTP;LRTNRRSsVPPRTPP	RS*S*VPPRTPPPPQSQPQNIQPNNVQYQK	4	836.4	16445	19732	43.22	51.53	3.049	3.324	1.9761	0.5741	0.0174	0.0784	2	1	1.34	1.66	Schistosoma mansoni
540	Smp_003110.2;Smp_003110.1	Smp_003110.2;Smp_003110.1	82, 83; 82, 83	Nadrin-like protein	Smp_003110.2;Smp_003110.1	27.2	QLRTNRRsSVPPRTP;LRTNRRSsVPPRTPP	RS*S*VPPRTPPPPQSQPQNIQPNNVQYQK	4	836.4	18437	20887	48.08	54.39	3.516	3.211	0.5548	0.1559	0.0653	0.0526	47	2	1.75	1.54	Schistosoma mansoni
541	Smp_003110.2;Smp_003110.1	Smp_003110.2;Smp_003110.1	82, 83; 82, 83	Nadrin-like protein	Smp_003110.2;Smp_003110.1	27.2	QLRTNRRsSVPPRTP;LRTNRRSsVPPRTPP	RS*S*VPPRTPPPPQSQPQNIQPNNVQYQK	4	836.4	19088	17464	49.67	45.97	3.834	2.772	0.5332	0.3288	0.0845	0.0083	6	2	1.98	1.21	Schistosoma mansoni
542	Smp_003110.2;Smp_003110.1	Smp_003110.2;Smp_003110.1	82, 83; 82, 83	Nadrin-like protein	Smp_003110.2;Smp_003110.1	27.2	QLRTNRRsSVPPRTP;LRTNRRSsVPPRTPP	RS*S*VPPRTPPPPQSQPQNIQPNNVQYQK	4	836.4		19312		50.5		4.304		0.4324		0.1672		3		2.38	Schistosoma mansoni
543	Smp_003110.2;Smp_003110.1	Smp_003110.2;Smp_003110.1	82, 83; 82, 83	Nadrin-like protein	Smp_003110.2;Smp_003110.1	27.2	QLRTNRRsSVPPRTP;LRTNRRSsVPPRTPP	S*S*VPPRTPPPPQSQPQNIQPNNVQYQK	3	1062.83	22086	18694	56.89	49	4.329	4.512	0.3258	0.8147	0.3136	0.3257	1	4	3.26	3.25	Schistosoma mansoni
544	Smp_003110.2;Smp_003110.1	Smp_003110.2;Smp_003110.1	82, 83; 82, 83	Nadrin-like protein	Smp_003110.2;Smp_003110.1	27.2	QLRTNRRsSVPPRTP;LRTNRRSsVPPRTPP	S*S*VPPRTPPPPQSQPQNIQPNNVQYQK	3	1062.83	18861	20266	49.12	52.84	4.648	3.828	0.3086	-0.5686	0.34	0.1295	1	3	3.48	2.28	Schistosoma mansoni
545	Smp_003110.2;Smp_003110.1	Smp_003110.2;Smp_003110.1	82, 83; 82, 83	Nadrin-like protein	Smp_003110.2;Smp_003110.1	27.2	QLRTNRRsSVPPRTP;LRTNRRSsVPPRTPP	S*S*VPPRTPPPPQSQPQNIQPNNVQYQK	3	1062.83	19328	20521	50.24	53.47	4.609	4.052	1.1064	0.7544	0.0728	0.0146	3	8	2.48	1.98	Schistosoma mansoni
546	Smp_003110.2;Smp_003110.1	Smp_003110.2;Smp_003110.1	82, 83; 82, 83	Nadrin-like protein	Smp_003110.2;Smp_003110.1	27.2	QLRTNRRsSVPPRTP;LRTNRRSsVPPRTPP	S*S*VPPRTPPPPQSQPQNIQPNNVQYQK	3	1062.83	22710	22156	58.39	57.42	4.158	3.244	0.2154	0.125	0.2541	0.0689	1	1	2.99	1.88	Schistosoma mansoni
547	Smp_003110.2;Smp_003110.1	Smp_003110.2;Smp_003110.1	82, 83; 82, 83	Nadrin-like protein	Smp_003110.2;Smp_003110.1	27.2	QLRTNRRsSVPPRTP;LRTNRRSsVPPRTPP	S*S*VPPRTPPPPQSQPQNIQPNNVQYQK	3	1062.83	18665	21903	48.63	56.82	3.931	3.725	0.4397	-0.5097	0.1146	0.0858	31	11	2.37	2.08	Schistosoma mansoni
548	Smp_003110.2;Smp_003110.1	Smp_003110.2;Smp_003110.1	82, 83; 82, 83	Nadrin-like protein	Smp_003110.2;Smp_003110.1	27.2	QLRTNRRsSVPPRTP;LRTNRRSsVPPRTPP	S*S*VPPRTPPPPQSQPQNIQPNNVQYQK	3	1062.83	22141	20481	57.02	53.38	3.573	3.46	-0.9053	0.8394	0.1313	0.1379	8	2	2.25	2.17	Schistosoma mansoni
549	Smp_003110.2;Smp_003110.1	Smp_003110.2;Smp_003110.1	82, 83; 82, 83	Nadrin-like protein	Smp_003110.2;Smp_003110.1	27.2	QLRTNRRsSVPPRTP;LRTNRRSsVPPRTPP	S*S*VPPRTPPPPQSQPQNIQPNNVQYQK	3	1062.83	21913	19802	56.49	51.69	3.463	4.793	0.1199	0.0297	0.1044	0.2377	23	1	2.16	3.09	Schistosoma mansoni
550	Smp_003110.2;Smp_003110.1	Smp_003110.2;Smp_003110.1	82, 83; 82, 83	Nadrin-like protein	Smp_003110.2;Smp_003110.1	27.2	QLRTNRRsSVPPRTP;LRTNRRSsVPPRTPP	S*S*VPPRTPPPPQSQPQNIQPNNVQYQK	3	1062.83	21305	22135	55.03	57.37	3.681	3.988	0.1645	0.366	0.1747	0.2649	2	1	2.51	2.86	Schistosoma mansoni
551	Smp_003110.2;Smp_003110.1	Smp_003110.2;Smp_003110.1	82, 83; 82, 83	Nadrin-like protein	Smp_003110.2;Smp_003110.1	27.2	QLRTNRRsSVPPRTP;LRTNRRSsVPPRTPP	S*S*VPPRTPPPPQSQPQNIQPNNVQYQK	4	797.375	19593		50.89		2.553		0.3485		0.0012		13		1.38		Schistosoma mansoni
552	Smp_003110.2;Smp_003110.1	Smp_003110.2;Smp_003110.1	82, 88; 82, 88	Nadrin-like protein	Smp_003110.2;Smp_003110.1	27.2	QLRTNRRsSVPPRTP;RSSVPPRtPPPPQSQ	RS*SVPPRT*PPPPQSQPQNIQPN	3	861.402	15354	15901	40.6	42.14	3.223	2.245	1.2505	0.9885	0.2144	0.1668	4	5	2.32	1.67	Schistosoma mansoni
553	Smp_003110.2;Smp_003110.1	Smp_003110.2;Smp_003110.1	82, 88; 82, 88	Nadrin-like protein	Smp_003110.2;Smp_003110.1	27.2	QLRTNRRsSVPPRTP;RSSVPPRtPPPPQSQ	RS*SVPPRT*PPPPQSQPQNIQPN	3	861.402	15503	18309	40.95	48.08	2.723	2.412	0.6156	-1.5195	0.0544	0.0645	14	220	1.59	1.14	Schistosoma mansoni
554	Smp_003110.2;Smp_003110.1	Smp_003110.2;Smp_003110.1	82, 88; 82, 88	Nadrin-like protein	Smp_003110.2;Smp_003110.1	27.2	QLRTNRRsSVPPRTP;RSSVPPRtPPPPQSQ	RS*SVPPRT*PPPPQSQPQNIQPN	3	861.402	14097	15210	37.54	40.43	2.485	2.707	0.6361	0.512	0.1124	0.0122	5	3	1.7	1.35	Schistosoma mansoni
555	Smp_003110.2;Smp_003110.1	Smp_003110.2;Smp_003110.1	82, 88; 82, 88	Nadrin-like protein	Smp_003110.2;Smp_003110.1	27.2	QLRTNRRsSVPPRTP;RSSVPPRtPPPPQSQ	RS*SVPPRT*PPPPQSQPQNIQPN	3	861.402	13867		36.99		2.802		1.0968		0.1555		2		1.96		Schistosoma mansoni
556	Smp_003110.2;Smp_003110.1	Smp_003110.2;Smp_003110.1	82, 88; 82, 88	Nadrin-like protein	Smp_003110.2;Smp_003110.1	27.2	QLRTNRRsSVPPRTP;RSSVPPRtPPPPQSQ	RS*SVPPRT*PPPPQSQPQNIQPN	3	861.402	18683		48.67		2.632		0.6814		0.1314		42		1.8		Schistosoma mansoni
557	Smp_003110.2;Smp_003110.1	Smp_003110.2;Smp_003110.1	82, 88; 82, 88	Nadrin-like protein	Smp_003110.2;Smp_003110.1	27.2	QLRTNRRsSVPPRTP;RSSVPPRtPPPPQSQ	RS*SVPPRT*PPPPQSQPQNIQPN	3	861.402	18888		49.18		2.785		1.5471		0.1234		15		1.8		Schistosoma mansoni
558	Smp_003110.2;Smp_003110.1	Smp_003110.2;Smp_003110.1	82, 88; 82, 88	Nadrin-like protein	Smp_003110.2;Smp_003110.1	27.2	QLRTNRRsSVPPRTP;RSSVPPRtPPPPQSQ	RS*SVPPRT*PPPPQSQPQNIQPNNVQYQK	3	1114.86	20641	16802	53.42	44.33	2.925	2.934	0.0494	0.8812	0.0347	0.1074	77	54	1.45	1.59	Schistosoma mansoni
559	Smp_003110.2;Smp_003110.1	Smp_003110.2;Smp_003110.1	82, 88; 82, 88	Nadrin-like protein	Smp_003110.2;Smp_003110.1	27.2	QLRTNRRsSVPPRTP;RSSVPPRtPPPPQSQ	RS*SVPPRT*PPPPQSQPQNIQPNNVQYQK	3	1114.86	19654	20875	51.04	54.35	2.6	2.782	-0.2797	-0.3257	0.0809	0.1304	23	18	1.5	1.65	Schistosoma mansoni
560	Smp_003110.2;Smp_003110.1	Smp_003110.2;Smp_003110.1	82, 88; 82, 88	Nadrin-like protein	Smp_003110.2;Smp_003110.1	27.2	QLRTNRRsSVPPRTP;RSSVPPRtPPPPQSQ	RS*SVPPRT*PPPPQSQPQNIQPNNVQYQK	3	1114.86	21052	17678	54.43	46.51	2.907	2.715	0.1666	0.7954	0.0642	0.1746	24	6	1.6	1.79	Schistosoma mansoni
561	Smp_003110.2;Smp_003110.1	Smp_003110.2;Smp_003110.1	82, 88; 82, 88	Nadrin-like protein	Smp_003110.2;Smp_003110.1	27.2	QLRTNRRsSVPPRTP;RSSVPPRtPPPPQSQ	RS*SVPPRT*PPPPQSQPQNIQPNNVQYQK	3	1114.86		18371		48.24		3.635		-0.4646		0.2583		17		2.44	Schistosoma mansoni
562	Smp_003110.2;Smp_003110.1	Smp_003110.2;Smp_003110.1	82, 88; 82, 88	Nadrin-like protein	Smp_003110.2;Smp_003110.1	27.2	QLRTNRRsSVPPRTP;RSSVPPRtPPPPQSQ	RS*SVPPRT*PPPPQSQPQNIQPNNVQYQK	3	1114.86		17002		44.82		3.51		0.1464		0.2791		2		2.51	Schistosoma mansoni
563	Smp_003110.2;Smp_003110.1	Smp_003110.2;Smp_003110.1	82, 88; 82, 88	Nadrin-like protein	Smp_003110.2;Smp_003110.1	27.2	QLRTNRRsSVPPRTP;RSSVPPRtPPPPQSQ	RS*SVPPRT*PPPPQSQPQNIQPNNVQYQK	4	836.4	19526	19081	50.73	49.95	3.888	3.673	0.8028	0.5276	0.0332	0.0259	6	19	1.81	1.61	Schistosoma mansoni
564	Smp_003110.2;Smp_003110.1	Smp_003110.2;Smp_003110.1	82, 88; 82, 88	Nadrin-like protein	Smp_003110.2;Smp_003110.1	27.2	QLRTNRRsSVPPRTP;RSSVPPRtPPPPQSQ	RS*SVPPRT*PPPPQSQPQNIQPNNVQYQK	4	836.4	17555	19942	45.94	52.04	3.777	3.284	0.3647	0.5425	0.0425	0.0616	1	2	1.83	1.59	Schistosoma mansoni
565	Smp_003110.2;Smp_003110.1	Smp_003110.2;Smp_003110.1	82, 88; 82, 88	Nadrin-like protein	Smp_003110.2;Smp_003110.1	27.2	QLRTNRRsSVPPRTP;RSSVPPRtPPPPQSQ	RS*SVPPRT*PPPPQSQPQNIQPNNVQYQK	4	836.4		19522		51.01		3.832		1.1329		0.1817		1		2.19	Schistosoma mansoni
566	Smp_003110.2;Smp_003110.1	Smp_003110.2;Smp_003110.1	82, 88; 82, 88	Nadrin-like protein	Smp_003110.2;Smp_003110.1	27.2	QLRTNRRsSVPPRTP;RSSVPPRtPPPPQSQ	S*SVPPRT*PPPPQSQPQNIQPNNVQYQK	3	1062.83	19996	20948	51.86	54.53	4.233	4.606	-0.7805	-0.1457	0.2432	0.2603	1	2	2.92	3.08	Schistosoma mansoni
567	Smp_003110.2;Smp_003110.1	Smp_003110.2;Smp_003110.1	82, 88; 82, 88	Nadrin-like protein	Smp_003110.2;Smp_003110.1	27.2	QLRTNRRsSVPPRTP;RSSVPPRtPPPPQSQ	S*SVPPRT*PPPPQSQPQNIQPNNVQYQK	3	1062.83	19746	19280	51.26	50.42	4.74	4.125	0.3778	0.5055	0.3201	0.1124	1	1	3.45	2.37	Schistosoma mansoni
568	Smp_003110.2;Smp_003110.1	Smp_003110.2;Smp_003110.1	82, 88; 82, 88	Nadrin-like protein	Smp_003110.2;Smp_003110.1	27.2	QLRTNRRsSVPPRTP;RSSVPPRtPPPPQSQ	S*SVPPRT*PPPPQSQPQNIQPNNVQYQK	3	1062.83	20903	22575	54.06	58.46	4.391	3.818	0.9556	-0.0133	0.3254	0.0916	3	2	3.28	2.18	Schistosoma mansoni
569	Smp_003110.2;Smp_003110.1	Smp_003110.2;Smp_003110.1	82, 88; 82, 88	Nadrin-like protein	Smp_003110.2;Smp_003110.1	27.2	QLRTNRRsSVPPRTP;RSSVPPRtPPPPQSQ	S*SVPPRT*PPPPQSQPQNIQPNNVQYQK	3	1062.83	22390	22368	57.63	57.95	3.791	3.806	0.0632	-0.4534	0.237	0.3134	59	2	2.72	2.92	Schistosoma mansoni
570	Smp_003110.2;Smp_003110.1	Smp_003110.2;Smp_003110.1	82, 88; 82, 88	Nadrin-like protein	Smp_003110.2;Smp_003110.1	27.2	QLRTNRRsSVPPRTP;RSSVPPRtPPPPQSQ	S*SVPPRT*PPPPQSQPQNIQPNNVQYQK	3	1062.83	22945	22782	58.95	58.96	4.067	3.897	-0.1518	-0.0573	0.097	0.0535	1	5	2.38	2.07	Schistosoma mansoni
571	Smp_003110.2;Smp_003110.1	Smp_003110.2;Smp_003110.1	82, 88; 82, 88	Nadrin-like protein	Smp_003110.2;Smp_003110.1	27.2	QLRTNRRsSVPPRTP;RSSVPPRtPPPPQSQ	S*SVPPRT*PPPPQSQPQNIQPNNVQYQK	3	1062.83	19293	21452	50.16	55.73	4.566	3.283	0.891	0.4571	0.3118	0.1507	2	31	3.31	2.14	Schistosoma mansoni
572	Smp_003110.2;Smp_003110.1	Smp_003110.2;Smp_003110.1	82, 88; 82, 88	Nadrin-like protein	Smp_003110.2;Smp_003110.1	27.2	QLRTNRRsSVPPRTP;RSSVPPRtPPPPQSQ	S*SVPPRT*PPPPQSQPQNIQPNNVQYQK	3	1062.83	19223	21946	49.99	56.93	3.887	4.423	0.6102	0.2132	0.1806	0.2905	2	1	2.6	3.13	Schistosoma mansoni
573	Smp_003110.2;Smp_003110.1	Smp_003110.2;Smp_003110.1	82, 88; 82, 88	Nadrin-like protein	Smp_003110.2;Smp_003110.1	27.2	QLRTNRRsSVPPRTP;RSSVPPRtPPPPQSQ	S*SVPPRT*PPPPQSQPQNIQPNNVQYQK	3	1062.83	21116	19614	54.58	51.23	3.357	4.325	0.4448	0.5511	0.0437	0.2979	64	1	1.87	3.1	Schistosoma mansoni
574	Smp_003110.2;Smp_003110.1	Smp_003110.2;Smp_003110.1	82, 88; 82, 88	Nadrin-like protein	Smp_003110.2;Smp_003110.1	27.2	QLRTNRRsSVPPRTP;RSSVPPRtPPPPQSQ	S*SVPPRT*PPPPQSQPQNIQPNNVQYQK	3	1062.83	22832	19137	58.69	50.08	3.727	3.856	0.6767	0.901	0.228	0.2176	27	6	2.67	2.6	Schistosoma mansoni
575	Smp_003110.2;Smp_003110.1	Smp_003110.2;Smp_003110.1	82, 88; 82, 88	Nadrin-like protein	Smp_003110.2;Smp_003110.1	27.2	QLRTNRRsSVPPRTP;RSSVPPRtPPPPQSQ	S*SVPPRT*PPPPQSQPQNIQPNNVQYQK	3	1062.83	21135	22198	54.63	57.53	4.18	4.94	-1.3796	-0.498	0.1594	0.2907	14	13	2.56	3.29	Schistosoma mansoni
576	Smp_003110.2;Smp_003110.1	Smp_003110.2;Smp_003110.1	82, 88; 82, 88	Nadrin-like protein	Smp_003110.2;Smp_003110.1	27.2	QLRTNRRsSVPPRTP;RSSVPPRtPPPPQSQ	S*SVPPRT*PPPPQSQPQNIQPNNVQYQK	3	1062.83	21072	18635	54.48	48.85	3.571	3.827	-1.3749	1.4328	0.1992	0.1943	3	9	2.46	2.47	Schistosoma mansoni
577	Smp_003110.2;Smp_003110.1	Smp_003110.2;Smp_003110.1	82, 88; 82, 88	Nadrin-like protein	Smp_003110.2;Smp_003110.1	27.2	QLRTNRRsSVPPRTP;RSSVPPRtPPPPQSQ	S*SVPPRT*PPPPQSQPQNIQPNNVQYQK	3	1062.83	22579	20966	58.08	54.57	4.269	3.946	0.682	-0.6588	0.3021	0.1419	1	1	3.17	2.37	Schistosoma mansoni
578	Smp_003110.2;Smp_003110.1	Smp_003110.2;Smp_003110.1	82, 88; 82, 88	Nadrin-like protein	Smp_003110.2;Smp_003110.1	27.2	QLRTNRRsSVPPRTP;RSSVPPRtPPPPQSQ	S*SVPPRT*PPPPQSQPQNIQPNNVQYQK	3	1062.83	19516	20687	50.7	53.9	4.027	4.308	0.4837	0.5511	0.2292	0.2339	31	11	2.81	2.86	Schistosoma mansoni
579	Smp_003110.2;Smp_003110.1	Smp_003110.2;Smp_003110.1	82, 88; 82, 88	Nadrin-like protein	Smp_003110.2;Smp_003110.1	27.2	QLRTNRRsSVPPRTP;RSSVPPRtPPPPQSQ	S*SVPPRT*PPPPQSQPQNIQPNNVQYQK	3	1062.83	20691	18894	53.54	49.49	3.868	4.606	0.7372	0.069	0.2626	0.3358	1	1	2.87	3.36	Schistosoma mansoni
580	Smp_003110.2;Smp_003110.1	Smp_003110.2;Smp_003110.1	82, 88; 82, 88	Nadrin-like protein	Smp_003110.2;Smp_003110.1	27.2	QLRTNRRsSVPPRTP;RSSVPPRtPPPPQSQ	S*SVPPRT*PPPPQSQPQNIQPNNVQYQK	3	1062.83	20582	21004	53.28	54.67	4.712	4.333	0.4658	-0.4889	0.2882	0.1727	7	9	3.31	2.64	Schistosoma mansoni
581	Smp_003110.2;Smp_003110.1	Smp_003110.2;Smp_003110.1	82, 88; 82, 88	Nadrin-like protein	Smp_003110.2;Smp_003110.1	27.2	QLRTNRRsSVPPRTP;RSSVPPRtPPPPQSQ	S*SVPPRT*PPPPQSQPQNIQPNNVQYQK	3	1062.83	23084		59.28		4.234		0.0081		0.2247		1		2.9		Schistosoma mansoni
582	Smp_003110.2;Smp_003110.1	Smp_003110.2;Smp_003110.1	82, 88; 82, 88	Nadrin-like protein	Smp_003110.2;Smp_003110.1	27.2	QLRTNRRsSVPPRTP;RSSVPPRtPPPPQSQ	S*SVPPRT*PPPPQSQPQNIQPNNVQYQK	3	1062.83	20794		53.79		3.216		0.5895		0.1801		8		2.32		Schistosoma mansoni
583	Smp_003110.2;Smp_003110.1	Smp_003110.2;Smp_003110.1	82, 88; 82, 88	Nadrin-like protein	Smp_003110.2;Smp_003110.1	27.2	QLRTNRRsSVPPRTP;RSSVPPRtPPPPQSQ	S*SVPPRT*PPPPQSQPQNIQPNNVQYQK	3	1062.83	19764		51.3		4.666		0.5039		0.2295		1		3.09		Schistosoma mansoni
584	Smp_003110.2;Smp_003110.1	Smp_003110.2;Smp_003110.1	82, 88; 82, 88	Nadrin-like protein	Smp_003110.2;Smp_003110.1	27.2	QLRTNRRsSVPPRTP;RSSVPPRtPPPPQSQ	S*SVPPRT*PPPPQSQPQNIQPNNVQYQK	4	797.375	22500	19533	57.88	51.04	2.721	3.067	-3.3857	-0.1932	0.0145	0.212	167	22	1.16	2.21	Schistosoma mansoni
585	Smp_003110.2;Smp_003110.1	Smp_003110.2;Smp_003110.1	82, 88; 82, 88	Nadrin-like protein	Smp_003110.2;Smp_003110.1	27.2	QLRTNRRsSVPPRTP;RSSVPPRtPPPPQSQ	S*SVPPRT*PPPPQSQPQNIQPNNVQYQK	4	797.375	19286	18851	50.15	49.39	3.301	3.508	0.2329	0.3656	0.1294	0.0868	52	78	2.11	1.92	Schistosoma mansoni
586	Smp_003110.2;Smp_003110.1	Smp_003110.2;Smp_003110.1	82, 88; 82, 88	Nadrin-like protein	Smp_003110.2;Smp_003110.1	27.2	QLRTNRRsSVPPRTP;RSSVPPRtPPPPQSQ	S*SVPPRT*PPPPQSQPQNIQPNNVQYQK	4	797.375	18655	19085	48.6	49.96	2.821	3.375	1.1952	0.4566	0.1011	0.2575	57	2	1.75	2.52	Schistosoma mansoni
587	Smp_003110.2;Smp_003110.1	Smp_003110.2;Smp_003110.1	82, 88; 82, 88	Nadrin-like protein	Smp_003110.2;Smp_003110.1	27.2	QLRTNRRsSVPPRTP;RSSVPPRtPPPPQSQ	S*SVPPRT*PPPPQSQPQNIQPNNVQYQK	4	797.375		19740		51.55		3.53		0.3132		0.0631		72		1.86	Schistosoma mansoni
588	Smp_003110.2;Smp_003110.1	Smp_003110.2;Smp_003110.1	82, 94; 82, 94	Nadrin-like protein	Smp_003110.2;Smp_003110.1	27.2	QLRTNRRsSVPPRTP;RTPPPPQsQPQNIQP	RS*SVPPRTPPPPQS*QPQNIQPN	3	861.402		15519		41.2		2.377		0.9462		0.0751		11		1.4	Schistosoma mansoni
589	Smp_003110.2;Smp_003110.1	Smp_003110.2;Smp_003110.1	82, 94; 82, 94	Nadrin-like protein	Smp_003110.2;Smp_003110.1	27.2	QLRTNRRsSVPPRTP;RTPPPPQsQPQNIQP	S*SVPPRTPPPPQS*QPQNIQPNNVQYQK	3	1062.83		19372		50.64		4.135		0.6799		0.0107		5		2.01	Schistosoma mansoni
590	Smp_003110.2;Smp_003110.1	Smp_003110.2;Smp_003110.1	82; 82	Nadrin-like protein	Smp_003110.2;Smp_003110.1	27.2	QLRTNRRsSVPPRTP	RS*SVPPR	2	439.716		2886		10.05		1.667		-0.0861		0.0888		7		1.72	Schistosoma mansoni
591	Smp_003110.2;Smp_003110.1	Smp_003110.2;Smp_003110.1	82; 82	Nadrin-like protein	Smp_003110.2;Smp_003110.1	27.2	QLRTNRRsSVPPRTP	S*SVPPRTPPPPQSQPQNIQPNNVQYQK	3	1036.18	21021	17738	54.35	46.66	4.314	4.321	0.1158	0.3245	0.2478	0.3141	1	1	3.02	3.17	Schistosoma mansoni
592	Smp_003110.2;Smp_003110.1	Smp_003110.2;Smp_003110.1	82; 82	Nadrin-like protein	Smp_003110.2;Smp_003110.1	27.2	QLRTNRRsSVPPRTP	S*SVPPRTPPPPQSQPQNIQPNNVQYQK	3	1036.18	18270	20951	47.67	54.54	4.238	3.875	0.4313	-0.1305	0.3639	0.3144	1	2	3.39	2.97	Schistosoma mansoni
593	Smp_003110.2;Smp_003110.1	Smp_003110.2;Smp_003110.1	82; 82	Nadrin-like protein	Smp_003110.2;Smp_003110.1	27.2	QLRTNRRsSVPPRTP	S*SVPPRTPPPPQSQPQNIQPNNVQYQK	3	1036.18	19153	19693	49.83	51.43	4.16	3.85	0.0888	0.4519	0.3282	0.2259	2	6	3.24	2.66	Schistosoma mansoni
594	Smp_003110.2;Smp_003110.1	Smp_003110.2;Smp_003110.1	82; 82	Nadrin-like protein	Smp_003110.2;Smp_003110.1	27.2	QLRTNRRsSVPPRTP	S*SVPPRTPPPPQSQPQNIQPNNVQYQK	3	1036.18	21459	18157	55.42	47.7	3.787	5.345	0.2253	0.5193	0.1741	0.3985	2	2	2.56	3.87	Schistosoma mansoni
595	Smp_003110.2;Smp_003110.1	Smp_003110.2;Smp_003110.1	82; 82	Nadrin-like protein	Smp_003110.2;Smp_003110.1	27.2	QLRTNRRsSVPPRTP	S*SVPPRTPPPPQSQPQNIQPNNVQYQK	3	1036.18	17070	18367	44.76	48.23	3.907	4.426	1.6016	0.3241	0.2229	0.2111	3	1	2.69	2.85	Schistosoma mansoni
596	Smp_003110.2;Smp_003110.1	Smp_003110.2;Smp_003110.1	82; 82	Nadrin-like protein	Smp_003110.2;Smp_003110.1	27.2	QLRTNRRsSVPPRTP	S*SVPPRTPPPPQSQPQNIQPNNVQYQK	3	1036.18	19612		50.94		4.397		0.169		0.3775		2		3.51		Schistosoma mansoni
597	Smp_003110.2;Smp_003110.1	Smp_003110.2;Smp_003110.1	82; 82	Nadrin-like protein	Smp_003110.2;Smp_003110.1	27.2	QLRTNRRsSVPPRTP	S*SVPPRTPPPPQSQPQNIQPNNVQYQK	3	1036.18	18038		47.11		4.701		0.3789		0.2903		2		3.32		Schistosoma mansoni
598	Smp_003110.2;Smp_003110.1	Smp_003110.2;Smp_003110.1	82; 82	Nadrin-like protein	Smp_003110.2;Smp_003110.1	27.2	QLRTNRRsSVPPRTP	S*SVPPRTPPPPQSQPQNIQPNNVQYQK	4	777.383	19925		51.7		3.731		0.3825		0.161		6		2.42		Schistosoma mansoni
599	Smp_003110.2;Smp_003110.1	Smp_003110.2;Smp_003110.1	82; 82	Nadrin-like protein	Smp_003110.2;Smp_003110.1	27.2	QLRTNRRsSVPPRTP	S*SVPPRTPPPPQSQPQNIQPNNVQYQK	4	777.383	18774		48.9		2.527		0.6733		0.0153		255		1.21		Schistosoma mansoni
600	Smp_003110.2;Smp_003110.1	Smp_003110.2;Smp_003110.1	83, 88; 83, 88	Nadrin-like protein	Smp_003110.2;Smp_003110.1	27.2	LRTNRRSsVPPRTPP;RSSVPPRtPPPPQSQ	RSS*VPPRT*PPPPQSQPQNIQPN	3	861.402	13666	13736	36.5	36.76	3.129	2.957	0.7427	0.1313	0.1644	0.0749	2	6	2.14	1.68	Schistosoma mansoni
601	Smp_003110.2;Smp_003110.1	Smp_003110.2;Smp_003110.1	83, 88; 83, 88	Nadrin-like protein	Smp_003110.2;Smp_003110.1	27.2	LRTNRRSsVPPRTPP;RSSVPPRtPPPPQSQ	RSS*VPPRT*PPPPQSQPQNIQPN	3	861.402	14936	14993	39.58	39.89	2.88	2.758	1.2504	1.0428	0.0644	0.0856	1	2	1.66	1.59	Schistosoma mansoni
602	Smp_003110.2;Smp_003110.1	Smp_003110.2;Smp_003110.1	83, 88; 83, 88	Nadrin-like protein	Smp_003110.2;Smp_003110.1	27.2	LRTNRRSsVPPRTPP;RSSVPPRtPPPPQSQ	RSS*VPPRT*PPPPQSQPQNIQPN	3	861.402	15150		40.1		2.707		0.7504		0.009		2		1.43		Schistosoma mansoni
603	Smp_003110.2;Smp_003110.1	Smp_003110.2;Smp_003110.1	83, 88; 83, 88	Nadrin-like protein	Smp_003110.2;Smp_003110.1	27.2	LRTNRRSsVPPRTPP;RSSVPPRtPPPPQSQ	RSS*VPPRT*PPPPQSQPQNIQPN	3	861.402	18384		47.95		1.904		0.3263		0.0657		465		0.96		Schistosoma mansoni
604	Smp_003110.2;Smp_003110.1	Smp_003110.2;Smp_003110.1	83, 88; 83, 88	Nadrin-like protein	Smp_003110.2;Smp_003110.1	27.2	LRTNRRSsVPPRTPP;RSSVPPRtPPPPQSQ	RSS*VPPRT*PPPPQSQPQNIQPNNVQYQK	3	1114.86	18403	19653	48	51.33	2.82	3.113	-2.3608	0.2115	0.0464	0.0982	34	18	1.33	1.71	Schistosoma mansoni
605	Smp_003110.2;Smp_003110.1	Smp_003110.2;Smp_003110.1	83, 88; 83, 88	Nadrin-like protein	Smp_003110.2;Smp_003110.1	27.2	LRTNRRSsVPPRTPP;RSSVPPRtPPPPQSQ	RSS*VPPRT*PPPPQSQPQNIQPNNVQYQK	3	1114.86	16563	20178	43.5	52.62	2.875	2.925	1.4143	-1.2584	0.1828	0.251	5	1	1.94	2.09	Schistosoma mansoni
606	Smp_003110.2;Smp_003110.1	Smp_003110.2;Smp_003110.1	83, 88; 83, 88	Nadrin-like protein	Smp_003110.2;Smp_003110.1	27.2	LRTNRRSsVPPRTPP;RSSVPPRtPPPPQSQ	RSS*VPPRT*PPPPQSQPQNIQPNNVQYQK	3	1114.86	17641	17215	46.15	45.34	3.394	2.972	0.2874	0.4991	0.2723	0.0516	1	1	2.54	1.48	Schistosoma mansoni
607	Smp_003110.2;Smp_003110.1	Smp_003110.2;Smp_003110.1	83, 88; 83, 88	Nadrin-like protein	Smp_003110.2;Smp_003110.1	27.2	LRTNRRSsVPPRTPP;RSSVPPRtPPPPQSQ	RSS*VPPRT*PPPPQSQPQNIQPNNVQYQK	3	1114.86	16782	20917	44.06	54.46	3.642	2.484	0.5044	-0.4202	0.2562	0.0731	3	2	2.57	1.34	Schistosoma mansoni
608	Smp_003110.2;Smp_003110.1	Smp_003110.2;Smp_003110.1	83, 88; 83, 88	Nadrin-like protein	Smp_003110.2;Smp_003110.1	27.2	LRTNRRSsVPPRTPP;RSSVPPRtPPPPQSQ	RSS*VPPRT*PPPPQSQPQNIQPNNVQYQK	3	1114.86	19183	19931	49.89	52.01	3.1	3.098	-0.6029	0.5895	0.2228	0.1966	1	64	2.2	1.98	Schistosoma mansoni
609	Smp_003110.2;Smp_003110.1	Smp_003110.2;Smp_003110.1	83, 88; 83, 88	Nadrin-like protein	Smp_003110.2;Smp_003110.1	27.2	LRTNRRSsVPPRTPP;RSSVPPRtPPPPQSQ	RSS*VPPRT*PPPPQSQPQNIQPNNVQYQK	3	1114.86	18128	20638	47.32	53.78	2.894	2.943	0.1342	0.1012	0.1555	0.0438	29	4	1.9	1.45	Schistosoma mansoni
610	Smp_003110.2;Smp_003110.1	Smp_003110.2;Smp_003110.1	83, 88; 83, 88	Nadrin-like protein	Smp_003110.2;Smp_003110.1	27.2	LRTNRRSsVPPRTPP;RSSVPPRtPPPPQSQ	RSS*VPPRT*PPPPQSQPQNIQPNNVQYQK	3	1114.86	18934	19065	49.3	49.91	2.849	2.804	-0.9332	-0.2792	0.1948	0.2453	4	1	1.98	2.08	Schistosoma mansoni
611	Smp_003110.2;Smp_003110.1	Smp_003110.2;Smp_003110.1	83, 88; 83, 88	Nadrin-like protein	Smp_003110.2;Smp_003110.1	27.2	LRTNRRSsVPPRTPP;RSSVPPRtPPPPQSQ	RSS*VPPRT*PPPPQSQPQNIQPNNVQYQK	3	1114.86	20851	17426	53.94	45.87	2.92	2.681	0.5615	0.455	0.1661	0.2325	2	21	1.96	1.98	Schistosoma mansoni
612	Smp_003110.2;Smp_003110.1	Smp_003110.2;Smp_003110.1	83, 88; 83, 88	Nadrin-like protein	Smp_003110.2;Smp_003110.1	27.2	LRTNRRSsVPPRTPP;RSSVPPRtPPPPQSQ	RSS*VPPRT*PPPPQSQPQNIQPNNVQYQK	3	1114.86	17160	16596	44.99	43.83	2.531	3.42	0.4539	0.498	0.0274	0.1139	12	1	1.31	1.88	Schistosoma mansoni
613	Smp_003110.2;Smp_003110.1	Smp_003110.2;Smp_003110.1	83, 88; 83, 88	Nadrin-like protein	Smp_003110.2;Smp_003110.1	27.2	LRTNRRSsVPPRTPP;RSSVPPRtPPPPQSQ	RSS*VPPRT*PPPPQSQPQNIQPNNVQYQK	3	1114.86	16804		44.11		2.844		0.4558		0.0652		350		1.3		Schistosoma mansoni
614	Smp_003110.2;Smp_003110.1	Smp_003110.2;Smp_003110.1	83, 88; 83, 88	Nadrin-like protein	Smp_003110.2;Smp_003110.1	27.2	LRTNRRSsVPPRTPP;RSSVPPRtPPPPQSQ	RSS*VPPRT*PPPPQSQPQNIQPNNVQYQK	3	1114.86	21011		54.33		2.575		-1.6761		0.0426		165		1.16		Schistosoma mansoni
615	Smp_003110.2;Smp_003110.1	Smp_003110.2;Smp_003110.1	83, 88; 83, 88	Nadrin-like protein	Smp_003110.2;Smp_003110.1	27.2	LRTNRRSsVPPRTPP;RSSVPPRtPPPPQSQ	RSS*VPPRT*PPPPQSQPQNIQPNNVQYQK	4	836.4	17345	20152	45.43	52.56	3.264	3.376	0.4873	0.618	0.024	0.1077	1	14	1.55	1.77	Schistosoma mansoni
616	Smp_003110.2;Smp_003110.1	Smp_003110.2;Smp_003110.1	83, 88; 83, 88	Nadrin-like protein	Smp_003110.2;Smp_003110.1	27.2	LRTNRRSsVPPRTPP;RSSVPPRtPPPPQSQ	RSS*VPPRT*PPPPQSQPQNIQPNNVQYQK	4	836.4	17114	16834	44.88	44.41	3.796	3.694	0.5318	0.6341	0.0999	0.0254	1	35	2.03	1.59	Schistosoma mansoni
617	Smp_003110.2;Smp_003110.1	Smp_003110.2;Smp_003110.1	83, 88; 83, 88	Nadrin-like protein	Smp_003110.2;Smp_003110.1	27.2	LRTNRRSsVPPRTPP;RSSVPPRtPPPPQSQ	RSS*VPPRT*PPPPQSQPQNIQPNNVQYQK	4	836.4	16674	16627	43.78	43.91	2.843	3.388	0.7112	0.7587	0.056	0.0604	130	23	1.37	1.59	Schistosoma mansoni
618	Smp_003110.2;Smp_003110.1	Smp_003110.2;Smp_003110.1	83, 88; 83, 88	Nadrin-like protein	Smp_003110.2;Smp_003110.1	27.2	LRTNRRSsVPPRTPP;RSSVPPRtPPPPQSQ	RSS*VPPRT*PPPPQSQPQNIQPNNVQYQK	4	836.4		18871		49.44		3.759		0.5826		0.0949		11		1.89	Schistosoma mansoni
619	Smp_003110.2;Smp_003110.1	Smp_003110.2;Smp_003110.1	83, 88; 83, 88	Nadrin-like protein	Smp_003110.2;Smp_003110.1	27.2	LRTNRRSsVPPRTPP;RSSVPPRtPPPPQSQ	SS*VPPRT*PPPPQSQPQNIQPNNVQYQK	3	1062.83	20486	19490	53.04	50.93	3.604	4.407	-0.5337	0.6668	0.0091	0.2912	8	5	1.86	3.1	Schistosoma mansoni
620	Smp_003110.2;Smp_003110.1	Smp_003110.2;Smp_003110.1	83, 88; 83, 88	Nadrin-like protein	Smp_003110.2;Smp_003110.1	27.2	LRTNRRSsVPPRTPP;RSSVPPRtPPPPQSQ	SS*VPPRT*PPPPQSQPQNIQPNNVQYQK	3	1062.83	23168	22405	59.47	58.04	3.287	4.142	0.5307	0.1146	0.1474	0.2466	22	2	2.23	2.86	Schistosoma mansoni
621	Smp_003110.2;Smp_003110.1	Smp_003110.2;Smp_003110.1	83, 88; 83, 88	Nadrin-like protein	Smp_003110.2;Smp_003110.1	27.2	LRTNRRSsVPPRTPP;RSSVPPRtPPPPQSQ	SS*VPPRT*PPPPQSQPQNIQPNNVQYQK	3	1062.83	18681	22816	48.67	59.04	3.902	4.183	0.7934	-0.1607	0.1287	0.2291	1	15	2.41	2.79	Schistosoma mansoni
622	Smp_003110.2;Smp_003110.1	Smp_003110.2;Smp_003110.1	83, 88; 83, 88	Nadrin-like protein	Smp_003110.2;Smp_003110.1	27.2	LRTNRRSsVPPRTPP;RSSVPPRtPPPPQSQ	SS*VPPRT*PPPPQSQPQNIQPNNVQYQK	3	1062.83	19075	21463	49.64	55.76	4.679	3.949	-0.0751	0.2849	0.314	0.2383	2	1	3.39	2.75	Schistosoma mansoni
623	Smp_003110.2;Smp_003110.1	Smp_003110.2;Smp_003110.1	83, 88; 83, 88	Nadrin-like protein	Smp_003110.2;Smp_003110.1	27.2	LRTNRRSsVPPRTPP;RSSVPPRtPPPPQSQ	SS*VPPRT*PPPPQSQPQNIQPNNVQYQK	3	1062.83	22349	21195	57.53	55.12	5.139	4.245	-0.5421	-1.3715	0.3076	0.2032	2	1	3.53	2.66	Schistosoma mansoni
624	Smp_003110.2;Smp_003110.1	Smp_003110.2;Smp_003110.1	83, 88; 83, 88	Nadrin-like protein	Smp_003110.2;Smp_003110.1	27.2	LRTNRRSsVPPRTPP;RSSVPPRtPPPPQSQ	SS*VPPRT*PPPPQSQPQNIQPNNVQYQK	3	1062.83		21721		56.39		3.876		0.1917		0.2885		5		2.9	Schistosoma mansoni
625	Smp_003110.2;Smp_003110.1	Smp_003110.2;Smp_003110.1	83, 88; 83, 88	Nadrin-like protein	Smp_003110.2;Smp_003110.1	27.2	LRTNRRSsVPPRTPP;RSSVPPRtPPPPQSQ	SS*VPPRT*PPPPQSQPQNIQPNNVQYQK	4	797.375	18615	22180	48.5	57.48	3.434	2.895	1.1367	-0.5541	0.1615	0.1084	55	6	2.21	1.77	Schistosoma mansoni
626	Smp_003110.2;Smp_003110.1	Smp_003110.2;Smp_003110.1	83, 94; 83, 94	Nadrin-like protein	Smp_003110.2;Smp_003110.1	27.2	LRTNRRSsVPPRTPP;RTPPPPQsQPQNIQP	RSS*VPPRTPPPPQS*QPQNIQPNNVQYQK	3	1114.86	17435		45.64		2.978		0.3828		0.1043		8		1.77		Schistosoma mansoni
627	Smp_003110.2;Smp_003110.1	Smp_003110.2;Smp_003110.1	83; 83	Nadrin-like protein	Smp_003110.2;Smp_003110.1	27.2	LRTNRRSsVPPRTPP	RSS*VPPR	2	439.716	2628	5044	10.05	15.27	1.354	1.46	0.2293	0.2188	0.0783	0.1025	1	4	1.69	1.7	Schistosoma mansoni
628	Smp_003110.2;Smp_003110.1	Smp_003110.2;Smp_003110.1	83; 83	Nadrin-like protein	Smp_003110.2;Smp_003110.1	27.2	LRTNRRSsVPPRTPP	RSS*VPPRTPPPPQSQPQNIQPNNVQYQK	4	816.408	15784	17917	41.62	47.09	3.236	2.885	0.3016	0.8685	0.2083	0.0483	3	1	2.19	1.36	Schistosoma mansoni
629	Smp_003110.2;Smp_003110.1	Smp_003110.2;Smp_003110.1	83; 83	Nadrin-like protein	Smp_003110.2;Smp_003110.1	27.2	LRTNRRSsVPPRTPP	SS*VPPRTPPPPQSQPQNIQPN	3	782.713		16614		43.87		2.064		0.1856		0.0665		359		1.2	Schistosoma mansoni
630	Smp_003110.2;Smp_003110.1	Smp_003110.2;Smp_003110.1	83; 83	Nadrin-like protein	Smp_003110.2;Smp_003110.1	27.2	LRTNRRSsVPPRTPP	SS*VPPRTPPPPQSQPQNIQPNNVQYQK	3	1036.18	20576	17948	53.26	47.17	4.801	4.281	0.3635	0.3992	0.4028	0.272	2	3	3.76	3	Schistosoma mansoni
631	Smp_003110.2;Smp_003110.1	Smp_003110.2;Smp_003110.1	83; 83	Nadrin-like protein	Smp_003110.2;Smp_003110.1	27.2	LRTNRRSsVPPRTPP	SS*VPPRTPPPPQSQPQNIQPNNVQYQK	3	1036.18	18922	17083	49.27	45.01	4.606	4.653	0.5852	0.8753	0.2671	0.4057	2	2	3.19	3.59	Schistosoma mansoni
632	Smp_003110.2;Smp_003110.1	Smp_003110.2;Smp_003110.1	83; 83	Nadrin-like protein	Smp_003110.2;Smp_003110.1	27.2	LRTNRRSsVPPRTPP	SS*VPPRTPPPPQSQPQNIQPNNVQYQK	3	1036.18	19883	17299	51.59	45.55	3.591	5.403	0.4663	0.2297	0.2923	0.3929	8	1	2.87	3.89	Schistosoma mansoni
633	Smp_003110.2;Smp_003110.1	Smp_003110.2;Smp_003110.1	83; 83	Nadrin-like protein	Smp_003110.2;Smp_003110.1	27.2	LRTNRRSsVPPRTPP	SS*VPPRTPPPPQSQPQNIQPNNVQYQK	3	1036.18	19385		50.38		4.392		0.359		0.3415		2		3.38		Schistosoma mansoni
634	Smp_003110.2;Smp_003110.1	Smp_003110.2;Smp_003110.1	83; 83	Nadrin-like protein	Smp_003110.2;Smp_003110.1	27.2	LRTNRRSsVPPRTPP	SS*VPPRTPPPPQSQPQNIQPNNVQYQK	4	777.383	20368	19524	52.76	51.02	2.845	2.649	0.7478	-1.5536	0.0729	0.0732	519	202	1.32	1.32	Schistosoma mansoni
635	Smp_003110.2;Smp_003110.1	Smp_003110.2;Smp_003110.1	83; 83	Nadrin-like protein	Smp_003110.2;Smp_003110.1	27.2	LRTNRRSsVPPRTPP	SS*VPPRTPPPPQSQPQNIQPNNVQYQK	4	777.383	20136	18432	52.21	48.38	3.393	3.564	0.3586	0.2595	0.0157	0.193	21	8	1.77	2.38	Schistosoma mansoni
636	Smp_003110.2;Smp_003110.1	Smp_003110.2;Smp_003110.1	83; 83	Nadrin-like protein	Smp_003110.2;Smp_003110.1	27.2	LRTNRRSsVPPRTPP	SS*VPPRTPPPPQSQPQNIQPNNVQYQK	4	777.383	18332	18872	47.83	49.44	3.185	2.967	0.6127	0.7208	0.1225	0.0588	9	285	2.05	1.4	Schistosoma mansoni
637	Smp_003110.2;Smp_003110.1	Smp_003110.2;Smp_003110.1	88; 88	Nadrin-like protein	Smp_003110.2;Smp_003110.1	27.2	RSSVPPRtPPPPQSQ	RSSVPPRT*PPPPQSQPQNIQPNNVQYQK	4	816.408	15524	15612	41	41.43	3.132	3.022	-0.0164	-0.0635	0.1295	0.1801	2	2	1.86	1.9	Schistosoma mansoni
638	Smp_003110.2;Smp_003110.1	Smp_003110.2;Smp_003110.1	88; 88	Nadrin-like protein	Smp_003110.2;Smp_003110.1	27.2	RSSVPPRtPPPPQSQ	RSSVPPRT*PPPPQSQPQNIQPNNVQYQK	4	816.408	16391	15811	43.09	41.92	3.737	3.4	0.3729	0.8123	0.1982	0.0876	5	2	2.35	1.71	Schistosoma mansoni
639	Smp_003110.2;Smp_003110.1	Smp_003110.2;Smp_003110.1	88; 88	Nadrin-like protein	Smp_003110.2;Smp_003110.1	27.2	RSSVPPRtPPPPQSQ	RSSVPPRT*PPPPQSQPQNIQPNNVQYQK	4	816.408	16370	17857	43.04	46.95	3.301	3.522	0.7485	0.3157	0.0858	0.0558	17	12	1.75	1.67	Schistosoma mansoni
640	Smp_003110.2;Smp_003110.1	Smp_003110.2;Smp_003110.1	88; 88	Nadrin-like protein	Smp_003110.2;Smp_003110.1	27.2	RSSVPPRtPPPPQSQ	SSVPPRT*PPPPQSQPQNIQPNNVQYQK	3	1036.18	20325	19904	52.66	51.95	4.925	4.037	0.286	0.4117	0.3161	0.2586	1	1	3.51	2.85	Schistosoma mansoni
641	Smp_003110.2;Smp_003110.1	Smp_003110.2;Smp_003110.1	88; 88	Nadrin-like protein	Smp_003110.2;Smp_003110.1	27.2	RSSVPPRtPPPPQSQ	SSVPPRT*PPPPQSQPQNIQPNNVQYQK	3	1036.18	18479	20111	48.18	52.46	3.987	4.187	0.3357	0.5561	0.2453	0.408	1	1	2.88	3.43	Schistosoma mansoni
642	Smp_003110.2;Smp_003110.1	Smp_003110.2;Smp_003110.1	88; 88	Nadrin-like protein	Smp_003110.2;Smp_003110.1	27.2	RSSVPPRtPPPPQSQ	SSVPPRT*PPPPQSQPQNIQPNNVQYQK	3	1036.18	17597	21392	46.04	55.6	4.633	4.85	0.3785	0.4499	0.3379	0.4363	1	1	3.46	3.8	Schistosoma mansoni
643	Smp_003110.2;Smp_003110.1	Smp_003110.2;Smp_003110.1	88; 88	Nadrin-like protein	Smp_003110.2;Smp_003110.1	27.2	RSSVPPRtPPPPQSQ	SSVPPRT*PPPPQSQPQNIQPNNVQYQK	3	1036.18	17154	21160	44.97	55.05	4.055	4.775	0.0821	0.2297	0.2955	0.3645	1	1	3.08	3.54	Schistosoma mansoni
644	Smp_003110.2;Smp_003110.1	Smp_003110.2;Smp_003110.1	88; 88	Nadrin-like protein	Smp_003110.2;Smp_003110.1	27.2	RSSVPPRtPPPPQSQ	SSVPPRT*PPPPQSQPQNIQPNNVQYQK	3	1036.18	20096	20530	52.11	53.5	5.172	3.926	0.3273	0.2258	0.4172	0.2016	1	1	3.96	2.62	Schistosoma mansoni
645	Smp_003110.2;Smp_003110.1	Smp_003110.2;Smp_003110.1	88; 88	Nadrin-like protein	Smp_003110.2;Smp_003110.1	27.2	RSSVPPRtPPPPQSQ	SSVPPRT*PPPPQSQPQNIQPNNVQYQK	3	1036.18	17390	19484	45.53	50.92	4.994	4.8	0.2469	0.1643	0.3863	0.3896	1	1	3.79	3.63	Schistosoma mansoni
646	Smp_003110.2;Smp_003110.1	Smp_003110.2;Smp_003110.1	88; 88	Nadrin-like protein	Smp_003110.2;Smp_003110.1	27.2	RSSVPPRtPPPPQSQ	SSVPPRT*PPPPQSQPQNIQPNNVQYQK	3	1036.18	21251	20740	54.91	54.03	4.998	5.145	0.1271	0.5444	0.4027	0.3169	1	1	3.84	3.5	Schistosoma mansoni
647	Smp_003110.2;Smp_003110.1	Smp_003110.2;Smp_003110.1	88; 88	Nadrin-like protein	Smp_003110.2;Smp_003110.1	27.2	RSSVPPRtPPPPQSQ	SSVPPRT*PPPPQSQPQNIQPNNVQYQK	3	1036.18	21691	17102	55.97	45.06	5.126	5.355	0.4895	1.0599	0.3512	0.4192	1	1	3.7	3.91	Schistosoma mansoni
648	Smp_003110.2;Smp_003110.1	Smp_003110.2;Smp_003110.1	88; 88	Nadrin-like protein	Smp_003110.2;Smp_003110.1	27.2	RSSVPPRtPPPPQSQ	SSVPPRT*PPPPQSQPQNIQPNNVQYQK	3	1036.18	20786	17528	53.78	46.13	5.228	5.105	0.4835	0.327	0.2702	0.3827	1	1	3.46	3.73	Schistosoma mansoni
649	Smp_003110.2;Smp_003110.1	Smp_003110.2;Smp_003110.1	88; 88	Nadrin-like protein	Smp_003110.2;Smp_003110.1	27.2	RSSVPPRtPPPPQSQ	SSVPPRT*PPPPQSQPQNIQPNNVQYQK	3	1036.18	18713	20320	48.75	52.98	4.686	4.994	0.4301	0.3381	0.2542	0.3114	1	1	3.19	3.43	Schistosoma mansoni
650	Smp_003110.2;Smp_003110.1	Smp_003110.2;Smp_003110.1	88; 88	Nadrin-like protein	Smp_003110.2;Smp_003110.1	27.2	RSSVPPRtPPPPQSQ	SSVPPRT*PPPPQSQPQNIQPNNVQYQK	3	1036.18	17828		46.6		4.289		0.2894		0.2847		1		3.14		Schistosoma mansoni
651	Smp_003110.2;Smp_003110.1	Smp_003110.2;Smp_003110.1	88; 88	Nadrin-like protein	Smp_003110.2;Smp_003110.1	27.2	RSSVPPRtPPPPQSQ	T*PPPPQSQPQNIQPNNVQYQK	3	828.395	17978	18100	46.96	47.55	3.968	3.685	1.3735	2.9026	0.1463	0.2642	1	1	2.77	2.88	Schistosoma mansoni
652	Smp_003110.2;Smp_003110.1	Smp_003110.2;Smp_003110.1	94; 94	Nadrin-like protein	Smp_003110.2;Smp_003110.1	27.2	RTPPPPQsQPQNIQP	SSVPPRTPPPPQS*QPQNIQPNNVQYQK	4	777.383	17241		45.18		3.04		1.1212		0.064		4		1.76		Schistosoma mansoni
653	Smp_003110.2;Smp_003110.1	Smp_003110.2;Smp_003110.1	94; 94	Nadrin-like protein	Smp_003110.2;Smp_003110.1	27.2	RTPPPPQsQPQNIQP	SSVPPRTPPPPQS*QPQNIQPNNVQYQK	4	777.383	21690		55.97		3.324		0.1503		0.0151		18		1.74		Schistosoma mansoni
654	Smp_003110.2;Smp_003110.1	Smp_003110.2;Smp_003110.1	94; 94	Nadrin-like protein	Smp_003110.2;Smp_003110.1	27.2	RTPPPPQsQPQNIQP	TPPPPQS*QPQNIQPNNVQYQK	3	828.395	18216	18295	47.53	48.04	2.538	3.08	-0.5769	3.6419	0.0311	0.0079	2	2	1.81	1.69	Schistosoma mansoni
655	Smp_003140.1;Smp_003140.2	Smp_003140.1;Smp_003140.2	155; 155	sorting nexin, putative	Smp_003140.1;Smp_003140.2	43.1	FLRSVSKsADETLWL	S*ADETLWLNNQR	2	763.835	30760		77.37		3.035		-0.7805		0.0819		25		1.1		Schistosoma mansoni
656	Smp_003230	Smp_003230	94	sh3 domain grb2-like protein B1 (endophilin B1)	Smp_003230	28.3	ANEQLGEsMDRISSL	LSANEQLGES*MDR	2	765.319	18759	18816	48.86	49.3	2.308	2.005	1.3817	1.0979	0.265	0.2243	1	2	1.43	1.2	Schistosoma mansoni
657	Smp_003230	Smp_003230	94	sh3 domain grb2-like protein B1 (endophilin B1)	Smp_003230	28.3	ANEQLGEsMDRISSL	LSANEQLGES*MDR	2	765.319	19019	18601	49.5	48.78	2.177	3.1	5.384	0.3647	0.2334	0.3759	4	1	1.01	2.22	Schistosoma mansoni
658	Smp_003230	Smp_003230	94	sh3 domain grb2-like protein B1 (endophilin B1)	Smp_003230	28.3	ANEQLGEsMDRISSL	LSANEQLGES*MDR	2	765.319	18543		48.33		2.977		0.548		0.2785		1		1.8		Schistosoma mansoni
659	Smp_003440	Smp_003440	516	stomatin-related	Smp_003440	63.6	NNNDDEDsNEYENEE	ADNQLQFLHNNNNDDEDS*NEYENEEKDDLYK	4	963.891		30699		77.89		4.647		-0.6388		0.3292		9		2	Schistosoma mansoni
660	Smp_003620	Smp_003620	20	septin, putative	Smp_003620	57.7	MEGSSGIsPSVDHKV	MEGSSGIS*PSVDHK	2	755.816		10632		29.05		2.739		0.634		0.2346		12		1.54	Schistosoma mansoni
661	Smp_003620	Smp_003620	66	septin, putative	Smp_003620	57.7	TYNNSSGsMSKALPT	FGPQNNTYNNSSGS*MSK	2	956.88	14864		39.4		3.024		0.664		0.2909		8		1.77		Schistosoma mansoni
662	Smp_003620	Smp_003620	66	septin, putative	Smp_003620	57.7	TYNNSSGsMSKALPT	FGPQNNTYNNSSGS*MSK	2	956.88	14885		39.46		2.447		0.5113		0.1004		49		0.85		Schistosoma mansoni
663	Smp_003670	Smp_003670	178, 180, 187	expressed protein	Smp_003670	29.8	SPFTICTyLSCEFAK;FTICTYLsCEFAKVT;SCEFAKVtSSSTTTT	GFHLIDSISPFTICTY*LS*CEFAKVT*SSSTTTTSPTTADP	4	1120.98		32045		81.18		3.588		-18.6026		0.6459		149		1.28	Schistosoma mansoni
664	Smp_003710	Smp_003710	13	tropomodulin, putative	Smp_003710	40.4	FFGKALTsYDDEDID	ALTS*YDDEDIDELLSK	2	953.914	46686	45875	115.93	116	3.702	4.471	0.7246	0.2857	0.3689	0.4019	1	1	2.36	2.86	Schistosoma mansoni
665	Smp_003710	Smp_003710	13	tropomodulin, putative	Smp_003710	40.4	FFGKALTsYDDEDID	ALTS*YDDEDIDELLSK	3	636.278	46742	45892	116.06	116.04	4.043	3.89	0.3375	-0.7289	0.1651	0.2595	2	3	1.75	2.01	Schistosoma mansoni
666	Smp_003710	Smp_003710	58	tropomodulin, putative	Smp_003710	40.4	CRDQTTKtPTGPFDR	DQTTKT*PTGPFDR	2	772.343	13961	13931	37.21	37.26	2.707	2.975	0.1823	-0.1316	0.1053	0.3183	24	1	0.93	1.81	Schistosoma mansoni
667	Smp_003710	Smp_003710	58	tropomodulin, putative	Smp_003710	40.4	CRDQTTKtPTGPFDR	T*PTGPFDR	2	485.705	15514	15632	40.97	41.47	1.843	1.899	0.0694	-0.2037	0.1019	0.0427	1	1	0.85	0.69	Schistosoma mansoni
668	Smp_003710	Smp_003710	58	tropomodulin, putative	Smp_003710	40.4	CRDQTTKtPTGPFDR	T*PTGPFDR	2	485.705	15269	15367	40.4	40.82	1.554	1.917	-0.2659	-0.4265	0.0986	0.1509	1	1	0.7	1.06	Schistosoma mansoni
669	Smp_003770	Smp_003770	10	histone h1/h5, putative	Smp_003770	20.4	VSGVSGGsLAAAPST	TVSGVSGGS*LAAAPSTAGVR	2	912.946	21882	21727	56.42	56.41	4.605	4.068	0.3966	0.3367	0.4115	0.3759	1	1	2.84	2.52	Schistosoma mansoni
670	Smp_003770	Smp_003770	10	histone h1/h5, putative	Smp_003770	20.4	VSGVSGGsLAAAPST	TVSGVSGGS*LAAAPSTAGVR	3	608.967		21730		56.41		3.546		0.0353		0.1149		1		1.34	Schistosoma mansoni
671	Smp_003770	Smp_003770	2	histone h1/h5, putative	Smp_003770	20.4	xxxxxxMtVSGVSGG	T*VSGVSGGSLAAAPSTAGVR	2	912.946		23418		60.46		4.074		0.317		0.4707		1		2.86	Schistosoma mansoni
672	Smp_003770	Smp_003770	2	histone h1/h5, putative	Smp_003770	20.4	xxxxxxMtVSGVSGG	T*VSGVSGGSLAAAPSTAGVR	3	608.967	23706	23435	60.75	60.5	3.551	2.743	-0.1477	0.2244	0.259	0.1238	2	22	1.81	1.04	Schistosoma mansoni
673	Smp_003770	Smp_003770	2	histone h1/h5, putative	Smp_003770	20.4	xxxxxxMtVSGVSGG	T*VSGVSGGSLAAAPSTAGVR	3	608.967	23570		60.43		2.886		-0.1008		0.2158		7		1.38		Schistosoma mansoni
674	Smp_003770	Smp_003770	4	histone h1/h5, putative	Smp_003770	20.4	xxxxMTVsGVSGGSL	TVS*GVSGGSLAAAPSTAGVR	2	912.946	23574		60.43		4.195		0.2511		0.5501		1		3.16		Schistosoma mansoni
675	Smp_003770	Smp_003770	4, 7	histone h1/h5, putative	Smp_003770	20.4	xxxxMTVsGVSGGSL;xMTVSGVsGGSLAAA	TVS*GVS*GGSLAAAPSTAGVR	2	952.929	25362	25225	64.64	64.8	3.145	3.313	-0.1182	1.2888	0.3475	0.3432	2	5	2.01	2.04	Schistosoma mansoni
676	Smp_003770	Smp_003770	4, 7, 10	histone h1/h5, putative	Smp_003770	20.4	xxxxMTVsGVSGGSL;xMTVSGVsGGSLAAA;VSGVSGGsLAAAPST	S*GVS*GGS*LAAAPSTAGVR	2	892.855	22673		58.31		2.707		2.2958		0.3212		17		1.66		Schistosoma mansoni
677	Smp_003770	Smp_003770	4, 7, 10	histone h1/h5, putative	Smp_003770	20.4	xxxxMTVsGVSGGSL;xMTVSGVsGGSLAAA;VSGVSGGsLAAAPST	TVS*GVS*GGS*LAAAPSTAGVR	2	992.913	24472	24304	62.54	62.58	2.924	2.91	0.9291	-1.0656	0.2935	0.351	4	1	1.71	1.89	Schistosoma mansoni
678	Smp_003770	Smp_003770	7, 10	histone h1/h5, putative	Smp_003770	20.4	xMTVSGVsGGSLAAA;VSGVSGGsLAAAPST	TVSGVS*GGS*LAAAPSTAGVR	2	952.929	23753	23561	60.86	60.8	3.214	2.936	0.085	0.5361	0.3083	0.1682	1	19	1.91	1.31	Schistosoma mansoni
679	Smp_003970	Smp_003970	112, 121	elongation factor -1 beta,delta, putative	Smp_003970	26.6	HDKVGEKsDAELDLF;AELDLFAsDSEEDRE	VGEKS*DAELDLFAS*DSEEDREAER	3	953.053		31462		79.71		3.012		0.2979		0.1944		15		1.12	Schistosoma mansoni
680	Smp_003970	Smp_003970	112, 121, 123	elongation factor -1 beta,delta, putative	Smp_003970	26.6	HDKVGEKsDAELDLF;AELDLFAsDSEEDRE;LDLFASDsEEDREAE	VGEKS*DAELDLFAS*DS*EEDREAER	3	979.709	35639	34344	89	86.92	3.143	3.658	0.8943	0.2822	0.1971	0.421	50	4	1.14	2.18	Schistosoma mansoni
681	Smp_003970	Smp_003970	112, 121, 123	elongation factor -1 beta,delta, putative	Smp_003970	26.6	HDKVGEKsDAELDLF;AELDLFAsDSEEDRE;LDLFASDsEEDREAE	VGEKS*DAELDLFAS*DS*EEDREAER	3	979.709	34735	34134	86.81	86.4	4.091	3.445	0.1586	0.2606	0.4152	0.2303	2	1	2.36	1.44	Schistosoma mansoni
682	Smp_003970	Smp_003970	112, 121, 123	elongation factor -1 beta,delta, putative	Smp_003970	26.6	HDKVGEKsDAELDLF;AELDLFAsDSEEDRE;LDLFASDsEEDREAE	VGEKS*DAELDLFAS*DS*EEDREAER	3	979.709	34274	33926	85.71	85.86	3.257	3.237	0.2661	0.484	0.1511	0.1524	348	327	0.83	0.79	Schistosoma mansoni
683	Smp_003970	Smp_003970	112, 121, 123	elongation factor -1 beta,delta, putative	Smp_003970	26.6	HDKVGEKsDAELDLF;AELDLFAsDSEEDRE;LDLFASDsEEDREAE	VGEKS*DAELDLFAS*DS*EEDREAER	3	979.709	34504	35335	86.26	89.35	3.58	4.032	0.1487	0.7232	0.3607	0.2945	1	4	1.97	1.87	Schistosoma mansoni
684	Smp_003970	Smp_003970	112, 121, 123	elongation factor -1 beta,delta, putative	Smp_003970	26.6	HDKVGEKsDAELDLF;AELDLFAsDSEEDRE;LDLFASDsEEDREAE	VGEKS*DAELDLFAS*DS*EEDREAER	3	979.709	38089		94.9		3.257		1.3484		0.2186		388		0.97		Schistosoma mansoni
685	Smp_003970	Smp_003970	112, 121, 123	elongation factor -1 beta,delta, putative	Smp_003970	26.6	HDKVGEKsDAELDLF;AELDLFAsDSEEDRE;LDLFASDsEEDREAE	VGEKS*DAELDLFAS*DS*EEDREAER	3	979.709	33860		84.72		3.497		1.3862		0.2323		175		1.28		Schistosoma mansoni
686	Smp_003970	Smp_003970	112, 123	elongation factor -1 beta,delta, putative	Smp_003970	26.6	HDKVGEKsDAELDLF;LDLFASDsEEDREAE	VGEKS*DAELDLFASDS*EEDREAER	3	953.053	31656		79.47		3.502		1.9015		0.3684		308		1.62		Schistosoma mansoni
687	Smp_003970	Smp_003970	112, 123	elongation factor -1 beta,delta, putative	Smp_003970	26.6	HDKVGEKsDAELDLF;LDLFASDsEEDREAE	VGEKS*DAELDLFASDS*EEDREAER	3	953.053	31678		79.52		2.883		1.42		0.1835		361		0.71		Schistosoma mansoni
688	Smp_003970	Smp_003970	121, 123	elongation factor -1 beta,delta, putative	Smp_003970	26.6	AELDLFAsDSEEDRE;LDLFASDsEEDREAE	SDAELDLFAS*DS*EEDREAER	2	1222.46	36154	35848	90.24	90.58	3.71	3.401	0.983	-0.4148	0.294	0.3869	1	1	2.06	2.25	Schistosoma mansoni
689	Smp_003970	Smp_003970	121, 123	elongation factor -1 beta,delta, putative	Smp_003970	26.6	AELDLFAsDSEEDRE;LDLFASDsEEDREAE	SDAELDLFAS*DS*EEDREAER	2	1222.46	36050	35762	90	90.37	3.526	3.344	0.9887	0.9273	0.4504	0.3883	1	1	2.53	2.22	Schistosoma mansoni
690	Smp_003970	Smp_003970	121, 123	elongation factor -1 beta,delta, putative	Smp_003970	26.6	AELDLFAsDSEEDRE;LDLFASDsEEDREAE	SDAELDLFAS*DS*EEDREAER	2	1222.46	35845	35728	89.5	90.29	2.953	2.433	2.3074	-0.4258	0.3682	0.221	1	1	1.93	1.28	Schistosoma mansoni
691	Smp_003970	Smp_003970	121, 123	elongation factor -1 beta,delta, putative	Smp_003970	26.6	AELDLFAsDSEEDRE;LDLFASDsEEDREAE	SDAELDLFAS*DS*EEDREAER	2	1222.46	35874	35533	89.57	89.82	3.024	3.809	1.4619	4.6111	0.3036	0.4644	1	1	1.79	2.45	Schistosoma mansoni
692	Smp_003970	Smp_003970	121, 123	elongation factor -1 beta,delta, putative	Smp_003970	26.6	AELDLFAsDSEEDRE;LDLFASDsEEDREAE	SDAELDLFAS*DS*EEDREAER	3	815.311	37342	38223	93.09	96.47	3.129	2.637	0.8995	0.0392	0.111	0.0909	1	1	1.14	0.88	Schistosoma mansoni
693	Smp_003970	Smp_003970	121, 123	elongation factor -1 beta,delta, putative	Smp_003970	26.6	AELDLFAsDSEEDRE;LDLFASDsEEDREAE	SDAELDLFAS*DS*EEDREAER	3	815.311	35826	37314	89.46	94.21	3.445	2.952	0.5738	-2.1365	0.2814	0.1735	2	140	1.88	1.04	Schistosoma mansoni
694	Smp_003970	Smp_003970	121, 123	elongation factor -1 beta,delta, putative	Smp_003970	26.6	AELDLFAsDSEEDRE;LDLFASDsEEDREAE	SDAELDLFAS*DS*EEDREAER	3	815.311	35932	35941	89.72	90.81	3.317	4.443	0.4085	0.0785	0.2975	0.4308	1	1	1.89	2.8	Schistosoma mansoni
695	Smp_003970	Smp_003970	121, 123	elongation factor -1 beta,delta, putative	Smp_003970	26.6	AELDLFAsDSEEDRE;LDLFASDsEEDREAE	SDAELDLFAS*DS*EEDREAER	3	815.311	36226	35502	90.42	89.75	3.687	3.768	-0.6823	0.6283	0.2281	0.271	1	1	1.76	1.95	Schistosoma mansoni
696	Smp_003970	Smp_003970	121, 123	elongation factor -1 beta,delta, putative	Smp_003970	26.6	AELDLFAsDSEEDRE;LDLFASDsEEDREAE	SDAELDLFAS*DS*EEDREAER	3	815.311	37086	35563	92.46	89.9	2.8	3.823	0.4562	0.3881	0.1081	0.2776	4	1	1.02	2.01	Schistosoma mansoni
697	Smp_003970	Smp_003970	121, 123	elongation factor -1 beta,delta, putative	Smp_003970	26.6	AELDLFAsDSEEDRE;LDLFASDsEEDREAE	SDAELDLFAS*DS*EEDREAER	3	815.311	36499	38133	91.08	96.24	2.896	2.427	0.2764	1.0626	0.055	0.0656	28	1	0.87	0.66	Schistosoma mansoni
698	Smp_003970	Smp_003970	121, 123	elongation factor -1 beta,delta, putative	Smp_003970	26.6	AELDLFAsDSEEDRE;LDLFASDsEEDREAE	SDAELDLFAS*DS*EEDREAER	3	815.311	37382	36890	93.18	93.17	3.136	3.036	0.9262	0.2452	0.139	0.1729	6	1	1.23	1.34	Schistosoma mansoni
699	Smp_003970	Smp_003970	121, 123	elongation factor -1 beta,delta, putative	Smp_003970	26.6	AELDLFAsDSEEDRE;LDLFASDsEEDREAE	SDAELDLFAS*DS*EEDREAER	3	815.311	37744	37878	94.06	95.59	3.042	2.574	-1.1865	0.5253	0.094	0.0278	2	11	1	0.62	Schistosoma mansoni
700	Smp_003970	Smp_003970	121, 123	elongation factor -1 beta,delta, putative	Smp_003970	26.6	AELDLFAsDSEEDRE;LDLFASDsEEDREAE	SDAELDLFAS*DS*EEDREAER	3	815.311	38754	35963	96.53	90.87	3.751	4.047	0.3226	0.1274	0.2501	0.3725	8	1	1.91	2.44	Schistosoma mansoni
701	Smp_003970	Smp_003970	121, 123	elongation factor -1 beta,delta, putative	Smp_003970	26.6	AELDLFAsDSEEDRE;LDLFASDsEEDREAE	SDAELDLFAS*DS*EEDREAER	3	815.311	36394	37364	90.82	94.33	3.542	2.859	-0.013	-0.7352	0.3359	0.1504	1	2	2.12	1.13	Schistosoma mansoni
702	Smp_003970	Smp_003970	121, 123	elongation factor -1 beta,delta, putative	Smp_003970	26.6	AELDLFAsDSEEDRE;LDLFASDsEEDREAE	SDAELDLFAS*DS*EEDREAER	3	815.311	38709	37628	96.41	94.97	2.485	2.773	0.4748	-0.0287	0.1043	0.077	3	10	0.88	0.87	Schistosoma mansoni
703	Smp_003970	Smp_003970	121, 123	elongation factor -1 beta,delta, putative	Smp_003970	26.6	AELDLFAsDSEEDRE;LDLFASDsEEDREAE	SDAELDLFAS*DS*EEDREAER	3	815.311	36645	36510	91.42	92.2	2.65	4.173	0.4213	0.6249	0.0156	0.3703	9	1	0.63	2.46	Schistosoma mansoni
704	Smp_003970	Smp_003970	121, 123	elongation factor -1 beta,delta, putative	Smp_003970	26.6	AELDLFAsDSEEDRE;LDLFASDsEEDREAE	SDAELDLFAS*DS*EEDREAER	3	815.311	36414	36467	90.87	92.09	3.441	3.159	0.091	0.5833	0.2145	0.1348	15	1	1.65	1.23	Schistosoma mansoni
705	Smp_003970	Smp_003970	121, 123	elongation factor -1 beta,delta, putative	Smp_003970	26.6	AELDLFAsDSEEDRE;LDLFASDsEEDREAE	SDAELDLFAS*DS*EEDREAER	3	815.311	36162	36067	90.27	91.12	3.515	3.772	-0.5182	0.3984	0.2092	0.3024	1	1	1.63	2.08	Schistosoma mansoni
706	Smp_003970	Smp_003970	121, 123	elongation factor -1 beta,delta, putative	Smp_003970	26.6	AELDLFAsDSEEDRE;LDLFASDsEEDREAE	SDAELDLFAS*DS*EEDREAER	3	815.311	35723	35709	89.2	90.25	3.126	3.596	0.6888	-0.188	0.2328	0.234	1	2	1.57	1.75	Schistosoma mansoni
707	Smp_003970	Smp_003970	121, 123	elongation factor -1 beta,delta, putative	Smp_003970	26.6	AELDLFAsDSEEDRE;LDLFASDsEEDREAE	SDAELDLFAS*DS*EEDREAER	3	815.311	37870	35835	94.37	90.55	3.155	3.909	-1.0276	-0.442	0.2273	0.2481	4	1	1.52	1.92	Schistosoma mansoni
708	Smp_003970	Smp_003970	121, 123	elongation factor -1 beta,delta, putative	Smp_003970	26.6	AELDLFAsDSEEDRE;LDLFASDsEEDREAE	SDAELDLFAS*DS*EEDREAER	3	815.311	38207	36277	95.2	91.62	3.333	3.089	1.5018	0.4906	0.3509	0.0822	3	3	2.02	1.02	Schistosoma mansoni
709	Smp_003970	Smp_003970	121, 123	elongation factor -1 beta,delta, putative	Smp_003970	26.6	AELDLFAsDSEEDRE;LDLFASDsEEDREAE	SDAELDLFAS*DS*EEDREAER	3	815.311	36834	37646	91.86	95.01	3.371	3.011	0.198	0.6621	0.1861	0.2984	1	2	1.54	1.74	Schistosoma mansoni
710	Smp_003970	Smp_003970	121, 123	elongation factor -1 beta,delta, putative	Smp_003970	26.6	AELDLFAsDSEEDRE;LDLFASDsEEDREAE	SDAELDLFAS*DS*EEDREAER	3	815.311	37722	35730	94.01	90.3	4.228	3.194	-1.0654	-0.2706	0.3981	0.1269	1	5	2.55	1.21	Schistosoma mansoni
711	Smp_003970	Smp_003970	121, 123	elongation factor -1 beta,delta, putative	Smp_003970	26.6	AELDLFAsDSEEDRE;LDLFASDsEEDREAE	SDAELDLFAS*DS*EEDREAER	3	815.311	37973	36255	94.62	91.57	2.929	2.619	0.6262	0.6158	0.2264	0.0971	1	6	1.47	0.87	Schistosoma mansoni
712	Smp_003970	Smp_003970	121, 123	elongation factor -1 beta,delta, putative	Smp_003970	26.6	AELDLFAsDSEEDRE;LDLFASDsEEDREAE	SDAELDLFAS*DS*EEDREAER	3	815.311	36880		91.96		3.047		0.4876		0.2349		33		1.54		Schistosoma mansoni
713	Smp_003970	Smp_003970	44	elongation factor -1 beta,delta, putative	Smp_003970	26.6	PETLKTGsLTQEIQK	TGS*LTQEIQK	2	592.782	15646		41.3		2.166		0.3358		0.0398		5		0.97		Schistosoma mansoni
714	Smp_003970	Smp_003970	58	elongation factor -1 beta,delta, putative	Smp_003970	26.6	KAREHIKtSLDRVAV	EHIKT*SLDR	2	589.782	6294		18.65		2.258		0.3588		0.0635		19		0.91		Schistosoma mansoni
715	Smp_003980	Smp_003980	364	family C2 unassigned peptidase (C02 family)	Smp_003980	81.7	GPESIAYsPGPANRR	LELCHLGPESIAYS*PGPANR	3	754.352	35427	34904	88.48	88.3	3.675	2.968	0.5879	0.559	0.2225	0.1337	1	108	1.69	1.03	Schistosoma mansoni
716	Smp_003980	Smp_003980	364	family C2 unassigned peptidase (C02 family)	Smp_003980	81.7	GPESIAYsPGPANRR	LELCHLGPESIAYS*PGPANR	3	754.352		35079		88.73		3.971		0.5868		0.2171		1		1.82	Schistosoma mansoni
717	Smp_003990	Smp_003990	80	triosephosphate isomerase, putative	Smp_003990	28.1	GAFTGEIsPAMIKDI	GAFTGEIS*PAMIK	2	701.328	35120	34872	87.74	88.22	3.259	1.936	1.2723	0.4755	0.3156	0.1522	3	1	1.99	0.96	Schistosoma mansoni
718	Smp_004020	Smp_004020	145	chromosome transmission fidelity factor, putative	Smp_004020	112.1	GIRGSHGsSPQTNVI	GSHGS*SPQTNVIVLESVK	2	959.967	27945		70.71		4.037		-1.5616		0.3918		1		2.44		Schistosoma mansoni
719	Smp_004020	Smp_004020	146	chromosome transmission fidelity factor, putative	Smp_004020	112.1	IRGSHGSsPQTNVIV	GSHGSS*PQTNVIVLESVK	3	640.314	27927	27755	70.67	70.84	3.487	3.153	1.0395	0.7697	0.187	0.0796	1	1	1.51	1.04	Schistosoma mansoni
720	Smp_004040	Smp_004040	34	transcriptional adaptor 2 (ada2)-related	Smp_004040	46.8	DCVQLCItCYCYGAE	IT*CYCYGAESGIHK	3	580.237	6490		19.12		2.863		4.0057		0.0625		2		0.7		Schistosoma mansoni
721	Smp_004120	Smp_004120	16	AMP deaminase, putative	Smp_004120	69.3	HIETLSDsPDRSHVN	GIMHIETLSDS*PDR	2	825.863	26651	26520	67.66	67.89	3.626	3.971	0.0474	-0.2143	0.2587	0.4041	1	1	2.08	2.69	Schistosoma mansoni
722	Smp_004120	Smp_004120	16	AMP deaminase, putative	Smp_004120	69.3	HIETLSDsPDRSHVN	GIMHIETLSDS*PDR	3	550.911	26638	26499	67.63	67.84	3.7	4.026	-0.0721	-0.0195	0.0616	0.217	12	7	1.35	2.01	Schistosoma mansoni
723	Smp_004120	Smp_004120	16	AMP deaminase, putative	Smp_004120	69.3	HIETLSDsPDRSHVN	KGIMHIETLSDS*PDR	3	593.61	21464	21394	55.42	55.6	2.74	3.776	0.4384	0.5433	0.0632	0.2755	3	4	0.77	1.9	Schistosoma mansoni
724	Smp_004120	Smp_004120	428, 438	AMP deaminase, putative	Smp_004120	69.3	APVLQYLyYIAQIGI;AQIGIAMsPLSNNSL	KAPVLQYLY*YIAQIGIAMS*	3	768.038		52873		135.07		3.173		4.3317		0.0625		37		0.57	Schistosoma mansoni
725	Smp_004120	Smp_004120	568, 569, 573	AMP deaminase, putative	Smp_004120	69.3	NSVLASRtSGSVSPG;SVLASRTsGSVSPGS;SRTSGSVsPGSNTVM	T*S*GSVS*PGSNTVMLSPK	2	944.864	26097		66.36		2.817		0.8528		0.4098		3		2.18		Schistosoma mansoni
726	Smp_004120	Smp_004120	568, 573, 582	AMP deaminase, putative	Smp_004120	69.3	NSVLASRtSGSVSPG;SRTSGSVsPGSNTVM;GSNTVMLsPKKTHTS	T*SGSVS*PGSNTVMLS*PK	2	944.864	24375		62.31		1.982		0.6162		0.1512		1		0.96		Schistosoma mansoni
727	Smp_004120	Smp_004120	573	AMP deaminase, putative	Smp_004120	69.3	SRTSGSVsPGSNTVM	TSGSVS*PGSNTVM#LSPK	2	872.895	17691		46.26		2.765		0.7669		0.2742		1		1.7		Schistosoma mansoni
728	Smp_004120	Smp_004120	573	AMP deaminase, putative	Smp_004120	69.3	SRTSGSVsPGSNTVM	TSGSVS*PGSNTVMLSPK	2	864.897	21845	21701	56.33	56.34	3.268	2.637	0.7055	0.6617	0.2919	0.1187	3	5	1.96	1.09	Schistosoma mansoni
729	Smp_004120	Smp_004120	573, 582	AMP deaminase, putative	Smp_004120	69.3	SRTSGSVsPGSNTVM;GSNTVMLsPKKTHTS	TSGSVS*PGSNTVMLS*PK	2	904.88	22686	22593	58.34	58.51	3.315	2.932	-0.6155	-0.278	0.357	0.238	1	1	2.19	1.63	Schistosoma mansoni
730	Smp_004120	Smp_004120	573, 582	AMP deaminase, putative	Smp_004120	69.3	SRTSGSVsPGSNTVM;GSNTVMLsPKKTHTS	TSGSVS*PGSNTVMLS*PK	2	904.88	22701	22527	58.38	58.34	2.9	3.02	-0.7482	-0.5132	0.2965	0.3588	1	1	1.8	2.07	Schistosoma mansoni
731	Smp_004120	Smp_004120	576, 582	AMP deaminase, putative	Smp_004120	69.3	SGSVSPGsNTVMLSP;GSNTVMLsPKKTHTS	TSGSVSPGS*NTVMLS*PK	3	603.589		22558		58.42		2.403		0.2334		0.1261		60		0.94	Schistosoma mansoni
732	Smp_004120	Smp_004120	582	AMP deaminase, putative	Smp_004120	69.3	GSNTVMLsPKKTHTS	TSGSVSPGSNTVMLS*PK	2	864.897	20924	20643	54.12	53.79	1.981	2.806	0.2569	0.52	0.156	0.3623	31	1	0.97	2.02	Schistosoma mansoni
733	Smp_004120	Smp_004120	582	AMP deaminase, putative	Smp_004120	69.3	GSNTVMLsPKKTHTS	TSGSVSPGSNTVMLS*PK	2	864.897	20708		53.59		2.932		0.5169		0.3606		2		2.08		Schistosoma mansoni
734	Smp_004170	Smp_004170	264	conserved hypothetical protein	Smp_004170	33.1	ANQCGSTsPTDKDKN	QTSGVANQCGSTS*PTDKDK	3	687.625		3854		12.4		2.422		-0.094		0.1345		1		0.73	Schistosoma mansoni
735	Smp_004190	Smp_004190	620	cationic amino acid transporter, putative	Smp_004190	71.4	ITVPKMGsFDEDITG	M#GS*FDEDITGSGFEPYENANTFQNYEHR	3	1117.78	41169	40539	102.33	102.32	4.106	5.308	0.9611	0.4802	0.3563	0.3704	1	1	2.19	2.79	Schistosoma mansoni
736	Smp_004190	Smp_004190	620	cationic amino acid transporter, putative	Smp_004190	71.4	ITVPKMGsFDEDITG	M#GS*FDEDITGSGFEPYENANTFQNYEHRLE	3	1198.49	45721	44793	113.51	113.19	4.274	4.989	0.1182	0.3261	0.313	0.4698	1	1	1.93	2.79	Schistosoma mansoni
737	Smp_004190	Smp_004190	620	cationic amino acid transporter, putative	Smp_004190	71.4	ITVPKMGsFDEDITG	M#GS*FDEDITGSGFEPYENANTFQNYEHRLE	3	1198.49	45629	44848	113.28	113.34	5.022	4.458	-0.2819	0.5055	0.4182	0.3845	1	1	2.57	2.27	Schistosoma mansoni
738	Smp_004190	Smp_004190	620	cationic amino acid transporter, putative	Smp_004190	71.4	ITVPKMGsFDEDITG	MGS*FDEDITGSGFEPYENANTFQNYEHR	3	1112.45	43282	42557	107.52	107.39	3.659	4.22	1.2701	2.1488	0.2591	0.3059	1	1	1.65	2.02	Schistosoma mansoni
739	Smp_004190	Smp_004190	620	cationic amino acid transporter, putative	Smp_004190	71.4	ITVPKMGsFDEDITG	MGS*FDEDITGSGFEPYENANTFQNYEHR	3	1112.45	43243	42577	107.42	107.44	3.996	4.168	0.4911	1.5275	0.2254	0.33	1	1	1.72	2.12	Schistosoma mansoni
740	Smp_004190	Smp_004190	620	cationic amino acid transporter, putative	Smp_004190	71.4	ITVPKMGsFDEDITG	MGS*FDEDITGSGFEPYENANTFQNYEHRLE	3	1193.16	47320	46424	117.52	117.38	4.482	3.826	0.0232	-0.4908	0.2957	0.3054	1	1	1.94	1.71	Schistosoma mansoni
741	Smp_004190	Smp_004190	620	cationic amino acid transporter, putative	Smp_004190	71.4	ITVPKMGsFDEDITG	MGS*FDEDITGSGFEPYENANTFQNYEHRLE	3	1193.16	47336		117.56		3.776		0.0232		0.2465		1		1.49		Schistosoma mansoni
742	Smp_004200.2;Smp_004200.1	Smp_004200.2;Smp_004200.1	149; 149	expressed protein	Smp_004200.2;Smp_004200.1	29	DCEFDELsNDDEEEE	PSLMYDCEFDELS*NDDEEEER	3	901.331	38907		96.89		3.901		1.9095		0.3757		1		2.2		Schistosoma mansoni
743	Smp_004480	Smp_004480	490	red protein (ik factor) (cytokine ik), putative	Smp_004480	66.9	SYDAMGDsDDEADFS	TQVTCYDECYPGFAESYDAM#GDS*DDEADFSK	3	1223.78	38105	37689	94.94	95.12	5.258	6.2	-0.5066	0.7915	0.5414	0.5304	1	1	3.22	3.63	Schistosoma mansoni
744	Smp_004480	Smp_004480	490	red protein (ik factor) (cytokine ik), putative	Smp_004480	66.9	SYDAMGDsDDEADFS	TQVTCYDECYPGFAESYDAM#GDS*DDEADFSK	3	1223.78	38149	37680	95.05	95.09	6.094	5.938	-0.0492	1.1143	0.5315	0.5569	1	1	3.56	3.59	Schistosoma mansoni
745	Smp_004480	Smp_004480	490	red protein (ik factor) (cytokine ik), putative	Smp_004480	66.9	SYDAMGDsDDEADFS	TQVTCYDECYPGFAESYDAM#GDS*DDEADFSK	3	1223.78		37760		95.29		5.412		0.7915		0.5617		1		3.41	Schistosoma mansoni
746	Smp_004480	Smp_004480	490	red protein (ik factor) (cytokine ik), putative	Smp_004480	66.9	SYDAMGDsDDEADFS	TQVTCYDECYPGFAESYDAMGDS*DDEADFSK	3	1218.45	41722	41137	103.66	103.81	6.534	5.074	0.743	-0.0639	0.5475	0.4711	1	1	3.78	2.98	Schistosoma mansoni
747	Smp_004480	Smp_004480	490	red protein (ik factor) (cytokine ik), putative	Smp_004480	66.9	SYDAMGDsDDEADFS	TQVTCYDECYPGFAESYDAMGDS*DDEADFSK	3	1218.45	41797	41169	103.85	103.89	5.32	5.369	0.743	-0.0639	0.452	0.5265	1	1	2.95	3.29	Schistosoma mansoni
748	Smp_004480	Smp_004480	490	red protein (ik factor) (cytokine ik), putative	Smp_004480	66.9	SYDAMGDsDDEADFS	TQVTCYDECYPGFAESYDAMGDS*DDEADFSK	3	1218.45	41729		103.69		5.961		0.743		0.4857		1		3.33		Schistosoma mansoni
749	Smp_004600	Smp_004600	202	chaperonin containing t-complex protein 1, delta subunit, tcpd, putative	Smp_004600	58	PAYPNSVsLDDIRVV	SVLSVIDPAYPNSVS*LDDIR	3	747.366	51989	50852	129.93	129.35	3.21	3.908	-0.2677	-0.151	0.2359	0.3612	18	1	1.54	2.32	Schistosoma mansoni
750	Smp_004600	Smp_004600	202	chaperonin containing t-complex protein 1, delta subunit, tcpd, putative	Smp_004600	58	PAYPNSVsLDDIRVV	SVLSVIDPAYPNSVS*LDDIR	3	747.366	51783	50664	129.36	128.83	3.67	3.563	0.3952	2.3523	0.384	0.2774	1	1	2.27	1.77	Schistosoma mansoni
751	Smp_004600	Smp_004600	202	chaperonin containing t-complex protein 1, delta subunit, tcpd, putative	Smp_004600	58	PAYPNSVsLDDIRVV	SVLSVIDPAYPNSVS*LDDIR	3	747.366	51603		128.85		3.768		0.7157		0.3245		1		2.09		Schistosoma mansoni
752	Smp_004600	Smp_004600	469	chaperonin containing t-complex protein 1, delta subunit, tcpd, putative	Smp_004600	58	LAENAGLsPVQTVTE	AFADAFEVIPYTLAENAGLS*PVQTVTELR	3	1068.2	62297	61264	159.81	159.66	3.222	3.252	-3.5025	-2.5587	0.2533	0.1085	7	2	1.23	0.85	Schistosoma mansoni
753	Smp_004780.1;Smp_004780.2;Smp_004780.3	Smp_004780.1;Smp_004780.2;Smp_004780.3	246; 246; 145	immunophilin, putative	Smp_004780.1;Smp_004780.2;Smp_004780.3	48.1	FEKTKHLsGISPFSE	HLS*GISPFSEQM#AYANVLK	3	730.01	40238	39637	100.09	100.04	4.285	3.959	0.7467	0.753	0.389	0.1847	1	4	2.56	1.73	Schistosoma mansoni
754	Smp_004780.1;Smp_004780.2;Smp_004780.3	Smp_004780.1;Smp_004780.2;Smp_004780.3	246; 246; 145	immunophilin, putative	Smp_004780.1;Smp_004780.2;Smp_004780.3	48.1	FEKTKHLsGISPFSE	HLS*GISPFSEQM#AYANVLK	3	730.01	40133		99.83		4.283		0.6622		0.3254		1		2.34		Schistosoma mansoni
755	Smp_004780.1;Smp_004780.2;Smp_004780.3	Smp_004780.1;Smp_004780.2;Smp_004780.3	246; 246; 145	immunophilin, putative	Smp_004780.1;Smp_004780.2;Smp_004780.3	48.1	FEKTKHLsGISPFSE	HLS*GISPFSEQMAY	2	823.85		41209		103.98		2.855		0.3229		0.3149		1		1.92	Schistosoma mansoni
756	Smp_004780.1;Smp_004780.2;Smp_004780.3	Smp_004780.1;Smp_004780.2;Smp_004780.3	246; 246; 145	immunophilin, putative	Smp_004780.1;Smp_004780.2;Smp_004780.3	48.1	FEKTKHLsGISPFSE	HLS*GISPFSEQMAYAN	2	916.39	39051	38613	97.23	97.45	2.712	2.412	1.8516	-0.4425	0.2715	0.2505	2	1	1.56	1.44	Schistosoma mansoni
757	Smp_004780.1;Smp_004780.2;Smp_004780.3	Smp_004780.1;Smp_004780.2;Smp_004780.3	246; 246; 145	immunophilin, putative	Smp_004780.1;Smp_004780.2;Smp_004780.3	48.1	FEKTKHLsGISPFSE	HLS*GISPFSEQMAYANVLK	2	1086.51	44829		111.3		4.669		-0.6258		0.4158		1		2.85		Schistosoma mansoni
758	Smp_004780.1;Smp_004780.2;Smp_004780.3	Smp_004780.1;Smp_004780.2;Smp_004780.3	246; 246; 145	immunophilin, putative	Smp_004780.1;Smp_004780.2;Smp_004780.3	48.1	FEKTKHLsGISPFSE	HLS*GISPFSEQMAYANVLK	2	1086.51	44892		111.45		3.748		1.1341		0.3468		1		2.23		Schistosoma mansoni
759	Smp_004780.1;Smp_004780.2;Smp_004780.3	Smp_004780.1;Smp_004780.2;Smp_004780.3	246; 246; 145	immunophilin, putative	Smp_004780.1;Smp_004780.2;Smp_004780.3	48.1	FEKTKHLsGISPFSE	HLS*GISPFSEQMAYANVLK	3	724.678	44760	43991	111.14	111.13	4.226	4.943	0.4971	0.6096	0.4495	0.4401	1	1	2.76	3.04	Schistosoma mansoni
760	Smp_004780.1;Smp_004780.2;Smp_004780.3	Smp_004780.1;Smp_004780.2;Smp_004780.3	276; 276; 175	immunophilin, putative	Smp_004780.1;Smp_004780.2;Smp_004780.3	48.1	LKDSKFDsAIELYKR	FDS*AIELYK	2	583.263	31689		79.54		1.783		0.4958		0.0588		2		0.66		Schistosoma mansoni
761	Smp_004910	Smp_004910	201	rab-2,4,14, putative	Smp_004910	24.8	KGSLTPGtGRNSVEL	GSLTPGT*GRNSVELGNSASTNGGTR	3	824.049	16809	16898	44.12	44.57	2.89	2.746	0.5113	0.6012	0.204	0.2583	4	1	1.03	1.18	Schistosoma mansoni
762	Smp_004910	Smp_004910	205	rab-2,4,14, putative	Smp_004910	24.8	TPGTGRNsVELGNSA	NS*VELGNSASTNGGTR	2	822.355	9887	10082	27.33	27.69	4.302	4.381	0.3417	0.2839	0.5381	0.5291	1	1	3.19	3.23	Schistosoma mansoni
763	Smp_005000	Smp_005000	177	expressed protein	Smp_005000	28.1	PKSKVTRsLSSGLSG	S*LSSGLSGGLLPPPPPPAVSR	3	689.361	41793	40938	103.84	103.32	3.111	2.796	-0.0559	0.5867	0.1467	0.1182	1	2	1.22	1	Schistosoma mansoni
764	Smp_005000	Smp_005000	177	expressed protein	Smp_005000	28.1	PKSKVTRsLSSGLSG	S*LSSGLSGGLLPPPPPPAVSR	3	689.361		40325		101.75		2.676		1.2576		0.2055		1		1.22	Schistosoma mansoni
765	Smp_005000	Smp_005000	179	expressed protein	Smp_005000	28.1	SKVTRSLsSGLSGGL	SLS*SGLSGGLLPPPPPPAVSR	2	1033.54	41300		102.65		2.615		2.7096		0.2133		1		1.17		Schistosoma mansoni
766	Smp_005000	Smp_005000	179	expressed protein	Smp_005000	28.1	SKVTRSLsSGLSGGL	SLS*SGLSGGLLPPPPPPAVSR	3	689.361	41994	40519	104.33	102.27	3.143	3.008	0.1159	0.2141	0.2335	0.1011	1	1	1.54	1.05	Schistosoma mansoni
767	Smp_005000	Smp_005000	179	expressed protein	Smp_005000	28.1	SKVTRSLsSGLSGGL	SLS*SGLSGGLLPPPPPPAVSR	3	689.361	41351	40729	102.78	102.8	3.927	3.25	0.5566	0.6566	0.1911	0.2391	1	1	1.7	1.61	Schistosoma mansoni
768	Smp_005000	Smp_005000	180	expressed protein	Smp_005000	28.1	KVTRSLSsGLSGGLL	SLSS*GLSGGLLPPPPPPAVSR	3	689.361		41597		104.94		2.981		-0.0773		0.2045		2		1.38	Schistosoma mansoni
769	Smp_005000	Smp_005000	183	expressed protein	Smp_005000	28.1	RSLSSGLsGGLLPPP	SLSSGLS*GGLLPPPPPPAVSR	3	689.361	41560		103.28		3.259		0.4161		0.2604		5		1.67		Schistosoma mansoni
770	Smp_005080.1;Smp_005080.2;Smp_005080.3	Smp_005080.1;Smp_005080.2;Smp_005080.3	83; 83; 83	nucleolar protein nol1/nop2, putative	Smp_005080.1;Smp_005080.2;Smp_005080.3	55.4	VDDFGRLsDLEDEDI	KVFEPSDSLLENDGDELMVDDFGRLS*DLEDEDIK	4	991.945		51565		131.36		3.456		-1.0645		0.161		1		0.66	Schistosoma mansoni
771	Smp_005180	Smp_005180	43	expressed protein	Smp_005180	57.8	YKPEGVIsCNTDSEP	FSQLDVNAPEFIPGQPFYYKPEGVIS*CNTDSEPSTETVK	4	1118.51	48644		120.95		4.399		0.0164		0.2978		8		1.86		Schistosoma mansoni
772	Smp_005180	Smp_005180	69	expressed protein	Smp_005180	57.8	EEETEVGsERDEDLP	LINVLEEETEVGS*ERDEDLPK	2	1247.58	37067	36708	92.42	92.72	2.378	2.625	1.6798	1.0897	0.1986	0.2371	23	1	0.89	1.18	Schistosoma mansoni
773	Smp_005180	Smp_005180	69	expressed protein	Smp_005180	57.8	EEETEVGsERDEDLP	LINVLEEETEVGS*ERDEDLPK	3	832.058	37004	37099	92.26	93.69	3.74	3.843	0.3124	1.0256	0.1998	0.2567	1	8	1.49	1.69	Schistosoma mansoni
774	Smp_005180	Smp_005180	69	expressed protein	Smp_005180	57.8	EEETEVGsERDEDLP	LINVLEEETEVGS*ERDEDLPK	3	832.058	37214	36845	92.78	93.06	4.628	3.641	0.3565	0.4802	0.3902	0.3011	1	1	2.51	1.8	Schistosoma mansoni
775	Smp_005180	Smp_005180	69	expressed protein	Smp_005180	57.8	EEETEVGsERDEDLP	LINVLEEETEVGS*ERDEDLPK	3	832.058	36999	36640	92.25	92.54	4.8	3.811	0.3048	0.4883	0.3143	0.2767	1	1	2.32	1.78	Schistosoma mansoni
776	Smp_005180	Smp_005180	69	expressed protein	Smp_005180	57.8	EEETEVGsERDEDLP	LINVLEEETEVGS*ERDEDLPK	4	624.295	37063	36698	92.4	92.69	3.904	4.446	0.5697	0.6486	0.2142	0.303	1	1	1.54	2.07	Schistosoma mansoni
777	Smp_005190.1;Smp_005190.2	Smp_005190.1;Smp_005190.2	125, 138, 141; 125, 138, 141	mitogen-activated protein kinase kinase kinase 3, mapkkk3, mekk3, putative	Smp_005190.1;Smp_005190.2	61.5	INGISAPsHENHVEE;EETSNDItLNYNIKI;SNDITLNyNIKIIRE	DKLFINGISAPS*HENHVEETSNDIT*LNY*NIK	4	938.913	25596		65.2		4.601		-4.9936		0.1339		147		0.88		Schistosoma mansoni
778	Smp_005210	Smp_005210	381	histone deacetylase 1,db_xref=PMID:18977200,with=UniProt:A5H658,evidence=traceable author statement	Smp_005210	52.5	FDDPEEGsGLGGTTL	AIMPNNEFFDDPEEGS*GLGGTTLR	3	883.051	45555	44720	113.1	113.01	3.285	3.223	1.4585	0.9278	0.126	0.0279	2	1	1.05	0.76	Schistosoma mansoni
779	Smp_005350	Smp_005350	144	calcium-binding protein, putative	Smp_005350	57.9	RFGEKLRsTSLPPLS	LRS*TSLPPLSLPINYFTSQK	3	781.41	51485	50478	128.52	128.3	4.013	3.545	0.2843	0.3909	0.3983	0.2485	2	4	2.46	1.74	Schistosoma mansoni
780	Smp_005350	Smp_005350	144	calcium-binding protein, putative	Smp_005350	57.9	RFGEKLRsTSLPPLS	LRS*TSLPPLSLPINYFTSQK	3	781.41	51556		128.72		3.89		0.8275		0.3162		4		2.09		Schistosoma mansoni
781	Smp_005350	Smp_005350	145	calcium-binding protein, putative	Smp_005350	57.9	FGEKLRStSLPPLSL	ST*SLPPLSLPINYFTSQK	3	691.682	54818		137.93		3.13		0.4926		0.2856		2		1.91		Schistosoma mansoni
782	Smp_005350	Smp_005350	146	calcium-binding protein, putative	Smp_005350	57.9	GEKLRSTsLPPLSLP	STS*LPPLSLPINYFTSQK	2	1037.02	55061	53831	138.63	137.82	2.621	2.47	0.3905	0.4476	0.2805	0.1922	1	1	1.75	1.39	Schistosoma mansoni
783	Smp_005350	Smp_005350	146	calcium-binding protein, putative	Smp_005350	57.9	GEKLRSTsLPPLSLP	STS*LPPLSLPINYFTSQK	2	1037.02		54021		138.37		2.299		0.2778		0.0211		6		0.73	Schistosoma mansoni
784	Smp_005350	Smp_005350	146	calcium-binding protein, putative	Smp_005350	57.9	GEKLRSTsLPPLSLP	STS*LPPLSLPINYFTSQK	3	691.682	54995	53933	138.45	138.12	2.921	3.269	0.4066	0.4039	0.2966	0.2712	1	1	1.87	1.94	Schistosoma mansoni
785	Smp_005350	Smp_005350	146	calcium-binding protein, putative	Smp_005350	57.9	GEKLRSTsLPPLSLP	STS*LPPLSLPINYFTSQK	3	691.682		53756		137.6		2.22		0.3774		0.1362		29		1.02	Schistosoma mansoni
786	Smp_005350	Smp_005350	159	calcium-binding protein, putative	Smp_005350	57.9	LPINYFTsQKSIIAN	STSLPPLSLPINYFTS*QK	3	691.682	53243	52161	133.44	133.03	2.493	2.026	0.3549	0.0216	0.2187	0.0379	22	6	1.41	0.61	Schistosoma mansoni
787	Smp_005350	Smp_005350	167	calcium-binding protein, putative	Smp_005350	57.9	QKSIIANtGHTSPSL	SIIANT*GHTSPSLVNQM#CHK	3	764.348	16436		43.2		3.125		3.0313		0.163		81		1.23		Schistosoma mansoni
788	Smp_005350	Smp_005350	167, 173	calcium-binding protein, putative	Smp_005350	57.9	QKSIIANtGHTSPSL;NTGHTSPsLVNQMCH	SIIANT*GHTSPS*LVNQMCHK	3	785.672	25453		64.86		2.64		-0.5201		0.1965		12		1.33		Schistosoma mansoni
789	Smp_005350	Smp_005350	171	calcium-binding protein, putative	Smp_005350	57.9	IANTGHTsPSLVNQM	SIIANTGHTS*PSLVNQMCHK	3	759.017	23411	23076	60.05	59.65	3.435	3.985	0.4157	0.1777	0.2678	0.19	11	2	1.93	1.92	Schistosoma mansoni
790	Smp_005350	Smp_005350	171	calcium-binding protein, putative	Smp_005350	57.9	IANTGHTsPSLVNQM	SIIANTGHTS*PSLVNQMCHK	3	759.017	23185	23304	59.51	60.19	3.479	3.136	0.3037	0.2414	0.3408	0.2401	6	2	2.22	1.75	Schistosoma mansoni
791	Smp_005350	Smp_005350	171, 173	calcium-binding protein, putative	Smp_005350	57.9	IANTGHTsPSLVNQM;NTGHTSPsLVNQMCH	SIIANTGHTS*PS*LVNQMCHK	3	785.672	25435		64.82		2.669		-0.5201		0.2187		14		1.42		Schistosoma mansoni
792	Smp_005350	Smp_005350	184	calcium-binding protein, putative	Smp_005350	57.9	QMCHKFSsTSACQHS	FSS*TSACQHSGADWEDCR	3	727.598	17356	17388	45.45	45.77	2.419	2.251	0.753	0.167	0.1248	0.0661	2	1	1.05	0.82	Schistosoma mansoni
793	Smp_005350	Smp_005350	24	calcium-binding protein, putative	Smp_005350	57.9	KQPVSYFtPNSQNFQ	QPVSYFT*PNSQNFQR	2	946.92	28680		72.45		2.283		0.8633		0.1881		9		1.32		Schistosoma mansoni
794	Smp_005350	Smp_005350	256, 263	calcium-binding protein, putative	Smp_005350	57.9	LLPLPIRtPSIHLES;TPSIHLEsKKLNKTS	YLLPLPIRT*PSIHLES*K	3	713.034	47739		118.61		2.085		0.306		0.2327		18		1.14		Schistosoma mansoni
795	Smp_005350	Smp_005350	258	calcium-binding protein, putative	Smp_005350	57.9	PLPIRTPsIHLESKK	TPS*IHLESK	2	546.26	14894	14927	39.48	39.73	1.966	1.926	-0.3101	0.2511	0.1507	0.1579	14	1	1.18	1.23	Schistosoma mansoni
796	Smp_005350	Smp_005350	36	calcium-binding protein, putative	Smp_005350	57.9	NFQRQWKsHQNLHES	S*HQNLHESR	2	594.251	1765	2042	8.05	8.1	2.135	2.63	0.0174	0.129	0.263	0.2434	1	1	1.67	1.81	Schistosoma mansoni
797	Smp_005350	Smp_005350	383	calcium-binding protein, putative	Smp_005350	57.9	KRGQEKIsTTDLGPA	GQEKIS*TTDLGPAFR	2	850.406	27480	27316	69.61	69.78	3.483	3.605	5.3928	0.6725	0.3225	0.2836	2	1	1.82	2.02	Schistosoma mansoni
798	Smp_005350	Smp_005350	383	calcium-binding protein, putative	Smp_005350	57.9	KRGQEKIsTTDLGPA	GQEKIS*TTDLGPAFR	3	567.273	27450		69.54		3.573		0.1882		0.1285		1		1.44		Schistosoma mansoni
799	Smp_005350	Smp_005350	383	calcium-binding protein, putative	Smp_005350	57.9	KRGQEKIsTTDLGPA	IS*TTDLGPAFR	2	629.297	31335	31368	78.72	79.48	2.077	2.114	0.263	0.1032	0.2383	0.2762	1	4	1.53	1.67	Schistosoma mansoni
800	Smp_005350	Smp_005350	383	calcium-binding protein, putative	Smp_005350	57.9	KRGQEKIsTTDLGPA	IS*TTDLGPAFR	2	629.297	31555	31140	79.22	78.92	2.248	2.553	0.339	0.1245	0.38	0.3324	1	1	2.09	2.05	Schistosoma mansoni
801	Smp_005350	Smp_005350	384	calcium-binding protein, putative	Smp_005350	57.9	RGQEKIStTDLGPAF	GQEKIST*TDLGPAFR	3	567.273	27675	27277	70.07	69.69	4.54	3.53	-0.2722	0.2281	0.2205	0.1593	2	2	2.13	1.53	Schistosoma mansoni
802	Smp_005350	Smp_005350	385	calcium-binding protein, putative	Smp_005350	57.9	GQEKISTtDLGPAFR	GQEKISTT*DLGPAFR	3	567.273		27503		70.23		4.188		-0.2226		0.2629		1		2.13	Schistosoma mansoni
803	Smp_005350	Smp_005350	472	calcium-binding protein, putative	Smp_005350	57.9	KGLGDDLtEEEIDDM	GLGDDLT*EEEIDDM#IR	2	958.895	34643	34019	86.59	86.1	3.758	3.618	-0.9212	1.0474	0.3907	0.3599	1	1	2.58	2.44	Schistosoma mansoni
804	Smp_005350	Smp_005350	472	calcium-binding protein, putative	Smp_005350	57.9	KGLGDDLtEEEIDDM	GLGDDLT*EEEIDDM#IR	2	958.895	34370	34327	85.94	86.88	3.738	4.145	0.1776	-0.9515	0.3765	0.3547	1	2	2.59	2.62	Schistosoma mansoni
805	Smp_005350	Smp_005350	472	calcium-binding protein, putative	Smp_005350	57.9	KGLGDDLtEEEIDDM	GLGDDLT*EEEIDDM#IR	3	639.599	34645	34319	86.6	86.85	3.915	3.315	0.6682	-0.4677	0.2592	0.1304	3	1	2.17	1.47	Schistosoma mansoni
806	Smp_005350	Smp_005350	472	calcium-binding protein, putative	Smp_005350	57.9	KGLGDDLtEEEIDDM	GLGDDLT*EEEIDDMIR	2	950.898	44563	43818	110.66	110.69	4.566	4.552	0.9102	0.7468	0.34	0.3865	1	1	2.76	2.93	Schistosoma mansoni
807	Smp_005350	Smp_005350	472	calcium-binding protein, putative	Smp_005350	57.9	KGLGDDLtEEEIDDM	GLGDDLT*EEEIDDMIR	3	634.268	44584	43848	110.71	110.76	3.912	3.614	0.9428	0.4802	0.3437	0.3238	1	1	2.45	2.29	Schistosoma mansoni
808	Smp_005350	Smp_005350	51	calcium-binding protein, putative	Smp_005350	57.9	RLLNRHVsDQYITIP	HVS*DQYITIPTTR	2	805.882		25747		66.05		2.116		0.0706		0.1854		2		1.32	Schistosoma mansoni
809	Smp_005570	Smp_005570	821	expressed protein	Smp_005570	95.7	PLVVDNNsDDEAFWD	QIWPLVVDNNS*DDEAFWDDKDLIAEYNR	3	1154.18		54946		141.06		3.153		4.3566		0.1261		1		0.59	Schistosoma mansoni
810	Smp_005720	Smp_005720	286, 293	aquaporin-3, putative	Smp_005720	33.9	LDRKSISsSPAQTTT;SSPAQTTtPSGEQRF	SISS*SPAQTTT*PSGEQR	3	631.926	8117	8384	23.07	23.5	4.185	4.08	-0.2352	-0.2602	0.236	0.2382	2	1	2.09	2.1	Schistosoma mansoni
811	Smp_005720	Smp_005720	287	aquaporin-3, putative	Smp_005720	33.9	DRKSISSsPAQTTTP	SISSS*PAQTTTPSGEQR	2	907.402	8481	8933	23.94	24.85	4.025	4.291	0.4135	0.2368	0.4695	0.4029	1	1	2.91	2.84	Schistosoma mansoni
812	Smp_005720	Smp_005720	287	aquaporin-3, putative	Smp_005720	33.9	DRKSISSsPAQTTTP	SISSS*PAQTTTPSGEQR	2	907.402		8721		24.32		3.908		0.3369		0.4603		1		2.88	Schistosoma mansoni
813	Smp_005720	Smp_005720	287	aquaporin-3, putative	Smp_005720	33.9	DRKSISSsPAQTTTP	SISSS*PAQTTTPSGEQR	3	605.27	8557	8801	24.13	24.52	3.464	3.067	0.1277	0.2375	0.2335	0.1963	6	2	1.81	1.57	Schistosoma mansoni
814	Smp_005720	Smp_005720	287, 293	aquaporin-3, putative	Smp_005720	33.9	DRKSISSsPAQTTTP;SSPAQTTtPSGEQRF	SISSS*PAQTTT*PSGEQR	2	947.385	8288	8369	23.49	23.46	3.771	3.39	0.4609	0.1412	0.165	0.1767	1	1	1.74	1.68	Schistosoma mansoni
815	Smp_005720	Smp_005720	287, 293	aquaporin-3, putative	Smp_005720	33.9	DRKSISSsPAQTTTP;SSPAQTTtPSGEQRF	SISSS*PAQTTT*PSGEQR	2	947.385	8088		23		3.586		0.2846		0.1838		1		1.75		Schistosoma mansoni
816	Smp_005720	Smp_005720	287, 293, 295	aquaporin-3, putative	Smp_005720	33.9	DRKSISSsPAQTTTP;SSPAQTTtPSGEQRF;PAQTTTPsGEQRFDL	SISSS*PAQTTT*PS*GEQR	2	987.368	8002	8246	22.8	23.15	3.653	4.03	0.1761	-0.0987	0.1094	0.2038	1	1	1.52	2.02	Schistosoma mansoni
817	Smp_005720	Smp_005720	287, 293, 295	aquaporin-3, putative	Smp_005720	33.9	DRKSISSsPAQTTTP;SSPAQTTtPSGEQRF;PAQTTTPsGEQRFDL	SISSS*PAQTTT*PS*GEQR	3	658.581		8163		22.95		2.402		-0.0527		0.2325		1		1.41	Schistosoma mansoni
818	Smp_005720	Smp_005720	287, 295	aquaporin-3, putative	Smp_005720	33.9	DRKSISSsPAQTTTP;PAQTTTPsGEQRFDL	SISSS*PAQTTTPS*GEQR	2	947.385	9069		25.33		3.306		0.0879		0.2426		1		1.83		Schistosoma mansoni
819	Smp_005720	Smp_005720	292, 295	aquaporin-3, putative	Smp_005720	33.9	SSSPAQTtTPSGEQR;PAQTTTPsGEQRFDL	SISSSPAQTT*TPS*GEQR	2	947.385		8692		24.24		3.794		0.0062		0.3302		2		2.37	Schistosoma mansoni
820	Smp_005720	Smp_005720	293	aquaporin-3, putative	Smp_005720	33.9	SSPAQTTtPSGEQRF	SISSSPAQTTT*PSGEQR	2	907.402	7982	8456	22.75	23.67	4.361	3.809	0.4031	0.3802	0.4687	0.4923	1	1	3.04	2.95	Schistosoma mansoni
821	Smp_005720	Smp_005720	293	aquaporin-3, putative	Smp_005720	33.9	SSPAQTTtPSGEQRF	SISSSPAQTTT*PSGEQR	2	907.402		8248		23.15		4.2		0.3405		0.4643		1		3.01	Schistosoma mansoni
822	Smp_005720	Smp_005720	293	aquaporin-3, putative	Smp_005720	33.9	SSPAQTTtPSGEQRF	SISSSPAQTTT*PSGEQR	3	605.27	8015	8261	22.83	23.19	3.902	3.445	0.2874	0.3232	0.3067	0.3213	1	1	2.24	2.15	Schistosoma mansoni
823	Smp_005720	Smp_005720	293, 295	aquaporin-3, putative	Smp_005720	33.9	SSPAQTTtPSGEQRF;PAQTTTPsGEQRFDL	SISSSPAQTTT*PS*GEQR	2	947.385	8521		24.04		3.382		0.4878		0.4135		2		2.45		Schistosoma mansoni
824	Smp_005720	Smp_005720	304	aquaporin-3, putative	Smp_005720	33.9	EQRFDLDsPGKSGSH	FDLDS*PGK	2	479.7	18925	18958	49.28	49.65	2.319	2.116	-0.0419	-0.0714	0.0544	0.0244	2	2	0.95	0.79	Schistosoma mansoni
825	Smp_005720	Smp_005720	304	aquaporin-3, putative	Smp_005720	33.9	EQRFDLDsPGKSGSH	FDLDS*PGK	2	479.7	19151	19166	49.82	50.15	2.376	2.258	-0.0686	-0.0603	0.1437	0.1808	2	5	1.28	1.39	Schistosoma mansoni
826	Smp_005720	Smp_005720	304	aquaporin-3, putative	Smp_005720	33.9	EQRFDLDsPGKSGSH	FDLDS*PGKSGSHLLTR	3	603.956	25913	25849	65.93	66.3	3.238	2.243	0.1736	0.0742	0.192	0.2241	4	34	1.41	1.12	Schistosoma mansoni
827	Smp_005720	Smp_005720	310	aquaporin-3, putative	Smp_005720	33.9	DSPGKSGsHLLTRGL	SGS*HLLTR	2	475.726	7653	7962	21.97	22.46	2.032	1.393	-0.1152	-0.1765	0.2754	0.2591	75	29	1.54	1.28	Schistosoma mansoni
828	Smp_005720	Smp_005720	310	aquaporin-3, putative	Smp_005720	33.9	DSPGKSGsHLLTRGL	SGS*HLLTR	3	317.487		7971		22.48		2.14		0.0681		0.079		34		0.91	Schistosoma mansoni
829	Smp_005740;Smp_125220	Smp_005740;Smp_125220	303; 70	aquaporin-3, putative	Smp_005740;Smp_125220	32.9	KKLVAYSsPxxxxxx	KLVAYSS*P	2	472.728	16337	16438	42.97	43.45	2.431	2.348	-0.0259	0.1073	0.3549	0.3852	1	1	1.77	1.86	Schistosoma mansoni
830	Smp_005740;Smp_125220	Smp_005740;Smp_125220	303; 70	aquaporin-3, putative	Smp_005740;Smp_125220	32.9	KKLVAYSsPxxxxxx	KLVAYSS*P	2	472.728	16140	16236	42.49	42.95	2.168	2.016	-0.0792	-0.2084	0.3307	0.1026	2	1	1.58	0.72	Schistosoma mansoni
831	Smp_005740;Smp_125220	Smp_005740;Smp_125220	303; 70	aquaporin-3, putative	Smp_005740;Smp_125220	32.9	KKLVAYSsPxxxxxx	LVAYSS*P	2	408.681	16790		44.07		1.793		-0.2224		0.0507		2		0.64		Schistosoma mansoni
832	Smp_005860.1;Smp_005860.2;Smp_005860.3;Smp_005860.4;Smp_005860.5	Smp_005860.1;Smp_005860.2;Smp_005860.3;Smp_005860.4;Smp_005860.5	119; 48; 74; 74; 48	expressed protein	Smp_005860.1;Smp_005860.2;Smp_005860.3;Smp_005860.4;Smp_005860.5	46.6	SRRRPRRsEDPERDD	RS*EDPERDDEEDENM#IDFR	3	831.655	18820		49.02		2.61		0.4395		0.1867		1		0.9		Schistosoma mansoni
833	Smp_005860.1;Smp_005860.2;Smp_005860.3;Smp_005860.4;Smp_005860.5	Smp_005860.1;Smp_005860.2;Smp_005860.3;Smp_005860.4;Smp_005860.5	119; 48; 74; 74; 48	expressed protein	Smp_005860.1;Smp_005860.2;Smp_005860.3;Smp_005860.4;Smp_005860.5	46.6	SRRRPRRsEDPERDD	RS*EDPERDDEEDENMIDFR	2	1238.98	25717		65.47		2.568		0.0832		0.2415		1		1.14		Schistosoma mansoni
834	Smp_005860.1;Smp_005860.2;Smp_005860.3;Smp_005860.4;Smp_005860.5	Smp_005860.1;Smp_005860.2;Smp_005860.3;Smp_005860.4;Smp_005860.5	119; 48; 74; 74; 48	expressed protein	Smp_005860.1;Smp_005860.2;Smp_005860.3;Smp_005860.4;Smp_005860.5	46.6	SRRRPRRsEDPERDD	RS*EDPERDDEEDENMIDFR	3	826.323	25765	25434	65.59	65.31	2.524	3.077	0.0579	0.2118	0.1949	0.2677	1	1	0.9	1.39	Schistosoma mansoni
835	Smp_005860.1;Smp_005860.2;Smp_005860.3;Smp_005860.4;Smp_005860.5	Smp_005860.1;Smp_005860.2;Smp_005860.3;Smp_005860.4;Smp_005860.5	119; 48; 74; 74; 48	expressed protein	Smp_005860.1;Smp_005860.2;Smp_005860.3;Smp_005860.4;Smp_005860.5	46.6	SRRRPRRsEDPERDD	RS*EDPERDDEEDENMIDFR	3	826.323		25654		65.84		3.15		0.216		0.3445		1		1.69	Schistosoma mansoni
836	Smp_005860.1;Smp_005860.2;Smp_005860.3;Smp_005860.4;Smp_005860.5	Smp_005860.1;Smp_005860.2;Smp_005860.3;Smp_005860.4;Smp_005860.5	119; 48; 74; 74; 48	expressed protein	Smp_005860.1;Smp_005860.2;Smp_005860.3;Smp_005860.4;Smp_005860.5	46.6	SRRRPRRsEDPERDD	RS*EDPERDDEEDENMIDFR	4	619.994	25638	25528	65.29	65.53	3.37	2.887	0.0679	0.173	0.1979	0.1476	1	1	1.2	0.84	Schistosoma mansoni
837	Smp_005860.1;Smp_005860.2;Smp_005860.3;Smp_005860.4;Smp_005860.5	Smp_005860.1;Smp_005860.2;Smp_005860.3;Smp_005860.4;Smp_005860.5	307; 236; 262; 262; 236	expressed protein	Smp_005860.1;Smp_005860.2;Smp_005860.3;Smp_005860.4;Smp_005860.5	46.6	GRGRGPRsGGGMMGG	S*GGGMMGGNAPLAQGQR	3	556.904	20280	20203	52.55	52.68	3.557	3.045	-0.297	1.0142	0.1545	0.1782	17	4	1.55	1.43	Schistosoma mansoni
838	Smp_005860.1;Smp_005860.2;Smp_005860.3;Smp_005860.4;Smp_005860.5	Smp_005860.1;Smp_005860.2;Smp_005860.3;Smp_005860.4;Smp_005860.5	434; 363; 389; 389; 363	expressed protein	Smp_005860.1;Smp_005860.2;Smp_005860.3;Smp_005860.4;Smp_005860.5	46.6	GTYGGYGsMGSGEHV	GGTYGGYGS*MGSGEHVGGK	2	919.364	15997		42.14		2.903		0.0465		0.2648		19		1.7		Schistosoma mansoni
839	Smp_005860.1;Smp_005860.2;Smp_005860.3;Smp_005860.4;Smp_005860.5	Smp_005860.1;Smp_005860.2;Smp_005860.3;Smp_005860.4;Smp_005860.5	437; 366; 392; 392; 366	expressed protein	Smp_005860.1;Smp_005860.2;Smp_005860.3;Smp_005860.4;Smp_005860.5	46.6	GGYGSMGsGEHVGGK	GGTYGGYGSMGS*GEHVGGK	2	919.364		16129		42.7		2.786		0.3134		0.2157		8		1.51	Schistosoma mansoni
840	Smp_005860.1;Smp_005860.2;Smp_005860.3;Smp_005860.4;Smp_005860.5	Smp_005860.1;Smp_005860.2;Smp_005860.3;Smp_005860.4;Smp_005860.5	453; 382; 408; 408; 382	expressed protein	Smp_005860.1;Smp_005860.2;Smp_005860.3;Smp_005860.4;Smp_005860.5	46.6	SQWYGGWsxxxxxxx	ASQWYGGWS*	2	561.208	38446		95.77		2.928		-0.7136		0.3067		1		2.02		Schistosoma mansoni
841	Smp_005860.1;Smp_187000	Smp_005860.1;Smp_187000	20; 21	expressed protein	Smp_005860.1;Smp_187000	46.6	PPSKFQRsSVDLTNV	S*SVDLTNVSIR	2	635.806	27653		70.02		2.776		0.2151		0.4404		1		2.45		Schistosoma mansoni
842	Smp_005860.1;Smp_187000	Smp_005860.1;Smp_187000	20; 21	expressed protein	Smp_005860.1;Smp_187000	46.6	PPSKFQRsSVDLTNV	S*SVDLTNVSIR	3	424.206		27342		69.84		2.77		0.0602		0.1744		29		1.44	Schistosoma mansoni
843	Smp_005860.1;Smp_187000	Smp_005860.1;Smp_187000	21; 22	expressed protein	Smp_005860.1;Smp_187000	46.6	PSKFQRSsVDLTNVS	SS*VDLTNVSIR	2	635.806	27037	27482	68.58	70.18	2.304	2.722	0.3037	0.3186	0.4102	0.3399	3	1	2.14	2.08	Schistosoma mansoni
844	Smp_005860.1;Smp_187000	Smp_005860.1;Smp_187000	21; 22	expressed protein	Smp_005860.1;Smp_187000	46.6	PSKFQRSsVDLTNVS	SS*VDLTNVSIR	2	635.806	27423	27250	69.48	69.63	2.595	3.015	0.1536	0.1636	0.3392	0.299	1	1	2.02	2.06	Schistosoma mansoni
845	Smp_005860.1;Smp_187000	Smp_005860.1;Smp_187000	21; 22	expressed protein	Smp_005860.1;Smp_187000	46.6	PSKFQRSsVDLTNVS	SS*VDLTNVSIR	2	635.806		26857		68.69		2.09		-0.0285		0.1915		2		1.29	Schistosoma mansoni
846	Smp_005860.1;Smp_187000	Smp_005860.1;Smp_187000	25; 26	expressed protein	Smp_005860.1;Smp_187000	46.6	QRSSVDLtNVSIRFL	SSVDLT*NVSIR	3	424.206	27500		69.66		2.218		0.1421		0.0712		131		0.77		Schistosoma mansoni
847	Smp_005860.1;Smp_187000	Smp_005860.1;Smp_187000	6; 7	expressed protein	Smp_005860.1;Smp_187000	46.6	xxMKRDNsGNNQDGP	DNS*GNNQDGPPSK	2	705.27	2258	2578	9.13	9.32	3.981	3.929	1.5529	0.1844	0.2877	0.2918	1	1	2.28	2.37	Schistosoma mansoni
848	Smp_005860.1;Smp_187000	Smp_005860.1;Smp_187000	6; 7	expressed protein	Smp_005860.1;Smp_187000	46.6	xxMKRDNsGNNQDGP	RDNS*GNNQDGPPSK	2	783.321		2205		8.46		3.009		-0.4675		0.3723		1		2.02	Schistosoma mansoni
849	Smp_005880	Smp_005880	289	phosphoenolpyruvate carboxykinase, putative	Smp_005880	70.3	FIAAAFPsACGKTNM	FIAAAFPS*ACGK	2	660.296	28854	28668	72.87	73.03	2.99	2.512	-0.0715	-0.0099	0.3837	0.2405	1	3	2.18	1.52	Schistosoma mansoni
850	Smp_005900	Smp_005900	136	bcl2-associated athanogene, putative	Smp_005900	34.4	YEQKPNNsPATQSSD	NYEQKPNNS*PATQSSDSYK	3	746.65	7389	7824	21.3	22.12	3.37	2.962	0.2105	0.4155	0.2435	0.0697	2	4	1.74	0.99	Schistosoma mansoni
851	Smp_005900	Smp_005900	54	bcl2-associated athanogene, putative	Smp_005900	34.4	QNLQSVPsYSSESLN	TQSNTIQNLQSVPS*YSSESLNNR	3	883.071	29650		74.75		3.5		0.0867		0.2388		8		1.69		Schistosoma mansoni
852	Smp_005900	Smp_005900	54, 57	bcl2-associated athanogene, putative	Smp_005900	34.4	QNLQSVPsYSSESLN;QSVPSYSsESLNNRR	TQSNTIQNLQSVPS*YSS*ESLNNR	3	909.727		30005		76.23		3.904		1.5305		0.0757		5		1.25	Schistosoma mansoni
853	Smp_005900	Smp_005900	56	bcl2-associated athanogene, putative	Smp_005900	34.4	LQSVPSYsSESLNNR	TQSNTIQNLQSVPSYS*SESLNNR	3	883.071		29497		75		3.96		0.4095		0.3212		4		2.2	Schistosoma mansoni
854	Smp_005900	Smp_005900	56	bcl2-associated athanogene, putative	Smp_005900	34.4	LQSVPSYsSESLNNR	TQSNTIQNLQSVPSYS*SESLNNRR	3	935.105		26599		68.08		3.921		0.4513		0.274		11		1.8	Schistosoma mansoni
855	Smp_005900	Smp_005900	56, 57	bcl2-associated athanogene, putative	Smp_005900	34.4	LQSVPSYsSESLNNR;QSVPSYSsESLNNRR	TQSNTIQNLQSVPSYS*S*ESLNNR	3	909.727	30091	29967	75.79	76.14	3.685	3.257	0.0948	1.0404	0.0892	0.4419	10	124	1.24	2.19	Schistosoma mansoni
856	Smp_005900	Smp_005900	56, 57	bcl2-associated athanogene, putative	Smp_005900	34.4	LQSVPSYsSESLNNR;QSVPSYSsESLNNRR	TQSNTIQNLQSVPSYS*S*ESLNNRR	3	961.76		27279		69.7		3.599		0.3693		0.212		1		1.47	Schistosoma mansoni
857	Smp_005900	Smp_005900	56, 57	bcl2-associated athanogene, putative	Smp_005900	34.4	LQSVPSYsSESLNNR;QSVPSYSsESLNNRR	TQSNTIQNLQSVPSYS*S*ESLNNRR	4	721.572		27300		69.75		3.331		1.2725		0.2485		59		1.32	Schistosoma mansoni
858	Smp_005900	Smp_005900	56, 59	bcl2-associated athanogene, putative	Smp_005900	34.4	LQSVPSYsSESLNNR;VPSYSSEsLNNRRQY	TQSNTIQNLQSVPSYS*SES*LNNRR	4	721.572	27492		69.64		3.298		0.518		0.157		7		1.05		Schistosoma mansoni
859	Smp_005900	Smp_005900	57, 59	bcl2-associated athanogene, putative	Smp_005900	34.4	QSVPSYSsESLNNRR;VPSYSSEsLNNRRQY	TQSNTIQNLQSVPSYSS*ES*LNNR	3	909.727	30054		75.7		2.988		0.299		0.1063		64		0.98		Schistosoma mansoni
860	Smp_005900	Smp_005900	57, 59	bcl2-associated athanogene, putative	Smp_005900	34.4	QSVPSYSsESLNNRR;VPSYSSEsLNNRRQY	TQSNTIQNLQSVPSYSS*ES*LNNRR	4	721.572		27314		69.78		3.624		0.2328		0.183		24		1.31	Schistosoma mansoni
861	Smp_005900	Smp_005900	59	bcl2-associated athanogene, putative	Smp_005900	34.4	VPSYSSEsLNNRRQY	TQSNTIQNLQSVPSYSSES*LNNRR	3	935.105	26520		67.36		3.168		0.8627		0.1844		1		1.13		Schistosoma mansoni
862	Smp_005900	Smp_005900	59	bcl2-associated athanogene, putative	Smp_005900	34.4	VPSYSSEsLNNRRQY	TQSNTIQNLQSVPSYSSES*LNNRR	3	935.105	26750		67.9		2.793		0.4295		0.1338		1		0.83		Schistosoma mansoni
863	Smp_005900	Smp_005900	98	bcl2-associated athanogene, putative	Smp_005900	34.4	NIQRKTQsYYDNVGE	KTQS*YYDNVGEPIPIK	2	966.461	27940	27793	70.69	70.93	3.589	3.036	0.8245	2.0684	0.3048	0.3065	1	1	1.94	1.67	Schistosoma mansoni
864	Smp_005900	Smp_005900	99	bcl2-associated athanogene, putative	Smp_005900	34.4	IQRKTQSyYDNVGEP	KTQSY*YDNVGEPIPIK	3	644.643	27909	27756	70.63	70.84	3.257	3.519	0.17	0.2512	0.2126	0.2693	4	1	1.46	1.79	Schistosoma mansoni
865	Smp_006190	Smp_006190	307	expressed protein	Smp_006190	36.9	KKSNTSRsPNQSISE	S*PNQSISEDGK	2	621.256	5036		15.67		2.217		0.0998		0.3355		2		1.74		Schistosoma mansoni
866	Smp_006340	Smp_006340	31	expressed protein	Smp_006340	20.4	FNSKARItTPNQINT	IT*TPNQINTPELK	2	774.887	23383	23334	59.98	60.26	3.257	3.634	0.3536	0.0723	0.2748	0.3211	1	1	1.9	2.24	Schistosoma mansoni
867	Smp_006350.1;Smp_006350.2	Smp_006350.1;Smp_006350.2	1035; 1035	expressed protein	Smp_006350.1;Smp_006350.2	137.7	TRTIHETsPATVINA	TIHETS*PATVINAGSVK	2	902.946	21895	21722	56.45	56.39	3.957	3.895	1.3172	-1.2907	0.4021	0.4339	1	1	2.52	2.6	Schistosoma mansoni
868	Smp_006350.1;Smp_006350.2	Smp_006350.1;Smp_006350.2	629; 629	expressed protein	Smp_006350.1;Smp_006350.2	137.7	SGLDNSNsSPSHKTY	SQVVASGLDNSNS*SPSHK	3	631.949	9336		26.01		2.62		-0.0809		0.2991		29		1.57		Schistosoma mansoni
869	Smp_006350.1;Smp_006350.2	Smp_006350.1;Smp_006350.2	630; 630	expressed protein	Smp_006350.1;Smp_006350.2	137.7	GLDNSNSsPSHKTYN	SQVVASGLDNSNSS*PSHK	2	947.421	9373	9606	26.1	26.51	4.394	5.273	-0.2202	0.4073	0.4607	0.4988	1	2	2.92	3.45	Schistosoma mansoni
870	Smp_006350.1;Smp_006350.2	Smp_006350.1;Smp_006350.2	934; 934	expressed protein	Smp_006350.1;Smp_006350.2	137.7	RIPSAPCsPQSVLFW	IPSAPCS*PQSVLFWPNAVTLGLK	3	854.766	58222	57098	147.84	147.36	4.546	4.534	0.4777	1.1415	0.2675	0.411	1	1	2.17	2.65	Schistosoma mansoni
871	Smp_006390	Smp_006390	10	cystatin B, putative	Smp_006390	11.4	LCCGGIGtPREPSAE	PLCCGGIGT*PR	2	634.27	15480	15805	40.9	41.91	2.727	2.965	0.5624	0.2371	0.4381	0.2605	1	1	2.33	1.85	Schistosoma mansoni
872	Smp_006390	Smp_006390	10	cystatin B, putative	Smp_006390	11.4	LCCGGIGtPREPSAE	PLCCGGIGT*PR	2	634.27	15686	15596	41.4	41.39	3.432	2.538	0.234	0.5572	0.466	0.4112	1	1	2.74	2.19	Schistosoma mansoni
873	Smp_006390	Smp_006390	10	cystatin B, putative	Smp_006390	11.4	LCCGGIGtPREPSAE	PLCCGGIGT*PR	3	423.182	15642	15761	41.29	41.79	3.173	2.66	0.4525	0.3319	0.1868	0.0762	1	1	1.59	1.03	Schistosoma mansoni
874	Smp_006390	Smp_006390	10	cystatin B, putative	Smp_006390	11.4	LCCGGIGtPREPSAE	PLCCGGIGT*PREPSAEEK	2	1019.44	16881	16874	44.3	44.5	2.502	3.103	0.8732	-0.6023	0.2199	0.3263	7	1	1.14	1.77	Schistosoma mansoni
875	Smp_006390	Smp_006390	10	cystatin B, putative	Smp_006390	11.4	LCCGGIGtPREPSAE	PLCCGGIGT*PREPSAEEK	2	1019.44		16957		44.71		3.153		1.2494		0.3383		1		1.82	Schistosoma mansoni
876	Smp_006390	Smp_006390	10	cystatin B, putative	Smp_006390	11.4	LCCGGIGtPREPSAE	PLCCGGIGT*PREPSAEEK	3	679.964	16821	16836	44.15	44.42	2.962	2.568	0.1078	0.1508	0.2283	0.22	7	35	1.33	1.14	Schistosoma mansoni
877	Smp_006440	Smp_006440	133	heterogeneous nuclear ribonucleoprotein l (hnrnp l), putative	Smp_006440	76.4	VIDRKHQsQSSALDS	HQS*QSSALDSNSPTHILHLDISNAEYPITVDVIK	4	953.215	46308		114.98		3.785		0.4648		0.0645		4		0.85		Schistosoma mansoni
878	Smp_006550.2;Smp_006550.1	Smp_006550.2;Smp_006550.1	113; 113	glutaredoxin, grx, putative	Smp_006550.2;Smp_006550.1	24	QSAPANGsPNDLSSR	SVMNLQSAPANGS*PNDLSSR	2	1062.97	24819	25830	63.36	66.25	4.874	2.865	0.3574	-8.2412	0.4596	0.365	1	1	3.08	1.44	Schistosoma mansoni
879	Smp_006550.2;Smp_006550.1	Smp_006550.2;Smp_006550.1	113; 113	glutaredoxin, grx, putative	Smp_006550.2;Smp_006550.1	24	QSAPANGsPNDLSSR	SVMNLQSAPANGS*PNDLSSR	2	1062.97		24647		63.4		5.02		0.3469		0.4807		1		3.24	Schistosoma mansoni
880	Smp_006550.2;Smp_006550.1	Smp_006550.2;Smp_006550.1	113; 113	glutaredoxin, grx, putative	Smp_006550.2;Smp_006550.1	24	QSAPANGsPNDLSSR	SVMNLQSAPANGS*PNDLSSR	3	708.984	24923		63.61		2.937		0.4654		0.3503		1		1.85		Schistosoma mansoni
881	Smp_006550.2;Smp_006550.1	Smp_006550.2;Smp_006550.1	118; 118	glutaredoxin, grx, putative	Smp_006550.2;Smp_006550.1	24	NGSPNDLsSRLHSLI	SVMNLQSAPANGSPNDLS*SR	3	708.984		24730		63.61		2.48		0.2752		0.1249		1		0.91	Schistosoma mansoni
882	Smp_006590	Smp_006590	222, 224	expressed protein	Smp_006590	55.7	RTSPSIRsLSQLLPS;SPSIRSLsQLLPSGI	S*LS*QLLPSGISPHPSVG	2	918.421		20998		54.65		2.902		-5.9358		0.2122		4		1.11	Schistosoma mansoni
883	Smp_006630.2;Smp_006630.1	Smp_006630.2;Smp_006630.1	555; 551	expressed protein	Smp_006630.2;Smp_006630.1	147	QCTRAMStHSPNTDI	AMST*HSPNTDIGLCLDSLK	3	713.986	36405		90.85		3.856		2.4378		0.2367		1		1.72		Schistosoma mansoni
884	Smp_006630.2;Smp_006630.1	Smp_006630.2;Smp_006630.1	557; 553	expressed protein	Smp_006630.2;Smp_006630.1	147	TRAMSTHsPNTDIGL	AMSTHS*PNTDIGLCLDSLK	3	713.986		35996		90.94		3.754		1.7158		0.1307		1		1.4	Schistosoma mansoni
885	Smp_006630.2;Smp_006630.1	Smp_006630.2;Smp_006630.1	711; 707	expressed protein	Smp_006630.2;Smp_006630.1	147	DEDEVDDsETEDLVH	AKHDEDEVDDS*ETEDLVHFSLFNSTK	4	772.583	41976	41421	104.28	104.51	3.082	2.885	0.1813	0.1646	0.1629	0.1048	175	80	0.76	0.6	Schistosoma mansoni
886	Smp_006700.2;Smp_006700.1	Smp_006700.2;Smp_006700.1	301, 303; 162, 164	expressed protein	Smp_006700.2;Smp_006700.1	114	LLQGLNHsDSDIESH;QGLNHSDsDIESHVN	SNLLQGLNHS*DS*DIESHVNTSR	3	861.701		30472		77.36		3.601		0.2179		0.0784		2		1.19	Schistosoma mansoni
887	Smp_006700.2;Smp_006700.1	Smp_006700.2;Smp_006700.1	387, 394; 248, 255	expressed protein	Smp_006700.2;Smp_006700.1	114	QQPELNQsKSAITSS;SKSAITSsPSVPETT	SLSSDVTSNQQPELNQS*KSAITSS*PSVPETTFNVPTTLR	4	1077.75		35639		90.07		4.435		-11.0684		0.1926		15		0.65	Schistosoma mansoni
888	Smp_006740	Smp_006740	3	major vault protein, putative	Smp_006740	97.2	xxxxxMKsNPDSPII	MKS*NPDSPIISISPR	3	574.615	25918	25733	65.94	66.02	3.36	2.691	0.2814	0.4306	0.1948	0.2745	4	2	1.49	1.52	Schistosoma mansoni
889	Smp_006740	Smp_006740	861	major vault protein, putative	Smp_006740	97.2	GSSRKRAsEVLGNVD	AS*EVLGNVDGK	2	584.766	14914		39.53		1.686		0.3585		0.1252		11		0.88		Schistosoma mansoni
890	Smp_006740	Smp_006740	861	major vault protein, putative	Smp_006740	97.2	GSSRKRAsEVLGNVD	KRAS*EVLGNVD	2	634.306	13800	13943	36.83	37.29	2.17	2.614	0.6447	0.3746	0.2765	0.3095	1	1	1.22	1.56	Schistosoma mansoni
891	Smp_006740	Smp_006740	861	major vault protein, putative	Smp_006740	97.2	GSSRKRAsEVLGNVD	KRAS*EVLGNVDGK	2	726.864	9413	10841	26.19	29.57	2.445	2.763	0.2414	-0.0157	0.1447	0.4227	1	1	0.86	1.97	Schistosoma mansoni
892	Smp_006740	Smp_006740	861	major vault protein, putative	Smp_006740	97.2	GSSRKRAsEVLGNVD	KRAS*EVLGNVDGK	2	726.864	9972	11042	27.54	30.07	2.324	2.012	0.466	-0.0117	0.3541	0.2028	1	5	1.53	0.89	Schistosoma mansoni
893	Smp_006740	Smp_006740	861	major vault protein, putative	Smp_006740	97.2	GSSRKRAsEVLGNVD	KRAS*EVLGNVDGK	2	726.864	10821	9661	29.58	26.65	2.449	2.098	0.1779	0.359	0.3076	0.2119	1	2	1.43	0.97	Schistosoma mansoni
894	Smp_006740	Smp_006740	861	major vault protein, putative	Smp_006740	97.2	GSSRKRAsEVLGNVD	KRAS*EVLGNVDGK	2	726.864	10609	10205	29.07	28	3.059	2.812	0.0489	0.2275	0.4311	0.4356	1	1	2.1	2.05	Schistosoma mansoni
895	Smp_006740	Smp_006740	861	major vault protein, putative	Smp_006740	97.2	GSSRKRAsEVLGNVD	KRAS*EVLGNVDGK	3	484.912	9399	9638	26.16	26.59	2.516	2.469	-0.0655	0.0114	0.1171	0.179	3	1	0.72	0.95	Schistosoma mansoni
896	Smp_006740	Smp_006740	861	major vault protein, putative	Smp_006740	97.2	GSSRKRAsEVLGNVD	KRAS*EVLGNVDGK	3	484.912	10592	10183	29.04	27.94	2.515	2.4	-0.1969	0.425	0.2199	0.1721	5	1	1.07	0.89	Schistosoma mansoni
897	Smp_006740	Smp_006740	861	major vault protein, putative	Smp_006740	97.2	GSSRKRAsEVLGNVD	KRAS*EVLGNVDGK	3	484.912	10819	10834	29.58	29.56	3.002	2.697	-0.0344	-0.1414	0.1885	0.1661	11	11	1.16	0.98	Schistosoma mansoni
898	Smp_006740	Smp_006740	861	major vault protein, putative	Smp_006740	97.2	GSSRKRAsEVLGNVD	KRAS*EVLGNVDGK	3	484.912		11041		30.07		3.125		-0.0996		0.2589		1		1.49	Schistosoma mansoni
899	Smp_006740	Smp_006740	861	major vault protein, putative	Smp_006740	97.2	GSSRKRAsEVLGNVD	RAS*EVLGNVDGK	2	662.817	13485	13623	36.06	36.49	3.202	2.813	0.2553	0.0656	0.4438	0.3567	1	1	2.41	1.97	Schistosoma mansoni
900	Smp_006740	Smp_006740	861	major vault protein, putative	Smp_006740	97.2	GSSRKRAsEVLGNVD	RAS*EVLGNVDGK	2	662.817	14322	14461	38.09	38.56	3.181	2.982	-0.0024	-0.128	0.3454	0.2234	1	1	2.05	1.57	Schistosoma mansoni
901	Smp_006740	Smp_006740	861	major vault protein, putative	Smp_006740	97.2	GSSRKRAsEVLGNVD	RAS*EVLGNVDGK	2	662.817	14115	14253	37.58	38.05	3.774	3.536	-0.0453	-0.1729	0.3568	0.2757	1	1	2.33	1.97	Schistosoma mansoni
902	Smp_006740	Smp_006740	861	major vault protein, putative	Smp_006740	97.2	GSSRKRAsEVLGNVD	RAS*EVLGNVDGK	3	442.213	14155	14293	37.68	38.15	3.09	3.224	-0.2525	-0.2313	0.2281	0.2018	1	1	1.53	1.53	Schistosoma mansoni
903	Smp_006830.2;Smp_006830.3;Smp_006830.1	Smp_006830.2;Smp_006830.3;Smp_006830.1	104; 53; 104	expressed protein	Smp_006830.2;Smp_006830.3;Smp_006830.1	21.7	VKKKKKKtSDDEDYA	KKT*SDDEDYAR	3	469.864		3127		10.7		3.133		0.0645		0.0719		1		0.79	Schistosoma mansoni
904	Smp_006830.2;Smp_006830.3;Smp_006830.1	Smp_006830.2;Smp_006830.3;Smp_006830.1	105; 54; 105	expressed protein	Smp_006830.2;Smp_006830.3;Smp_006830.1	21.7	KKKKKKTsDDEDYAR	KKTS*DDEDYAR	2	704.293	2823	3131	10.53	10.71	3.182	3.126	-0.1112	0.1602	0.3812	0.3154	1	1	1.93	1.7	Schistosoma mansoni
905	Smp_006830.2;Smp_006830.3;Smp_006830.1	Smp_006830.2;Smp_006830.3;Smp_006830.1	105; 54; 105	expressed protein	Smp_006830.2;Smp_006830.3;Smp_006830.1	21.7	KKKKKKTsDDEDYAR	KKTS*DDEDYAR	3	469.864	2815		10.52		3.189		0.0271		0.1134		2		0.95		Schistosoma mansoni
906	Smp_006830.2;Smp_006830.3;Smp_006830.1	Smp_006830.2;Smp_006830.3;Smp_006830.1	105; 54; 105	expressed protein	Smp_006830.2;Smp_006830.3;Smp_006830.1	21.7	KKKKKKTsDDEDYAR	KTS*DDEDYAR	2	640.246	3988	4299	13.22	13.48	3.042	2.854	-0.3258	0.1847	0.3007	0.3404	1	1	1.78	1.89	Schistosoma mansoni
907	Smp_006830.2;Smp_006830.3;Smp_006830.1	Smp_006830.2;Smp_006830.3;Smp_006830.1	105; 54; 105	expressed protein	Smp_006830.2;Smp_006830.3;Smp_006830.1	21.7	KKKKKKTsDDEDYAR	KTS*DDEDYAR	3	427.166	4002	4302	13.24	13.48	2.564	2.826	0.1391	-0.0265	0.1049	0.173	31	19	0.85	1.21	Schistosoma mansoni
908	Smp_006850	Smp_006850	69	DNA-directed rna polymerase subunit rpb8, putative	Smp_006850	17.5	TLLNELGtDADDDDE	TLLNELGT*DADDDDEDDAADETDEK	3	935.692	31914		80.07		2.77		-0.1927		0.1471		23		0.95		Schistosoma mansoni
909	Smp_006860.2	Smp_006860.2	154	expressed protein	Smp_006860.2	20.9	LEQQLPQsSMGGPAP	ILEQQLPQS*SMGGPAPGSVFDR	3	798.71		36747		92.82		3.881		0.0807		0.2662		1		1.94	Schistosoma mansoni
910	Smp_006860.2	Smp_006860.2	155	expressed protein	Smp_006860.2	20.9	EQQLPQSsMGGPAPG	ILEQQLPQSS*MGGPAPGSVFDR	3	798.71	37114		92.53		3.615		1.1499		0.1665		7		1.4		Schistosoma mansoni
911	Smp_006860.2	Smp_006860.2	168	expressed protein	Smp_006860.2	20.9	PGSVFDRsMDERSPY	ILEQQLPQSSMGGPAPGSVFDRS*MDER	3	1004.79		35292		89.24		3.204		0.7988		0.2446		24		1.26	Schistosoma mansoni
912	Smp_006860.2	Smp_006860.2	168	expressed protein	Smp_006860.2	20.9	PGSVFDRsMDERSPY	ILEQQLPQSSMGGPAPGSVFDRS*MDER	3	1004.79		35219		89.06		3.064		1.2483		0.2214		2		1.11	Schistosoma mansoni
913	Smp_006860.2;Smp_006860.1	Smp_006860.2;Smp_006860.1	106; 106	expressed protein	Smp_006860.2;Smp_006860.1	20.9	TMQQIAAsNRPIDVN	DFNVVAYNQTM#QQIAAS*NRPIDVNSNSPEPR	3	1191.21	55579	53820	140.11	137.79	3.016	2.878	0.9143	1.0296	0.1031	0.0031	10	513	3.04	2.3	Schistosoma mansoni
914	Smp_006860.2;Smp_006860.1	Smp_006860.2;Smp_006860.1	106; 106	expressed protein	Smp_006860.2;Smp_006860.1	20.9	TMQQIAAsNRPIDVN	DFNVVAYNQTM#QQIAAS*NRPIDVNSNSPEPR	3	1191.21	61891	42783	158.65	107.97	4.805	3.338	2.1227	-0.7971	0.3379	0.2025	2	21	4.52	3.59	Schistosoma mansoni
915	Smp_006860.2;Smp_006860.1	Smp_006860.2;Smp_006860.1	106; 106	expressed protein	Smp_006860.2;Smp_006860.1	20.9	TMQQIAAsNRPIDVN	DFNVVAYNQTM#QQIAAS*NRPIDVNSNSPEPR	3	1191.21	55300	59926	139.31	155.73	3.12	3.675	2.5786	0.3516	0.034	0.2881	15	3	2.73	4.1	Schistosoma mansoni
916	Smp_006860.2;Smp_006860.1	Smp_006860.2;Smp_006860.1	106; 106	expressed protein	Smp_006860.2;Smp_006860.1	20.9	TMQQIAAsNRPIDVN	DFNVVAYNQTM#QQIAAS*NRPIDVNSNSPEPR	3	1191.21	39177	40783	97.53	102.93	3.835	4.031	1.031	-1.3767	0.2915	0.2189	1	22	4.03	3.89	Schistosoma mansoni
917	Smp_006860.2;Smp_006860.1	Smp_006860.2;Smp_006860.1	106; 106	expressed protein	Smp_006860.2;Smp_006860.1	20.9	TMQQIAAsNRPIDVN	DFNVVAYNQTM#QQIAAS*NRPIDVNSNSPEPR	3	1191.21	58488	57964	148.61	149.9	2.543	4.335	7.1358	0.2608	0.0072	0.2541	71	1	2.08	4.25	Schistosoma mansoni
918	Smp_006860.2;Smp_006860.1	Smp_006860.2;Smp_006860.1	106; 106	expressed protein	Smp_006860.2;Smp_006860.1	20.9	TMQQIAAsNRPIDVN	DFNVVAYNQTM#QQIAAS*NRPIDVNSNSPEPR	3	1191.21	61696	42525	158.09	107.3	3.905	3.509	0.0134	0.2846	0.1681	0.2336	8	194	3.66	3.68	Schistosoma mansoni
919	Smp_006860.2;Smp_006860.1	Smp_006860.2;Smp_006860.1	106; 106	expressed protein	Smp_006860.2;Smp_006860.1	20.9	TMQQIAAsNRPIDVN	DFNVVAYNQTM#QQIAAS*NRPIDVNSNSPEPR	3	1191.21		38769		97.84		2.932		-1.1147		0.0205		64		2.73	Schistosoma mansoni
920	Smp_006860.2;Smp_006860.1	Smp_006860.2;Smp_006860.1	106; 106	expressed protein	Smp_006860.2;Smp_006860.1	20.9	TMQQIAAsNRPIDVN	DFNVVAYNQTM#QQIAAS*NRPIDVNSNSPEPR	3	1191.21		53443		136.71		3.717		0.7919		0.1488		2		3.6	Schistosoma mansoni
921	Smp_006860.2;Smp_006860.1	Smp_006860.2;Smp_006860.1	106; 106	expressed protein	Smp_006860.2;Smp_006860.1	20.9	TMQQIAAsNRPIDVN	DFNVVAYNQTM#QQIAAS*NRPIDVNSNSPEPR	3	1191.21		59727		155.14		3.568		0.3882		0.3116		8		4.13	Schistosoma mansoni
922	Smp_006860.2;Smp_006860.1	Smp_006860.2;Smp_006860.1	106; 106	expressed protein	Smp_006860.2;Smp_006860.1	20.9	TMQQIAAsNRPIDVN	DFNVVAYNQTM#QQIAAS*NRPIDVNSNSPEPR	3	1191.21		40490		102.19		4.101		0.0833		0.2933		3		4.29	Schistosoma mansoni
923	Smp_006860.2;Smp_006860.1	Smp_006860.2;Smp_006860.1	106; 106	expressed protein	Smp_006860.2;Smp_006860.1	20.9	TMQQIAAsNRPIDVN	DFNVVAYNQTM#QQIAAS*NRPIDVNSNSPEPR	3	1191.21		53175		135.93		3.651		0.6675		0.2234		27		3.82	Schistosoma mansoni
924	Smp_006860.2;Smp_006860.1	Smp_006860.2;Smp_006860.1	106; 106	expressed protein	Smp_006860.2;Smp_006860.1	20.9	TMQQIAAsNRPIDVN	DFNVVAYNQTM#QQIAAS*NRPIDVNSNSPEPR	3	1191.21		42591		107.47		3.271		0.5985		0.2513		3		3.79	Schistosoma mansoni
925	Smp_006860.2;Smp_006860.1	Smp_006860.2;Smp_006860.1	106; 106	expressed protein	Smp_006860.2;Smp_006860.1	20.9	TMQQIAAsNRPIDVN	DFNVVAYNQTM#QQIAAS*NRPIDVNSNSPEPR	3	1191.21		59052		153.13		3.619		2.0295		0.2014		3		3.67	Schistosoma mansoni
926	Smp_006860.2;Smp_006860.1	Smp_006860.2;Smp_006860.1	106; 106	expressed protein	Smp_006860.2;Smp_006860.1	20.9	TMQQIAAsNRPIDVN	DFNVVAYNQTM#QQIAAS*NRPIDVNSNSPEPR	4	893.662	44503		110.51		3.073		-0.0894		0.1289		38		3.1		Schistosoma mansoni
927	Smp_006860.2;Smp_006860.1	Smp_006860.2;Smp_006860.1	106; 106	expressed protein	Smp_006860.2;Smp_006860.1	20.9	TMQQIAAsNRPIDVN	DFNVVAYNQTMQQIAAS*NRPIDVNSNSPEPR	3	1185.88	46028		114.28		3.466		-0.984		0.122		2		3.26		Schistosoma mansoni
928	Smp_006860.2;Smp_006860.1	Smp_006860.2;Smp_006860.1	114; 114	expressed protein	Smp_006860.2;Smp_006860.1	20.9	NRPIDVNsNSPEPRA	AYNQTMQQIAASNRPIDVNS*NSPEPR	3	994.457		27871		71.12		3.064		0.5263		0.1664		1		3.51	Schistosoma mansoni
929	Smp_006860.2;Smp_006860.1	Smp_006860.2;Smp_006860.1	114; 114	expressed protein	Smp_006860.2;Smp_006860.1	20.9	NRPIDVNsNSPEPRA	AYNQTMQQIAASNRPIDVNS*NSPEPR	3	994.457		28012		71.46		3.608		0.1347		0.213		2		3.91	Schistosoma mansoni
930	Smp_006860.2;Smp_006860.1	Smp_006860.2;Smp_006860.1	114; 114	expressed protein	Smp_006860.2;Smp_006860.1	20.9	NRPIDVNsNSPEPRA	DFNVVAYNQTM#QQIAASNRPIDVNS*NSPEPR	3	1191.21	58104	61340	147.49	159.88	3.357	3.432	4.4831	2.3025	0.1994	0.1544	3	6	3.3	3.41	Schistosoma mansoni
931	Smp_006860.2;Smp_006860.1	Smp_006860.2;Smp_006860.1	114; 114	expressed protein	Smp_006860.2;Smp_006860.1	20.9	NRPIDVNsNSPEPRA	DFNVVAYNQTM#QQIAASNRPIDVNS*NSPEPR	3	1191.21	59500	56043	151.59	144.26	3.505	3.708	-0.5415	3.8292	0.1176	0.1953	13	2	3.28	3.57	Schistosoma mansoni
932	Smp_006860.2;Smp_006860.1	Smp_006860.2;Smp_006860.1	114; 114	expressed protein	Smp_006860.2;Smp_006860.1	20.9	NRPIDVNsNSPEPRA	DFNVVAYNQTM#QQIAASNRPIDVNS*NSPEPR	3	1191.21	59397	62208	151.28	162.38	4.057	4.075	1.5232	-0.1526	0.2639	0.2601	1	1	3.99	4.15	Schistosoma mansoni
933	Smp_006860.2;Smp_006860.1	Smp_006860.2;Smp_006860.1	114; 114	expressed protein	Smp_006860.2;Smp_006860.1	20.9	NRPIDVNsNSPEPRA	DFNVVAYNQTM#QQIAASNRPIDVNS*NSPEPR	3	1191.21	37701	36764	93.96	92.86	4.328	4.731	-0.1614	-3.0987	0.2739	0.3787	2	1	4.19	4.65	Schistosoma mansoni
934	Smp_006860.2;Smp_006860.1	Smp_006860.2;Smp_006860.1	114; 114	expressed protein	Smp_006860.2;Smp_006860.1	20.9	NRPIDVNsNSPEPRA	DFNVVAYNQTM#QQIAASNRPIDVNS*NSPEPR	3	1191.21	58983	38381	150.06	96.86	4.143	3.512	1.8845	1.2376	0.2748	0.3422	1	1	4.04	4.16	Schistosoma mansoni
935	Smp_006860.2;Smp_006860.1	Smp_006860.2;Smp_006860.1	114; 114	expressed protein	Smp_006860.2;Smp_006860.1	20.9	NRPIDVNsNSPEPRA	DFNVVAYNQTM#QQIAASNRPIDVNS*NSPEPR	3	1191.21	60748	36889	155.29	93.17	4.06	4.665	-0.895	-0.3149	0.3408	0.4002	3	1	4.27	4.87	Schistosoma mansoni
936	Smp_006860.2;Smp_006860.1	Smp_006860.2;Smp_006860.1	114; 114	expressed protein	Smp_006860.2;Smp_006860.1	20.9	NRPIDVNsNSPEPRA	DFNVVAYNQTM#QQIAASNRPIDVNS*NSPEPR	3	1191.21	37198	58420	92.74	151.25	4.3	2.745	-0.071	-1.3296	0.4197	0.0105	2	32	4.7	2.64	Schistosoma mansoni
937	Smp_006860.2;Smp_006860.1	Smp_006860.2;Smp_006860.1	114; 114	expressed protein	Smp_006860.2;Smp_006860.1	20.9	NRPIDVNsNSPEPRA	DFNVVAYNQTM#QQIAASNRPIDVNS*NSPEPR	3	1191.21	52788	55534	132.16	142.77	3.61	3.346	2.133	-2.0478	0.2037	0.1124	17	1	3.55	3.22	Schistosoma mansoni
938	Smp_006860.2;Smp_006860.1	Smp_006860.2;Smp_006860.1	114; 114	expressed protein	Smp_006860.2;Smp_006860.1	20.9	NRPIDVNsNSPEPRA	DFNVVAYNQTM#QQIAASNRPIDVNS*NSPEPR	3	1191.21	61516	46790	157.56	118.35	3.769	3.201	1.1796	-0.7779	0.3009	0.1732	2	14	4.02	3.44	Schistosoma mansoni
939	Smp_006860.2;Smp_006860.1	Smp_006860.2;Smp_006860.1	114; 114	expressed protein	Smp_006860.2;Smp_006860.1	20.9	NRPIDVNsNSPEPRA	DFNVVAYNQTM#QQIAASNRPIDVNS*NSPEPR	3	1191.21	60935	55722	155.84	143.32	4.088	4.309	-1.6657	4.188	0.2812	0.4121	1	1	4.03	4.55	Schistosoma mansoni
940	Smp_006860.2;Smp_006860.1	Smp_006860.2;Smp_006860.1	114; 114	expressed protein	Smp_006860.2;Smp_006860.1	20.9	NRPIDVNsNSPEPRA	DFNVVAYNQTM#QQIAASNRPIDVNS*NSPEPR	3	1191.21	58288	63367	148.03	167.15	4.256	3.574	-0.2563	0.9055	0.1376	0.1582	3	5	3.68	3.56	Schistosoma mansoni
941	Smp_006860.2;Smp_006860.1	Smp_006860.2;Smp_006860.1	114; 114	expressed protein	Smp_006860.2;Smp_006860.1	20.9	NRPIDVNsNSPEPRA	DFNVVAYNQTM#QQIAASNRPIDVNS*NSPEPR	3	1191.21	61573	56593	157.73	145.87	3.592	3.503	-0.4305	1.2954	0.2478	0.1587	2	1	3.79	3.52	Schistosoma mansoni
942	Smp_006860.2;Smp_006860.1	Smp_006860.2;Smp_006860.1	114; 114	expressed protein	Smp_006860.2;Smp_006860.1	20.9	NRPIDVNsNSPEPRA	DFNVVAYNQTM#QQIAASNRPIDVNS*NSPEPR	3	1191.21	62682	58996	160.92	152.97	5.123	3.457	-0.4562	0.8104	0.3924	0.1803	1	1	4.91	3.6	Schistosoma mansoni
943	Smp_006860.2;Smp_006860.1	Smp_006860.2;Smp_006860.1	114; 114	expressed protein	Smp_006860.2;Smp_006860.1	20.9	NRPIDVNsNSPEPRA	DFNVVAYNQTM#QQIAASNRPIDVNS*NSPEPR	3	1191.21	55989	58626	141.3	151.86	4.667	2.964	2.887	-0.1573	0.4556	0.1245	1	1	4.82	3.22	Schistosoma mansoni
944	Smp_006860.2;Smp_006860.1	Smp_006860.2;Smp_006860.1	114; 114	expressed protein	Smp_006860.2;Smp_006860.1	20.9	NRPIDVNsNSPEPRA	DFNVVAYNQTM#QQIAASNRPIDVNS*NSPEPR	3	1191.21	59049	55041	150.25	141.33	3.159	3.183	7.5065	1.9001	0.1145	0.1057	2	4	2.74	3.16	Schistosoma mansoni
945	Smp_006860.2;Smp_006860.1	Smp_006860.2;Smp_006860.1	114; 114	expressed protein	Smp_006860.2;Smp_006860.1	20.9	NRPIDVNsNSPEPRA	DFNVVAYNQTM#QQIAASNRPIDVNS*NSPEPR	3	1191.21	36752		91.67		4.416		-0.4031		0.3904		2		4.62		Schistosoma mansoni
946	Smp_006860.2;Smp_006860.1	Smp_006860.2;Smp_006860.1	114; 114	expressed protein	Smp_006860.2;Smp_006860.1	20.9	NRPIDVNsNSPEPRA	DFNVVAYNQTM#QQIAASNRPIDVNS*NSPEPR	3	1191.21	55558		140.05		2.884		1.0465		0.1531		47		3.12		Schistosoma mansoni
947	Smp_006860.2;Smp_006860.1	Smp_006860.2;Smp_006860.1	114; 114	expressed protein	Smp_006860.2;Smp_006860.1	20.9	NRPIDVNsNSPEPRA	DFNVVAYNQTM#QQIAASNRPIDVNS*NSPEPR	3	1191.21	61318		156.98		3.103		2.3654		0.0888		23		2.93		Schistosoma mansoni
948	Smp_006860.2;Smp_006860.1	Smp_006860.2;Smp_006860.1	114; 114	expressed protein	Smp_006860.2;Smp_006860.1	20.9	NRPIDVNsNSPEPRA	DFNVVAYNQTM#QQIAASNRPIDVNS*NSPEPR	3	1191.21	59191		150.67		3.891		2.7221		0.2738		1		3.88		Schistosoma mansoni
949	Smp_006860.2;Smp_006860.1	Smp_006860.2;Smp_006860.1	114; 114	expressed protein	Smp_006860.2;Smp_006860.1	20.9	NRPIDVNsNSPEPRA	DFNVVAYNQTM#QQIAASNRPIDVNS*NSPEPR	3	1191.21	56587		143.05		4.014		1.0129		0.2197		1		3.85		Schistosoma mansoni
950	Smp_006860.2;Smp_006860.1	Smp_006860.2;Smp_006860.1	114; 114	expressed protein	Smp_006860.2;Smp_006860.1	20.9	NRPIDVNsNSPEPRA	DFNVVAYNQTM#QQIAASNRPIDVNS*NSPEPR	3	1191.21	57559		145.88		3.012		0.188		0.0711		5		2.97		Schistosoma mansoni
951	Smp_006860.2;Smp_006860.1	Smp_006860.2;Smp_006860.1	114; 114	expressed protein	Smp_006860.2;Smp_006860.1	20.9	NRPIDVNsNSPEPRA	DFNVVAYNQTM#QQIAASNRPIDVNS*NSPEPR	3	1191.21	60196		153.66		3.424		0.3818		0.0756		2		3.15		Schistosoma mansoni
952	Smp_006860.2;Smp_006860.1	Smp_006860.2;Smp_006860.1	114; 114	expressed protein	Smp_006860.2;Smp_006860.1	20.9	NRPIDVNsNSPEPRA	DFNVVAYNQTM#QQIAASNRPIDVNS*NSPEPR	3	1191.21	54571		137.21		4.369		1.202		0.2175		14		3.97		Schistosoma mansoni
953	Smp_006860.2;Smp_006860.1	Smp_006860.2;Smp_006860.1	114; 114	expressed protein	Smp_006860.2;Smp_006860.1	20.9	NRPIDVNsNSPEPRA	DFNVVAYNQTM#QQIAASNRPIDVNS*NSPEPR	3	1191.21	59831		152.57		3.965		0.1223		0.3109		1		4.19		Schistosoma mansoni
954	Smp_006860.2;Smp_006860.1	Smp_006860.2;Smp_006860.1	114; 114	expressed protein	Smp_006860.2;Smp_006860.1	20.9	NRPIDVNsNSPEPRA	DFNVVAYNQTM#QQIAASNRPIDVNS*NSPEPR	4	893.662	48071	54273	119.47	139.1	3.136	3.477	-0.6986	0.8389	0.0428	0.219	74	3	2.76	3.69	Schistosoma mansoni
955	Smp_006860.2;Smp_006860.1	Smp_006860.2;Smp_006860.1	114; 114	expressed protein	Smp_006860.2;Smp_006860.1	20.9	NRPIDVNsNSPEPRA	DFNVVAYNQTM#QQIAASNRPIDVNS*NSPEPR	4	893.662	48436	55801	120.41	143.55	3.408	4.294	0.4585	0.0178	0.1543	0.2203	2	9	3.35	4.05	Schistosoma mansoni
956	Smp_006860.2;Smp_006860.1	Smp_006860.2;Smp_006860.1	114; 114	expressed protein	Smp_006860.2;Smp_006860.1	20.9	NRPIDVNsNSPEPRA	DFNVVAYNQTM#QQIAASNRPIDVNS*NSPEPR	4	893.662	49159	49994	122.26	126.97	3.161	3.071	-0.4085	-1.0455	0.0955	0.1126	93	2	2.95	3.11	Schistosoma mansoni
957	Smp_006860.2;Smp_006860.1	Smp_006860.2;Smp_006860.1	114; 114	expressed protein	Smp_006860.2;Smp_006860.1	20.9	NRPIDVNsNSPEPRA	DFNVVAYNQTM#QQIAASNRPIDVNS*NSPEPR	4	893.662	64428	46738	167.37	118.21	4.849	4.792	0.2605	0.7674	0.2584	0.3789	2	19	4.31	4.77	Schistosoma mansoni
958	Smp_006860.2;Smp_006860.1	Smp_006860.2;Smp_006860.1	114; 114	expressed protein	Smp_006860.2;Smp_006860.1	20.9	NRPIDVNsNSPEPRA	DFNVVAYNQTM#QQIAASNRPIDVNS*NSPEPR	4	893.662	47868	42246	118.94	106.6	4.175	3.146	-0.0854	-1.2863	0.3304	0.1631	2	21	4.28	3.29	Schistosoma mansoni
959	Smp_006860.2;Smp_006860.1	Smp_006860.2;Smp_006860.1	114; 114	expressed protein	Smp_006860.2;Smp_006860.1	20.9	NRPIDVNsNSPEPRA	DFNVVAYNQTM#QQIAASNRPIDVNS*NSPEPR	4	893.662	44975	52553	111.66	134.15	3.659	3.444	0.4372	0.8051	0.2195	0.1623	3	13	3.68	3.47	Schistosoma mansoni
960	Smp_006860.2;Smp_006860.1	Smp_006860.2;Smp_006860.1	114; 114	expressed protein	Smp_006860.2;Smp_006860.1	20.9	NRPIDVNsNSPEPRA	DFNVVAYNQTM#QQIAASNRPIDVNS*NSPEPR	4	893.662	54011	57055	135.61	147.23	3.697	3.844	-0.8935	0.9071	0.2911	0.1949	2	79	3.89	3.69	Schistosoma mansoni
961	Smp_006860.2;Smp_006860.1	Smp_006860.2;Smp_006860.1	114; 114	expressed protein	Smp_006860.2;Smp_006860.1	20.9	NRPIDVNsNSPEPRA	DFNVVAYNQTM#QQIAASNRPIDVNS*NSPEPR	4	893.662	45559	40836	113.11	103.06	3.304	3.384	0.3408	1.4784	0.1938	0.1444	3	2	3.46	3.35	Schistosoma mansoni
962	Smp_006860.2;Smp_006860.1	Smp_006860.2;Smp_006860.1	114; 114	expressed protein	Smp_006860.2;Smp_006860.1	20.9	NRPIDVNsNSPEPRA	DFNVVAYNQTM#QQIAASNRPIDVNS*NSPEPR	4	893.662	35805	60811	89.4	158.35	3.699	4.519	0.6242	0.2896	0.2208	0.368	2	2	3.69	4.67	Schistosoma mansoni
963	Smp_006860.2;Smp_006860.1	Smp_006860.2;Smp_006860.1	114; 114	expressed protein	Smp_006860.2;Smp_006860.1	20.9	NRPIDVNsNSPEPRA	DFNVVAYNQTM#QQIAASNRPIDVNS*NSPEPR	4	893.662	55186	42894	138.99	108.27	3.255	3.062	1.6524	0.6057	0.1447	0.0109	1	32	3.19	2.78	Schistosoma mansoni
964	Smp_006860.2;Smp_006860.1	Smp_006860.2;Smp_006860.1	114; 114	expressed protein	Smp_006860.2;Smp_006860.1	20.9	NRPIDVNsNSPEPRA	DFNVVAYNQTM#QQIAASNRPIDVNS*NSPEPR	4	893.662	50427	40606	125.66	102.48	3.346	3.238	0.6949	0.0924	0.1665	0.0586	2	8	3.36	3.06	Schistosoma mansoni
965	Smp_006860.2;Smp_006860.1	Smp_006860.2;Smp_006860.1	114; 114	expressed protein	Smp_006860.2;Smp_006860.1	20.9	NRPIDVNsNSPEPRA	DFNVVAYNQTM#QQIAASNRPIDVNS*NSPEPR	4	893.662	61673	57644	158.02	148.96	3.289	4.491	0.6707	0.8767	0.155	0.3631	1	1	3.3	4.6	Schistosoma mansoni
966	Smp_006860.2;Smp_006860.1	Smp_006860.2;Smp_006860.1	114; 114	expressed protein	Smp_006860.2;Smp_006860.1	20.9	NRPIDVNsNSPEPRA	DFNVVAYNQTM#QQIAASNRPIDVNS*NSPEPR	4	893.662	48388	45392	120.29	114.76	3.274	3.29	0.0023	0.1809	0.1039	0.1551	3	2	3.13	3.43	Schistosoma mansoni
967	Smp_006860.2;Smp_006860.1	Smp_006860.2;Smp_006860.1	114; 114	expressed protein	Smp_006860.2;Smp_006860.1	20.9	NRPIDVNsNSPEPRA	DFNVVAYNQTM#QQIAASNRPIDVNS*NSPEPR	4	893.662	47092	46284	116.95	117.03	3.444	3.298	3.061	0.4819	0.0514	0.1498	2	19	2.85	3.38	Schistosoma mansoni
968	Smp_006860.2;Smp_006860.1	Smp_006860.2;Smp_006860.1	114; 114	expressed protein	Smp_006860.2;Smp_006860.1	20.9	NRPIDVNsNSPEPRA	DFNVVAYNQTM#QQIAASNRPIDVNS*NSPEPR	4	893.662	49354	52342	122.78	133.55	4.542	4.582	0.6289	-0.4666	0.4145	0.3003	2	2	4.71	4.42	Schistosoma mansoni
969	Smp_006860.2;Smp_006860.1	Smp_006860.2;Smp_006860.1	114; 114	expressed protein	Smp_006860.2;Smp_006860.1	20.9	NRPIDVNsNSPEPRA	DFNVVAYNQTM#QQIAASNRPIDVNS*NSPEPR	4	893.662	55771	46070	140.67	116.49	4.443	3.985	1.4256	-1.2058	0.2326	0.2217	8	2	3.98	3.86	Schistosoma mansoni
970	Smp_006860.2;Smp_006860.1	Smp_006860.2;Smp_006860.1	114; 114	expressed protein	Smp_006860.2;Smp_006860.1	20.9	NRPIDVNsNSPEPRA	DFNVVAYNQTM#QQIAASNRPIDVNS*NSPEPR	4	893.662	55398	63667	139.59	168.39	3.509	2.304	0.2155	1.6886	0.0315	0.0586	2	355	2.98	2.3	Schistosoma mansoni
971	Smp_006860.2;Smp_006860.1	Smp_006860.2;Smp_006860.1	114; 114	expressed protein	Smp_006860.2;Smp_006860.1	20.9	NRPIDVNsNSPEPRA	DFNVVAYNQTM#QQIAASNRPIDVNS*NSPEPR	4	893.662	39653	46905	98.68	118.65	3.593	3.409	0.3487	0.6026	0.199	0.2292	2	2	3.59	3.71	Schistosoma mansoni
972	Smp_006860.2;Smp_006860.1	Smp_006860.2;Smp_006860.1	114; 114	expressed protein	Smp_006860.2;Smp_006860.1	20.9	NRPIDVNsNSPEPRA	DFNVVAYNQTM#QQIAASNRPIDVNS*NSPEPR	4	893.662	36016	46098	89.92	116.56	4.28	3.979	0.6316	0.9364	0.2841	0.3022	2	2	4.15	4.18	Schistosoma mansoni
973	Smp_006860.2;Smp_006860.1	Smp_006860.2;Smp_006860.1	114; 114	expressed protein	Smp_006860.2;Smp_006860.1	20.9	NRPIDVNsNSPEPRA	DFNVVAYNQTM#QQIAASNRPIDVNS*NSPEPR	4	893.662	43966	48256	109.19	122.22	3.225	3.413	-0.7929	-0.9219	0.0634	0.0916	100	2	2.84	3.19	Schistosoma mansoni
974	Smp_006860.2;Smp_006860.1	Smp_006860.2;Smp_006860.1	114; 114	expressed protein	Smp_006860.2;Smp_006860.1	20.9	NRPIDVNsNSPEPRA	DFNVVAYNQTM#QQIAASNRPIDVNS*NSPEPR	4	893.662	53466	57832	134.07	149.51	2.572	4.434	1.2385	1.1812	0.0579	0.2833	38	2	2.6	4.28	Schistosoma mansoni
975	Smp_006860.2;Smp_006860.1	Smp_006860.2;Smp_006860.1	114; 114	expressed protein	Smp_006860.2;Smp_006860.1	20.9	NRPIDVNsNSPEPRA	DFNVVAYNQTM#QQIAASNRPIDVNS*NSPEPR	4	893.662	44989	40393	111.69	101.94	4.079	2.956	0.7317	0.457	0.26	0.1797	4	2	3.98	3.36	Schistosoma mansoni
976	Smp_006860.2;Smp_006860.1	Smp_006860.2;Smp_006860.1	114; 114	expressed protein	Smp_006860.2;Smp_006860.1	20.9	NRPIDVNsNSPEPRA	DFNVVAYNQTM#QQIAASNRPIDVNS*NSPEPR	4	893.662	39276	57435	97.77	148.35	3.79	4.082	0.5032	0.5454	0.2863	0.3267	4	3	3.96	4.33	Schistosoma mansoni
977	Smp_006860.2;Smp_006860.1	Smp_006860.2;Smp_006860.1	114; 114	expressed protein	Smp_006860.2;Smp_006860.1	20.9	NRPIDVNsNSPEPRA	DFNVVAYNQTM#QQIAASNRPIDVNS*NSPEPR	4	893.662	59288	50808	150.96	129.23	3.863	4.05	0.7347	-1.0423	0.2553	0.1631	2	2	3.87	3.69	Schistosoma mansoni
978	Smp_006860.2;Smp_006860.1	Smp_006860.2;Smp_006860.1	114; 114	expressed protein	Smp_006860.2;Smp_006860.1	20.9	NRPIDVNsNSPEPRA	DFNVVAYNQTM#QQIAASNRPIDVNS*NSPEPR	4	893.662	51249	36865	127.88	93.11	3.75	3.97	1.0748	0.5208	0.1993	0.218	6	2	3.61	3.91	Schistosoma mansoni
979	Smp_006860.2;Smp_006860.1	Smp_006860.2;Smp_006860.1	114; 114	expressed protein	Smp_006860.2;Smp_006860.1	20.9	NRPIDVNsNSPEPRA	DFNVVAYNQTM#QQIAASNRPIDVNS*NSPEPR	4	893.662	46063	46270	114.36	116.99	3.76	3.915	1.2625	0.294	0.0942	0.196	2	31	3.24	3.8	Schistosoma mansoni
980	Smp_006860.2;Smp_006860.1	Smp_006860.2;Smp_006860.1	114; 114	expressed protein	Smp_006860.2;Smp_006860.1	20.9	NRPIDVNsNSPEPRA	DFNVVAYNQTM#QQIAASNRPIDVNS*NSPEPR	4	893.662	34799	59282	86.96	153.82	5.338	3.672	0.292	0.8779	0.3969	0.2741	1	3	4.99	3.96	Schistosoma mansoni
981	Smp_006860.2;Smp_006860.1	Smp_006860.2;Smp_006860.1	114; 114	expressed protein	Smp_006860.2;Smp_006860.1	20.9	NRPIDVNsNSPEPRA	DFNVVAYNQTM#QQIAASNRPIDVNS*NSPEPR	4	893.662	36813	55153	91.81	141.66	3.876	3.696	0.5551	0.2348	0.2433	0.0586	2	6	3.85	3.25	Schistosoma mansoni
982	Smp_006860.2;Smp_006860.1	Smp_006860.2;Smp_006860.1	114; 114	expressed protein	Smp_006860.2;Smp_006860.1	20.9	NRPIDVNsNSPEPRA	DFNVVAYNQTM#QQIAASNRPIDVNS*NSPEPR	4	893.662	45241	44204	112.33	111.68	3.85	3.492	0.6436	0.8351	0.2665	0.148	244	1	3.72	3.45	Schistosoma mansoni
983	Smp_006860.2;Smp_006860.1	Smp_006860.2;Smp_006860.1	114; 114	expressed protein	Smp_006860.2;Smp_006860.1	20.9	NRPIDVNsNSPEPRA	DFNVVAYNQTM#QQIAASNRPIDVNS*NSPEPR	4	893.662	58327		148.14		3.054		0.8853		0.004		6		2.66		Schistosoma mansoni
984	Smp_006860.2;Smp_006860.1	Smp_006860.2;Smp_006860.1	114; 114	expressed protein	Smp_006860.2;Smp_006860.1	20.9	NRPIDVNsNSPEPRA	DFNVVAYNQTMQQIAASNRPIDVNS*NSPEPR	4	889.663	43785	48531	108.75	122.99	3.832	3.458	0.233	-0.0472	0.1852	0.0718	2	6	3.65	3.19	Schistosoma mansoni
985	Smp_006860.2;Smp_006860.1	Smp_006860.2;Smp_006860.1	114; 114	expressed protein	Smp_006860.2;Smp_006860.1	20.9	NRPIDVNsNSPEPRA	DFNVVAYNQTMQQIAASNRPIDVNS*NSPEPR	4	889.663	46235	45206	114.79	114.27	3.164	2.919	-0.3249	-0.1215	0.1826	0.0548	36	825	3.31	2.2	Schistosoma mansoni
986	Smp_006860.2;Smp_006860.1	Smp_006860.2;Smp_006860.1	114; 114	expressed protein	Smp_006860.2;Smp_006860.1	20.9	NRPIDVNsNSPEPRA	DFNVVAYNQTMQQIAASNRPIDVNS*NSPEPR	4	889.663	44651	45753	110.87	115.68	4.61	4.083	-1.0821	-0.2186	0.284	0.3047	3	1	4.23	4.25	Schistosoma mansoni
987	Smp_006860.2;Smp_006860.1	Smp_006860.2;Smp_006860.1	114; 114	expressed protein	Smp_006860.2;Smp_006860.1	20.9	NRPIDVNsNSPEPRA	DFNVVAYNQTMQQIAASNRPIDVNS*NSPEPR	4	889.663	44439	45022	110.35	113.79	3.725	3.459	0.2646	0.7281	0.274	0.0446	3	46	3.91	3.04	Schistosoma mansoni
988	Smp_006860.2;Smp_006860.1	Smp_006860.2;Smp_006860.1	114; 114	expressed protein	Smp_006860.2;Smp_006860.1	20.9	NRPIDVNsNSPEPRA	DFNVVAYNQTMQQIAASNRPIDVNS*NSPEPR	4	889.663		43752		110.52		5.72		0.5855		0.2369		2		4.68	Schistosoma mansoni
989	Smp_006860.2;Smp_006860.1	Smp_006860.2;Smp_006860.1	114; 114	expressed protein	Smp_006860.2;Smp_006860.1	20.9	NRPIDVNsNSPEPRA	DFNVVAYNQTMQQIAASNRPIDVNS*NSPEPR	4	889.663		45742		115.65		3.891		-3.8029		0.1335		1		3.35	Schistosoma mansoni
990	Smp_006860.2;Smp_006860.1	Smp_006860.2;Smp_006860.1	114; 114	expressed protein	Smp_006860.2;Smp_006860.1	20.9	NRPIDVNsNSPEPRA	DFNVVAYNQTMQQIAASNRPIDVNS*NSPEPR	4	889.663		62058		161.94		3.34		0.1397		0.0494		34		3.05	Schistosoma mansoni
991	Smp_006860.2;Smp_006860.1	Smp_006860.2;Smp_006860.1	114; 114	expressed protein	Smp_006860.2;Smp_006860.1	20.9	NRPIDVNsNSPEPRA	DFNVVAYNQTMQQIAASNRPIDVNS*NSPEPR	4	889.663		44110		111.43		4.216		-1.7899		0.1414		25		3.62	Schistosoma mansoni
992	Smp_006860.2;Smp_006860.1	Smp_006860.2;Smp_006860.1	114; 114	expressed protein	Smp_006860.2;Smp_006860.1	20.9	NRPIDVNsNSPEPRA	DFNVVAYNQTMQQIAASNRPIDVNS*NSPEPR	4	889.663		61867		161.4		3.646		-2.3952		0.1061		51		3.2	Schistosoma mansoni
993	Smp_006860.2;Smp_006860.1	Smp_006860.2;Smp_006860.1	114; 114	expressed protein	Smp_006860.2;Smp_006860.1	20.9	NRPIDVNsNSPEPRA	DFNVVAYNQTMQQIAASNRPIDVNS*NSPEPR	4	889.663		43332		109.42		4.465		0.1615		0.3304		2		4.52	Schistosoma mansoni
994	Smp_006860.2;Smp_006860.1	Smp_006860.2;Smp_006860.1	114; 114	expressed protein	Smp_006860.2;Smp_006860.1	20.9	NRPIDVNsNSPEPRA	NQTM#QQIAASNRPIDVNS*NSPEPR	3	921.755		17244		45.41		3.114		0.2286		0.1084		3		3.38	Schistosoma mansoni
995	Smp_006860.2;Smp_006860.1	Smp_006860.2;Smp_006860.1	114; 114	expressed protein	Smp_006860.2;Smp_006860.1	20.9	NRPIDVNsNSPEPRA	NQTM#QQIAASNRPIDVNS*NSPEPR	3	921.755		17452		45.93		3.618		0.2302		0.2731		12		4.15	Schistosoma mansoni
996	Smp_006860.2;Smp_006860.1	Smp_006860.2;Smp_006860.1	114; 114	expressed protein	Smp_006860.2;Smp_006860.1	20.9	NRPIDVNsNSPEPRA	NQTMQQIAASNRPIDVNS*NSPEPR	3	916.424	23751	23558	60.85	60.8	4.053	2.774	0.2229	0.2104	0.3822	0.2479	2	2	4.62	3.73	Schistosoma mansoni
997	Smp_006860.2;Smp_006860.1	Smp_006860.2;Smp_006860.1	114; 114	expressed protein	Smp_006860.2;Smp_006860.1	20.9	NRPIDVNsNSPEPRA	NQTMQQIAASNRPIDVNS*NSPEPR	3	916.424	23978		61.39		4.155		0.1832		0.3136		2		4.42		Schistosoma mansoni
998	Smp_006860.2;Smp_006860.1	Smp_006860.2;Smp_006860.1	114; 114	expressed protein	Smp_006860.2;Smp_006860.1	20.9	NRPIDVNsNSPEPRA	NQTMQQIAASNRPIDVNS*NSPEPR	4	687.57		23856		61.51		3.077		0.3234		0.1739		8		3.53	Schistosoma mansoni
999	Smp_006860.2;Smp_006860.1	Smp_006860.2;Smp_006860.1	114; 114	expressed protein	Smp_006860.2;Smp_006860.1	20.9	NRPIDVNsNSPEPRA	RDFNVVAYNQTMQQIAASNRPIDVNS*NSPEPR	4	928.689	37570		93.65		4.58		0.7625		0.3018		1		4.12		Schistosoma mansoni
1000	Smp_006860.2;Smp_006860.1	Smp_006860.2;Smp_006860.1	116; 116	expressed protein	Smp_006860.2;Smp_006860.1	20.9	PIDVNSNsPEPRAEI	AASNRPIDVNSNS*PEPR	2	952.437	10708		29.31		3.026		0.7693		0.1632		1		3.6		Schistosoma mansoni
1001	Smp_006860.2;Smp_006860.1	Smp_006860.2;Smp_006860.1	116; 116	expressed protein	Smp_006860.2;Smp_006860.1	20.9	PIDVNSNsPEPRAEI	AASNRPIDVNSNS*PEPR	3	635.293	10658	10854	29.19	29.61	3.896	3.792	0.4042	-0.1135	0.2492	0.2992	1	1	4.22	4.44	Schistosoma mansoni
1002	Smp_006860.2;Smp_006860.1	Smp_006860.2;Smp_006860.1	116; 116	expressed protein	Smp_006860.2;Smp_006860.1	20.9	PIDVNSNsPEPRAEI	ASNRPIDVNSNS*PEPR	2	916.918	10452	10648	28.7	29.1	3.002	2.627	0.8888	0.5075	0.1013	0.1379	1	1	3.39	3.47	Schistosoma mansoni
1003	Smp_006860.2;Smp_006860.1	Smp_006860.2;Smp_006860.1	116; 116	expressed protein	Smp_006860.2;Smp_006860.1	20.9	PIDVNSNsPEPRAEI	ASNRPIDVNSNS*PEPR	3	611.614	10403	10579	28.58	28.92	3.759	3	-0.1309	-0.2428	0.2709	0.2229	1	5	4.25	3.86	Schistosoma mansoni
1004	Smp_006860.2;Smp_006860.1	Smp_006860.2;Smp_006860.1	116; 116	expressed protein	Smp_006860.2;Smp_006860.1	20.9	PIDVNSNsPEPRAEI	AYNQTMQQIAASNRPIDVNSNS*PEPR	3	994.457	28033		70.92		3.966		0.9489		0.232		1		3.98		Schistosoma mansoni
1005	Smp_006860.2;Smp_006860.1	Smp_006860.2;Smp_006860.1	116; 116	expressed protein	Smp_006860.2;Smp_006860.1	20.9	PIDVNSNsPEPRAEI	AYNQTMQQIAASNRPIDVNSNS*PEPR	3	994.457	28013		70.87		3.87		0.9489		0.1969		1		3.82		Schistosoma mansoni
1006	Smp_006860.2;Smp_006860.1	Smp_006860.2;Smp_006860.1	116; 116	expressed protein	Smp_006860.2;Smp_006860.1	20.9	PIDVNSNsPEPRAEI	DFNVVAYNQTM#QQIAASNRPIDVNSNS*PEPR	3	1191.21	54698	47214	137.58	119.47	3.491	3.269	9.2539	0.432	0.2214	0.1146	27	10	3.11	3.31	Schistosoma mansoni
1007	Smp_006860.2;Smp_006860.1	Smp_006860.2;Smp_006860.1	116; 116	expressed protein	Smp_006860.2;Smp_006860.1	20.9	PIDVNSNsPEPRAEI	DFNVVAYNQTM#QQIAASNRPIDVNSNS*PEPR	3	1191.21	36985	54864	92.22	140.82	4.503	3.693	-1.2846	3.2527	0.3432	0.0696	1	1	4.44	3.16	Schistosoma mansoni
1008	Smp_006860.2;Smp_006860.1	Smp_006860.2;Smp_006860.1	116; 116	expressed protein	Smp_006860.2;Smp_006860.1	20.9	PIDVNSNsPEPRAEI	DFNVVAYNQTM#QQIAASNRPIDVNSNS*PEPR	3	1191.21	56611	36909	143.12	93.22	3.379	4.327	0.2772	0.212	0.0651	0.3531	1	1	3.1	4.6	Schistosoma mansoni
1009	Smp_006860.2;Smp_006860.1	Smp_006860.2;Smp_006860.1	116; 116	expressed protein	Smp_006860.2;Smp_006860.1	20.9	PIDVNSNsPEPRAEI	DFNVVAYNQTM#QQIAASNRPIDVNSNS*PEPR	3	1191.21	64350	51680	167.11	131.68	3.379	3.553	2.995	-2.1816	0.1872	0.0899	13	6	3.35	3.21	Schistosoma mansoni
1010	Smp_006860.2;Smp_006860.1	Smp_006860.2;Smp_006860.1	116; 116	expressed protein	Smp_006860.2;Smp_006860.1	20.9	PIDVNSNsPEPRAEI	DFNVVAYNQTM#QQIAASNRPIDVNSNS*PEPR	3	1191.21	54841	40144	138	101.29	3.251	4.105	2.8565	-1.085	0.1314	0.211	86	5	3.05	3.93	Schistosoma mansoni
1011	Smp_006860.2;Smp_006860.1	Smp_006860.2;Smp_006860.1	116; 116	expressed protein	Smp_006860.2;Smp_006860.1	20.9	PIDVNSNsPEPRAEI	DFNVVAYNQTM#QQIAASNRPIDVNSNS*PEPR	3	1191.21	58821	36636	149.58	92.53	3.481	4.117	-0.0101	0.1626	0.2058	0.2312	53	1	3.58	4.08	Schistosoma mansoni
1012	Smp_006860.2;Smp_006860.1	Smp_006860.2;Smp_006860.1	116; 116	expressed protein	Smp_006860.2;Smp_006860.1	20.9	PIDVNSNsPEPRAEI	DFNVVAYNQTM#QQIAASNRPIDVNSNS*PEPR	3	1191.21	57151	61138	144.69	159.3	4.038	4.16	1.3247	0.8183	0.2534	0.1923	1	2	3.96	3.93	Schistosoma mansoni
1013	Smp_006860.2;Smp_006860.1	Smp_006860.2;Smp_006860.1	116; 116	expressed protein	Smp_006860.2;Smp_006860.1	20.9	PIDVNSNsPEPRAEI	DFNVVAYNQTM#QQIAASNRPIDVNSNS*PEPR	3	1191.21	59542	38181	151.71	96.36	3.484	4.169	5.8381	-0.8874	0.1491	0.3108	2	1	3.09	4.32	Schistosoma mansoni
1014	Smp_006860.2;Smp_006860.1	Smp_006860.2;Smp_006860.1	116; 116	expressed protein	Smp_006860.2;Smp_006860.1	20.9	PIDVNSNsPEPRAEI	DFNVVAYNQTM#QQIAASNRPIDVNSNS*PEPR	3	1191.21	41167	37098	102.33	93.69	4.478	4.286	3.9704	1.0762	0.3991	0.2385	1	1	4.48	4.13	Schistosoma mansoni
1015	Smp_006860.2;Smp_006860.1	Smp_006860.2;Smp_006860.1	116; 116	expressed protein	Smp_006860.2;Smp_006860.1	20.9	PIDVNSNsPEPRAEI	DFNVVAYNQTM#QQIAASNRPIDVNSNS*PEPR	3	1191.21	41230	34473	102.48	87.23	3.859	5.644	-0.9718	0.7661	0.1939	0.5078	1	1	3.68	5.64	Schistosoma mansoni
1016	Smp_006860.2;Smp_006860.1	Smp_006860.2;Smp_006860.1	116; 116	expressed protein	Smp_006860.2;Smp_006860.1	20.9	PIDVNSNsPEPRAEI	DFNVVAYNQTM#QQIAASNRPIDVNSNS*PEPR	3	1191.21	55802	53986	140.76	138.27	3.973	4.542	2.4479	0.2388	0.2754	0.3665	5	1	3.94	4.73	Schistosoma mansoni
1017	Smp_006860.2;Smp_006860.1	Smp_006860.2;Smp_006860.1	116; 116	expressed protein	Smp_006860.2;Smp_006860.1	20.9	PIDVNSNsPEPRAEI	DFNVVAYNQTM#QQIAASNRPIDVNSNS*PEPR	3	1191.21	59064	61150	150.3	159.33	3.37	4.404	0.0721	-1.4902	0.1903	0.3618	6	1	3.53	4.55	Schistosoma mansoni
1018	Smp_006860.2;Smp_006860.1	Smp_006860.2;Smp_006860.1	116; 116	expressed protein	Smp_006860.2;Smp_006860.1	20.9	PIDVNSNsPEPRAEI	DFNVVAYNQTM#QQIAASNRPIDVNSNS*PEPR	3	1191.21	62417	40369	160.15	101.87	4.354	4.302	-0.9637	1.2473	0.3369	0.4129	2	1	4.37	4.73	Schistosoma mansoni
1019	Smp_006860.2;Smp_006860.1	Smp_006860.2;Smp_006860.1	116; 116	expressed protein	Smp_006860.2;Smp_006860.1	20.9	PIDVNSNsPEPRAEI	DFNVVAYNQTM#QQIAASNRPIDVNSNS*PEPR	3	1191.21	57772	60518	146.51	157.49	3.967	4.583	-0.3623	0.3015	0.3433	0.3925	1	1	4.28	4.83	Schistosoma mansoni
1020	Smp_006860.2;Smp_006860.1	Smp_006860.2;Smp_006860.1	116; 116	expressed protein	Smp_006860.2;Smp_006860.1	20.9	PIDVNSNsPEPRAEI	DFNVVAYNQTM#QQIAASNRPIDVNSNS*PEPR	3	1191.21	59976	56897	153	146.77	4.519	3.718	-2.8809	-0.261	0.2763	0.2496	1	15	4.11	3.95	Schistosoma mansoni
1021	Smp_006860.2;Smp_006860.1	Smp_006860.2;Smp_006860.1	116; 116	expressed protein	Smp_006860.2;Smp_006860.1	20.9	PIDVNSNsPEPRAEI	DFNVVAYNQTM#QQIAASNRPIDVNSNS*PEPR	3	1191.21	36438	56101	90.93	144.43	3.502	3.257	-0.3987	3.924	0.1909	0.2184	2	2	3.56	3.46	Schistosoma mansoni
1022	Smp_006860.2;Smp_006860.1	Smp_006860.2;Smp_006860.1	116; 116	expressed protein	Smp_006860.2;Smp_006860.1	20.9	PIDVNSNsPEPRAEI	DFNVVAYNQTM#QQIAASNRPIDVNSNS*PEPR	3	1191.21	61122	61843	156.39	161.33	3.421	4.076	1.1325	0.1253	0.2042	0.211	2	1	3.55	3.99	Schistosoma mansoni
1023	Smp_006860.2;Smp_006860.1	Smp_006860.2;Smp_006860.1	116; 116	expressed protein	Smp_006860.2;Smp_006860.1	20.9	PIDVNSNsPEPRAEI	DFNVVAYNQTM#QQIAASNRPIDVNSNS*PEPR	3	1191.21	38185	57079	95.14	147.3	3.993	3.365	-0.4318	-1.2501	0.2476	0.1576	1	5	3.95	3.43	Schistosoma mansoni
1024	Smp_006860.2;Smp_006860.1	Smp_006860.2;Smp_006860.1	116; 116	expressed protein	Smp_006860.2;Smp_006860.1	20.9	PIDVNSNsPEPRAEI	DFNVVAYNQTM#QQIAASNRPIDVNSNS*PEPR	3	1191.21	60014	36361	153.11	91.83	3.459	4.582	0.2682	-0.9494	0.2234	0.4853	1	1	3.69	5.09	Schistosoma mansoni
1025	Smp_006860.2;Smp_006860.1	Smp_006860.2;Smp_006860.1	116; 116	expressed protein	Smp_006860.2;Smp_006860.1	20.9	PIDVNSNsPEPRAEI	DFNVVAYNQTM#QQIAASNRPIDVNSNS*PEPR	3	1191.21	58503	55409	148.66	142.4	4.405	5.43	-0.7806	1.4562	0.2925	0.3362	1	2	4.25	4.91	Schistosoma mansoni
1026	Smp_006860.2;Smp_006860.1	Smp_006860.2;Smp_006860.1	116; 116	expressed protein	Smp_006860.2;Smp_006860.1	20.9	PIDVNSNsPEPRAEI	DFNVVAYNQTM#QQIAASNRPIDVNSNS*PEPR	3	1191.21	55860	34702	140.93	87.8	3.417	5.372	-0.6897	0.217	0.1087	0.4249	1	1	3.22	5.27	Schistosoma mansoni
1027	Smp_006860.2;Smp_006860.1	Smp_006860.2;Smp_006860.1	116; 116	expressed protein	Smp_006860.2;Smp_006860.1	20.9	PIDVNSNsPEPRAEI	DFNVVAYNQTM#QQIAASNRPIDVNSNS*PEPR	3	1191.21	58002	57667	147.19	149.03	3.441	4.095	-0.4836	1.9418	0.0827	0.241	19	1	3.14	4	Schistosoma mansoni
1028	Smp_006860.2;Smp_006860.1	Smp_006860.2;Smp_006860.1	116; 116	expressed protein	Smp_006860.2;Smp_006860.1	20.9	PIDVNSNsPEPRAEI	DFNVVAYNQTM#QQIAASNRPIDVNSNS*PEPR	3	1191.21	39488	62368	98.28	162.89	4.488	4.456	0.4467	3.2248	0.3951	0.3514	1	1	4.69	4.46	Schistosoma mansoni
1029	Smp_006860.2;Smp_006860.1	Smp_006860.2;Smp_006860.1	116; 116	expressed protein	Smp_006860.2;Smp_006860.1	20.9	PIDVNSNsPEPRAEI	DFNVVAYNQTM#QQIAASNRPIDVNSNS*PEPR	3	1191.21	40377	39228	100.43	99.01	4.448	4.209	1.2279	-0.143	0.3577	0.3381	1	1	4.5	4.48	Schistosoma mansoni
1030	Smp_006860.2;Smp_006860.1	Smp_006860.2;Smp_006860.1	116; 116	expressed protein	Smp_006860.2;Smp_006860.1	20.9	PIDVNSNsPEPRAEI	DFNVVAYNQTM#QQIAASNRPIDVNSNS*PEPR	3	1191.21	60384	52585	154.21	134.24	3.431	4.24	5.3414	8.687	0.1347	0.3775	12	1	3.04	4.12	Schistosoma mansoni
1031	Smp_006860.2;Smp_006860.1	Smp_006860.2;Smp_006860.1	116; 116	expressed protein	Smp_006860.2;Smp_006860.1	20.9	PIDVNSNsPEPRAEI	DFNVVAYNQTM#QQIAASNRPIDVNSNS*PEPR	3	1191.21	57980	60109	147.12	156.28	2.985	3.721	0.0085	2.1453	0.2025	0.2694	153	1	3.29	3.94	Schistosoma mansoni
1032	Smp_006860.2;Smp_006860.1	Smp_006860.2;Smp_006860.1	116; 116	expressed protein	Smp_006860.2;Smp_006860.1	20.9	PIDVNSNsPEPRAEI	DFNVVAYNQTM#QQIAASNRPIDVNSNS*PEPR	3	1191.21	37424	51091	93.28	130.02	4.462	3.676	0.4393	-0.5874	0.4037	0.2206	1	51	4.71	3.78	Schistosoma mansoni
1033	Smp_006860.2;Smp_006860.1	Smp_006860.2;Smp_006860.1	116; 116	expressed protein	Smp_006860.2;Smp_006860.1	20.9	PIDVNSNsPEPRAEI	DFNVVAYNQTM#QQIAASNRPIDVNSNS*PEPR	3	1191.21	56901	58546	143.96	151.63	3.409	3.652	-0.0018	0.1136	0.1511	0.1802	1	3	3.4	3.71	Schistosoma mansoni
1034	Smp_006860.2;Smp_006860.1	Smp_006860.2;Smp_006860.1	116; 116	expressed protein	Smp_006860.2;Smp_006860.1	20.9	PIDVNSNsPEPRAEI	DFNVVAYNQTM#QQIAASNRPIDVNSNS*PEPR	3	1191.21	60179	53145	153.6	135.85	4.436	4.218	3.3892	-1.5268	0.4515	0.3055	1	1	4.68	4.28	Schistosoma mansoni
1035	Smp_006860.2;Smp_006860.1	Smp_006860.2;Smp_006860.1	116; 116	expressed protein	Smp_006860.2;Smp_006860.1	20.9	PIDVNSNsPEPRAEI	DFNVVAYNQTM#QQIAASNRPIDVNSNS*PEPR	3	1191.21	55028	56663	138.54	146.08	3.451	3.585	4.1829	0.601	0.1579	0.2534	102	2	3.13	3.92	Schistosoma mansoni
1036	Smp_006860.2;Smp_006860.1	Smp_006860.2;Smp_006860.1	116; 116	expressed protein	Smp_006860.2;Smp_006860.1	20.9	PIDVNSNsPEPRAEI	DFNVVAYNQTM#QQIAASNRPIDVNSNS*PEPR	3	1191.21	59725	59361	152.26	154.05	3.872	3.279	-0.7833	-2.3866	0.2532	0.0982	1	1	3.9	3.12	Schistosoma mansoni
1037	Smp_006860.2;Smp_006860.1	Smp_006860.2;Smp_006860.1	116; 116	expressed protein	Smp_006860.2;Smp_006860.1	20.9	PIDVNSNsPEPRAEI	DFNVVAYNQTM#QQIAASNRPIDVNSNS*PEPR	3	1191.21	62032	46512	159.07	117.6	3.87	4.229	0.3858	1.6853	0.2694	0.2257	1	1	4.01	4.02	Schistosoma mansoni
1038	Smp_006860.2;Smp_006860.1	Smp_006860.2;Smp_006860.1	116; 116	expressed protein	Smp_006860.2;Smp_006860.1	20.9	PIDVNSNsPEPRAEI	DFNVVAYNQTM#QQIAASNRPIDVNSNS*PEPR	3	1191.21	40590	37734	100.95	95.23	4.476	4.443	1.0385	-0.3498	0.3727	0.3236	1	1	4.57	4.51	Schistosoma mansoni
1039	Smp_006860.2;Smp_006860.1	Smp_006860.2;Smp_006860.1	116; 116	expressed protein	Smp_006860.2;Smp_006860.1	20.9	PIDVNSNsPEPRAEI	DFNVVAYNQTM#QQIAASNRPIDVNSNS*PEPR	3	1191.21	38459	40423	95.8	102.01	4.437	4.215	0.1673	0.1774	0.2917	0.2686	1	1	4.32	4.26	Schistosoma mansoni
1040	Smp_006860.2;Smp_006860.1	Smp_006860.2;Smp_006860.1	116; 116	expressed protein	Smp_006860.2;Smp_006860.1	20.9	PIDVNSNsPEPRAEI	DFNVVAYNQTM#QQIAASNRPIDVNSNS*PEPR	3	1191.21	56805	59376	143.68	154.1	3.872	3.621	-0.276	-1.456	0.3983	0.228	3	1	4.43	3.77	Schistosoma mansoni
1041	Smp_006860.2;Smp_006860.1	Smp_006860.2;Smp_006860.1	116; 116	expressed protein	Smp_006860.2;Smp_006860.1	20.9	PIDVNSNsPEPRAEI	DFNVVAYNQTM#QQIAASNRPIDVNSNS*PEPR	3	1191.21	51905	56292	129.69	144.99	3.421	4.5	0.7159	-0.3709	0.1257	0.3247	3	1	3.3	4.53	Schistosoma mansoni
1042	Smp_006860.2;Smp_006860.1	Smp_006860.2;Smp_006860.1	116; 116	expressed protein	Smp_006860.2;Smp_006860.1	20.9	PIDVNSNsPEPRAEI	DFNVVAYNQTM#QQIAASNRPIDVNSNS*PEPR	3	1191.21	59009	35458	150.14	89.65	2.918	4.502	3.2385	0.0965	0.0444	0.4076	1	1	2.66	4.85	Schistosoma mansoni
1043	Smp_006860.2;Smp_006860.1	Smp_006860.2;Smp_006860.1	116; 116	expressed protein	Smp_006860.2;Smp_006860.1	20.9	PIDVNSNsPEPRAEI	DFNVVAYNQTM#QQIAASNRPIDVNSNS*PEPR	3	1191.21	60651	60798	155	158.31	3.406	4.28	-0.2037	1.5327	0.1605	0.1596	1	1	3.42	3.82	Schistosoma mansoni
1044	Smp_006860.2;Smp_006860.1	Smp_006860.2;Smp_006860.1	116; 116	expressed protein	Smp_006860.2;Smp_006860.1	20.9	PIDVNSNsPEPRAEI	DFNVVAYNQTM#QQIAASNRPIDVNSNS*PEPR	3	1191.21	56651	60945	143.23	158.74	2.734	4.258	-1.1562	-0.8753	0.1035	0.2565	14	1	2.88	4.17	Schistosoma mansoni
1045	Smp_006860.2;Smp_006860.1	Smp_006860.2;Smp_006860.1	116; 116	expressed protein	Smp_006860.2;Smp_006860.1	20.9	PIDVNSNsPEPRAEI	DFNVVAYNQTM#QQIAASNRPIDVNSNS*PEPR	3	1191.21	40606	58310	100.99	150.93	3.666	4.184	0.4049	0.9598	0.2773	0.2637	1	1	3.95	4.18	Schistosoma mansoni
1046	Smp_006860.2;Smp_006860.1	Smp_006860.2;Smp_006860.1	116; 116	expressed protein	Smp_006860.2;Smp_006860.1	20.9	PIDVNSNsPEPRAEI	DFNVVAYNQTM#QQIAASNRPIDVNSNS*PEPR	3	1191.21	54587	58171	137.26	150.52	3.748	4.492	6.4449	0.2432	0.1792	0.3104	3	1	3.26	4.51	Schistosoma mansoni
1047	Smp_006860.2;Smp_006860.1	Smp_006860.2;Smp_006860.1	116; 116	expressed protein	Smp_006860.2;Smp_006860.1	20.9	PIDVNSNsPEPRAEI	DFNVVAYNQTM#QQIAASNRPIDVNSNS*PEPR	3	1191.21	59372	59600	151.21	154.76	3.681	4.253	3.522	0.3195	0.1779	0.3326	2	1	3.42	4.49	Schistosoma mansoni
1048	Smp_006860.2;Smp_006860.1	Smp_006860.2;Smp_006860.1	116; 116	expressed protein	Smp_006860.2;Smp_006860.1	20.9	PIDVNSNsPEPRAEI	DFNVVAYNQTM#QQIAASNRPIDVNSNS*PEPR	3	1191.21	38649	54526	96.27	139.84	4.104	3.564	-1.3558	0.4758	0.2597	0.2418	1	7	3.98	3.88	Schistosoma mansoni
1049	Smp_006860.2;Smp_006860.1	Smp_006860.2;Smp_006860.1	116; 116	expressed protein	Smp_006860.2;Smp_006860.1	20.9	PIDVNSNsPEPRAEI	DFNVVAYNQTM#QQIAASNRPIDVNSNS*PEPR	3	1191.21	38692	56380	96.37	145.25	4.224	4.227	-1.1838	0.0866	0.2413	0.1891	1	1	3.98	3.98	Schistosoma mansoni
1050	Smp_006860.2;Smp_006860.1	Smp_006860.2;Smp_006860.1	116; 116	expressed protein	Smp_006860.2;Smp_006860.1	20.9	PIDVNSNsPEPRAEI	DFNVVAYNQTM#QQIAASNRPIDVNSNS*PEPR	3	1191.21	60495	46576	154.54	117.77	3.659	4.051	0.7184	-0.7461	0.2446	0.3555	2	1	3.81	4.44	Schistosoma mansoni
1051	Smp_006860.2;Smp_006860.1	Smp_006860.2;Smp_006860.1	116; 116	expressed protein	Smp_006860.2;Smp_006860.1	20.9	PIDVNSNsPEPRAEI	DFNVVAYNQTM#QQIAASNRPIDVNSNS*PEPR	3	1191.21	57332	59472	145.22	154.38	3.659	3.892	-0.5425	-0.5995	0.0978	0.3708	16	1	3.28	4.43	Schistosoma mansoni
1052	Smp_006860.2;Smp_006860.1	Smp_006860.2;Smp_006860.1	116; 116	expressed protein	Smp_006860.2;Smp_006860.1	20.9	PIDVNSNsPEPRAEI	DFNVVAYNQTM#QQIAASNRPIDVNSNS*PEPR	3	1191.21	59629	42334	151.97	106.82	3.755	3.806	0.7077	-1.5671	0.3133	0.2454	4	2	4.09	3.9	Schistosoma mansoni
1053	Smp_006860.2;Smp_006860.1	Smp_006860.2;Smp_006860.1	116; 116	expressed protein	Smp_006860.2;Smp_006860.1	20.9	PIDVNSNsPEPRAEI	DFNVVAYNQTM#QQIAASNRPIDVNSNS*PEPR	3	1191.21	58797	39703	149.51	100.21	3.745	4.865	-1.1245	-0.2469	0.2065	0.4595	8	1	3.66	5.16	Schistosoma mansoni
1054	Smp_006860.2;Smp_006860.1	Smp_006860.2;Smp_006860.1	116; 116	expressed protein	Smp_006860.2;Smp_006860.1	20.9	PIDVNSNsPEPRAEI	DFNVVAYNQTM#QQIAASNRPIDVNSNS*PEPR	3	1191.21	54989	39013	138.42	98.46	3.681	3.889	-0.4385	0.2304	0.1223	0.2753	6	1	3.38	4.15	Schistosoma mansoni
1055	Smp_006860.2;Smp_006860.1	Smp_006860.2;Smp_006860.1	116; 116	expressed protein	Smp_006860.2;Smp_006860.1	20.9	PIDVNSNsPEPRAEI	DFNVVAYNQTM#QQIAASNRPIDVNSNS*PEPR	3	1191.21	58695	39445	149.22	99.54	4.14	3.888	0.6193	-2.1973	0.294	0.2921	1	1	4.19	4.06	Schistosoma mansoni
1056	Smp_006860.2;Smp_006860.1	Smp_006860.2;Smp_006860.1	116; 116	expressed protein	Smp_006860.2;Smp_006860.1	20.9	PIDVNSNsPEPRAEI	DFNVVAYNQTM#QQIAASNRPIDVNSNS*PEPR	3	1191.21	40399	54994	100.48	141.19	4.164	3.883	0.2438	-0.4361	0.3454	0.1469	1	1	4.4	3.66	Schistosoma mansoni
1057	Smp_006860.2;Smp_006860.1	Smp_006860.2;Smp_006860.1	116; 116	expressed protein	Smp_006860.2;Smp_006860.1	20.9	PIDVNSNsPEPRAEI	DFNVVAYNQTM#QQIAASNRPIDVNSNS*PEPR	3	1191.21	54163	60568	136.04	157.64	3.743	3.883	-2.0145	0.6734	0.2665	0.3149	1	1	3.82	4.26	Schistosoma mansoni
1058	Smp_006860.2;Smp_006860.1	Smp_006860.2;Smp_006860.1	116; 116	expressed protein	Smp_006860.2;Smp_006860.1	20.9	PIDVNSNsPEPRAEI	DFNVVAYNQTM#QQIAASNRPIDVNSNS*PEPR	3	1191.21	46986	39493	116.68	99.67	4.181	5.091	-1.5664	0.7096	0.3392	0.3928	1	1	4.28	5.02	Schistosoma mansoni
1059	Smp_006860.2;Smp_006860.1	Smp_006860.2;Smp_006860.1	116; 116	expressed protein	Smp_006860.2;Smp_006860.1	20.9	PIDVNSNsPEPRAEI	DFNVVAYNQTM#QQIAASNRPIDVNSNS*PEPR	3	1191.21	43445	56850	107.91	146.63	3.087	3.439	0.2276	-0.3111	0.0597	0.169	5	1	2.96	3.56	Schistosoma mansoni
1060	Smp_006860.2;Smp_006860.1	Smp_006860.2;Smp_006860.1	116; 116	expressed protein	Smp_006860.2;Smp_006860.1	20.9	PIDVNSNsPEPRAEI	DFNVVAYNQTM#QQIAASNRPIDVNSNS*PEPR	3	1191.21	54794	63139	137.86	166.48	4.125	4.827	0.32	-1.1381	0.2453	0.4593	1	1	4.03	5.09	Schistosoma mansoni
1061	Smp_006860.2;Smp_006860.1	Smp_006860.2;Smp_006860.1	116; 116	expressed protein	Smp_006860.2;Smp_006860.1	20.9	PIDVNSNsPEPRAEI	DFNVVAYNQTM#QQIAASNRPIDVNSNS*PEPR	3	1191.21	61597	52748	157.8	134.71	3.12	3.919	3.3222	-6.0779	0.1572	0.2911	1	1	3.13	3.83	Schistosoma mansoni
1062	Smp_006860.2;Smp_006860.1	Smp_006860.2;Smp_006860.1	116; 116	expressed protein	Smp_006860.2;Smp_006860.1	20.9	PIDVNSNsPEPRAEI	DFNVVAYNQTM#QQIAASNRPIDVNSNS*PEPR	3	1191.21	39982	62031	99.46	161.86	4.129	4.815	-1.0435	-0.1025	0.3808	0.4318	3	1	4.43	5.05	Schistosoma mansoni
1063	Smp_006860.2;Smp_006860.1	Smp_006860.2;Smp_006860.1	116; 116	expressed protein	Smp_006860.2;Smp_006860.1	20.9	PIDVNSNsPEPRAEI	DFNVVAYNQTM#QQIAASNRPIDVNSNS*PEPR	3	1191.21	57599	39666	146	100.11	3.638	3.801	0.4101	-0.8111	0.1276	0.27	2	1	3.42	4.03	Schistosoma mansoni
1064	Smp_006860.2;Smp_006860.1	Smp_006860.2;Smp_006860.1	116; 116	expressed protein	Smp_006860.2;Smp_006860.1	20.9	PIDVNSNsPEPRAEI	DFNVVAYNQTM#QQIAASNRPIDVNSNS*PEPR	3	1191.21	54740	54470	137.7	139.67	3.807	3.912	2.8474	1.9875	0.282	0.3268	2	3	3.87	4.23	Schistosoma mansoni
1065	Smp_006860.2;Smp_006860.1	Smp_006860.2;Smp_006860.1	116; 116	expressed protein	Smp_006860.2;Smp_006860.1	20.9	PIDVNSNsPEPRAEI	DFNVVAYNQTM#QQIAASNRPIDVNSNS*PEPR	3	1191.21	59643	40600	152.01	102.46	4.063	3.911	-1.6781	0.7005	0.3173	0.2655	1	1	4.14	4.09	Schistosoma mansoni
1066	Smp_006860.2;Smp_006860.1	Smp_006860.2;Smp_006860.1	116; 116	expressed protein	Smp_006860.2;Smp_006860.1	20.9	PIDVNSNsPEPRAEI	DFNVVAYNQTM#QQIAASNRPIDVNSNS*PEPR	3	1191.21	37553	53633	93.6	137.25	3.569	3.84	0.0226	5.4234	0.1255	0.2212	1	2	3.38	3.61	Schistosoma mansoni
1067	Smp_006860.2;Smp_006860.1	Smp_006860.2;Smp_006860.1	116; 116	expressed protein	Smp_006860.2;Smp_006860.1	20.9	PIDVNSNsPEPRAEI	DFNVVAYNQTM#QQIAASNRPIDVNSNS*PEPR	3	1191.21	55846	56688	140.89	146.15	3.207	3.487	-2.079	-0.599	0.1649	0.0808	2	1	3.24	3.26	Schistosoma mansoni
1068	Smp_006860.2;Smp_006860.1	Smp_006860.2;Smp_006860.1	116; 116	expressed protein	Smp_006860.2;Smp_006860.1	20.9	PIDVNSNsPEPRAEI	DFNVVAYNQTM#QQIAASNRPIDVNSNS*PEPR	3	1191.21	48214	56337	119.83	145.13	3.536	3.468	1.0192	-0.2216	0.1028	0.199	5	3	3.25	3.68	Schistosoma mansoni
1069	Smp_006860.2;Smp_006860.1	Smp_006860.2;Smp_006860.1	116; 116	expressed protein	Smp_006860.2;Smp_006860.1	20.9	PIDVNSNsPEPRAEI	DFNVVAYNQTM#QQIAASNRPIDVNSNS*PEPR	3	1191.21	57095	63230	144.53	166.74	3.527	4.987	1.4071	0.8347	0.2098	0.377	4	1	3.59	4.91	Schistosoma mansoni
1070	Smp_006860.2;Smp_006860.1	Smp_006860.2;Smp_006860.1	116; 116	expressed protein	Smp_006860.2;Smp_006860.1	20.9	PIDVNSNsPEPRAEI	DFNVVAYNQTM#QQIAASNRPIDVNSNS*PEPR	3	1191.21	57733	37375	146.39	94.36	4.32	3.843	-0.541	-0.3628	0.3246	0.3505	1	1	4.34	4.36	Schistosoma mansoni
1071	Smp_006860.2;Smp_006860.1	Smp_006860.2;Smp_006860.1	116; 116	expressed protein	Smp_006860.2;Smp_006860.1	20.9	PIDVNSNsPEPRAEI	DFNVVAYNQTM#QQIAASNRPIDVNSNS*PEPR	3	1191.21	57282	60754	145.08	158.18	4.324	3.823	-0.541	1.0204	0.3575	0.3124	2	1	4.46	4.2	Schistosoma mansoni
1072	Smp_006860.2;Smp_006860.1	Smp_006860.2;Smp_006860.1	116; 116	expressed protein	Smp_006860.2;Smp_006860.1	20.9	PIDVNSNsPEPRAEI	DFNVVAYNQTM#QQIAASNRPIDVNSNS*PEPR	3	1191.21	43363	60171	107.71	156.46	3.528	3.479	-1.0537	0.1469	0.2564	0.0961	2	2	3.75	3.35	Schistosoma mansoni
1073	Smp_006860.2;Smp_006860.1	Smp_006860.2;Smp_006860.1	116; 116	expressed protein	Smp_006860.2;Smp_006860.1	20.9	PIDVNSNsPEPRAEI	DFNVVAYNQTM#QQIAASNRPIDVNSNS*PEPR	3	1191.21	63228	36155	162.49	91.33	4.317	5.013	0.6509	0.6947	0.3556	0.3522	1	1	4.47	4.84	Schistosoma mansoni
1074	Smp_006860.2;Smp_006860.1	Smp_006860.2;Smp_006860.1	116; 116	expressed protein	Smp_006860.2;Smp_006860.1	20.9	PIDVNSNsPEPRAEI	DFNVVAYNQTM#QQIAASNRPIDVNSNS*PEPR	3	1191.21	39088	34935	97.32	88.38	3.187	5	1.6149	0.4108	0.1973	0.4004	1	1	3.4	5.02	Schistosoma mansoni
1075	Smp_006860.2;Smp_006860.1	Smp_006860.2;Smp_006860.1	116; 116	expressed protein	Smp_006860.2;Smp_006860.1	20.9	PIDVNSNsPEPRAEI	DFNVVAYNQTM#QQIAASNRPIDVNSNS*PEPR	3	1191.21	40036	60335	99.59	156.95	4.249	3.834	-1.4826	0.7137	0.2542	0.248	1	1	4.01	4	Schistosoma mansoni
1076	Smp_006860.2;Smp_006860.1	Smp_006860.2;Smp_006860.1	116; 116	expressed protein	Smp_006860.2;Smp_006860.1	20.9	PIDVNSNsPEPRAEI	DFNVVAYNQTM#QQIAASNRPIDVNSNS*PEPR	3	1191.21	56166	50802	141.82	129.21	3.773	3.818	1.9179	1.9489	0.3642	0.1792	3	1	4.2	3.68	Schistosoma mansoni
1077	Smp_006860.2;Smp_006860.1	Smp_006860.2;Smp_006860.1	116; 116	expressed protein	Smp_006860.2;Smp_006860.1	20.9	PIDVNSNsPEPRAEI	DFNVVAYNQTM#QQIAASNRPIDVNSNS*PEPR	3	1191.21	37877	38637	94.38	97.51	4.249	3.866	-2.6079	-0.9838	0.3931	0.2236	1	1	4.43	3.88	Schistosoma mansoni
1078	Smp_006860.2;Smp_006860.1	Smp_006860.2;Smp_006860.1	116; 116	expressed protein	Smp_006860.2;Smp_006860.1	20.9	PIDVNSNsPEPRAEI	DFNVVAYNQTM#QQIAASNRPIDVNSNS*PEPR	3	1191.21	42726	43117	106.15	108.84	3.607	2.849	0.0755	3.439	0.1767	0.1441	129	544	3.48	2.6	Schistosoma mansoni
1079	Smp_006860.2;Smp_006860.1	Smp_006860.2;Smp_006860.1	116; 116	expressed protein	Smp_006860.2;Smp_006860.1	20.9	PIDVNSNsPEPRAEI	DFNVVAYNQTM#QQIAASNRPIDVNSNS*PEPR	3	1191.21	60261	59177	153.85	153.5	3.625	3.814	9.519	2.459	0.1	0.3568	1	2	2.75	4.26	Schistosoma mansoni
1080	Smp_006860.2;Smp_006860.1	Smp_006860.2;Smp_006860.1	116; 116	expressed protein	Smp_006860.2;Smp_006860.1	20.9	PIDVNSNsPEPRAEI	DFNVVAYNQTM#QQIAASNRPIDVNSNS*PEPR	3	1191.21	61059	63354	156.21	167.11	3.775	3.85	-2.1603	-0.0575	0.1124	0.2784	1	2	3.28	4.13	Schistosoma mansoni
1081	Smp_006860.2;Smp_006860.1	Smp_006860.2;Smp_006860.1	116; 116	expressed protein	Smp_006860.2;Smp_006860.1	20.9	PIDVNSNsPEPRAEI	DFNVVAYNQTM#QQIAASNRPIDVNSNS*PEPR	3	1191.21	61384	58434	157.17	151.3	3.783	3.858	-0.3852	-1.3296	0.2843	0.2728	1	1	4	4.03	Schistosoma mansoni
1082	Smp_006860.2;Smp_006860.1	Smp_006860.2;Smp_006860.1	116; 116	expressed protein	Smp_006860.2;Smp_006860.1	20.9	PIDVNSNsPEPRAEI	DFNVVAYNQTM#QQIAASNRPIDVNSNS*PEPR	3	1191.21	60364	40090	154.15	101.16	4.269	4.794	-0.1796	-1.841	0.2659	0.3052	1	1	4.14	4.49	Schistosoma mansoni
1083	Smp_006860.2;Smp_006860.1	Smp_006860.2;Smp_006860.1	116; 116	expressed protein	Smp_006860.2;Smp_006860.1	20.9	PIDVNSNsPEPRAEI	DFNVVAYNQTM#QQIAASNRPIDVNSNS*PEPR	3	1191.21	40145	59783	99.86	155.31	4.081	3.763	-1.1746	1.3088	0.3097	0.2489	1	1	4.16	3.94	Schistosoma mansoni
1084	Smp_006860.2;Smp_006860.1	Smp_006860.2;Smp_006860.1	116; 116	expressed protein	Smp_006860.2;Smp_006860.1	20.9	PIDVNSNsPEPRAEI	DFNVVAYNQTM#QQIAASNRPIDVNSNS*PEPR	3	1191.21	59206	58857	150.72	152.55	3.776	4.026	1.3104	1.0768	0.2926	0.4312	1	1	3.99	4.69	Schistosoma mansoni
1085	Smp_006860.2;Smp_006860.1	Smp_006860.2;Smp_006860.1	116; 116	expressed protein	Smp_006860.2;Smp_006860.1	20.9	PIDVNSNsPEPRAEI	DFNVVAYNQTM#QQIAASNRPIDVNSNS*PEPR	3	1191.21	60555	54376	154.72	139.4	3.781	4.649	1.7999	-0.8554	0.3141	0.4301	1	1	4.04	4.93	Schistosoma mansoni
1086	Smp_006860.2;Smp_006860.1	Smp_006860.2;Smp_006860.1	116; 116	expressed protein	Smp_006860.2;Smp_006860.1	20.9	PIDVNSNsPEPRAEI	DFNVVAYNQTM#QQIAASNRPIDVNSNS*PEPR	3	1191.21	61806	58670	158.41	152	4.325	4.671	0.6924	-2.3434	0.2947	0.4154	1	2	4.26	4.8	Schistosoma mansoni
1087	Smp_006860.2;Smp_006860.1	Smp_006860.2;Smp_006860.1	116; 116	expressed protein	Smp_006860.2;Smp_006860.1	20.9	PIDVNSNsPEPRAEI	DFNVVAYNQTM#QQIAASNRPIDVNSNS*PEPR	3	1191.21	56046	61403	141.47	160.06	3.569	4.682	2.0652	0.4778	0.2141	0.3605	1	1	3.59	4.75	Schistosoma mansoni
1088	Smp_006860.2;Smp_006860.1	Smp_006860.2;Smp_006860.1	116; 116	expressed protein	Smp_006860.2;Smp_006860.1	20.9	PIDVNSNsPEPRAEI	DFNVVAYNQTM#QQIAASNRPIDVNSNS*PEPR	3	1191.21	64152	57861	166.52	149.6	4.716	3.773	-0.3356	0.732	0.3636	0.2188	1	1	4.65	3.87	Schistosoma mansoni
1089	Smp_006860.2;Smp_006860.1	Smp_006860.2;Smp_006860.1	116; 116	expressed protein	Smp_006860.2;Smp_006860.1	20.9	PIDVNSNsPEPRAEI	DFNVVAYNQTM#QQIAASNRPIDVNSNS*PEPR	3	1191.21	35282	38152	88.13	96.29	5.233	4.01	0.3474	0.0253	0.5009	0.3011	1	1	5.37	4.28	Schistosoma mansoni
1090	Smp_006860.2;Smp_006860.1	Smp_006860.2;Smp_006860.1	116; 116	expressed protein	Smp_006860.2;Smp_006860.1	20.9	PIDVNSNsPEPRAEI	DFNVVAYNQTM#QQIAASNRPIDVNSNS*PEPR	3	1191.21	40186	62335	99.96	162.78	4.716	4.018	0.6287	3.4377	0.3242	0.2318	2	1	4.52	3.85	Schistosoma mansoni
1091	Smp_006860.2;Smp_006860.1	Smp_006860.2;Smp_006860.1	116; 116	expressed protein	Smp_006860.2;Smp_006860.1	20.9	PIDVNSNsPEPRAEI	DFNVVAYNQTM#QQIAASNRPIDVNSNS*PEPR	3	1191.21	64268	39646	166.86	100.06	5.234	4.411	1.4081	-0.5922	0.4301	0.3511	1	1	5.06	4.58	Schistosoma mansoni
1092	Smp_006860.2;Smp_006860.1	Smp_006860.2;Smp_006860.1	116; 116	expressed protein	Smp_006860.2;Smp_006860.1	20.9	PIDVNSNsPEPRAEI	DFNVVAYNQTM#QQIAASNRPIDVNSNS*PEPR	3	1191.21	38402	37821	95.66	95.45	4.608	4.586	0.7191	1.7147	0.2882	0.4021	1	1	4.35	4.78	Schistosoma mansoni
1093	Smp_006860.2;Smp_006860.1	Smp_006860.2;Smp_006860.1	116; 116	expressed protein	Smp_006860.2;Smp_006860.1	20.9	PIDVNSNsPEPRAEI	DFNVVAYNQTM#QQIAASNRPIDVNSNS*PEPR	3	1191.21	63025	62091	161.89	162.04	5.39	4.627	0.3928	-0.2674	0.4379	0.4342	1	1	5.21	4.97	Schistosoma mansoni
1094	Smp_006860.2;Smp_006860.1	Smp_006860.2;Smp_006860.1	116; 116	expressed protein	Smp_006860.2;Smp_006860.1	20.9	PIDVNSNsPEPRAEI	DFNVVAYNQTM#QQIAASNRPIDVNSNS*PEPR	3	1191.21	62393	54203	160.09	138.9	5.212	3.745	1.0685	-0.9512	0.3916	0.348	1	37	4.93	4.24	Schistosoma mansoni
1095	Smp_006860.2;Smp_006860.1	Smp_006860.2;Smp_006860.1	116; 116	expressed protein	Smp_006860.2;Smp_006860.1	20.9	PIDVNSNsPEPRAEI	DFNVVAYNQTM#QQIAASNRPIDVNSNS*PEPR	3	1191.21	38365	40063	95.57	101.09	4.658	4.617	0.9612	-1.841	0.3977	0.4192	1	1	4.74	4.82	Schistosoma mansoni
1096	Smp_006860.2;Smp_006860.1	Smp_006860.2;Smp_006860.1	116; 116	expressed protein	Smp_006860.2;Smp_006860.1	20.9	PIDVNSNsPEPRAEI	DFNVVAYNQTM#QQIAASNRPIDVNSNS*PEPR	3	1191.21	63325	56940	162.79	146.89	4.568	3.744	0.9629	-1.9556	0.4183	0.2427	1	1	4.77	3.84	Schistosoma mansoni
1097	Smp_006860.2;Smp_006860.1	Smp_006860.2;Smp_006860.1	116; 116	expressed protein	Smp_006860.2;Smp_006860.1	20.9	PIDVNSNsPEPRAEI	DFNVVAYNQTM#QQIAASNRPIDVNSNS*PEPR	3	1191.21	37935	39143	94.52	98.79	4.537	4.708	-2.3142	0.3029	0.2284	0.3068	1	1	3.99	4.59	Schistosoma mansoni
1098	Smp_006860.2;Smp_006860.1	Smp_006860.2;Smp_006860.1	116; 116	expressed protein	Smp_006860.2;Smp_006860.1	20.9	PIDVNSNsPEPRAEI	DFNVVAYNQTM#QQIAASNRPIDVNSNS*PEPR	3	1191.21	35554	57211	88.8	147.69	4.973	4.39	0.1676	-3.3813	0.3776	0.254	1	1	4.84	4.05	Schistosoma mansoni
1099	Smp_006860.2;Smp_006860.1	Smp_006860.2;Smp_006860.1	116; 116	expressed protein	Smp_006860.2;Smp_006860.1	20.9	PIDVNSNsPEPRAEI	DFNVVAYNQTM#QQIAASNRPIDVNSNS*PEPR	3	1191.21	35809	37328	89.41	94.25	4.676	4.736	0.5939	-0.264	0.4072	0.4209	1	1	4.8	4.97	Schistosoma mansoni
1100	Smp_006860.2;Smp_006860.1	Smp_006860.2;Smp_006860.1	116; 116	expressed protein	Smp_006860.2;Smp_006860.1	20.9	PIDVNSNsPEPRAEI	DFNVVAYNQTM#QQIAASNRPIDVNSNS*PEPR	3	1191.21	61141	35165	156.45	88.93	4.617	5.213	1.9304	0.333	0.3566	0.3668	1	1	4.52	5	Schistosoma mansoni
1101	Smp_006860.2;Smp_006860.1	Smp_006860.2;Smp_006860.1	116; 116	expressed protein	Smp_006860.2;Smp_006860.1	20.9	PIDVNSNsPEPRAEI	DFNVVAYNQTM#QQIAASNRPIDVNSNS*PEPR	3	1191.21	56765	54178	143.56	138.83	4.747	3.949	-0.276	0.4878	0.4234	0.1369	1	3	4.88	3.67	Schistosoma mansoni
1102	Smp_006860.2;Smp_006860.1	Smp_006860.2;Smp_006860.1	116; 116	expressed protein	Smp_006860.2;Smp_006860.1	20.9	PIDVNSNsPEPRAEI	DFNVVAYNQTM#QQIAASNRPIDVNSNS*PEPR	3	1191.21	63083	55223	162.06	141.86	4.702	3.421	0.155	-0.3706	0.2858	0.1749	1	3	4.41	3.57	Schistosoma mansoni
1103	Smp_006860.2;Smp_006860.1	Smp_006860.2;Smp_006860.1	116; 116	expressed protein	Smp_006860.2;Smp_006860.1	20.9	PIDVNSNsPEPRAEI	DFNVVAYNQTM#QQIAASNRPIDVNSNS*PEPR	3	1191.21	57916	38997	146.93	98.41	4.615	3.962	0.4829	0.2268	0.2706	0.3034	2	3	4.31	4.27	Schistosoma mansoni
1104	Smp_006860.2;Smp_006860.1	Smp_006860.2;Smp_006860.1	116; 116	expressed protein	Smp_006860.2;Smp_006860.1	20.9	PIDVNSNsPEPRAEI	DFNVVAYNQTM#QQIAASNRPIDVNSNS*PEPR	3	1191.21	62225	61650	159.61	160.78	5.061	5.267	0.1881	-0.0142	0.3482	0.3947	1	1	4.77	5.11	Schistosoma mansoni
1105	Smp_006860.2;Smp_006860.1	Smp_006860.2;Smp_006860.1	116; 116	expressed protein	Smp_006860.2;Smp_006860.1	20.9	PIDVNSNsPEPRAEI	DFNVVAYNQTM#QQIAASNRPIDVNSNS*PEPR	3	1191.21	34792	57418	86.94	148.3	5.111	3.406	0.5316	0.8944	0.4726	0.1652	1	328	5.21	3.24	Schistosoma mansoni
1106	Smp_006860.2;Smp_006860.1	Smp_006860.2;Smp_006860.1	116; 116	expressed protein	Smp_006860.2;Smp_006860.1	20.9	PIDVNSNsPEPRAEI	DFNVVAYNQTM#QQIAASNRPIDVNSNS*PEPR	3	1191.21	39715	37607	98.82	94.92	5.272	4.711	-1.2315	-0.3396	0.4466	0.4115	1	1	5.11	4.92	Schistosoma mansoni
1107	Smp_006860.2;Smp_006860.1	Smp_006860.2;Smp_006860.1	116; 116	expressed protein	Smp_006860.2;Smp_006860.1	20.9	PIDVNSNsPEPRAEI	DFNVVAYNQTM#QQIAASNRPIDVNSNS*PEPR	3	1191.21	35007	54635	87.46	140.15	5.367	3.523	0.5152	1.5581	0.4021	0.1098	1	7	5.07	3.33	Schistosoma mansoni
1108	Smp_006860.2;Smp_006860.1	Smp_006860.2;Smp_006860.1	116; 116	expressed protein	Smp_006860.2;Smp_006860.1	20.9	PIDVNSNsPEPRAEI	DFNVVAYNQTM#QQIAASNRPIDVNSNS*PEPR	3	1191.21	62090	42837	159.23	108.12	4.995	3.407	-0.5611	-1.0537	0.3651	0.2129	1	2	4.76	3.65	Schistosoma mansoni
1109	Smp_006860.2;Smp_006860.1	Smp_006860.2;Smp_006860.1	116; 116	expressed protein	Smp_006860.2;Smp_006860.1	20.9	PIDVNSNsPEPRAEI	DFNVVAYNQTM#QQIAASNRPIDVNSNS*PEPR	3	1191.21	39529	57999	98.38	150.01	4.778	3.521	0.8659	-1.7066	0.4065	0.2478	1	14	4.82	3.77	Schistosoma mansoni
1110	Smp_006860.2;Smp_006860.1	Smp_006860.2;Smp_006860.1	116; 116	expressed protein	Smp_006860.2;Smp_006860.1	20.9	PIDVNSNsPEPRAEI	DFNVVAYNQTM#QQIAASNRPIDVNSNS*PEPR	3	1191.21	38583	58228	96.11	150.69	5.3	3.074	-0.265	1.6739	0.4384	0.0551	1	254	5.16	2.74	Schistosoma mansoni
1111	Smp_006860.2;Smp_006860.1	Smp_006860.2;Smp_006860.1	116; 116	expressed protein	Smp_006860.2;Smp_006860.1	20.9	PIDVNSNsPEPRAEI	DFNVVAYNQTM#QQIAASNRPIDVNSNS*PEPR	3	1191.21	38145	57461	95.04	148.42	4.611	2.984	-0.2742	-1.6035	0.3631	0.0344	1	11	4.61	2.82	Schistosoma mansoni
1112	Smp_006860.2;Smp_006860.1	Smp_006860.2;Smp_006860.1	116; 116	expressed protein	Smp_006860.2;Smp_006860.1	20.9	PIDVNSNsPEPRAEI	DFNVVAYNQTM#QQIAASNRPIDVNSNS*PEPR	3	1191.21		51470		131.09		3.128		-0.9317		0.163		1		3.38	Schistosoma mansoni
1113	Smp_006860.2;Smp_006860.1	Smp_006860.2;Smp_006860.1	116; 116	expressed protein	Smp_006860.2;Smp_006860.1	20.9	PIDVNSNsPEPRAEI	DFNVVAYNQTM#QQIAASNRPIDVNSNS*PEPR	3	1191.21		58817		152.43		3.176		-0.0338		0.0456		2		3.04	Schistosoma mansoni
1114	Smp_006860.2;Smp_006860.1	Smp_006860.2;Smp_006860.1	116; 116	expressed protein	Smp_006860.2;Smp_006860.1	20.9	PIDVNSNsPEPRAEI	DFNVVAYNQTM#QQIAASNRPIDVNSNS*PEPR	3	1191.21		57632		148.92		2.935		5.611		0.0474		108		2.54	Schistosoma mansoni
1115	Smp_006860.2;Smp_006860.1	Smp_006860.2;Smp_006860.1	116; 116	expressed protein	Smp_006860.2;Smp_006860.1	20.9	PIDVNSNsPEPRAEI	DFNVVAYNQTM#QQIAASNRPIDVNSNS*PEPR	3	1191.21		57570		148.74		3.194		-1.3937		0.1538		1		3.34	Schistosoma mansoni
1116	Smp_006860.2;Smp_006860.1	Smp_006860.2;Smp_006860.1	116; 116	expressed protein	Smp_006860.2;Smp_006860.1	20.9	PIDVNSNsPEPRAEI	DFNVVAYNQTM#QQIAASNRPIDVNSNS*PEPR	3	1191.21		56166		144.62		2.943		0.2774		0.0796		9		3.07	Schistosoma mansoni
1117	Smp_006860.2;Smp_006860.1	Smp_006860.2;Smp_006860.1	116; 116	expressed protein	Smp_006860.2;Smp_006860.1	20.9	PIDVNSNsPEPRAEI	DFNVVAYNQTM#QQIAASNRPIDVNSNS*PEPR	3	1191.21		42510		107.26		3.246		0.0083		0.1541		1		3.45	Schistosoma mansoni
1118	Smp_006860.2;Smp_006860.1	Smp_006860.2;Smp_006860.1	116; 116	expressed protein	Smp_006860.2;Smp_006860.1	20.9	PIDVNSNsPEPRAEI	DFNVVAYNQTM#QQIAASNRPIDVNSNS*PEPR	3	1191.21		58045		150.14		2.935		1.0165		0.169		4		3.34	Schistosoma mansoni
1119	Smp_006860.2;Smp_006860.1	Smp_006860.2;Smp_006860.1	116; 116	expressed protein	Smp_006860.2;Smp_006860.1	20.9	PIDVNSNsPEPRAEI	DFNVVAYNQTM#QQIAASNRPIDVNSNS*PEPR	3	1191.21		38616		97.46		3.181		1.5638		0.265		1		3.74	Schistosoma mansoni
1120	Smp_006860.2;Smp_006860.1	Smp_006860.2;Smp_006860.1	116; 116	expressed protein	Smp_006860.2;Smp_006860.1	20.9	PIDVNSNsPEPRAEI	DFNVVAYNQTM#QQIAASNRPIDVNSNS*PEPR	3	1191.21		53964		138.2		3.18		0.2388		0.075		3		3.16	Schistosoma mansoni
1121	Smp_006860.2;Smp_006860.1	Smp_006860.2;Smp_006860.1	116; 116	expressed protein	Smp_006860.2;Smp_006860.1	20.9	PIDVNSNsPEPRAEI	DFNVVAYNQTM#QQIAASNRPIDVNSNS*PEPR	3	1191.21		59229		153.66		3.082		0.4329		0.1314		1		3.3	Schistosoma mansoni
1122	Smp_006860.2;Smp_006860.1	Smp_006860.2;Smp_006860.1	116; 116	expressed protein	Smp_006860.2;Smp_006860.1	20.9	PIDVNSNsPEPRAEI	DFNVVAYNQTM#QQIAASNRPIDVNSNS*PEPR	4	893.662	39887	49033	99.23	124.34	3.659	3.134	0.8459	-1.0809	0.0489	0.0284	13	2	3.06	2.84	Schistosoma mansoni
1123	Smp_006860.2;Smp_006860.1	Smp_006860.2;Smp_006860.1	116; 116	expressed protein	Smp_006860.2;Smp_006860.1	20.9	PIDVNSNsPEPRAEI	DFNVVAYNQTM#QQIAASNRPIDVNSNS*PEPR	4	893.662	37969	44083	94.61	111.36	3.689	3.919	0.3816	1.4185	0.2	0.0418	1	1	3.63	3.22	Schistosoma mansoni
1124	Smp_006860.2;Smp_006860.1	Smp_006860.2;Smp_006860.1	116; 116	expressed protein	Smp_006860.2;Smp_006860.1	20.9	PIDVNSNsPEPRAEI	DFNVVAYNQTM#QQIAASNRPIDVNSNS*PEPR	4	893.662	44300	58101	110	150.31	3.741	3.918	0.0265	0.8559	0.2431	0.3323	1	1	3.8	4.27	Schistosoma mansoni
1125	Smp_006860.2;Smp_006860.1	Smp_006860.2;Smp_006860.1	116; 116	expressed protein	Smp_006860.2;Smp_006860.1	20.9	PIDVNSNsPEPRAEI	DFNVVAYNQTM#QQIAASNRPIDVNSNS*PEPR	4	893.662	51642	52382	128.96	133.66	3.737	3.904	1.6713	0.7209	0.2511	0.3495	1	1	3.75	4.33	Schistosoma mansoni
1126	Smp_006860.2;Smp_006860.1	Smp_006860.2;Smp_006860.1	116; 116	expressed protein	Smp_006860.2;Smp_006860.1	20.9	PIDVNSNsPEPRAEI	DFNVVAYNQTM#QQIAASNRPIDVNSNS*PEPR	4	893.662	37065	41910	92.41	105.76	3.735	3.818	0.4293	1.4132	0.2304	0.2096	1	4	3.75	3.76	Schistosoma mansoni
1127	Smp_006860.2;Smp_006860.1	Smp_006860.2;Smp_006860.1	116; 116	expressed protein	Smp_006860.2;Smp_006860.1	20.9	PIDVNSNsPEPRAEI	DFNVVAYNQTM#QQIAASNRPIDVNSNS*PEPR	4	893.662	63427	38423	163.14	96.96	3.743	3.851	1.4463	0.47	0.2327	0.223	1	1	3.7	3.88	Schistosoma mansoni
1128	Smp_006860.2;Smp_006860.1	Smp_006860.2;Smp_006860.1	116; 116	expressed protein	Smp_006860.2;Smp_006860.1	20.9	PIDVNSNsPEPRAEI	DFNVVAYNQTM#QQIAASNRPIDVNSNS*PEPR	4	893.662	47943	62344	119.14	162.81	3.748	3.926	-0.8883	0.5504	0.2724	0.3247	1	1	3.85	4.26	Schistosoma mansoni
1129	Smp_006860.2;Smp_006860.1	Smp_006860.2;Smp_006860.1	116; 116	expressed protein	Smp_006860.2;Smp_006860.1	20.9	PIDVNSNsPEPRAEI	DFNVVAYNQTM#QQIAASNRPIDVNSNS*PEPR	4	893.662	63399	61988	163.04	161.74	4.768	3.871	0.6177	0.7087	0.3549	0.2552	22	1	4.58	3.99	Schistosoma mansoni
1130	Smp_006860.2;Smp_006860.1	Smp_006860.2;Smp_006860.1	116; 116	expressed protein	Smp_006860.2;Smp_006860.1	20.9	PIDVNSNsPEPRAEI	DFNVVAYNQTM#QQIAASNRPIDVNSNS*PEPR	4	893.662	37275	56909	92.92	146.8	2.642	4.962	0.3809	0.5915	0.0239	0.4266	1	1	2.59	5.04	Schistosoma mansoni
1131	Smp_006860.2;Smp_006860.1	Smp_006860.2;Smp_006860.1	116; 116	expressed protein	Smp_006860.2;Smp_006860.1	20.9	PIDVNSNsPEPRAEI	DFNVVAYNQTM#QQIAASNRPIDVNSNS*PEPR	4	893.662	50759	62438	126.55	163.15	3.686	3.146	0.7094	2.0204	0.1498	0.0623	2	18	3.44	2.92	Schistosoma mansoni
1132	Smp_006860.2;Smp_006860.1	Smp_006860.2;Smp_006860.1	116; 116	expressed protein	Smp_006860.2;Smp_006860.1	20.9	PIDVNSNsPEPRAEI	DFNVVAYNQTM#QQIAASNRPIDVNSNS*PEPR	4	893.662	37506	37536	93.49	94.75	4.596	3.417	0.7325	0.1432	0.2269	0.1033	1	1	4.07	3.3	Schistosoma mansoni
1133	Smp_006860.2;Smp_006860.1	Smp_006860.2;Smp_006860.1	116; 116	expressed protein	Smp_006860.2;Smp_006860.1	20.9	PIDVNSNsPEPRAEI	DFNVVAYNQTM#QQIAASNRPIDVNSNS*PEPR	4	893.662	61442	47792	157.34	120.99	3.668	4.128	0.5722	-0.2421	0.2746	0.3656	2	1	3.87	4.48	Schistosoma mansoni
1134	Smp_006860.2;Smp_006860.1	Smp_006860.2;Smp_006860.1	116; 116	expressed protein	Smp_006860.2;Smp_006860.1	20.9	PIDVNSNsPEPRAEI	DFNVVAYNQTM#QQIAASNRPIDVNSNS*PEPR	4	893.662	40575	49464	100.91	125.54	4.371	3.42	0.8122	0.6694	0.2131	0.0732	1	1	3.93	3.17	Schistosoma mansoni
1135	Smp_006860.2;Smp_006860.1	Smp_006860.2;Smp_006860.1	116; 116	expressed protein	Smp_006860.2;Smp_006860.1	20.9	PIDVNSNsPEPRAEI	DFNVVAYNQTM#QQIAASNRPIDVNSNS*PEPR	4	893.662	39042	47392	97.21	119.94	3.486	4.093	-0.058	1.1855	0.166	0.2767	17	30	3.41	4.1	Schistosoma mansoni
1136	Smp_006860.2;Smp_006860.1	Smp_006860.2;Smp_006860.1	116; 116	expressed protein	Smp_006860.2;Smp_006860.1	20.9	PIDVNSNsPEPRAEI	DFNVVAYNQTM#QQIAASNRPIDVNSNS*PEPR	4	893.662	44719	58930	111.04	152.77	4.238	4.187	-0.4448	0.5431	0.3482	0.3565	1	1	4.34	4.48	Schistosoma mansoni
1137	Smp_006860.2;Smp_006860.1	Smp_006860.2;Smp_006860.1	116; 116	expressed protein	Smp_006860.2;Smp_006860.1	20.9	PIDVNSNsPEPRAEI	DFNVVAYNQTM#QQIAASNRPIDVNSNS*PEPR	4	893.662	58244	59680	147.9	155	4.22	4.185	0.6518	0.5037	0.2638	0.276	1	3	4.05	4.2	Schistosoma mansoni
1138	Smp_006860.2;Smp_006860.1	Smp_006860.2;Smp_006860.1	116; 116	expressed protein	Smp_006860.2;Smp_006860.1	20.9	PIDVNSNsPEPRAEI	DFNVVAYNQTM#QQIAASNRPIDVNSNS*PEPR	4	893.662	55211	59882	139.06	155.6	3.481	4.184	0.5486	0.4296	0.0299	0.2228	6	1	2.94	4.02	Schistosoma mansoni
1139	Smp_006860.2;Smp_006860.1	Smp_006860.2;Smp_006860.1	116; 116	expressed protein	Smp_006860.2;Smp_006860.1	20.9	PIDVNSNsPEPRAEI	DFNVVAYNQTM#QQIAASNRPIDVNSNS*PEPR	4	893.662	41337	47420	102.74	120.01	3.466	3.013	0.3637	1.2722	0.0802	0.1913	50	7	3.09	3.37	Schistosoma mansoni
1140	Smp_006860.2;Smp_006860.1	Smp_006860.2;Smp_006860.1	116; 116	expressed protein	Smp_006860.2;Smp_006860.1	20.9	PIDVNSNsPEPRAEI	DFNVVAYNQTM#QQIAASNRPIDVNSNS*PEPR	4	893.662	60094	56304	153.35	145.03	4.262	3.963	0.3843	0.728	0.3028	0.3533	1	1	4.22	4.36	Schistosoma mansoni
1141	Smp_006860.2;Smp_006860.1	Smp_006860.2;Smp_006860.1	116; 116	expressed protein	Smp_006860.2;Smp_006860.1	20.9	PIDVNSNsPEPRAEI	DFNVVAYNQTM#QQIAASNRPIDVNSNS*PEPR	4	893.662	40893	50175	101.66	127.46	3.446	3.975	0.704	-1.8777	0.05	0.1588	1	1	2.99	3.59	Schistosoma mansoni
1142	Smp_006860.2;Smp_006860.1	Smp_006860.2;Smp_006860.1	116; 116	expressed protein	Smp_006860.2;Smp_006860.1	20.9	PIDVNSNsPEPRAEI	DFNVVAYNQTM#QQIAASNRPIDVNSNS*PEPR	4	893.662	41676	49254	103.56	124.96	3.447	3.133	0.7516	-0.3362	0.1361	0.1122	1	1	3.29	3.18	Schistosoma mansoni
1143	Smp_006860.2;Smp_006860.1	Smp_006860.2;Smp_006860.1	116; 116	expressed protein	Smp_006860.2;Smp_006860.1	20.9	PIDVNSNsPEPRAEI	DFNVVAYNQTM#QQIAASNRPIDVNSNS*PEPR	4	893.662	42977	48898	106.77	123.99	4.918	3.446	0.6391	0.7449	0.3675	0.0938	3	1	4.7	3.25	Schistosoma mansoni
1144	Smp_006860.2;Smp_006860.1	Smp_006860.2;Smp_006860.1	116; 116	expressed protein	Smp_006860.2;Smp_006860.1	20.9	PIDVNSNsPEPRAEI	DFNVVAYNQTM#QQIAASNRPIDVNSNS*PEPR	4	893.662	43412	62182	107.84	162.3	3.527	3.937	-3.4037	0.3153	0.0913	0.3047	17	1	2.96	4.21	Schistosoma mansoni
1145	Smp_006860.2;Smp_006860.1	Smp_006860.2;Smp_006860.1	116; 116	expressed protein	Smp_006860.2;Smp_006860.1	20.9	PIDVNSNsPEPRAEI	DFNVVAYNQTM#QQIAASNRPIDVNSNS*PEPR	4	893.662	44617	50577	110.78	128.58	4.189	3.946	0.365	0.192	0.221	0.2702	1	1	3.91	4.1	Schistosoma mansoni
1146	Smp_006860.2;Smp_006860.1	Smp_006860.2;Smp_006860.1	116; 116	expressed protein	Smp_006860.2;Smp_006860.1	20.9	PIDVNSNsPEPRAEI	DFNVVAYNQTM#QQIAASNRPIDVNSNS*PEPR	4	893.662	53382	41045	133.83	103.58	3.554	3.977	0.0087	0.7539	0.2044	0.2049	1	1	3.59	3.85	Schistosoma mansoni
1147	Smp_006860.2;Smp_006860.1	Smp_006860.2;Smp_006860.1	116; 116	expressed protein	Smp_006860.2;Smp_006860.1	20.9	PIDVNSNsPEPRAEI	DFNVVAYNQTM#QQIAASNRPIDVNSNS*PEPR	4	893.662	43873	37983	108.97	95.85	4.867	3.98	-1.3373	0.9643	0.2787	0.1993	1	1	4.3	3.82	Schistosoma mansoni
1148	Smp_006860.2;Smp_006860.1	Smp_006860.2;Smp_006860.1	116; 116	expressed protein	Smp_006860.2;Smp_006860.1	20.9	PIDVNSNsPEPRAEI	DFNVVAYNQTM#QQIAASNRPIDVNSNS*PEPR	4	893.662	46415	52134	115.25	132.96	3.572	2.741	0.5859	-0.5136	0.1821	0.0318	1	37	3.51	2.7	Schistosoma mansoni
1149	Smp_006860.2;Smp_006860.1	Smp_006860.2;Smp_006860.1	116; 116	expressed protein	Smp_006860.2;Smp_006860.1	20.9	PIDVNSNsPEPRAEI	DFNVVAYNQTM#QQIAASNRPIDVNSNS*PEPR	4	893.662	46394	59107	115.19	153.3	3.639	4.042	0.0209	0.2685	0.1645	0.0908	3	1	3.49	3.51	Schistosoma mansoni
1150	Smp_006860.2;Smp_006860.1	Smp_006860.2;Smp_006860.1	116; 116	expressed protein	Smp_006860.2;Smp_006860.1	20.9	PIDVNSNsPEPRAEI	DFNVVAYNQTM#QQIAASNRPIDVNSNS*PEPR	4	893.662	64459	63478	167.48	167.55	2.712	4.003	1.4013	0.5091	0.0001	0.3042	7	1	2.47	4.22	Schistosoma mansoni
1151	Smp_006860.2;Smp_006860.1	Smp_006860.2;Smp_006860.1	116; 116	expressed protein	Smp_006860.2;Smp_006860.1	20.9	PIDVNSNsPEPRAEI	DFNVVAYNQTM#QQIAASNRPIDVNSNS*PEPR	4	893.662	62660	34661	160.86	87.7	3.995	3.773	-0.0468	0.4955	0.3165	0.2718	1	1	4.16	4.02	Schistosoma mansoni
1152	Smp_006860.2;Smp_006860.1	Smp_006860.2;Smp_006860.1	116; 116	expressed protein	Smp_006860.2;Smp_006860.1	20.9	PIDVNSNsPEPRAEI	DFNVVAYNQTM#QQIAASNRPIDVNSNS*PEPR	4	893.662	39823	42227	99.08	106.55	4.154	3.593	0.4327	0.7176	0.3271	0.1914	1	18	4.26	3.63	Schistosoma mansoni
1153	Smp_006860.2;Smp_006860.1	Smp_006860.2;Smp_006860.1	116; 116	expressed protein	Smp_006860.2;Smp_006860.1	20.9	PIDVNSNsPEPRAEI	DFNVVAYNQTM#QQIAASNRPIDVNSNS*PEPR	4	893.662	53442	63493	134	167.62	4.014	3.475	0.6166	1.2868	0.2821	0.21	1	1	4.04	3.63	Schistosoma mansoni
1154	Smp_006860.2;Smp_006860.1	Smp_006860.2;Smp_006860.1	116; 116	expressed protein	Smp_006860.2;Smp_006860.1	20.9	PIDVNSNsPEPRAEI	DFNVVAYNQTM#QQIAASNRPIDVNSNS*PEPR	4	893.662	61055	39968	156.2	100.86	3.977	3.573	0.656	-2.3809	0.069	0.0527	1	2	3.28	3.03	Schistosoma mansoni
1155	Smp_006860.2;Smp_006860.1	Smp_006860.2;Smp_006860.1	116; 116	expressed protein	Smp_006860.2;Smp_006860.1	20.9	PIDVNSNsPEPRAEI	DFNVVAYNQTM#QQIAASNRPIDVNSNS*PEPR	4	893.662	36498	44410	91.07	112.22	4.157	3.191	0.6213	1.3802	0.2888	0.0112	1	1	4.12	2.82	Schistosoma mansoni
1156	Smp_006860.2;Smp_006860.1	Smp_006860.2;Smp_006860.1	116; 116	expressed protein	Smp_006860.2;Smp_006860.1	20.9	PIDVNSNsPEPRAEI	DFNVVAYNQTM#QQIAASNRPIDVNSNS*PEPR	4	893.662	35595	43379	88.9	109.54	3.923	3.637	0.3111	0.9958	0.2406	0.2088	1	1	3.87	3.71	Schistosoma mansoni
1157	Smp_006860.2;Smp_006860.1	Smp_006860.2;Smp_006860.1	116; 116	expressed protein	Smp_006860.2;Smp_006860.1	20.9	PIDVNSNsPEPRAEI	DFNVVAYNQTM#QQIAASNRPIDVNSNS*PEPR	4	893.662	49205	43839	122.38	110.74	4.41	3.201	-0.0915	0.3519	0.3377	0.1017	1	7	4.4	3.19	Schistosoma mansoni
1158	Smp_006860.2;Smp_006860.1	Smp_006860.2;Smp_006860.1	116; 116	expressed protein	Smp_006860.2;Smp_006860.1	20.9	PIDVNSNsPEPRAEI	DFNVVAYNQTM#QQIAASNRPIDVNSNS*PEPR	4	893.662	56855	46529	143.83	117.65	3.962	3.521	0.614	0.6818	0.2368	0.1954	1	111	3.86	3.54	Schistosoma mansoni
1159	Smp_006860.2;Smp_006860.1	Smp_006860.2;Smp_006860.1	116; 116	expressed protein	Smp_006860.2;Smp_006860.1	20.9	PIDVNSNsPEPRAEI	DFNVVAYNQTM#QQIAASNRPIDVNSNS*PEPR	4	893.662	58518	53704	148.7	137.46	4.169	3.523	1.0634	-0.2821	0.4018	0.04	1	6	4.49	3.09	Schistosoma mansoni
1160	Smp_006860.2;Smp_006860.1	Smp_006860.2;Smp_006860.1	116; 116	expressed protein	Smp_006860.2;Smp_006860.1	20.9	PIDVNSNsPEPRAEI	DFNVVAYNQTM#QQIAASNRPIDVNSNS*PEPR	4	893.662	41121	36445	102.22	92.03	3.971	2.837	0.7355	0.566	0.2599	0.1433	1	4	3.93	3.18	Schistosoma mansoni
1161	Smp_006860.2;Smp_006860.1	Smp_006860.2;Smp_006860.1	116; 116	expressed protein	Smp_006860.2;Smp_006860.1	20.9	PIDVNSNsPEPRAEI	DFNVVAYNQTM#QQIAASNRPIDVNSNS*PEPR	4	893.662	38809	46301	96.66	117.07	4.016	3.495	0.6531	-0.7906	0.2673	0.1725	2	4	3.98	3.51	Schistosoma mansoni
1162	Smp_006860.2;Smp_006860.1	Smp_006860.2;Smp_006860.1	116; 116	expressed protein	Smp_006860.2;Smp_006860.1	20.9	PIDVNSNsPEPRAEI	DFNVVAYNQTM#QQIAASNRPIDVNSNS*PEPR	4	893.662	56160	61608	141.81	160.66	4.614	3.526	1.1835	0.104	0.3372	0.1812	2	1	4.44	3.61	Schistosoma mansoni
1163	Smp_006860.2;Smp_006860.1	Smp_006860.2;Smp_006860.1	116; 116	expressed protein	Smp_006860.2;Smp_006860.1	20.9	PIDVNSNsPEPRAEI	DFNVVAYNQTM#QQIAASNRPIDVNSNS*PEPR	4	893.662	36246	47725	90.46	120.81	4.113	2.827	-0.0532	0.5359	0.1843	0.0159	1	44	3.74	2.7	Schistosoma mansoni
1164	Smp_006860.2;Smp_006860.1	Smp_006860.2;Smp_006860.1	116; 116	expressed protein	Smp_006860.2;Smp_006860.1	20.9	PIDVNSNsPEPRAEI	DFNVVAYNQTM#QQIAASNRPIDVNSNS*PEPR	4	893.662	60471	55593	154.47	142.94	4.119	3.544	0.7604	0.3936	0.2737	0.3431	1	1	4.04	4.18	Schistosoma mansoni
1165	Smp_006860.2;Smp_006860.1	Smp_006860.2;Smp_006860.1	116; 116	expressed protein	Smp_006860.2;Smp_006860.1	20.9	PIDVNSNsPEPRAEI	DFNVVAYNQTM#QQIAASNRPIDVNSNS*PEPR	4	893.662	64149	60065	166.52	156.15	4.077	3.641	0.3357	0.5635	0.2675	0.2598	1	2	4.03	3.92	Schistosoma mansoni
1166	Smp_006860.2;Smp_006860.1	Smp_006860.2;Smp_006860.1	116; 116	expressed protein	Smp_006860.2;Smp_006860.1	20.9	PIDVNSNsPEPRAEI	DFNVVAYNQTM#QQIAASNRPIDVNSNS*PEPR	4	893.662	48125	58539	119.61	151.61	4.147	3.643	-0.8099	1.0041	0.3251	0.2492	7	1	4.2	3.85	Schistosoma mansoni
1167	Smp_006860.2;Smp_006860.1	Smp_006860.2;Smp_006860.1	116; 116	expressed protein	Smp_006860.2;Smp_006860.1	20.9	PIDVNSNsPEPRAEI	DFNVVAYNQTM#QQIAASNRPIDVNSNS*PEPR	4	893.662	54974	44060	138.38	111.3	2.703	3.306	1.1017	-0.4759	0.0079	0.0419	3	1	2.52	3	Schistosoma mansoni
1168	Smp_006860.2;Smp_006860.1	Smp_006860.2;Smp_006860.1	116; 116	expressed protein	Smp_006860.2;Smp_006860.1	20.9	PIDVNSNsPEPRAEI	DFNVVAYNQTM#QQIAASNRPIDVNSNS*PEPR	4	893.662	55584	56115	140.13	144.48	4.055	3.757	0.633	-0.3609	0.2607	0.2619	1	1	3.98	3.96	Schistosoma mansoni
1169	Smp_006860.2;Smp_006860.1	Smp_006860.2;Smp_006860.1	116; 116	expressed protein	Smp_006860.2;Smp_006860.1	20.9	PIDVNSNsPEPRAEI	DFNVVAYNQTM#QQIAASNRPIDVNSNS*PEPR	4	893.662	41441	43591	102.99	110.08	4.063	3.76	1.766	0.5715	0.2681	0.2623	2	2	3.93	3.97	Schistosoma mansoni
1170	Smp_006860.2;Smp_006860.1	Smp_006860.2;Smp_006860.1	116; 116	expressed protein	Smp_006860.2;Smp_006860.1	20.9	PIDVNSNsPEPRAEI	DFNVVAYNQTM#QQIAASNRPIDVNSNS*PEPR	4	893.662	59472	48545	151.51	123.02	4.061	3.741	1.2717	-0.91	0.3715	0.115	1	1	4.33	3.41	Schistosoma mansoni
1171	Smp_006860.2;Smp_006860.1	Smp_006860.2;Smp_006860.1	116; 116	expressed protein	Smp_006860.2;Smp_006860.1	20.9	PIDVNSNsPEPRAEI	DFNVVAYNQTM#QQIAASNRPIDVNSNS*PEPR	4	893.662	45331	38212	112.55	96.44	3.815	3.723	0.3127	0.5302	0.2366	0.0288	1	1	3.82	3.15	Schistosoma mansoni
1172	Smp_006860.2;Smp_006860.1	Smp_006860.2;Smp_006860.1	116; 116	expressed protein	Smp_006860.2;Smp_006860.1	20.9	PIDVNSNsPEPRAEI	DFNVVAYNQTM#QQIAASNRPIDVNSNS*PEPR	4	893.662	55976	45229	141.27	114.33	3.824	3.793	0.5576	0.3963	0.3064	0.2172	2	1	4.05	3.84	Schistosoma mansoni
1173	Smp_006860.2;Smp_006860.1	Smp_006860.2;Smp_006860.1	116; 116	expressed protein	Smp_006860.2;Smp_006860.1	20.9	PIDVNSNsPEPRAEI	DFNVVAYNQTM#QQIAASNRPIDVNSNS*PEPR	4	893.662	63408	63425	163.08	167.35	3.795	3.8	1.3421	0.715	0.0996	0.3229	2	1	3.27	4.19	Schistosoma mansoni
1174	Smp_006860.2;Smp_006860.1	Smp_006860.2;Smp_006860.1	116; 116	expressed protein	Smp_006860.2;Smp_006860.1	20.9	PIDVNSNsPEPRAEI	DFNVVAYNQTM#QQIAASNRPIDVNSNS*PEPR	4	893.662	47488	52736	117.96	134.68	3.446	3.165	1.8681	0.6224	0.1998	0.0319	5	1	3.44	2.92	Schistosoma mansoni
1175	Smp_006860.2;Smp_006860.1	Smp_006860.2;Smp_006860.1	116; 116	expressed protein	Smp_006860.2;Smp_006860.1	20.9	PIDVNSNsPEPRAEI	DFNVVAYNQTM#QQIAASNRPIDVNSNS*PEPR	4	893.662	57336	51184	145.23	130.29	4.754	3.776	0.2266	-1.825	0.3423	0.0407	1	5	4.57	3.1	Schistosoma mansoni
1176	Smp_006860.2;Smp_006860.1	Smp_006860.2;Smp_006860.1	116; 116	expressed protein	Smp_006860.2;Smp_006860.1	20.9	PIDVNSNsPEPRAEI	DFNVVAYNQTM#QQIAASNRPIDVNSNS*PEPR	4	893.662	40095	51205	99.74	130.35	3.776	2.793	0.9433	-1.825	0.3382	0.0898	1	291	4.11	2.63	Schistosoma mansoni
1177	Smp_006860.2;Smp_006860.1	Smp_006860.2;Smp_006860.1	116; 116	expressed protein	Smp_006860.2;Smp_006860.1	20.9	PIDVNSNsPEPRAEI	DFNVVAYNQTM#QQIAASNRPIDVNSNS*PEPR	4	893.662	57746	60433	146.43	157.24	3.777	3.708	0.5276	0.2469	0.1835	0.231	1	1	3.6	3.86	Schistosoma mansoni
1178	Smp_006860.2;Smp_006860.1	Smp_006860.2;Smp_006860.1	116; 116	expressed protein	Smp_006860.2;Smp_006860.1	20.9	PIDVNSNsPEPRAEI	DFNVVAYNQTM#QQIAASNRPIDVNSNS*PEPR	4	893.662	47194	55381	117.2	142.32	3.888	3.658	1.2681	0.9029	0.2408	0.1209	1	1	3.8	3.42	Schistosoma mansoni
1179	Smp_006860.2;Smp_006860.1	Smp_006860.2;Smp_006860.1	116; 116	expressed protein	Smp_006860.2;Smp_006860.1	20.9	PIDVNSNsPEPRAEI	DFNVVAYNQTM#QQIAASNRPIDVNSNS*PEPR	4	893.662	57526	40188	145.79	101.39	4.188	3.681	0.1333	0.5963	0.3037	0.191	1	29	4.2	3.67	Schistosoma mansoni
1180	Smp_006860.2;Smp_006860.1	Smp_006860.2;Smp_006860.1	116; 116	expressed protein	Smp_006860.2;Smp_006860.1	20.9	PIDVNSNsPEPRAEI	DFNVVAYNQTM#QQIAASNRPIDVNSNS*PEPR	4	893.662	58707	48776	149.25	123.65	4.703	3.698	0.1933	0.9128	0.2616	0.2224	1	1	4.27	3.79	Schistosoma mansoni
1181	Smp_006860.2;Smp_006860.1	Smp_006860.2;Smp_006860.1	116; 116	expressed protein	Smp_006860.2;Smp_006860.1	20.9	PIDVNSNsPEPRAEI	DFNVVAYNQTM#QQIAASNRPIDVNSNS*PEPR	4	893.662	42995	42684	106.81	107.71	3.89	3.702	-0.2265	-0.4269	0.1997	0.1002	1	71	3.7	3.31	Schistosoma mansoni
1182	Smp_006860.2;Smp_006860.1	Smp_006860.2;Smp_006860.1	116; 116	expressed protein	Smp_006860.2;Smp_006860.1	20.9	PIDVNSNsPEPRAEI	DFNVVAYNQTM#QQIAASNRPIDVNSNS*PEPR	4	893.662	60870	48477	155.65	122.84	3.903	3.682	0.5003	0.5923	0.2365	0.162	1	1	3.84	3.59	Schistosoma mansoni
1183	Smp_006860.2;Smp_006860.1	Smp_006860.2;Smp_006860.1	116; 116	expressed protein	Smp_006860.2;Smp_006860.1	20.9	PIDVNSNsPEPRAEI	DFNVVAYNQTM#QQIAASNRPIDVNSNS*PEPR	4	893.662	45092	34449	111.95	87.17	3.917	4.473	0.3609	0.5475	0.1987	0.267	1	1	3.72	4.28	Schistosoma mansoni
1184	Smp_006860.2;Smp_006860.1	Smp_006860.2;Smp_006860.1	116; 116	expressed protein	Smp_006860.2;Smp_006860.1	20.9	PIDVNSNsPEPRAEI	DFNVVAYNQTM#QQIAASNRPIDVNSNS*PEPR	4	893.662	49334	63136	122.73	166.48	3.878	5.355	0.3448	0.5448	0.1679	0.4006	1	1	3.6	5.11	Schistosoma mansoni
1185	Smp_006860.2;Smp_006860.1	Smp_006860.2;Smp_006860.1	116; 116	expressed protein	Smp_006860.2;Smp_006860.1	20.9	PIDVNSNsPEPRAEI	DFNVVAYNQTM#QQIAASNRPIDVNSNS*PEPR	4	893.662	46982	48270	116.67	122.26	3.847	4.452	0.8831	0.035	0.1085	0.3009	1	1	3.35	4.4	Schistosoma mansoni
1186	Smp_006860.2;Smp_006860.1	Smp_006860.2;Smp_006860.1	116; 116	expressed protein	Smp_006860.2;Smp_006860.1	20.9	PIDVNSNsPEPRAEI	DFNVVAYNQTM#QQIAASNRPIDVNSNS*PEPR	4	893.662	51828	60249	129.48	156.7	3.859	4.481	0.4708	0.5333	0.189	0.4016	1	1	3.66	4.76	Schistosoma mansoni
1187	Smp_006860.2;Smp_006860.1	Smp_006860.2;Smp_006860.1	116; 116	expressed protein	Smp_006860.2;Smp_006860.1	20.9	PIDVNSNsPEPRAEI	DFNVVAYNQTM#QQIAASNRPIDVNSNS*PEPR	4	893.662	47401	39535	117.73	99.78	2.77	3.064	0.4128	0.3325	0.0209	0.0072	28	10	2.61	2.81	Schistosoma mansoni
1188	Smp_006860.2;Smp_006860.1	Smp_006860.2;Smp_006860.1	116; 116	expressed protein	Smp_006860.2;Smp_006860.1	20.9	PIDVNSNsPEPRAEI	DFNVVAYNQTM#QQIAASNRPIDVNSNS*PEPR	4	893.662	38599	43994	96.15	111.13	4.42	4.489	0.211	-0.2145	0.2643	0.3529	1	1	4.16	4.58	Schistosoma mansoni
1189	Smp_006860.2;Smp_006860.1	Smp_006860.2;Smp_006860.1	116; 116	expressed protein	Smp_006860.2;Smp_006860.1	20.9	PIDVNSNsPEPRAEI	DFNVVAYNQTM#QQIAASNRPIDVNSNS*PEPR	4	893.662	57931	45863	146.98	115.96	3.752	3.334	0.6085	0.0452	0.2596	0.1786	1	22	3.85	3.5	Schistosoma mansoni
1190	Smp_006860.2;Smp_006860.1	Smp_006860.2;Smp_006860.1	116; 116	expressed protein	Smp_006860.2;Smp_006860.1	20.9	PIDVNSNsPEPRAEI	DFNVVAYNQTM#QQIAASNRPIDVNSNS*PEPR	4	893.662	61233	43188	156.73	109.03	3.506	5.301	0.6655	1.0775	0.1876	0.3596	1	7	3.5	4.9	Schistosoma mansoni
1191	Smp_006860.2;Smp_006860.1	Smp_006860.2;Smp_006860.1	116; 116	expressed protein	Smp_006860.2;Smp_006860.1	20.9	PIDVNSNsPEPRAEI	DFNVVAYNQTM#QQIAASNRPIDVNSNS*PEPR	4	893.662	38178	50262	95.13	127.7	5.064	4.437	0.8363	-0.1543	0.2967	0.2747	1	1	4.5	4.29	Schistosoma mansoni
1192	Smp_006860.2;Smp_006860.1	Smp_006860.2;Smp_006860.1	116; 116	expressed protein	Smp_006860.2;Smp_006860.1	20.9	PIDVNSNsPEPRAEI	DFNVVAYNQTM#QQIAASNRPIDVNSNS*PEPR	4	893.662	43601	44494	108.3	112.44	3.112	4.423	-1.3812	-0.2289	0.1188	0.3579	1	1	3.03	4.57	Schistosoma mansoni
1193	Smp_006860.2;Smp_006860.1	Smp_006860.2;Smp_006860.1	116; 116	expressed protein	Smp_006860.2;Smp_006860.1	20.9	PIDVNSNsPEPRAEI	DFNVVAYNQTM#QQIAASNRPIDVNSNS*PEPR	4	893.662	64323	61796	167.03	161.2	4.57	5.535	0.2774	0.4151	0.175	0.4251	1	1	3.91	5.27	Schistosoma mansoni
1194	Smp_006860.2;Smp_006860.1	Smp_006860.2;Smp_006860.1	116; 116	expressed protein	Smp_006860.2;Smp_006860.1	20.9	PIDVNSNsPEPRAEI	DFNVVAYNQTM#QQIAASNRPIDVNSNS*PEPR	4	893.662	40818	54080	101.48	138.55	3.445	4.34	0.7857	-0.0831	0.1419	0.3724	48	1	3.27	4.6	Schistosoma mansoni
1195	Smp_006860.2;Smp_006860.1	Smp_006860.2;Smp_006860.1	116; 116	expressed protein	Smp_006860.2;Smp_006860.1	20.9	PIDVNSNsPEPRAEI	DFNVVAYNQTM#QQIAASNRPIDVNSNS*PEPR	4	893.662	50993	35584	127.18	89.95	3.268	4.335	0.3524	0.3642	0.1403	0.2938	1	1	3.26	4.33	Schistosoma mansoni
1196	Smp_006860.2;Smp_006860.1	Smp_006860.2;Smp_006860.1	116; 116	expressed protein	Smp_006860.2;Smp_006860.1	20.9	PIDVNSNsPEPRAEI	DFNVVAYNQTM#QQIAASNRPIDVNSNS*PEPR	4	893.662	62243	41971	159.67	105.92	3.268	3.279	0.761	0.0955	0.2462	0.0928	1	1	3.6	3.2	Schistosoma mansoni
1197	Smp_006860.2;Smp_006860.1	Smp_006860.2;Smp_006860.1	116; 116	expressed protein	Smp_006860.2;Smp_006860.1	20.9	PIDVNSNsPEPRAEI	DFNVVAYNQTM#QQIAASNRPIDVNSNS*PEPR	4	893.662	41063	62464	102.08	163.24	3.129	3.362	0.9376	2.4892	0.0791	0.1284	9	141	2.94	3.11	Schistosoma mansoni
1198	Smp_006860.2;Smp_006860.1	Smp_006860.2;Smp_006860.1	116; 116	expressed protein	Smp_006860.2;Smp_006860.1	20.9	PIDVNSNsPEPRAEI	DFNVVAYNQTM#QQIAASNRPIDVNSNS*PEPR	4	893.662	58890	56494	149.79	145.59	5.016	4.409	-0.1766	0.4382	0.4441	0.2828	1	1	5.01	4.32	Schistosoma mansoni
1199	Smp_006860.2;Smp_006860.1	Smp_006860.2;Smp_006860.1	116; 116	expressed protein	Smp_006860.2;Smp_006860.1	20.9	PIDVNSNsPEPRAEI	DFNVVAYNQTM#QQIAASNRPIDVNSNS*PEPR	4	893.662	59100	37074	150.41	93.63	3.333	4.419	-0.4824	0.486	0.1438	0.3156	1	1	3.26	4.43	Schistosoma mansoni
1200	Smp_006860.2;Smp_006860.1	Smp_006860.2;Smp_006860.1	116; 116	expressed protein	Smp_006860.2;Smp_006860.1	20.9	PIDVNSNsPEPRAEI	DFNVVAYNQTM#QQIAASNRPIDVNSNS*PEPR	4	893.662	48158	58747	119.69	152.22	3.321	3.064	-0.6396	0.6543	0.2018	0.0286	1	1	3.45	2.87	Schistosoma mansoni
1201	Smp_006860.2;Smp_006860.1	Smp_006860.2;Smp_006860.1	116; 116	expressed protein	Smp_006860.2;Smp_006860.1	20.9	PIDVNSNsPEPRAEI	DFNVVAYNQTM#QQIAASNRPIDVNSNS*PEPR	4	893.662	51429	37285	128.37	94.15	3.03	4.776	0.3761	0.6704	0.0333	0.371	1	1	2.79	4.76	Schistosoma mansoni
1202	Smp_006860.2;Smp_006860.1	Smp_006860.2;Smp_006860.1	116; 116	expressed protein	Smp_006860.2;Smp_006860.1	20.9	PIDVNSNsPEPRAEI	DFNVVAYNQTM#QQIAASNRPIDVNSNS*PEPR	4	893.662	59846	45444	152.62	114.89	5.022	3.263	0.6327	0.1248	0.3426	0.1804	1	1	4.66	3.5	Schistosoma mansoni
1203	Smp_006860.2;Smp_006860.1	Smp_006860.2;Smp_006860.1	116; 116	expressed protein	Smp_006860.2;Smp_006860.1	20.9	PIDVNSNsPEPRAEI	DFNVVAYNQTM#QQIAASNRPIDVNSNS*PEPR	4	893.662	35344	39304	88.29	99.21	5.079	4.737	0.3631	-0.5578	0.363	0.3752	1	1	4.77	4.74	Schistosoma mansoni
1204	Smp_006860.2;Smp_006860.1	Smp_006860.2;Smp_006860.1	116; 116	expressed protein	Smp_006860.2;Smp_006860.1	20.9	PIDVNSNsPEPRAEI	DFNVVAYNQTM#QQIAASNRPIDVNSNS*PEPR	4	893.662	58138	37746	147.59	95.26	4.33	3.047	0.795	0.8249	0.3777	0.091	1	1	4.49	3.07	Schistosoma mansoni
1205	Smp_006860.2;Smp_006860.1	Smp_006860.2;Smp_006860.1	116; 116	expressed protein	Smp_006860.2;Smp_006860.1	20.9	PIDVNSNsPEPRAEI	DFNVVAYNQTM#QQIAASNRPIDVNSNS*PEPR	4	893.662	37718	39745	94	100.32	3.165	2.87	0.1838	-0.1119	0.091	0.0656	2	2	3.05	2.93	Schistosoma mansoni
1206	Smp_006860.2;Smp_006860.1	Smp_006860.2;Smp_006860.1	116; 116	expressed protein	Smp_006860.2;Smp_006860.1	20.9	PIDVNSNsPEPRAEI	DFNVVAYNQTM#QQIAASNRPIDVNSNS*PEPR	4	893.662	50471	35163	125.78	88.93	3.138	4.818	0.4843	0.4779	0.0718	0.2744	10	1	2.95	4.45	Schistosoma mansoni
1207	Smp_006860.2;Smp_006860.1	Smp_006860.2;Smp_006860.1	116; 116	expressed protein	Smp_006860.2;Smp_006860.1	20.9	PIDVNSNsPEPRAEI	DFNVVAYNQTM#QQIAASNRPIDVNSNS*PEPR	4	893.662	61862	56679	158.57	146.13	3.157	4.814	0.7594	-0.2434	0.0876	0.3472	1	1	3	4.69	Schistosoma mansoni
1208	Smp_006860.2;Smp_006860.1	Smp_006860.2;Smp_006860.1	116; 116	expressed protein	Smp_006860.2;Smp_006860.1	20.9	PIDVNSNsPEPRAEI	DFNVVAYNQTM#QQIAASNRPIDVNSNS*PEPR	4	893.662	38391	54773	95.64	140.56	3.103	4.571	0.9398	0.1197	0.1243	0.2248	3	1	3.09	4.19	Schistosoma mansoni
1209	Smp_006860.2;Smp_006860.1	Smp_006860.2;Smp_006860.1	116; 116	expressed protein	Smp_006860.2;Smp_006860.1	20.9	PIDVNSNsPEPRAEI	DFNVVAYNQTM#QQIAASNRPIDVNSNS*PEPR	4	893.662	51057	60623	127.35	157.8	3.154	4.559	0.0232	0.8626	0.1036	0.2259	3	1	3.08	4.15	Schistosoma mansoni
1210	Smp_006860.2;Smp_006860.1	Smp_006860.2;Smp_006860.1	116; 116	expressed protein	Smp_006860.2;Smp_006860.1	20.9	PIDVNSNsPEPRAEI	DFNVVAYNQTM#QQIAASNRPIDVNSNS*PEPR	4	893.662	56350	49232	142.36	124.9	3.178	4.53	0.8808	-1.2314	0.0294	0.3566	11	1	2.79	4.55	Schistosoma mansoni
1211	Smp_006860.2;Smp_006860.1	Smp_006860.2;Smp_006860.1	116; 116	expressed protein	Smp_006860.2;Smp_006860.1	20.9	PIDVNSNsPEPRAEI	DFNVVAYNQTM#QQIAASNRPIDVNSNS*PEPR	4	893.662	56542	63320	142.92	167.01	3.091	4.721	-0.6702	0.4806	0.1117	0.3592	1	1	3.04	4.71	Schistosoma mansoni
1212	Smp_006860.2;Smp_006860.1	Smp_006860.2;Smp_006860.1	116; 116	expressed protein	Smp_006860.2;Smp_006860.1	20.9	PIDVNSNsPEPRAEI	DFNVVAYNQTM#QQIAASNRPIDVNSNS*PEPR	4	893.662	40329	45842	100.31	115.91	3.239	3.264	0.1316	-1.4738	0.1472	0.0458	2	381	3.27	2.61	Schistosoma mansoni
1213	Smp_006860.2;Smp_006860.1	Smp_006860.2;Smp_006860.1	116; 116	expressed protein	Smp_006860.2;Smp_006860.1	20.9	PIDVNSNsPEPRAEI	DFNVVAYNQTM#QQIAASNRPIDVNSNS*PEPR	4	893.662	50126	50387	124.85	128.05	3.244	3.082	-3.2126	0.054	0.2248	0.043	2	2	3.33	2.94	Schistosoma mansoni
1214	Smp_006860.2;Smp_006860.1	Smp_006860.2;Smp_006860.1	116; 116	expressed protein	Smp_006860.2;Smp_006860.1	20.9	PIDVNSNsPEPRAEI	DFNVVAYNQTM#QQIAASNRPIDVNSNS*PEPR	4	893.662	53049	36654	132.9	92.58	4.569	4.417	0.5911	0.4763	0.2795	0.1643	1	1	4.25	3.9	Schistosoma mansoni
1215	Smp_006860.2;Smp_006860.1	Smp_006860.2;Smp_006860.1	116; 116	expressed protein	Smp_006860.2;Smp_006860.1	20.9	PIDVNSNsPEPRAEI	DFNVVAYNQTM#QQIAASNRPIDVNSNS*PEPR	4	893.662	49140	57244	122.21	147.79	3.237	4.282	-0.3355	0.3643	0.1115	0.2667	28	1	3.1	4.21	Schistosoma mansoni
1216	Smp_006860.2;Smp_006860.1	Smp_006860.2;Smp_006860.1	116; 116	expressed protein	Smp_006860.2;Smp_006860.1	20.9	PIDVNSNsPEPRAEI	DFNVVAYNQTM#QQIAASNRPIDVNSNS*PEPR	4	893.662	51575	47157	128.78	119.32	3.206	3.355	0.8001	-0.555	0.2128	0.1338	4	1	3.45	3.34	Schistosoma mansoni
1217	Smp_006860.2;Smp_006860.1	Smp_006860.2;Smp_006860.1	116; 116	expressed protein	Smp_006860.2;Smp_006860.1	20.9	PIDVNSNsPEPRAEI	DFNVVAYNQTM#QQIAASNRPIDVNSNS*PEPR	4	893.662	35029	59491	87.52	154.44	4.521	3.357	0.5655	0.8398	0.2878	0.182	6	1	4.26	3.51	Schistosoma mansoni
1218	Smp_006860.2;Smp_006860.1	Smp_006860.2;Smp_006860.1	116; 116	expressed protein	Smp_006860.2;Smp_006860.1	20.9	PIDVNSNsPEPRAEI	DFNVVAYNQTM#QQIAASNRPIDVNSNS*PEPR	4	893.662	57084	58286	144.5	150.86	5.234	4.277	0.11	0.9234	0.3236	0.1792	1	1	4.69	3.87	Schistosoma mansoni
1219	Smp_006860.2;Smp_006860.1	Smp_006860.2;Smp_006860.1	116; 116	expressed protein	Smp_006860.2;Smp_006860.1	20.9	PIDVNSNsPEPRAEI	DFNVVAYNQTM#QQIAASNRPIDVNSNS*PEPR	4	893.662	62429	56866	160.19	146.68	5.236	3.397	0.4231	0.5658	0.3619	0.1205	1	1	4.82	3.33	Schistosoma mansoni
1220	Smp_006860.2;Smp_006860.1	Smp_006860.2;Smp_006860.1	116; 116	expressed protein	Smp_006860.2;Smp_006860.1	20.9	PIDVNSNsPEPRAEI	DFNVVAYNQTM#QQIAASNRPIDVNSNS*PEPR	4	893.662	60277	35815	153.9	90.5	3.384	4.941	0.4525	0.1335	0.1751	0.4215	4	1	3.42	5.03	Schistosoma mansoni
1221	Smp_006860.2;Smp_006860.1	Smp_006860.2;Smp_006860.1	116; 116	expressed protein	Smp_006860.2;Smp_006860.1	20.9	PIDVNSNsPEPRAEI	DFNVVAYNQTM#QQIAASNRPIDVNSNS*PEPR	4	893.662	53695	61001	134.72	158.9	3.42	4.252	-0.0776	0.4956	0.2313	0.2474	1	1	3.62	4.13	Schistosoma mansoni
1222	Smp_006860.2;Smp_006860.1	Smp_006860.2;Smp_006860.1	116; 116	expressed protein	Smp_006860.2;Smp_006860.1	20.9	PIDVNSNsPEPRAEI	DFNVVAYNQTM#QQIAASNRPIDVNSNS*PEPR	4	893.662	63245	61191	162.54	159.45	4.293	4.294	0.3965	0.3883	0.3357	0.2102	1	1	4.35	4.02	Schistosoma mansoni
1223	Smp_006860.2;Smp_006860.1	Smp_006860.2;Smp_006860.1	116; 116	expressed protein	Smp_006860.2;Smp_006860.1	20.9	PIDVNSNsPEPRAEI	DFNVVAYNQTM#QQIAASNRPIDVNSNS*PEPR	4	893.662	46506	61378	115.48	159.99	3.413	4.311	-0.298	0.7593	0.0926	0.2694	1	1	3.13	4.21	Schistosoma mansoni
1224	Smp_006860.2;Smp_006860.1	Smp_006860.2;Smp_006860.1	116; 116	expressed protein	Smp_006860.2;Smp_006860.1	20.9	PIDVNSNsPEPRAEI	DFNVVAYNQTM#QQIAASNRPIDVNSNS*PEPR	4	893.662	60660	46595	155.03	117.82	3.436	4.205	0.2052	0.6417	0.0457	0.2519	1	2	3	4.11	Schistosoma mansoni
1225	Smp_006860.2;Smp_006860.1	Smp_006860.2;Smp_006860.1	116; 116	expressed protein	Smp_006860.2;Smp_006860.1	20.9	PIDVNSNsPEPRAEI	DFNVVAYNQTM#QQIAASNRPIDVNSNS*PEPR	4	893.662	42488	35373	105.57	89.44	3.394	4.971	0.5799	0.5802	0.1506	0.3297	10	1	3.32	4.7	Schistosoma mansoni
1226	Smp_006860.2;Smp_006860.1	Smp_006860.2;Smp_006860.1	116; 116	expressed protein	Smp_006860.2;Smp_006860.1	20.9	PIDVNSNsPEPRAEI	DFNVVAYNQTM#QQIAASNRPIDVNSNS*PEPR	4	893.662	62870	34954	161.46	88.42	4.573	4.21	0.5132	0.491	0.2897	0.3354	2	1	4.3	4.42	Schistosoma mansoni
1227	Smp_006860.2;Smp_006860.1	Smp_006860.2;Smp_006860.1	116; 116	expressed protein	Smp_006860.2;Smp_006860.1	20.9	PIDVNSNsPEPRAEI	DFNVVAYNQTM#QQIAASNRPIDVNSNS*PEPR	4	893.662	63059	44746	161.99	113.07	4.307	4.223	0.3995	-0.6579	0.2328	0.2793	3	1	4	4.19	Schistosoma mansoni
1228	Smp_006860.2;Smp_006860.1	Smp_006860.2;Smp_006860.1	116; 116	expressed protein	Smp_006860.2;Smp_006860.1	20.9	PIDVNSNsPEPRAEI	DFNVVAYNQTM#QQIAASNRPIDVNSNS*PEPR	4	893.662	50229	38630	125.13	97.5	3.43	4.217	1.8611	0.4624	0.0928	0.2357	1	1	3.06	4.07	Schistosoma mansoni
1229	Smp_006860.2;Smp_006860.1	Smp_006860.2;Smp_006860.1	116; 116	expressed protein	Smp_006860.2;Smp_006860.1	20.9	PIDVNSNsPEPRAEI	DFNVVAYNQTMQQIAASNRPIDVNSNS*PEPR	3	1185.88	45838	43460	113.8	109.75	3.512	4.834	1.0805	0.1449	0.2659	0.4145	1	1	3.81	5.01	Schistosoma mansoni
1230	Smp_006860.2;Smp_006860.1	Smp_006860.2;Smp_006860.1	116; 116	expressed protein	Smp_006860.2;Smp_006860.1	20.9	PIDVNSNsPEPRAEI	DFNVVAYNQTMQQIAASNRPIDVNSNS*PEPR	3	1185.88	45536	42913	113.05	108.32	4.47	5.104	1.7586	0.3795	0.3854	0.4415	1	1	4.57	5.21	Schistosoma mansoni
1231	Smp_006860.2;Smp_006860.1	Smp_006860.2;Smp_006860.1	116; 116	expressed protein	Smp_006860.2;Smp_006860.1	20.9	PIDVNSNsPEPRAEI	DFNVVAYNQTMQQIAASNRPIDVNSNS*PEPR	3	1185.88	43562	43890	108.2	110.87	4.529	4.972	0.3768	-0.785	0.3334	0.4377	1	1	4.5	5.09	Schistosoma mansoni
1232	Smp_006860.2;Smp_006860.1	Smp_006860.2;Smp_006860.1	116; 116	expressed protein	Smp_006860.2;Smp_006860.1	20.9	PIDVNSNsPEPRAEI	DFNVVAYNQTMQQIAASNRPIDVNSNS*PEPR	3	1185.88	44334	43589	110.09	110.07	4.503	3.699	-0.6089	-0.7143	0.3389	0.288	1	1	4.46	4.06	Schistosoma mansoni
1233	Smp_006860.2;Smp_006860.1	Smp_006860.2;Smp_006860.1	116; 116	expressed protein	Smp_006860.2;Smp_006860.1	20.9	PIDVNSNsPEPRAEI	DFNVVAYNQTMQQIAASNRPIDVNSNS*PEPR	3	1185.88	43979	44306	109.23	111.96	5.24	5.33	0.3708	-1.1084	0.4808	0.4829	1	1	5.3	5.38	Schistosoma mansoni
1234	Smp_006860.2;Smp_006860.1	Smp_006860.2;Smp_006860.1	116; 116	expressed protein	Smp_006860.2;Smp_006860.1	20.9	PIDVNSNsPEPRAEI	DFNVVAYNQTMQQIAASNRPIDVNSNS*PEPR	3	1185.88	43765	43945	108.7	111.01	5.034	5.201	0.2459	-0.1581	0.3933	0.4344	1	1	4.92	5.22	Schistosoma mansoni
1235	Smp_006860.2;Smp_006860.1	Smp_006860.2;Smp_006860.1	116; 116	expressed protein	Smp_006860.2;Smp_006860.1	20.9	PIDVNSNsPEPRAEI	DFNVVAYNQTMQQIAASNRPIDVNSNS*PEPR	3	1185.88	44295	45472	110	114.96	4.729	4.126	0.0518	-4.4812	0.4028	0.2859	1	1	4.82	3.99	Schistosoma mansoni
1236	Smp_006860.2;Smp_006860.1	Smp_006860.2;Smp_006860.1	116; 116	expressed protein	Smp_006860.2;Smp_006860.1	20.9	PIDVNSNsPEPRAEI	DFNVVAYNQTMQQIAASNRPIDVNSNS*PEPR	3	1185.88		43971		111.08		5.105		0.6306		0.3259		1		4.79	Schistosoma mansoni
1237	Smp_006860.2;Smp_006860.1	Smp_006860.2;Smp_006860.1	116; 116	expressed protein	Smp_006860.2;Smp_006860.1	20.9	PIDVNSNsPEPRAEI	DFNVVAYNQTMQQIAASNRPIDVNSNS*PEPR	3	1185.88		43354		109.47		4.866		0.415		0.4486		1		5.14	Schistosoma mansoni
1238	Smp_006860.2;Smp_006860.1	Smp_006860.2;Smp_006860.1	116; 116	expressed protein	Smp_006860.2;Smp_006860.1	20.9	PIDVNSNsPEPRAEI	DFNVVAYNQTMQQIAASNRPIDVNSNS*PEPR	3	1185.88		43143		108.92		5.729		0.0109		0.5375		1		5.8	Schistosoma mansoni
1239	Smp_006860.2;Smp_006860.1	Smp_006860.2;Smp_006860.1	116; 116	expressed protein	Smp_006860.2;Smp_006860.1	20.9	PIDVNSNsPEPRAEI	DFNVVAYNQTMQQIAASNRPIDVNSNS*PEPR	4	889.663	46545	61759	115.58	161.09	3.55	3.228	1.1945	-3.4348	0.2383	0.0079	116	189	3.57	2.5	Schistosoma mansoni
1240	Smp_006860.2;Smp_006860.1	Smp_006860.2;Smp_006860.1	116; 116	expressed protein	Smp_006860.2;Smp_006860.1	20.9	PIDVNSNsPEPRAEI	DFNVVAYNQTMQQIAASNRPIDVNSNS*PEPR	4	889.663	43576	44996	108.24	113.72	4.727	3.412	0.4155	0.6125	0.2717	0.1892	3	95	4.3	3.49	Schistosoma mansoni
1241	Smp_006860.2;Smp_006860.1	Smp_006860.2;Smp_006860.1	116; 116	expressed protein	Smp_006860.2;Smp_006860.1	20.9	PIDVNSNsPEPRAEI	DFNVVAYNQTMQQIAASNRPIDVNSNS*PEPR	4	889.663	44016	61681	109.32	160.87	4.288	4.331	-0.0045	1.4451	0.3483	0.2219	2	2	4.39	4.01	Schistosoma mansoni
1242	Smp_006860.2;Smp_006860.1	Smp_006860.2;Smp_006860.1	116; 116	expressed protein	Smp_006860.2;Smp_006860.1	20.9	PIDVNSNsPEPRAEI	DFNVVAYNQTMQQIAASNRPIDVNSNS*PEPR	4	889.663	46169	43564	114.63	110.01	3.482	5.178	-0.414	0.591	0.1046	0.2792	104	2	3.11	4.61	Schistosoma mansoni
1243	Smp_006860.2;Smp_006860.1	Smp_006860.2;Smp_006860.1	116; 116	expressed protein	Smp_006860.2;Smp_006860.1	20.9	PIDVNSNsPEPRAEI	DFNVVAYNQTMQQIAASNRPIDVNSNS*PEPR	4	889.663	46574	42912	115.65	108.32	3.683	4.967	1.1945	0.4211	0.1653	0.2799	13	1	3.45	4.54	Schistosoma mansoni
1244	Smp_006860.2;Smp_006860.1	Smp_006860.2;Smp_006860.1	116; 116	expressed protein	Smp_006860.2;Smp_006860.1	20.9	PIDVNSNsPEPRAEI	DFNVVAYNQTMQQIAASNRPIDVNSNS*PEPR	4	889.663	62629	43122	160.77	108.86	3.851	4.177	-0.7648	0.1814	0.1604	0.2251	112	5	3.42	4.03	Schistosoma mansoni
1245	Smp_006860.2;Smp_006860.1	Smp_006860.2;Smp_006860.1	116; 116	expressed protein	Smp_006860.2;Smp_006860.1	20.9	PIDVNSNsPEPRAEI	DFNVVAYNQTMQQIAASNRPIDVNSNS*PEPR	4	889.663	62602		160.69		3.422		-1.4917		0.1508		1		3.26		Schistosoma mansoni
1246	Smp_006860.2;Smp_006860.1	Smp_006860.2;Smp_006860.1	116; 116	expressed protein	Smp_006860.2;Smp_006860.1	20.9	PIDVNSNsPEPRAEI	DFNVVAYNQTMQQIAASNRPIDVNSNS*PEPR	4	889.663	61613		157.85		3.328		0.9238		0.1121		578		2.69		Schistosoma mansoni
1247	Smp_006860.2;Smp_006860.1	Smp_006860.2;Smp_006860.1	116; 116	expressed protein	Smp_006860.2;Smp_006860.1	20.9	PIDVNSNsPEPRAEI	DFNVVAYNQTMQQIAASNRPIDVNSNS*PEPR	4	889.663	44227		109.84		4.9		0.3049		0.3852		1		4.77		Schistosoma mansoni
1248	Smp_006860.2;Smp_006860.1	Smp_006860.2;Smp_006860.1	116; 116	expressed protein	Smp_006860.2;Smp_006860.1	20.9	PIDVNSNsPEPRAEI	DFNVVAYNQTMQQIAASNRPIDVNSNS*PEPR	5	711.932	43680		108.5		3.017		0.364		0.0258		880		2		Schistosoma mansoni
1249	Smp_006860.2;Smp_006860.1	Smp_006860.2;Smp_006860.1	116; 116	expressed protein	Smp_006860.2;Smp_006860.1	20.9	PIDVNSNsPEPRAEI	IAASNRPIDVNSNS*PEPR	2	1008.98	13934	14221	37.14	37.96	3.144	2.662	0.9633	-0.3202	0.205	0.2651	1	2	3.77	3.88	Schistosoma mansoni
1250	Smp_006860.2;Smp_006860.1	Smp_006860.2;Smp_006860.1	116; 116	expressed protein	Smp_006860.2;Smp_006860.1	20.9	PIDVNSNsPEPRAEI	IAASNRPIDVNSNS*PEPR	2	1008.98		14081		37.62		2.386		0.2306		0.1346		1		3.34	Schistosoma mansoni
1251	Smp_006860.2;Smp_006860.1	Smp_006860.2;Smp_006860.1	116; 116	expressed protein	Smp_006860.2;Smp_006860.1	20.9	PIDVNSNsPEPRAEI	IAASNRPIDVNSNS*PEPR	3	672.988	13868	14189	36.99	37.89	3.721	4.852	0.337	0.175	0.3085	0.2864	2	1	4.34	4.82	Schistosoma mansoni
1252	Smp_006860.2;Smp_006860.1	Smp_006860.2;Smp_006860.1	116; 116	expressed protein	Smp_006860.2;Smp_006860.1	20.9	PIDVNSNsPEPRAEI	IAASNRPIDVNSNS*PEPR	3	672.988	14093	13987	37.53	37.39	3.395	3.206	0.3123	0.2369	0.2829	0.2122	1	1	4.12	3.89	Schistosoma mansoni
1253	Smp_006860.2;Smp_006860.1	Smp_006860.2;Smp_006860.1	116; 116	expressed protein	Smp_006860.2;Smp_006860.1	20.9	PIDVNSNsPEPRAEI	KRDFNVVAYNQTMQQIAASNRPIDVNSNS*PEPR	4	960.712	34238	33891	85.62	85.77	3.235	3.327	0.8876	0.6563	0.0167	0.0787	720	148	1.8	2.61	Schistosoma mansoni
1254	Smp_006860.2;Smp_006860.1	Smp_006860.2;Smp_006860.1	116; 116	expressed protein	Smp_006860.2;Smp_006860.1	20.9	PIDVNSNsPEPRAEI	MQQIAASNRPIDVNSNS*PEPR	3	802.041	19029	19025	49.53	49.81	4.44	4.046	0.0143	-0.2123	0.4038	0.335	2	1	4.9	4.58	Schistosoma mansoni
1255	Smp_006860.2;Smp_006860.1	Smp_006860.2;Smp_006860.1	116; 116	expressed protein	Smp_006860.2;Smp_006860.1	20.9	PIDVNSNsPEPRAEI	MQQIAASNRPIDVNSNS*PEPR	3	802.041	19285		50.14		3.434		-0.5323		0.2329		1		3.86		Schistosoma mansoni
1256	Smp_006860.2;Smp_006860.1	Smp_006860.2;Smp_006860.1	116; 116	expressed protein	Smp_006860.2;Smp_006860.1	20.9	PIDVNSNsPEPRAEI	NQTM#QQIAASNRPIDVNSNS*PEPR	3	921.755	17269	17222	45.24	45.36	4.32	2.702	0.3618	0.3863	0.2315	0.2178	1	1	4.2	3.59	Schistosoma mansoni
1257	Smp_006860.2;Smp_006860.1	Smp_006860.2;Smp_006860.1	116; 116	expressed protein	Smp_006860.2;Smp_006860.1	20.9	PIDVNSNsPEPRAEI	NQTMQQIAASNRPIDVNSNS*PEPR	3	916.424		23580		60.85		4.224		0.1971		0.3681		1		4.74	Schistosoma mansoni
1258	Smp_006860.2;Smp_006860.1	Smp_006860.2;Smp_006860.1	116; 116	expressed protein	Smp_006860.2;Smp_006860.1	20.9	PIDVNSNsPEPRAEI	NQTMQQIAASNRPIDVNSNS*PEPR	3	916.424		23808		61.4		3.923		0.325		0.3905		1		4.69	Schistosoma mansoni
1259	Smp_006860.2;Smp_006860.1	Smp_006860.2;Smp_006860.1	116; 116	expressed protein	Smp_006860.2;Smp_006860.1	20.9	PIDVNSNsPEPRAEI	NQTMQQIAASNRPIDVNSNS*PEPR	4	687.57	24025	23660	61.49	61.04	3.44	3.447	0.3101	0.419	0.3037	0.2301	6	1	4.03	3.88	Schistosoma mansoni
1260	Smp_006860.2;Smp_006860.1	Smp_006860.2;Smp_006860.1	116; 116	expressed protein	Smp_006860.2;Smp_006860.1	20.9	PIDVNSNsPEPRAEI	NQTMQQIAASNRPIDVNSNS*PEPR	4	687.57	23773	23620	60.9	60.94	3.755	4.786	0.4328	0.4505	0.3336	0.4193	1	1	4.26	5.08	Schistosoma mansoni
1261	Smp_006860.2;Smp_006860.1	Smp_006860.2;Smp_006860.1	116; 116	expressed protein	Smp_006860.2;Smp_006860.1	20.9	PIDVNSNsPEPRAEI	NRPIDVNSNS*PEPR	2	837.883	9468	9691	26.33	26.72	3.364	4.146	0.3987	0.3094	0.3847	0.4399	1	1	4.59	5.2	Schistosoma mansoni
1262	Smp_006860.2;Smp_006860.1	Smp_006860.2;Smp_006860.1	116; 116	expressed protein	Smp_006860.2;Smp_006860.1	20.9	PIDVNSNsPEPRAEI	NRPIDVNSNS*PEPR	2	837.883	9673	9886	26.82	27.21	3.606	3.319	0.52	0.4291	0.4193	0.3166	1	1	4.81	4.42	Schistosoma mansoni
1263	Smp_006860.2;Smp_006860.1	Smp_006860.2;Smp_006860.1	116; 116	expressed protein	Smp_006860.2;Smp_006860.1	20.9	PIDVNSNsPEPRAEI	NRPIDVNSNS*PEPR	3	558.925	9628	9865	26.72	27.16	4.989	4.764	-0.01	-0.0231	0.3037	0.263	1	1	4.91	4.77	Schistosoma mansoni
1264	Smp_006860.2;Smp_006860.1	Smp_006860.2;Smp_006860.1	116; 116	expressed protein	Smp_006860.2;Smp_006860.1	20.9	PIDVNSNsPEPRAEI	PIDVNSNS*PEPR	2	702.811	11759	11901	31.86	32.21	3.336	3.56	0.1646	0.1961	0.4441	0.3934	1	1	4.84	4.84	Schistosoma mansoni
1265	Smp_006860.2;Smp_006860.1	Smp_006860.2;Smp_006860.1	116; 116	expressed protein	Smp_006860.2;Smp_006860.1	20.9	PIDVNSNsPEPRAEI	PIDVNSNS*PEPR	2	702.811	11539	11702	31.34	31.71	3.287	2.774	0.0533	0.287	0.4117	0.3483	1	1	4.7	4.36	Schistosoma mansoni
1266	Smp_006860.2;Smp_006860.1	Smp_006860.2;Smp_006860.1	116; 116	expressed protein	Smp_006860.2;Smp_006860.1	20.9	PIDVNSNsPEPRAEI	PIDVNSNS*PEPR	3	468.877	11657		31.62		2.406		0.1865		0.0863		234		2.97		Schistosoma mansoni
1267	Smp_006860.2;Smp_006860.1	Smp_006860.2;Smp_006860.1	116; 116	expressed protein	Smp_006860.2;Smp_006860.1	20.9	PIDVNSNsPEPRAEI	QQIAASNRPIDVNSNS*PEPR	3	758.361	15715		41.46		2.979		0.7524		0.2263		1		3.69		Schistosoma mansoni
1268	Smp_006860.2;Smp_006860.1	Smp_006860.2;Smp_006860.1	116; 116	expressed protein	Smp_006860.2;Smp_006860.1	20.9	PIDVNSNsPEPRAEI	RDFNVVAYNQTMQQIAASNRPIDVNSNS*PEPR	4	928.689		37244		94.05		4.584		0.6518		0.2709		1		4.13	Schistosoma mansoni
1269	Smp_006860.2;Smp_006860.1	Smp_006860.2;Smp_006860.1	116; 116	expressed protein	Smp_006860.2;Smp_006860.1	20.9	PIDVNSNsPEPRAEI	RPIDVNSNS*PEPR	2	780.862	8657	8924	24.36	24.83	2.851	3.255	0.342	0.2296	0.3385	0.3712	1	1	4.25	4.62	Schistosoma mansoni
1270	Smp_006860.2;Smp_006860.1	Smp_006860.2;Smp_006860.1	116; 116	expressed protein	Smp_006860.2;Smp_006860.1	20.9	PIDVNSNsPEPRAEI	SNRPIDVNSNS*PEPR	2	881.399	10064	10269	27.76	28.15	3.63	3.122	0.9545	0.4957	0.3469	0.4158	1	1	4.52	4.67	Schistosoma mansoni
1271	Smp_006860.2;Smp_006860.1	Smp_006860.2;Smp_006860.1	116; 116	expressed protein	Smp_006860.2;Smp_006860.1	20.9	PIDVNSNsPEPRAEI	SNRPIDVNSNS*PEPR	3	587.935	10018	10212	27.65	28.01	4.345	3.568	-0.2437	-0.3211	0.3507	0.2868	1	1	4.78	4.33	Schistosoma mansoni
1272	Smp_006860.2;Smp_006860.1	Smp_006860.2;Smp_006860.1	116; 116	expressed protein	Smp_006860.2;Smp_006860.1	20.9	PIDVNSNsPEPRAEI	SNRPIDVNSNS*PEPR	3	587.935	10235	10415	28.18	28.5	4.046	4.466	-0.1109	-0.2139	0.289	0.3649	1	1	4.45	4.97	Schistosoma mansoni
1273	Smp_006860.2;Smp_006860.1	Smp_006860.2;Smp_006860.1	14; 14	expressed protein	Smp_006860.2;Smp_006860.1	20.9	VISLRRAtSDKSWGF	AT*SDKSWGFVLQGGVDQGLPVFVHK	4	688.843	48679		121.04		4.021		0.507		0.1983		1		3.69		Schistosoma mansoni
1274	Smp_006860.2;Smp_006860.1	Smp_006860.2;Smp_006860.1	15; 15	expressed protein	Smp_006860.2;Smp_006860.1	20.9	ISLRRATsDKSWGFV	ATS*DKSWGFVLQGGVDQGLPVFVHK	4	688.843		47800		121.01		4.023		0.219		0.3165		1		4.22	Schistosoma mansoni
1275	Smp_006860.2;Smp_006860.1	Smp_006860.2;Smp_006860.1	168; 175	expressed protein	Smp_006860.2;Smp_006860.1	20.9	PGSVFDRsMDERSPY	S*MDERSPYLQATEQTIQK	2	1103	25054		63.92		3.502		0.0946		0.3466		1		4.26		Schistosoma mansoni
1276	Smp_006860.2;Smp_006860.1	Smp_006860.2;Smp_006860.1	168; 175	expressed protein	Smp_006860.2;Smp_006860.1	20.9	PGSVFDRsMDERSPY	S*MDERSPYLQATEQTIQK	3	735.668		24816		63.81		3.372		0.1475		0.0269		5		3.12	Schistosoma mansoni
1277	Smp_006860.2;Smp_006860.1	Smp_006860.2;Smp_006860.1	173; 180	expressed protein	Smp_006860.2;Smp_006860.1	20.9	DRSMDERsPYLQATE	SM#DERS*PYLQATEQTIQK	3	741	22428	22300	57.72	57.78	2.996	3.294	0.0316	0.1394	0.1933	0.1899	3	26	3.46	3.64	Schistosoma mansoni
1278	Smp_006860.2;Smp_006860.1	Smp_006860.2;Smp_006860.1	173; 180	expressed protein	Smp_006860.2;Smp_006860.1	20.9	DRSMDERsPYLQATE	SMDERS*PYLQATEQTIQK	2	1103	25034	24872	63.87	63.94	3.077	3.459	-0.3183	0.1564	0.2338	0.3395	1	1	3.67	4.3	Schistosoma mansoni
1279	Smp_006860.2;Smp_006860.1	Smp_006860.2;Smp_006860.1	173; 180	expressed protein	Smp_006860.2;Smp_006860.1	20.9	DRSMDERsPYLQATE	SMDERS*PYLQATEQTIQK	3	735.668	24990		63.77		3.156		0.0877		0.1322		1		3.32		Schistosoma mansoni
1280	Smp_006860.2;Smp_006860.1	Smp_006860.2;Smp_006860.1	175; 182	expressed protein	Smp_006860.2;Smp_006860.1	20.9	SMDERSPyLQATEQT	SPY*LQATEQTIQK	3	529.587	23315	23231	59.82	60.02	2.274	2.087	0.7581	-0.3133	0.0205	0.0469	37	134	2.8	2.81	Schistosoma mansoni
1281	Smp_006860.2;Smp_006860.1	Smp_006860.2;Smp_006860.1	18; 18	expressed protein	Smp_006860.2;Smp_006860.1	20.9	RRATSDKsWGFVLQG	ATSDKS*WGFVLQGGVDQGLPVFVHK	3	918.121	48721	47807	121.15	121.03	4.609	3.502	0.3042	1.2221	0.4519	0.222	2	4	4.88	3.66	Schistosoma mansoni
1282	Smp_006920	Smp_006920	478	tyrosine kinase	Smp_006920	54.9	STHTEAQyLDNxxxx	SLYDVFENWSTHTEAQY*LDN	2	1256.52	54923	53909	138.23	138.04	3.707	3.631	1.8858	3.4952	0.2976	0.2081	1	1	1.95	1.53	Schistosoma mansoni
1283	Smp_006920	Smp_006920	478	tyrosine kinase	Smp_006920	54.9	STHTEAQyLDNxxxx	SLYDVFENWSTHTEAQY*LDN	2	1256.52	54960	53886	138.34	137.98	3.974	3.462	-1.725	2.9318	0.3342	0.2814	1	1	2.17	1.76	Schistosoma mansoni
1284	Smp_006920	Smp_006920	478	tyrosine kinase	Smp_006920	54.9	STHTEAQyLDNxxxx	SLYDVFENWSTHTEAQY*LDN	3	838.016	54911	53870	138.2	137.94	3.245	4.46	0.3114	0.3727	0.1873	0.2345	2	1	1.41	2.1	Schistosoma mansoni
1285	Smp_006970	Smp_006970	106	expressed protein	Smp_006970	41	LATEKEFsSDEQLFE	EFS*SDEQLFESGR	2	805.822	35284	34940	88.14	88.39	3.131	3.322	0.4301	0.5785	0.4361	0.4228	2	1	2.5	2.54	Schistosoma mansoni
1286	Smp_006970	Smp_006970	106, 107	expressed protein	Smp_006970	41	LATEKEFsSDEQLFE;ATEKEFSsDEQLFES	EFS*S*DEQLFESGR	2	845.805	40867	40198	101.6	101.42	2.526	1.958	0.5637	-0.3509	0.3258	0.0976	1	1	1.86	0.84	Schistosoma mansoni
1287	Smp_006970	Smp_006970	118	expressed protein	Smp_006970	41	LFESGRMtPDGLIDE	M#T*PDGLIDEDFER	2	817.326	34480	33911	86.2	85.82	1.959	2.015	0.8833	0.8783	0.1035	0.1388	10	7	0.83	0.99	Schistosoma mansoni
1288	Smp_006970	Smp_006970	118	expressed protein	Smp_006970	41	LFESGRMtPDGLIDE	MT*PDGLIDEDFER	2	809.329	39459	38818	98.21	97.97	2.789	3.027	0.7241	0.9586	0.3697	0.3286	1	1	2.11	2.07	Schistosoma mansoni
1289	Smp_006970	Smp_006970	118	expressed protein	Smp_006970	41	LFESGRMtPDGLIDE	MT*PDGLIDEDFER	2	809.329	39249	39029	97.7	98.5	2.849	2.574	0.8761	0.9093	0.3347	0.3243	1	1	2.01	1.87	Schistosoma mansoni
1290	Smp_006970	Smp_006970	60, 61	expressed protein	Smp_006970	41	LDDAETAsSVGESSR;DDAETASsVGESSRR	TPWNALDDAETAS*S*VGESSR	3	751.63	34328	33957	85.84	85.94	2.176	1.925	0.9318	0.4582	0.1837	0.1865	1	1	1.01	0.97	Schistosoma mansoni
1291	Smp_006970	Smp_006970	60, 65	expressed protein	Smp_006970	41	LDDAETAsSVGESSR;TASSVGEsSRRNSKY	TPWNALDDAETAS*SVGES*SR	3	751.63		34832		88.12		2.898		-0.3731		0.1464		12		1.19	Schistosoma mansoni
1292	Smp_006970	Smp_006970	61	expressed protein	Smp_006970	41	DDAETASsVGESSRR	TPWNALDDAETASS*VGESSR	2	1086.96	33563	33211	84.02	84.11	5.078	5.068	-3.7369	-3.749	0.5555	0.5497	1	1	3.34	3.34	Schistosoma mansoni
1293	Smp_006970	Smp_006970	61	expressed protein	Smp_006970	41	DDAETASsVGESSRR	TPWNALDDAETASS*VGESSR	3	724.974	33560	33231	84.01	84.16	3.198	3.273	-1.769	-1.6804	0.1241	0.1105	6	1	1.13	1.15	Schistosoma mansoni
1294	Smp_006970	Smp_006970	61	expressed protein	Smp_006970	41	DDAETASsVGESSRR	TPWNALDDAETASS*VGESSR	3	724.974		33294		84.31		4.09		-1.6786		0.3243		1		2.23	Schistosoma mansoni
1295	Smp_006970	Smp_006970	61, 65	expressed protein	Smp_006970	41	DDAETASsVGESSRR;TASSVGEsSRRNSKY	TPWNALDDAETASS*VGES*SR	3	751.63	35147		87.8		3.638		0.5376		0.2368		2		1.81		Schistosoma mansoni
1296	Smp_006970	Smp_006970	66	expressed protein	Smp_006970	41	ASSVGESsRRNSKYD	TPWNALDDAETASSVGESS*R	2	1086.96	35109	34801	87.71	88.04	2.865	4.971	-0.7879	-1.0332	0.2365	0.527	1	1	1.51	3.39	Schistosoma mansoni
1297	Smp_006970	Smp_006970	66	expressed protein	Smp_006970	41	ASSVGESsRRNSKYD	TPWNALDDAETASSVGESS*R	2	1086.96	35130	34813	87.76	88.07	5.951	5.523	0.0648	-1.7791	0.5697	0.5675	1	1	3.98	3.71	Schistosoma mansoni
1298	Smp_006970	Smp_006970	66	expressed protein	Smp_006970	41	ASSVGESsRRNSKYD	TPWNALDDAETASSVGESS*R	2	1086.96	35157		87.83		5.232		-0.8756		0.559		1		3.59		Schistosoma mansoni
1299	Smp_006970	Smp_006970	70	expressed protein	Smp_006970	41	GESSRRNsKYDDNMP	RNS*KYDDNM#PVHSACPEFEIPEM#EFDEFELELATEK	4	1115.47	53723	52665	134.79	134.47	4.289	4.082	2.3024	2.8731	0.3075	0.2214	2	160	1.47	0.95	Schistosoma mansoni
1300	Smp_006970	Smp_006970	72	expressed protein	Smp_006970	41	SSRRNSKyDDNMPVH	RNSKY*DDNM#PVHSACPEFEIPEM#EFDEFELELATEK	4	1115.47	53702		134.73		4.634		2.3024		0.3322		1		1.7		Schistosoma mansoni
1301	Smp_006980	Smp_006980	29	conserved hypothetical protein	Smp_006980	12.9	DEVERKIsLIIQHAG	KIS*LIIQHAGSALEELSK	3	673.029	47218		117.26		2.693		0.3383		0.209		1		1.12		Schistosoma mansoni
1302	Smp_007170	Smp_007170	318	expressed protein	Smp_007170	41.1	RNQEKLLsFLTDFQT	LLS*FLTDFQTER	2	775.369	60195	59079	153.65	153.21	2.712	2.152	3.2268	-1.3161	0.3182	0.1753	1	38	1.68	1.03	Schistosoma mansoni
1303	Smp_007180	Smp_007180	109, 111	sr-related ctd associated factor	Smp_007180	126.9	NPDHWQRySSAPPGH;DHWQRYSsAPPGHCG	Y*SS*APPGHCGWGGP	3	530.514		3057		10.51		2.461		1.8385		0.1505		66		0.95	Schistosoma mansoni
1304	Smp_007210	Smp_007210	381	rab6 gtpase activating protein, gapcena (rabgap1 protein), putative	Smp_007210	103.3	NNLSIVPsVVNQTED	ILNVTAFHPENNLSIVPS*VVNQTEDSDNEPLM#SGNGIVSR	5	881.423	48139		119.64		3.37		0.9915		0.2124		46		1		Schistosoma mansoni
1305	Smp_007210	Smp_007210	381	rab6 gtpase activating protein, gapcena (rabgap1 protein), putative	Smp_007210	103.3	NNLSIVPsVVNQTED	ILNVTAFHPENNLSIVPS*VVNQTEDSDNEPLMSGNGIVSR	4	1097.53	50525		125.93		3.277		0.8098		0.2435		26		1.15		Schistosoma mansoni
1306	Smp_007210	Smp_007210	389	rab6 gtpase activating protein, gapcena (rabgap1 protein), putative	Smp_007210	103.3	VVNQTEDsDNEPLMS	ILNVTAFHPENNLSIVPSVVNQTEDS*DNEPLM#SGNGIVSR	4	1101.53	48220		119.85		4.275		0.7702		0.2229		113		1.42		Schistosoma mansoni
1307	Smp_007210	Smp_007210	389	rab6 gtpase activating protein, gapcena (rabgap1 protein), putative	Smp_007210	103.3	VVNQTEDsDNEPLMS	ILNVTAFHPENNLSIVPSVVNQTEDS*DNEPLM#SGNGIVSR	4	1101.53	47988		119.25		4.417		1.2457		0.0996		6		1.11		Schistosoma mansoni
1308	Smp_007210	Smp_007210	635	rab6 gtpase activating protein, gapcena (rabgap1 protein), putative	Smp_007210	103.3	AQEKLTEsPLHVMEC	LTES*PLHVMECQLASLR	3	688.66	52601	51715	131.64	131.78	3.357	3.082	0.4083	-0.1715	0.2018	0.0309	1	2	1.6	0.88	Schistosoma mansoni
1309	Smp_007210	Smp_007210	635	rab6 gtpase activating protein, gapcena (rabgap1 protein), putative	Smp_007210	103.3	AQEKLTEsPLHVMEC	LTES*PLHVMECQLASLR	3	688.66		51505		131.19		3.867		0.194		0.2287		4		1.91	Schistosoma mansoni
1310	Smp_007210	Smp_007210	635	rab6 gtpase activating protein, gapcena (rabgap1 protein), putative	Smp_007210	103.3	AQEKLTEsPLHVMEC	LTES*PLHVMECQLASLR	3	688.66		51695		131.73		3.315		-0.0258		0.3034		1		1.94	Schistosoma mansoni
1311	Smp_007260.2;Smp_007260.1	Smp_007260.2;Smp_007260.1	807, 820; 786, 799	ATPase, putative	Smp_007260.2;Smp_007260.1	112.5	VTDGLPAtALGFNPP;PPDVDIMtKPPRKSK	T*ALGFNPPDVDIM#T*KPPR	2	1072.98		50489		128.34		2.461		-0.339		0.048		8		0.69	Schistosoma mansoni
1312	Smp_007270.2;Smp_007270.1	Smp_007270.2;Smp_007270.1	104; 122	alpha-actinin, putative	Smp_007270.2;Smp_007270.1	18.1	AEKLGNVsPLLDIED	LGNVS*PLLDIEDLM#R	3	594.29	50136		124.87		3.617		-0.221		0.142		4		1.5		Schistosoma mansoni
1313	Smp_007270.2;Smp_007270.1	Smp_007270.2;Smp_007270.1	104; 122	alpha-actinin, putative	Smp_007270.2;Smp_007270.1	18.1	AEKLGNVsPLLDIED	LGNVS*PLLDIEDLMR	2	882.934	60515	59356	154.6	154.04	2.331	3.313	0.6171	1.3047	0.1986	0.3937	23	1	1.22	2.28	Schistosoma mansoni
1314	Smp_007270.2;Smp_007270.1	Smp_007270.2;Smp_007270.1	104; 122	alpha-actinin, putative	Smp_007270.2;Smp_007270.1	18.1	AEKLGNVsPLLDIED	LGNVS*PLLDIEDLMR	3	588.958	60545	59363	154.69	154.06	3.486	3.308	0.9224	0.1074	0.2311	0.1777	4	2	1.74	1.53	Schistosoma mansoni
1315	Smp_007270.2;Smp_007270.1	Smp_007270.2;Smp_007270.1	104; 122	alpha-actinin, putative	Smp_007270.2;Smp_007270.1	18.1	AEKLGNVsPLLDIED	LGNVS*PLLDIEDLMR	3	588.958	60695		155.13		3.136		0.7127		0.1048		62		1.12		Schistosoma mansoni
1316	Smp_007270.2;Smp_007270.1	Smp_007270.2;Smp_007270.1	104; 122	alpha-actinin, putative	Smp_007270.2;Smp_007270.1	18.1	AEKLGNVsPLLDIED	LGNVS*PLLDIEDLMR	3	588.958	60508		154.58		3.493		0.973		0.115		26		1.32		Schistosoma mansoni
1317	Smp_007330	Smp_007330	365	expressed protein	Smp_007330	111.1	LKMNDLLsLEELDDY	M#NDLLS*LEELDDYLFDTQK	3	800.018	59756		152.34		3.604		-0.2905		0.2894		3		1.91		Schistosoma mansoni
1318	Smp_007330	Smp_007330	489	expressed protein	Smp_007330	111.1	VVATRPQsQQPTSRC	TAHSVVATRPQS*QQPTSR	3	677.664	5442	5747	16.64	16.95	3.101	2.053	0.3024	0.3458	0.396	0.17	1	1	2.12	0.93	Schistosoma mansoni
1319	Smp_007330	Smp_007330	565	expressed protein	Smp_007330	111.1	HNHSSISsTPESSKH	YGISHNHSSISS*TPESSK	3	666.625		9626		26.56		3.193		-0.7201		0.3309		14		1.9	Schistosoma mansoni
1320	Smp_007330	Smp_007330	653	expressed protein	Smp_007330	111.1	LTVTTRRtAPVDTAD	T*APVDTADCIAAMEIVK	3	628.954	42040		104.44		2.52		1.0774		0.0448		2		0.64		Schistosoma mansoni
1321	Smp_007500.3;Smp_007500.2;Smp_007500.1	Smp_007500.3;Smp_007500.2;Smp_007500.1	34; 34; 34	trans-golgi protein gmx33-related	Smp_007500.3;Smp_007500.2;Smp_007500.1	32.1	NVDDEPEsEAESKEV	ENSNLPGTTDNVDDEPES*EAESK	3	853.008	18207	18473	47.51	48.48	3.423	3.091	1.0137	0.831	0.1536	0.244	12	1	1.25	1.49	Schistosoma mansoni
1322	Smp_007500.3;Smp_007500.2;Smp_007500.1	Smp_007500.3;Smp_007500.2;Smp_007500.1	34; 34; 34	trans-golgi protein gmx33-related	Smp_007500.3;Smp_007500.2;Smp_007500.1	32.1	NVDDEPEsEAESKEV	ENSNLPGTTDNVDDEPES*EAESK	3	853.008		18329		48.13		3.39		1.2787		0.2177		8		1.48	Schistosoma mansoni
1323	Smp_007500.3;Smp_007500.2;Smp_007500.1	Smp_007500.3;Smp_007500.2;Smp_007500.1	38; 38; 38	trans-golgi protein gmx33-related	Smp_007500.3;Smp_007500.2;Smp_007500.1	32.1	EPESEAEsKEVRLTL	ENSNLPGTTDNVDDEPESEAES*K	3	853.008	18417		48.03		3.118		0.5349		0.2216		2		1.4		Schistosoma mansoni
1324	Smp_007510	Smp_007510	81	protein kinase	Smp_007510	81	LVTSSVStPLSKGTA	LSSLVTSSVST*PLSK	2	793.408	27263		69.11		3.751		0.5792		0.4787		1		2.77		Schistosoma mansoni
1325	Smp_007550	Smp_007550	464	leukotriene A4 hydrolase (M01 family)	Smp_007550	70.8	FDADELLsECDSMQK	FDADELLS*ECDSMQK	2	934.36	37228	36898	92.81	93.19	2.891	3.043	0.6149	1.0408	0.245	0.2741	2	1	1.6	1.76	Schistosoma mansoni
1326	Smp_007630.1	Smp_007630.1	65	polyadenylate binding protein, putative	Smp_007630.1	25.4	LRRVIDKsPISTFRN	VIDKS*PISTFR	2	671.842	21061		54.45		2.511		0.243		0.2972		1		1.56		Schistosoma mansoni
1327	Smp_007630.1	Smp_007630.1	65	polyadenylate binding protein, putative	Smp_007630.1	25.4	LRRVIDKsPISTFRN	VIDKS*PISTFR	3	448.23		20943		54.52		2.263		-0.0184		0.0787		1		0.65	Schistosoma mansoni
1328	Smp_007630.1;Smp_007630.2	Smp_007630.1;Smp_007630.2	85; 76	polyadenylate binding protein, putative	Smp_007630.1;Smp_007630.2	25.4	ESNNSNLsDEDKTEV	SNNSNLS*DEDKTEVDLR	2	1008.43	17573	17637	45.98	46.4	4.039	4.256	0.1113	0.1475	0.348	0.383	1	1	2.24	2.47	Schistosoma mansoni
1329	Smp_007630.1;Smp_007630.2	Smp_007630.1;Smp_007630.2	85; 76	polyadenylate binding protein, putative	Smp_007630.1;Smp_007630.2	25.4	ESNNSNLsDEDKTEV	SNNSNLS*DEDKTEVDLR	3	672.623	17704	17825	46.3	46.87	2.937	2.931	0.2994	0.3356	0.1564	0.2073	1	1	1.07	1.26	Schistosoma mansoni
1330	Smp_007630.1;Smp_007630.2	Smp_007630.1;Smp_007630.2	85; 76	polyadenylate binding protein, putative	Smp_007630.1;Smp_007630.2	25.4	ESNNSNLsDEDKTEV	SNNSNLS*DEDKTEVDLR	3	672.623		18056		47.44		2.565		0.529		0.2004		5		1.07	Schistosoma mansoni
1331	Smp_007630.2	Smp_007630.2	65	polyadenylate binding protein, putative	Smp_007630.2	24.4	LRRVIDKsPISKSNN	RVIDKS*PISK	3	408.223	5265	5630	16.21	16.66	2.708	2.584	0.1737	0.0109	0.1798	0.2011	3	2	1.01	1.05	Schistosoma mansoni
1332	Smp_007630.2	Smp_007630.2	65	polyadenylate binding protein, putative	Smp_007630.2	24.4	LRRVIDKsPISKSNN	VIDKS*PISK	2	533.781	5848	6166	17.6	17.98	2.639	2.938	-0.6098	-0.6239	0.1213	0.1893	1	1	0.99	1.38	Schistosoma mansoni
1333	Smp_007630.2	Smp_007630.2	65	polyadenylate binding protein, putative	Smp_007630.2	24.4	LRRVIDKsPISKSNN	VIDKS*PISK	3	356.19		6186		18.03		1.904		0.0032		0.1135		37		0.65	Schistosoma mansoni
1334	Smp_007630.2	Smp_007630.2	65, 68	polyadenylate binding protein, putative	Smp_007630.2	24.4	LRRVIDKsPISKSNN;VIDKSPIsKSNNSNL	VIDKS*PIS*K	2	573.764	7069		20.51		2.331		-0.1904		0.1283		1		0.92		Schistosoma mansoni
1335	Smp_007650	Smp_007650	103	expressed protein	Smp_007650	60.5	YFSKDGSsPSPPSTA	DGSS*PSPPSTATCMK	2	801.812	11313	11539	30.77	31.3	2.838	2.603	0.5627	0.0767	0.1406	0.218	1	1	1.23	1.43	Schistosoma mansoni
1336	Smp_007650	Smp_007650	139	expressed protein	Smp_007650	60.5	KQVVTESsGNIRGKN	QVVTESS*GNIR	2	635.295	10883		29.73		3.081		-0.0951		0.3506		1		2.14		Schistosoma mansoni
1337	Smp_007660	Smp_007660	108	transcription elongation factor s-II, putative	Smp_007660	36.2	NNNDNKHsPESNSYN	KLVPDKSEAPVSCTNTVGNNNSDNGNNNDNKHS*PESNSYNACDDGPQEAK	5	1097.47	14991	15062	39.71	40.05	5.753	5.748	-2.204	-0.9236	0.3361	0.3168	1	3	1.55	1.62	Schistosoma mansoni
1338	Smp_007660	Smp_007660	97	transcription elongation factor s-II, putative	Smp_007660	36.2	NTVGNNNsDNGNNND	SEAPVSCTNTVGNNNS*DNGNNNDNKHSPESNSYNACDDGPQEAK	5	961.382		13491		36.16		3.622		0.2361		0.1048		2		0.58	Schistosoma mansoni
1339	Smp_007670	Smp_007670	623, 627, 631	ank repeat-containing, putative	Smp_007670	112.9	RRRKKLStQSLTLLS;KLSTQSLtLLSSEEP;QSLTLLSsEEPMHEN	KLST*QSLT*LLSS*EEPMHENISTVHSHNLTDKCLNESLSVASAENSSS	5	1071.27		31495		79.79		3.376		-14.0308		0.6649		136		1.16	Schistosoma mansoni
1340	Smp_007700	Smp_007700	1104, 1108, 1120	RING finger protein, putative	Smp_007700	161.1	SSVPDEVsTDTTNYT;DEVSTDTtNYTAKNN;KNNINQLsSLQHSSC	DEVS*TDTT*NYTAKNNINQLS*SLQHSSCDK	3	1170.8	26700		67.78		3.622		18.1397		0.3867		9		0.77		Schistosoma mansoni
1341	Smp_007770	Smp_007770	728	ubiquitin-conjugatingenzyme-related	Smp_007770	87	AIDQSSSsSLTEEKL	AIDQSSSS*SLTEEK	2	781.335	10706	10883	29.31	29.68	3.483	3.652	-0.5736	0.1713	0.4185	0.4416	1	1	2.44	2.67	Schistosoma mansoni
1342	Smp_007780	Smp_007780	156	expressed protein	Smp_007780	58.2	KLTCKRIsCDNSDLI	RIS*CDNSDLINK	2	757.837	13130	13351	35.16	35.81	3.126	3.134	0.728	0.8422	0.0565	0.1045	42	1	0.88	1.08	Schistosoma mansoni
1343	Smp_007780	Smp_007780	234, 245, 246	expressed protein	Smp_007780	58.2	SPVDIISsDAAVNKS;VNKSTTNtTLPSYQI;NKSTTNTtLPSYQIN	NENSILSPVDIISS*DAAVNKSTTNT*T*LPSYQINIVDGDDPNHDDSTHVEEK	6	959.089	47587		118.21		3.996		14.3324		0.747		489		1.43		Schistosoma mansoni
1344	Smp_007970	Smp_007970	320	expressed protein	Smp_007970	36.3	SKRNDDWsDDxxxxx	RNDDWS*DD	2	551.677	9295	9533	25.9	26.33	1.662	1.689	0.0816	-0.1142	0.2556	0.1276	2	3	1.11	0.67	Schistosoma mansoni
1345	Smp_008260	Smp_008260	186	glycogen synthase kinase 3-related (gsk3) (cmgc group III)	Smp_008260	52.7	VRGEPNVsYICSRYY	GEPNVS*YICSR	2	681.281		18493		48.52		2.279		0.3178		0.2585		4		1.56	Schistosoma mansoni
1346	Smp_008260	Smp_008260	187	glycogen synthase kinase 3-related (gsk3) (cmgc group III)	Smp_008260	52.7	RGEPNVSyICSRYYR	GEPNVSY*ICSR	2	681.281	18669	18724	48.64	49.08	2.948	2.968	0.3406	0.2233	0.4265	0.4411	1	1	2.4	2.49	Schistosoma mansoni
1347	Smp_008260	Smp_008260	187	glycogen synthase kinase 3-related (gsk3) (cmgc group III)	Smp_008260	52.7	RGEPNVSyICSRYYR	GEPNVSY*ICSR	2	681.281	18459	19084	48.13	49.96	2.659	2.364	0.4765	-0.2372	0.1827	0.2654	14	1	1.41	1.6	Schistosoma mansoni
1348	Smp_008260	Smp_008260	187	glycogen synthase kinase 3-related (gsk3) (cmgc group III)	Smp_008260	52.7	RGEPNVSyICSRYYR	GEPNVSY*ICSR	2	681.281	19090		49.67		2.966		-0.2609		0.4061		1		2.31		Schistosoma mansoni
1349	Smp_008260	Smp_008260	187	glycogen synthase kinase 3-related (gsk3) (cmgc group III)	Smp_008260	52.7	RGEPNVSyICSRYYR	GEPNVSY*ICSR	2	681.281	18880		49.17		3.051		0.2316		0.3946		2		2.33		Schistosoma mansoni
1350	Smp_008260;Smp_184110	Smp_008260;Smp_184110	405; 68	glycogen synthase kinase 3-related (gsk3) (cmgc group III)	Smp_008260;Smp_184110	52.7	TSEGSKLsDSEIRLA	TGQNHNPSTSEGSKLS*DSEIR	3	775.343	10610	10851	29.08	29.6	4.404	4.838	0.403	0.4637	0.4019	0.4521	1	1	2.46	2.84	Schistosoma mansoni
1351	Smp_008260;Smp_184110	Smp_008260;Smp_184110	405; 68	glycogen synthase kinase 3-related (gsk3) (cmgc group III)	Smp_008260;Smp_184110	52.7	TSEGSKLsDSEIRLA	TGQNHNPSTSEGSKLS*DSEIR	3	775.343		10798		29.47		3.263		0.3974		0.3602		1		1.88	Schistosoma mansoni
1352	Smp_008260;Smp_184110	Smp_008260;Smp_184110	407; 70	glycogen synthase kinase 3-related (gsk3) (cmgc group III)	Smp_008260;Smp_184110	52.7	EGSKLSDsEIRLAVI	LSDS*EIR	2	450.197	11783	11929	31.92	32.27	1.919	2.017	0.3324	0.0784	0.0404	0.0826	22	20	0.7	0.9	Schistosoma mansoni
1353	Smp_008260;Smp_184110	Smp_008260;Smp_184110	419; 82	glycogen synthase kinase 3-related (gsk3) (cmgc group III)	Smp_008260;Smp_184110	52.7	AVIAPSHsSDNIRLT	LAVIAPSHS*SDNIR	2	780.383	18529	18542	48.3	48.64	3.158	2.921	0.1717	0.1177	0.3936	0.3289	2	2	2.31	2.01	Schistosoma mansoni
1354	Smp_008260;Smp_184110	Smp_008260;Smp_184110	430; 93	glycogen synthase kinase 3-related (gsk3) (cmgc group III)	Smp_008260;Smp_184110	52.7	IRLTSNNsNNNDNSS	LTSNNS*NNNDNSSNIDIPQQLK	3	837.377		27662		70.61		3.144		-2.2111		0.0766		103		0.79	Schistosoma mansoni
1355	Smp_008260;Smp_184110	Smp_008260;Smp_184110	448; 111	glycogen synthase kinase 3-related (gsk3) (cmgc group III)	Smp_008260;Smp_184110	52.7	IPQQLKDsCHEELES	LTSNNSNNNDNSSNIDIPQQLKDS*CHEELESR	3	1251.54	25589		65.18		4.008		1.7928		0.0977		12		0.93		Schistosoma mansoni
1356	Smp_008290	Smp_008290	1024	expressed protein	Smp_008290	221.6	RGRERHPsGSSSSTF	ERHPS*GSSSSTFSTIR	3	605.939	11289		30.71		2.876		0.377		0.2143		47		1.24		Schistosoma mansoni
1357	Smp_008290	Smp_008290	1024	expressed protein	Smp_008290	221.6	RGRERHPsGSSSSTF	HPS*GSSSSTFSTIR	3	510.891	13770		36.76		2.615		-1.1143		0.0457		148		0.61		Schistosoma mansoni
1358	Smp_008290	Smp_008290	1026	expressed protein	Smp_008290	221.6	RERHPSGsSSSTFST	ERHPSGS*SSSTFSTIR	3	605.939		11471		31.13		2.199		0.3944		0.2869		111		1.21	Schistosoma mansoni
1359	Smp_008290	Smp_008290	1489	expressed protein	Smp_008290	221.6	EKTSNSSsSPVLNSC	TSNSSS*SPVLNSCADVLDNLK	3	763.342		37935		95.73		2.711		11.5748		0.2362		2		0.74	Schistosoma mansoni
1360	Smp_008290	Smp_008290	1805	expressed protein	Smp_008290	221.6	PTTQRKNsFLNSKDT	KNS*FLNSK	2	509.242	8305	8594	23.53	24.01	2.323	2.354	-0.0168	0.0666	0.199	0.1477	1	1	1.21	1.09	Schistosoma mansoni
1361	Smp_008290	Smp_008290	242	expressed protein	Smp_008290	221.6	SQLSKDLtDSSDNLL	DLT*DSSDNLLMAPEENESK	2	1094.45	35693		89.13		3.684		-1.7638		0.3784		1		2.24		Schistosoma mansoni
1362	Smp_008290	Smp_008290	244	expressed protein	Smp_008290	221.6	LSKDLTDsSDNLLMA	DLTDS*SDNLLMAPEENESK	2	1094.45		35303		89.27		3.498		1.5543		0.2971		1		1.99	Schistosoma mansoni
1363	Smp_008290	Smp_008290	245	expressed protein	Smp_008290	221.6	SKDLTDSsDNLLMAP	DLTDSS*DNLLMAPEENESK	3	729.971		35286		89.23		3.316		0.5236		0.0763		9		1.14	Schistosoma mansoni
1364	Smp_008290	Smp_008290	41	expressed protein	Smp_008290	221.6	SETSEVHsDIGISNF	NSLSETSEVHS*DIGISNFSTR	3	787.352		30008		76.24		2.954		1.9101		0.0073		49		0.6	Schistosoma mansoni
1365	Smp_008290	Smp_008290	887	expressed protein	Smp_008290	221.6	VKILPTSsLSNLDLG	ILPTSS*LSNLDLGNVK	3	584.304	39728		98.85		3.293		-0.4967		0.274		11		1.79		Schistosoma mansoni
1366	Smp_008470.1;Smp_008470.2	Smp_008470.1;Smp_008470.2	111; 147	erythroblast macrophage protein emp, putative	Smp_008470.1;Smp_008470.2	42	DTTLKRRsTYSVDER	RRS*TYSVDER	3	450.205	4744	5135	14.98	15.49	2.232	2.778	-1.1068	-0.7794	0.1588	0.2809	19	1	0.63	1.33	Schistosoma mansoni
1367	Smp_008470.1;Smp_008470.2;Smp_150910;Smp_127580.1;Smp_127580.2;Smp_021920.1;Smp_021920.2;Smp_021920.3	Smp_008470.1;Smp_008470.2;Smp_150910;Smp_127580.1;Smp_127580.2;Smp_021920.1;Smp_021920.2;Smp_021920.3	166; 202; 173; 1003; 1439; 340; 340; 340	erythroblast macrophage protein emp, putative	Smp_008470.1;Smp_008470.2;Smp_150910;Smp_127580.1;Smp_127580.2;Smp_021920.1;Smp_021920.2;Smp_021920.3	42	RIENGAVsLEKLELN	AVS*LEK	2	363.675	7135	7444	20.67	21.16	1.672	1.85	0.045	0.0237	0.0708	0.07	76	5	0.63	0.77	Schistosoma mansoni
1368	Smp_008490	Smp_008490	277	glycogenin-related	Smp_008490	36.5	AQIEISQsSPSLTQV	LAQIEISQS*SPSLTQVSDESER	3	828.722	33014	33947	82.68	85.91	3.718	3.739	0.2098	0.5029	0.2417	0.354	1	1	1.82	2.26	Schistosoma mansoni
1369	Smp_008490	Smp_008490	277	glycogenin-related	Smp_008490	36.5	AQIEISQsSPSLTQV	LAQIEISQS*SPSLTQVSDESER	3	828.722	34106	33740	85.31	85.4	4.294	4.258	0.1177	0.4274	0.2949	0.3894	1	1	2.23	2.6	Schistosoma mansoni
1370	Smp_008490	Smp_008490	278	glycogenin-related	Smp_008490	36.5	QIEISQSsPSLTQVS	LAQIEISQSS*PSLTQVSDESER	2	1242.58	32661	32567	81.85	82.5	5.644	5.636	0.3484	2.5736	0.4862	0.5174	2	2	3.5	3.53	Schistosoma mansoni
1371	Smp_008490	Smp_008490	278	glycogenin-related	Smp_008490	36.5	QIEISQSsPSLTQVS	LAQIEISQSS*PSLTQVSDESER	2	1242.58	32357	32353	81.12	81.97	5.796	5.631	-1.1913	0.4773	0.4747	0.4687	2	3	3.45	3.48	Schistosoma mansoni
1372	Smp_008490	Smp_008490	278	glycogenin-related	Smp_008490	36.5	QIEISQSsPSLTQVS	LAQIEISQSS*PSLTQVSDESER	2	1242.58	32432	32148	81.3	81.45	5.479	5.401	-2.6991	1.6135	0.4434	0.4497	2	2	3.11	3.25	Schistosoma mansoni
1373	Smp_008490	Smp_008490	278	glycogenin-related	Smp_008490	36.5	QIEISQSsPSLTQVS	LAQIEISQSS*PSLTQVSDESER	2	1242.58		32093		81.3		5.657		1.4983		0.502		2		3.55	Schistosoma mansoni
1374	Smp_008490	Smp_008490	278	glycogenin-related	Smp_008490	36.5	QIEISQSsPSLTQVS	LAQIEISQSS*PSLTQVSDESER	3	828.722	32781	32517	82.13	82.38	5.098	4.295	0.0039	0.0773	0.4628	0.4045	2	2	3.14	2.67	Schistosoma mansoni
1375	Smp_008490	Smp_008490	278	glycogenin-related	Smp_008490	36.5	QIEISQSsPSLTQVS	LAQIEISQSS*PSLTQVSDESER	3	828.722	32550	32685	81.59	82.81	4.139	4.655	-0.0707	0.3945	0.4318	0.4885	4	2	2.63	3.11	Schistosoma mansoni
1376	Smp_008490	Smp_008490	278	glycogenin-related	Smp_008490	36.5	QIEISQSsPSLTQVS	LAQIEISQSS*PSLTQVSDESER	3	828.722	34337	32308	85.87	81.86	4.203	5.594	0.8483	-0.0054	0.3522	0.4819	2	1	2.36	3.46	Schistosoma mansoni
1377	Smp_008490	Smp_008490	278	glycogenin-related	Smp_008490	36.5	QIEISQSsPSLTQVS	LAQIEISQSS*PSLTQVSDESER	3	828.722		32750		82.97		3.706		0.6031		0.3509		2		2.23	Schistosoma mansoni
1378	Smp_008490	Smp_008490	278	glycogenin-related	Smp_008490	36.5	QIEISQSsPSLTQVS	LAQIEISQSS*PSLTQVSDESER	3	828.722		31958		80.96		3.135		0.2298		0.2949		2		1.82	Schistosoma mansoni
1379	Smp_008490	Smp_008490	278	glycogenin-related	Smp_008490	36.5	QIEISQSsPSLTQVS	LAQIEISQSS*PSLTQVSDESER	3	828.722		32161		81.48		4.283		0.1399		0.4207		2		2.73	Schistosoma mansoni
1380	Smp_008490	Smp_008490	278	glycogenin-related	Smp_008490	36.5	QIEISQSsPSLTQVS	LAQIEISQSS*PSLTQVSDESER	4	621.793	32611		81.73		2.59		0.5308		0.109		3		0.82		Schistosoma mansoni
1381	Smp_008490	Smp_008490	280	glycogenin-related	Smp_008490	36.5	EISQSSPsLTQVSDE	LAQIEISQSSPS*LTQVSDESER	3	828.722	32242		80.85		3.89		-0.2027		0.2997		2		2.06		Schistosoma mansoni
1382	Smp_008490	Smp_008490	306	glycogenin-related	Smp_008490	36.5	MDYMGSDsFEKIQNL	GQMDYMGSDS*FEK	2	787.781	26165	25992	66.52	66.63	3.413	3.018	0.0846	-0.0949	0.3674	0.4286	1	1	2.36	2.45	Schistosoma mansoni
1383	Smp_008500.2;Smp_008500.1	Smp_008500.2;Smp_008500.1	197; 197	Transcription factor IWS1, putative	Smp_008500.2;Smp_008500.1	71.3	YPTTKHNsPIESLQY	HNS*PIESLQYNDFPDIFEDHDDDQEQGK	3	1138.14	44776	44009	111.18	111.18	4.834	5.845	-1.9101	0.7323	0.4147	0.4348	1	1	2.64	3.22	Schistosoma mansoni
1384	Smp_008500.2;Smp_008500.1	Smp_008500.2;Smp_008500.1	197; 197	Transcription factor IWS1, putative	Smp_008500.2;Smp_008500.1	71.3	YPTTKHNsPIESLQY	HNS*PIESLQYNDFPDIFEDHDDDQEQGK	3	1138.14		43990		111.12		5.14		-5.738		0.4126		1		2.52	Schistosoma mansoni
1385	Smp_008500.2;Smp_008500.1	Smp_008500.2;Smp_008500.1	197; 197	Transcription factor IWS1, putative	Smp_008500.2;Smp_008500.1	71.3	YPTTKHNsPIESLQY	HNS*PIESLQYNDFPDIFEDHDDDQEQGK	4	853.853	44738		111.09		3.353		0.6899		0.0699		1		0.88		Schistosoma mansoni
1386	Smp_008500.2;Smp_008500.1	Smp_008500.2;Smp_008500.1	197; 197	Transcription factor IWS1, putative	Smp_008500.2;Smp_008500.1	71.3	YPTTKHNsPIESLQY	HNS*PIESLQYNDFPDIFEDHDDDQEQGKLNEDFEGFER	4	1162.99	49174		122.3		6.088		1.5993		0.3961		1		2.69		Schistosoma mansoni
1387	Smp_008500.2;Smp_008500.1	Smp_008500.2;Smp_008500.1	300; 300	Transcription factor IWS1, putative	Smp_008500.2;Smp_008500.1	71.3	ENEDDEEsEHDNEFV	GPLTTAGENEDDEES*EHDNEFVSDFDR	3	1045.41	34319	33866	85.82	85.71	3.29	3.333	-2.0745	-0.5078	0.2531	0.2961	2	1	1.46	1.72	Schistosoma mansoni
1388	Smp_008500.2;Smp_008500.1	Smp_008500.2;Smp_008500.1	300; 300	Transcription factor IWS1, putative	Smp_008500.2;Smp_008500.1	71.3	ENEDDEEsEHDNEFV	GPLTTAGENEDDEES*EHDNEFVSDFDR	3	1045.41		33949		85.92		3.833		-1.1202		0.4081		1		2.28	Schistosoma mansoni
1389	Smp_008500.2;Smp_008500.1	Smp_008500.2;Smp_008500.1	300; 300	Transcription factor IWS1, putative	Smp_008500.2;Smp_008500.1	71.3	ENEDDEEsEHDNEFV	KGPLTTAGENEDDEES*EHDNEFVSDFDR	3	1088.1	29933	29888	75.41	75.95	4.134	3.874	0.7537	0.5038	0.312	0.2744	18	1	1.9	1.68	Schistosoma mansoni
1390	Smp_008500.2;Smp_008500.1	Smp_008500.2;Smp_008500.1	300; 300	Transcription factor IWS1, putative	Smp_008500.2;Smp_008500.1	71.3	ENEDDEEsEHDNEFV	KGPLTTAGENEDDEES*EHDNEFVSDFDR	4	816.33	29892	29840	75.31	75.84	3.322	3.333	0.1702	0.5598	0.134	0.2336	1	6	0.94	1.26	Schistosoma mansoni
1391	Smp_008500.2;Smp_008500.1	Smp_008500.2;Smp_008500.1	300; 300	Transcription factor IWS1, putative	Smp_008500.2;Smp_008500.1	71.3	ENEDDEEsEHDNEFV	KGPLTTAGENEDDEES*EHDNEFVSDFDR	4	816.33	29921		75.38		3.836		0.1874		0.3191		1		1.79		Schistosoma mansoni
1392	Smp_008500.2;Smp_008500.1	Smp_008500.2;Smp_008500.1	300; 300	Transcription factor IWS1, putative	Smp_008500.2;Smp_008500.1	71.3	ENEDDEEsEHDNEFV	KGPLTTAGENEDDEES*EHDNEFVSDFDR	4	816.33	29906		75.35		4.478		0.1659		0.2679		3		1.87		Schistosoma mansoni
1393	Smp_008500.2;Smp_008500.1	Smp_008500.2;Smp_008500.1	6, 12; 6, 12	Transcription factor IWS1, putative	Smp_008500.2;Smp_008500.1	71.3	xxMPMEDsSFEDESG;DSSFEDEsGDEHDGY	PMEDS*SFEDES*GDEHDGYDPVR	3	891.639	27405		69.44		2.341		1.2564		0.0979		6		0.7		Schistosoma mansoni
1394	Smp_008545	Smp_008545	11	heat shock protein HSP60, putative	Smp_008545	60.9	AFATLRGtLAPVRHR	GT*LAPVR	2	397.202	3746		12.65		1.755		0.6673		0.0745		1		0.72		Schistosoma mansoni
1395	Smp_008545	Smp_008545	520, 530, 533	heat shock protein HSP60, putative	Smp_008545	60.9	DPTKVVRtALVDAAG;VDAAGVAsLLTTAET;AGVASLLtTAETVVT	T*ALVDAAGVAS*LLT*	3	514.548		11295		30.71		2.308		-0.0378		0.0798		9		0.8	Schistosoma mansoni
1396	Smp_008545	Smp_008545	68	heat shock protein HSP60, putative	Smp_008545	60.9	IIESSWKsPKITKDG	NVIIESSWKS*PK	2	734.366	23035	22928	59.16	59.31	3.37	3.261	0.5667	0.6651	0.2865	0.263	1	1	1.84	1.72	Schistosoma mansoni
1397	Smp_008640	Smp_008640	156	gelsolin, putative	Smp_008640	30.1	AVLDELFtNSSDEFL	TAVLDELFT*NSSDEFLQYLPDKPVYR	3	1047.5	57026		144.33		4.008		0.3017		0.2567		69		1.83		Schistosoma mansoni
1398	Smp_008640	Smp_008640	158	gelsolin, putative	Smp_008640	30.1	LDELFTNsSDEFLQY	TAVLDELFTNS*SDEFLQYLPDKPVYR	3	1047.5	57547		145.85		3.44		0.6586		0.1552		3		1.28		Schistosoma mansoni
1399	Smp_008640	Smp_008640	159	gelsolin, putative	Smp_008640	30.1	DELFTNSsDEFLQYL	TAVLDELFTNSS*DEFLQYLPDKPVYR	3	1047.5	57216	56078	144.88	144.37	4.139	4.893	0.4174	0.7275	0.3278	0.3979	15	1	2.17	2.72	Schistosoma mansoni
1400	Smp_008640	Smp_008640	159	gelsolin, putative	Smp_008640	30.1	DELFTNSsDEFLQYL	TAVLDELFTNSS*DEFLQYLPDKPVYR	3	1047.5		55948		143.98		5.947		0.8828		0.4258		1		3.24	Schistosoma mansoni
1401	Smp_008640	Smp_008640	159	gelsolin, putative	Smp_008640	30.1	DELFTNSsDEFLQYL	TAVLDELFTNSS*DEFLQYLPDKPVYR	4	785.877	57590	56536	145.97	145.71	4.083	4.264	0.5985	0.5588	0.0944	0.3162	2	1	1.27	2.14	Schistosoma mansoni
1402	Smp_008640	Smp_008640	159	gelsolin, putative	Smp_008640	30.1	DELFTNSsDEFLQYL	TAVLDELFTNSS*DEFLQYLPDKPVYR	4	785.877	57054		144.41		3.475		0.7244		0.0993		4		1.03		Schistosoma mansoni
1403	Smp_008640	Smp_008640	172	gelsolin, putative	Smp_008640	30.1	YLPDKPVyRSKKYCE	TAVLDELFTNSSDEFLQYLPDKPVY*R	3	1047.5	57008		144.28		3.911		0.0802		0.1988		1		1.64		Schistosoma mansoni
1404	Smp_008640	Smp_008640	70	gelsolin, putative	Smp_008640	30.1	ESGFRRTtPNEYQPR	RTT*PNEYQPR	2	671.301	5771		17.42		1.948		-0.3752		0.2251		1		1.1		Schistosoma mansoni
1405	Smp_008640	Smp_008640	70	gelsolin, putative	Smp_008640	30.1	ESGFRRTtPNEYQPR	RTT*PNEYQPR	3	447.87	5768		17.41		3.423		0.1304		0.3135		1		1.98		Schistosoma mansoni
1406	Smp_008640	Smp_008640	70	gelsolin, putative	Smp_008640	30.1	ESGFRRTtPNEYQPR	TT*PNEYQPR	2	593.25		8114		22.83		1.961		0.4938		0.202		4		1.23	Schistosoma mansoni
1407	Smp_008710	Smp_008710	599	conserved hypothetical protein	Smp_008710	91.1	HTTSENSyRTFSPAS	ILLHHTTSENSY*R	3	550.926		8042		22.66		2.868		1.2491		0.2984		2		1.75	Schistosoma mansoni
1408	Smp_008830	Smp_008830	61	helicase, putative	Smp_008830	117.5	IKQEQPIsSPTSHSF	IKQEQPIS*SPTSHSFGDHR	3	744.346		11945		32.31		2.559		-0.0325		0.1933		23		0.99	Schistosoma mansoni
1409	Smp_008830	Smp_008830	65	helicase, putative	Smp_008830	117.5	QPISSPTsHSFGDHR	IKQEQPISSPTS*HSFGDHR	4	558.511	11739		31.81		3.158		0.1447		0.1105		21		0.86		Schistosoma mansoni
1410	Smp_008900	Smp_008900	373	eukaryotic translation initiation factor 4 gamma, putative	Smp_008900	107.6	SKVSPSCtTSFIHLI	VSPSCT*TSFIHLIEQVSSSDPFEPAYLQK	3	1116.52		61152		159.34		4.518		-1.0507		0.3102		3		2.14	Schistosoma mansoni
1411	Smp_009250	Smp_009250	623	expressed protein	Smp_009250	74.6	SNRPILLsPSIDISD	GGVGELDEPDTLSNRPILLS*PSIDISDCK	3	1059.84	44126		109.59		3.193		0.41		0.1169		1		0.96		Schistosoma mansoni
1412	Smp_009250	Smp_009250	625	expressed protein	Smp_009250	74.6	RPILLSPsIDISDCK	GGVGELDEPDTLSNRPILLSPS*IDISDCK	3	1059.84		43380		109.54		2.798		0.1907		0.0431		1		0.61	Schistosoma mansoni
1413	Smp_009310.1;Smp_009310.3;Smp_009310.2	Smp_009310.1;Smp_009310.3;Smp_009310.2	420; 412; 415	Plasminogen activator inhibitor 1 RNA-binding protein (PAI1 RNA-binding protein 1) (PAI-RBP1) (SERPINE1 mRNA-binding protein 1), putative	Smp_009310.1;Smp_009310.3;Smp_009310.2	46.7	NNDQEFPsLKxxxxx	VLPINDHIPPPAINNDQEFPS*LK	3	883.442	39789	39498	99	99.68	3.446	2.982	0.4858	0.6872	0.1807	0.1847	1	1	1.5	1.34	Schistosoma mansoni
1414	Smp_009310.1;Smp_009310.3;Smp_009310.2	Smp_009310.1;Smp_009310.3;Smp_009310.2	420; 412; 415	Plasminogen activator inhibitor 1 RNA-binding protein (PAI1 RNA-binding protein 1) (PAI-RBP1) (SERPINE1 mRNA-binding protein 1), putative	Smp_009310.1;Smp_009310.3;Smp_009310.2	46.7	NNDQEFPsLKxxxxx	VLPINDHIPPPAINNDQEFPS*LK	3	883.442	39364	38970	97.98	98.35	3.686	4.484	0.3301	1.0049	0.3325	0.3332	1	1	2.14	2.45	Schistosoma mansoni
1415	Smp_009310.1;Smp_009310.3;Smp_009310.2	Smp_009310.1;Smp_009310.3;Smp_009310.2	420; 412; 415	Plasminogen activator inhibitor 1 RNA-binding protein (PAI1 RNA-binding protein 1) (PAI-RBP1) (SERPINE1 mRNA-binding protein 1), putative	Smp_009310.1;Smp_009310.3;Smp_009310.2	46.7	NNDQEFPsLKxxxxx	VLPINDHIPPPAINNDQEFPS*LK	3	883.442	40122	39653	99.8	100.08	2.712	2.803	0.4425	-0.5895	0.1582	0.1828	3	1	1.13	1.24	Schistosoma mansoni
1416	Smp_009310.1;Smp_009310.3;Smp_009310.2	Smp_009310.1;Smp_009310.3;Smp_009310.2	420; 412; 415	Plasminogen activator inhibitor 1 RNA-binding protein (PAI1 RNA-binding protein 1) (PAI-RBP1) (SERPINE1 mRNA-binding protein 1), putative	Smp_009310.1;Smp_009310.3;Smp_009310.2	46.7	NNDQEFPsLKxxxxx	VLPINDHIPPPAINNDQEFPS*LK	3	883.442	39657	39421	98.68	99.49	3.084	3.246	0.2102	-0.1237	0.2121	0.1934	8	15	1.48	1.47	Schistosoma mansoni
1417	Smp_009310.1;Smp_009310.3;Smp_009310.2	Smp_009310.1;Smp_009310.3;Smp_009310.2	420; 412; 415	Plasminogen activator inhibitor 1 RNA-binding protein (PAI1 RNA-binding protein 1) (PAI-RBP1) (SERPINE1 mRNA-binding protein 1), putative	Smp_009310.1;Smp_009310.3;Smp_009310.2	46.7	NNDQEFPsLKxxxxx	VLPINDHIPPPAINNDQEFPS*LK	3	883.442	39422	39247	98.12	99.06	4.66	3.591	0.3142	0.7474	0.4168	0.3797	1	1	2.83	2.26	Schistosoma mansoni
1418	Smp_009310.1;Smp_009310.3;Smp_009310.2	Smp_009310.1;Smp_009310.3;Smp_009310.2	420; 412; 415	Plasminogen activator inhibitor 1 RNA-binding protein (PAI1 RNA-binding protein 1) (PAI-RBP1) (SERPINE1 mRNA-binding protein 1), putative	Smp_009310.1;Smp_009310.3;Smp_009310.2	46.7	NNDQEFPsLKxxxxx	VLPINDHIPPPAINNDQEFPS*LK	3	883.442	40192	39180	99.97	98.89	3.557	2.721	-3.0765	0.7363	0.2482	0.2464	6	1	1.59	1.44	Schistosoma mansoni
1419	Smp_009310.1;Smp_009310.3;Smp_009310.2	Smp_009310.1;Smp_009310.3;Smp_009310.2	420; 412; 415	Plasminogen activator inhibitor 1 RNA-binding protein (PAI1 RNA-binding protein 1) (PAI-RBP1) (SERPINE1 mRNA-binding protein 1), putative	Smp_009310.1;Smp_009310.3;Smp_009310.2	46.7	NNDQEFPsLKxxxxx	VLPINDHIPPPAINNDQEFPS*LK	3	883.442	39914		99.29		3.868		-0.1233		0.3853		1		2.38		Schistosoma mansoni
1420	Smp_009310.1;Smp_009310.3;Smp_009310.2;Smp_009310.5;Smp_009310.4	Smp_009310.1;Smp_009310.3;Smp_009310.2;Smp_009310.5;Smp_009310.4	16; 16; 16; 16; 16	Plasminogen activator inhibitor 1 RNA-binding protein (PAI1 RNA-binding protein 1) (PAI-RBP1) (SERPINE1 mRNA-binding protein 1), putative	Smp_009310.1;Smp_009310.3;Smp_009310.2;Smp_009310.5;Smp_009310.4	46.7	QYSVEVKsRFSLFLD	S*RFSLFLDDTLNSEDPDILLSK	3	869.086	55423	54431	139.66	139.56	4.478	4.034	1.9256	0.2996	0.3382	0.186	1	1	2.22	1.62	Schistosoma mansoni
1421	Smp_009310.1;Smp_009310.3;Smp_009310.2;Smp_009310.5;Smp_009310.4	Smp_009310.1;Smp_009310.3;Smp_009310.2;Smp_009310.5;Smp_009310.4	217; 209; 212; 212; 212	Plasminogen activator inhibitor 1 RNA-binding protein (PAI1 RNA-binding protein 1) (PAI-RBP1) (SERPINE1 mRNA-binding protein 1), putative	Smp_009310.1;Smp_009310.3;Smp_009310.2;Smp_009310.5;Smp_009310.4	46.7	RRDGNWNsQDVDGLI	DGNWNS*QDVDGLIM#PESGDSEQVVR	3	948.399	39763	39317	98.94	99.23	3.167	2.769	2.1397	0.7922	0.0005	0.0975	4	1	0.62	0.9	Schistosoma mansoni
1422	Smp_009310.1;Smp_009310.3;Smp_009310.2;Smp_009310.5;Smp_009310.4	Smp_009310.1;Smp_009310.3;Smp_009310.2;Smp_009310.5;Smp_009310.4	217; 209; 212; 212; 212	Plasminogen activator inhibitor 1 RNA-binding protein (PAI1 RNA-binding protein 1) (PAI-RBP1) (SERPINE1 mRNA-binding protein 1), putative	Smp_009310.1;Smp_009310.3;Smp_009310.2;Smp_009310.5;Smp_009310.4	46.7	RRDGNWNsQDVDGLI	DGNWNS*QDVDGLIM#PESGDSEQVVR	3	948.399		39271		99.12		2.655		1.7236		0.0389		1		0.59	Schistosoma mansoni
1423	Smp_009310.1;Smp_009310.3;Smp_009310.2;Smp_009310.5;Smp_009310.4	Smp_009310.1;Smp_009310.3;Smp_009310.2;Smp_009310.5;Smp_009310.4	217; 209; 212; 212; 212	Plasminogen activator inhibitor 1 RNA-binding protein (PAI1 RNA-binding protein 1) (PAI-RBP1) (SERPINE1 mRNA-binding protein 1), putative	Smp_009310.1;Smp_009310.3;Smp_009310.2;Smp_009310.5;Smp_009310.4	46.7	RRDGNWNsQDVDGLI	DGNWNS*QDVDGLIMPESGDSEQVVR	3	943.067	43268	42587	107.48	107.46	3.769	3.894	0.961	0.6589	0.2485	0.246	1	2	1.8	1.88	Schistosoma mansoni
1424	Smp_009310.1;Smp_009310.3;Smp_009310.2;Smp_009310.5;Smp_009310.4	Smp_009310.1;Smp_009310.3;Smp_009310.2;Smp_009310.5;Smp_009310.4	263; 255; 258; 258; 258	Plasminogen activator inhibitor 1 RNA-binding protein (PAI1 RNA-binding protein 1) (PAI-RBP1) (SERPINE1 mRNA-binding protein 1), putative	Smp_009310.1;Smp_009310.3;Smp_009310.2;Smp_009310.5;Smp_009310.4	46.7	EEGVVVGtETPVEEE	FADDRNEVEDQPEHATAENEEGVVVGT*ETPVEEEPK	4	1019.69		24758		63.67		4.036		0.1811		0.1598		117		1.12	Schistosoma mansoni
1425	Smp_009310.1;Smp_009310.3;Smp_009310.2;Smp_009310.5;Smp_009310.4	Smp_009310.1;Smp_009310.3;Smp_009310.2;Smp_009310.5;Smp_009310.4	265; 257; 260; 260; 260	Plasminogen activator inhibitor 1 RNA-binding protein (PAI1 RNA-binding protein 1) (PAI-RBP1) (SERPINE1 mRNA-binding protein 1), putative	Smp_009310.1;Smp_009310.3;Smp_009310.2;Smp_009310.5;Smp_009310.4	46.7	GVVVGTEtPVEEEPK	FADDRNEVEDQPEHATAENEEGVVVGTET*PVEEEPK	4	1019.69	24951	24523	63.68	63.11	3.458	3.438	1.1406	0.2445	0.1021	0.0724	2	45	0.7	0.63	Schistosoma mansoni
1426	Smp_009310.1;Smp_009310.3;Smp_009310.2;Smp_009310.5;Smp_009310.4	Smp_009310.1;Smp_009310.3;Smp_009310.2;Smp_009310.5;Smp_009310.4	265; 257; 260; 260; 260	Plasminogen activator inhibitor 1 RNA-binding protein (PAI1 RNA-binding protein 1) (PAI-RBP1) (SERPINE1 mRNA-binding protein 1), putative	Smp_009310.1;Smp_009310.3;Smp_009310.2;Smp_009310.5;Smp_009310.4	46.7	GVVVGTEtPVEEEPK	NEVEDQPEHATAENEEGVVVGTET*PVEEEPK	3	1157.84	23469		60.18		5.35		2.518		0.432		1		2.87		Schistosoma mansoni
1427	Smp_009310.1;Smp_009310.3;Smp_009310.2;Smp_009310.5;Smp_009310.4	Smp_009310.1;Smp_009310.3;Smp_009310.2;Smp_009310.5;Smp_009310.4	85; 85; 85; 85; 85	Plasminogen activator inhibitor 1 RNA-binding protein (PAI1 RNA-binding protein 1) (PAI-RBP1) (SERPINE1 mRNA-binding protein 1), putative	Smp_009310.1;Smp_009310.3;Smp_009310.2;Smp_009310.5;Smp_009310.4	46.7	PKAGSRVsKTPNSTE	VS*KTPNSTEPPPVPPEDVQITSAK	3	866.761		23690		61.11		2.383		1.0904		0.1105		1		0.6	Schistosoma mansoni
1428	Smp_009310.1;Smp_009310.3;Smp_009310.2;Smp_009310.5;Smp_009310.4	Smp_009310.1;Smp_009310.3;Smp_009310.2;Smp_009310.5;Smp_009310.4	87; 87; 87; 87; 87	Plasminogen activator inhibitor 1 RNA-binding protein (PAI1 RNA-binding protein 1) (PAI-RBP1) (SERPINE1 mRNA-binding protein 1), putative	Smp_009310.1;Smp_009310.3;Smp_009310.2;Smp_009310.5;Smp_009310.4	46.7	AGSRVSKtPNSTEPP	VSKT*PNSTEPPPVPPEDVQITSAK	3	866.761	23638	23613	60.58	60.92	2.974	2.964	0.0383	1.9813	0.1056	0.1943	76	2	0.79	1.07	Schistosoma mansoni
1429	Smp_009310.1;Smp_009310.3;Smp_009310.2;Smp_009310.5;Smp_009310.4	Smp_009310.1;Smp_009310.3;Smp_009310.2;Smp_009310.5;Smp_009310.4	90; 90; 90; 90; 90	Plasminogen activator inhibitor 1 RNA-binding protein (PAI1 RNA-binding protein 1) (PAI-RBP1) (SERPINE1 mRNA-binding protein 1), putative	Smp_009310.1;Smp_009310.3;Smp_009310.2;Smp_009310.5;Smp_009310.4	46.7	RVSKTPNsTEPPPVP	VSKTPNS*TEPPPVPPEDVQITSAK	3	866.761	23889		61.17		2.936		1.0098		0.1731		18		1.02		Schistosoma mansoni
1430	Smp_009390.2	Smp_009390.2	105	prefoldin subunit, putative	Smp_009390.2	13.4	VNNELSEsKEALREL	DTVNNELSES*KEALR	3	595.607	17330	17367	45.39	45.72	2.207	2.138	0.192	0.2506	0.1592	0.1772	11	8	0.79	0.85	Schistosoma mansoni
1431	Smp_009400	Smp_009400	216, 228	expressed protein	Smp_009400	117.4	RSTSRRFsSASSSSS;SSSVSSSsRSSSRSS	RFS*SASSSSSVSSSS*RSSSRSSAASSNISS	4	769.323	50497		125.85		3.937		2.7549		0.5439		636		1.61		Schistosoma mansoni
1432	Smp_009400	Smp_009400	234, 235, 239	expressed protein	Smp_009400	117.4	SSRSSSRsSAASSNI;SRSSSRSsAASSNIS;SRSSAASsNISSLAS	S*S*AASS*NISSLASVAVSWKE	3	740.967	49962		124.41		3.281		-3.4956		0.2784		239		1.28		Schistosoma mansoni
1433	Smp_009400	Smp_009400	338, 340	expressed protein	Smp_009400	117.4	GNSSASRsGSKSSAG;SSASRSGsKSSAGSR	IESGNSSASRS*GS*K	2	763.798	15115		40.01		2.863		9.6913		0.1678		2		0.74		Schistosoma mansoni
1434	Smp_009400	Smp_009400	376, 378	expressed protein	Smp_009400	117.4	KNKTGRRsKSPVTSP;KTGRRSKsPVTSPPR	S*KS*PVTSPPR	2	608.262	5132		15.89		1.656		0.1203		0.2039		2		1.03		Schistosoma mansoni
1435	Smp_009400	Smp_009400	492	expressed protein	Smp_009400	117.4	NRRGGVAsPLRRKKS	GGVAS*PLR	2	418.705	10427	10646	28.63	29.09	1.952	1.917	0.1034	0.281	0.2228	0.1696	3	1	1.44	1.27	Schistosoma mansoni
1436	Smp_009400	Smp_009400	499	expressed protein	Smp_009400	117.4	SPLRRKKsRSPFADD	S*RSPFADDATKPSTLTNWAPK	3	790.709	30129		75.88		2.645		2.2063		0.1788		30		0.93		Schistosoma mansoni
1437	Smp_009400	Smp_009400	501	expressed protein	Smp_009400	117.4	LRRKKSRsPFADDAT	S*PFADDATKPSTLTNWAPK	2	1063.99	34206	33831	85.55	85.62	3.811	3.992	0.7333	0.7965	0.3459	0.3859	1	1	2.38	2.63	Schistosoma mansoni
1438	Smp_009400	Smp_009400	501	expressed protein	Smp_009400	117.4	LRRKKSRsPFADDAT	S*PFADDATKPSTLTNWAPK	3	709.665		33727		85.36		2.661		0.4517		0.0081		46		0.7	Schistosoma mansoni
1439	Smp_009400	Smp_009400	631	expressed protein	Smp_009400	117.4	NRLPPQPsSPPQSRQ	LPPQPS*SPPQSR	2	685.827	8973	9931	25.1	27.32	1.691	2.043	0.8883	0.1731	0.1303	0.2064	3	13	0.9	1.36	Schistosoma mansoni
1440	Smp_009400	Smp_009400	631	expressed protein	Smp_009400	117.4	NRLPPQPsSPPQSRQ	LPPQPS*SPPQSR	2	685.827	9693	10161	26.87	27.89	2.318	1.838	0.2373	0.2432	0.2003	0.0549	31	7	1.41	0.76	Schistosoma mansoni
1441	Smp_009400	Smp_009400	631	expressed protein	Smp_009400	117.4	NRLPPQPsSPPQSRQ	LPPQPS*SPPQSR	2	685.827	9944	9721	27.47	26.8	2.852	2.708	0.2393	0.2542	0.2798	0.2758	1	3	1.93	1.89	Schistosoma mansoni
1442	Smp_009400	Smp_009400	632	expressed protein	Smp_009400	117.4	RLPPQPSsPPQSRQI	LPPQPSS*PPQSR	2	685.827	9192	10438	25.64	28.56	1.986	1.995	0.8588	0.711	0.1759	0.0749	2	165	1.18	0.73	Schistosoma mansoni
1443	Smp_009400	Smp_009400	632	expressed protein	Smp_009400	117.4	RLPPQPSsPPQSRQI	LPPQPSS*PPQSR	2	685.827	9485	9330	26.37	25.82	2.488	1.819	0.1844	1.0048	0.2811	0.0756	3	11	1.79	0.77	Schistosoma mansoni
1444	Smp_009400	Smp_009400	651	expressed protein	Smp_009400	117.4	VPILHRHtSPIDTNQ	HT*SPIDTNQHSTVGTNIINMPM#TQTQVR	3	1073.16		27153		69.39		4.751		0.089		0.3065		1		2.46	Schistosoma mansoni
1445	Smp_009400	Smp_009400	651	expressed protein	Smp_009400	117.4	VPILHRHtSPIDTNQ	HT*SPIDTNQHSTVGTNIINMPM#TQTQVR	4	805.125		27146		69.38		3.935		0.2579		0.1139		41		1.38	Schistosoma mansoni
1446	Smp_009400	Smp_009400	651	expressed protein	Smp_009400	117.4	VPILHRHtSPIDTNQ	HT*SPIDTNQHSTVGTNIINMPMTQTQVR	4	801.126	31428	31177	78.94	79.01	3.351	4.027	0.5281	0.1411	0.0856	0.2304	4	2	1.01	1.85	Schistosoma mansoni
1447	Smp_009400	Smp_009400	652	expressed protein	Smp_009400	117.4	PILHRHTsPIDTNQH	HTS*PIDTNQHSTVGTNIINMPM#TQTQVR	3	1073.16	27329	25416	69.26	65.26	4.956	4.316	0.8291	2.7149	0.1851	0.2058	1	16	2.05	1.77	Schistosoma mansoni
1448	Smp_009400	Smp_009400	652	expressed protein	Smp_009400	117.4	PILHRHTsPIDTNQH	HTS*PIDTNQHSTVGTNIINMPM#TQTQVR	3	1073.16		27178		69.45		5.163		0.089		0.3333		1		2.73	Schistosoma mansoni
1449	Smp_009400	Smp_009400	652	expressed protein	Smp_009400	117.4	PILHRHTsPIDTNQH	HTS*PIDTNQHSTVGTNIINMPMTQTQVR	3	1067.83		31179		79.02		5.326		2.3618		0.3818		1		2.84	Schistosoma mansoni
1450	Smp_009400	Smp_009400	660	expressed protein	Smp_009400	117.4	PIDTNQHsTVGTNII	HTSPIDTNQHS*TVGTNIINM#PMTQTQVR	4	805.125	25521		65.02		3.477		0.1537		0.1535		1		1.31		Schistosoma mansoni
1451	Smp_009400	Smp_009400	660	expressed protein	Smp_009400	117.4	PIDTNQHsTVGTNII	HTSPIDTNQHS*TVGTNIINMPM#TQTQVR	4	805.125	27301		69.2		4.18		0.6613		0.0416		31		1.16		Schistosoma mansoni
1452	Smp_009400	Smp_009400	926	expressed protein	Smp_009400	117.4	ERIIRPRtPHGLEMI	T*PHGLEMIDFR	3	465.876	34936	34605	87.29	87.56	2.71	2.587	-0.1523	-0.232	0.1313	0.2276	3	4	1.3	1.61	Schistosoma mansoni
1453	Smp_009400	Smp_009400	937	expressed protein	Smp_009400	117.4	LEMIDFRsRSPHADV	S*RSPHADVDILPK	2	757.872	17967	18188	46.93	47.78	2.776	2.729	-0.1456	0.8925	0.0117	0.1247	32	57	0.72	1.07	Schistosoma mansoni
1454	Smp_009400	Smp_009400	937	expressed protein	Smp_009400	117.4	LEMIDFRsRSPHADV	S*RSPHADVDILPK	2	757.872		17987		47.27		2.274		0.2435		0.0694		130		0.67	Schistosoma mansoni
1455	Smp_009400	Smp_009400	937	expressed protein	Smp_009400	117.4	LEMIDFRsRSPHADV	S*RSPHADVDILPK	3	505.584		17873		46.99		2.645		-0.0919		0.1223		8		1.04	Schistosoma mansoni
1456	Smp_009400	Smp_009400	937	expressed protein	Smp_009400	117.4	LEMIDFRsRSPHADV	S*RSPHADVDILPK	3	505.584		18286		48.02		2.348		0.0677		0.1591		2		1.06	Schistosoma mansoni
1457	Smp_009400	Smp_009400	939	expressed protein	Smp_009400	117.4	MIDFRSRsPHADVDI	SRS*PHADVDILPK	3	505.584	18039	18073	47.11	47.49	3.032	3.297	0.0381	0.0119	0.2892	0.2839	1	1	1.77	1.88	Schistosoma mansoni
1458	Smp_009400	Smp_009400	939	expressed protein	Smp_009400	117.4	MIDFRSRsPHADVDI	SRS*PHADVDILPK	3	505.584	17829		46.6		2.783		0.0848		0.2544		1		1.55		Schistosoma mansoni
1459	Smp_009420.1;Smp_009420.2	Smp_009420.1;Smp_009420.2	171; 171	expressed protein	Smp_009420.1;Smp_009420.2	28.1	KSTNSEKsPNPTGSN	VPESCFHLGGAAMVLAKDNDKSTNSEKS*P	3	1057.15		62336		162.78		3.337		-0.2415		0.1819		2		0.69	Schistosoma mansoni
1460	Smp_009440	Smp_009440	158	hypothetical protein	Smp_009440	26.1	MMSGGSSsNSTTTTG	KPPLNIPTTMMSGGSSS*NSTTTTGLLFHPSPSSPR	4	917.189		39787		100.42		4.032		2.0525		0.0405		4		0.8	Schistosoma mansoni
1461	Smp_009440	Smp_009440	160	hypothetical protein	Smp_009440	26.1	SGGSSSNsTTTTGLL	KPPLNIPTTMMSGGSSSNS*TTTTGLLFHPSPSSPR	4	917.189	40291		100.21		3.904		0.9126		0.1735		3		1.23		Schistosoma mansoni
1462	Smp_009540	Smp_009540	382, 386	ring finger-containing, putative	Smp_009540	98	RSNVSSTtTLQSSPH;SSTTTLQsSPHQASL	SNVSSTT*TLQS*SPHQASLP	3	701.299		20940		54.51		2.432		-0.3741		0.1218		1		0.89	Schistosoma mansoni
1463	Smp_009540	Smp_009540	387	ring finger-containing, putative	Smp_009540	98	STTTLQSsPHQASLP	SNVSSTTTLQSS*PHQASLPDIAR	3	826.394	26086		66.33		3.343		0.4154		0.2247		2		1.55		Schistosoma mansoni
1464	Smp_009540	Smp_009540	392	ring finger-containing, putative	Smp_009540	98	QSSPHQAsLPDIARC	SNVSSTTTLQSSPHQAS*LPDIAR	3	826.394		25953		66.54		3.553		0.7041		0.3251		1		1.99	Schistosoma mansoni
1465	Smp_009540	Smp_009540	768	ring finger-containing, putative	Smp_009540	98	STLPSRAsLDTSYFN	AS*LDTSYFNALNNSHDNPNSEYINAGR	3	1022.11	38265		95.34		3.175		-2.1953		0.143		36		0.95		Schistosoma mansoni
1466	Smp_009540	Smp_009540	802	ring finger-containing, putative	Smp_009540	98	SLSEILHsSGPSKSR	LSLSEILHS*SGPSK	3	512.255		24704		63.54		2.349		-1.0313		0.047		4		0.65	Schistosoma mansoni
1467	Smp_009540	Smp_009540	806	ring finger-containing, putative	Smp_009540	98	ILHSSGPsKSRIPPS	LSLSEILHSSGPS*K	3	512.255	24530		62.68		2.573		-0.1964		0.0357		3		0.74		Schistosoma mansoni
1468	Smp_009600	Smp_009600	366	serine/threonine kinase	Smp_009600	70.5	EPKEFDDsSPKAMEE	VLEEPKEFDDS*SPK	2	850.377	19118		49.74		2.683		1.0605		0.2526		4		1.35		Schistosoma mansoni
1469	Smp_009690.1	Smp_009690.1	305	60S acidic ribosomal protein P0, putative	Smp_009690.1	35	AAPVEVPsEESDDDM	AAPVEVPS*EESDDDM#GFGLFD	3	774.971	49552	48920	123.32	124.05	2.566	3.924	0.0806	0.5211	0.1558	0.2357	64	1	0.99	1.93	Schistosoma mansoni
1470	Smp_009690.1	Smp_009690.1	305	60S acidic ribosomal protein P0, putative	Smp_009690.1	35	AAPVEVPsEESDDDM	AAPVEVPS*EESDDDM#GFGLFD	3	774.971	49134		122.19		3.046		0.0445		0.137		1		1.16		Schistosoma mansoni
1471	Smp_009690.1	Smp_009690.1	305	60S acidic ribosomal protein P0, putative	Smp_009690.1	35	AAPVEVPsEESDDDM	AAPVEVPS*EESDDDMGFGLFD	2	1153.96	54651	53628	137.45	137.23	2.518	2.621	-0.3182	-1.7809	0.2675	0.1878	6	11	1.43	1.17	Schistosoma mansoni
1472	Smp_009690.1	Smp_009690.1	305, 308	60S acidic ribosomal protein P0, putative	Smp_009690.1	35	AAPVEVPsEESDDDM;VEVPSEEsDDDMGFG	AAPVEVPS*EES*DDDM#GFGLFD	2	1201.94		50372		128.01		3.526		0.8408		0.4975		1		2.72	Schistosoma mansoni
1473	Smp_009690.1	Smp_009690.1	305, 308	60S acidic ribosomal protein P0, putative	Smp_009690.1	35	AAPVEVPsEESDDDM;VEVPSEEsDDDMGFG	AAPVEVPS*EES*DDDM#GFGLFD	2	1201.94		50857		129.37		2.763		0.6512		0.3446		4		1.88	Schistosoma mansoni
1474	Smp_009690.1	Smp_009690.1	305, 308	60S acidic ribosomal protein P0, putative	Smp_009690.1	35	AAPVEVPsEESDDDM;VEVPSEEsDDDMGFG	AAPVEVPS*EES*DDDM#GFGLFD	3	801.627	51492	49570	128.55	125.83	3.063	2.476	0.6177	0.7285	0.2339	0.0893	1	10	1.49	0.81	Schistosoma mansoni
1475	Smp_009690.1	Smp_009690.1	305, 308	60S acidic ribosomal protein P0, putative	Smp_009690.1	35	AAPVEVPsEESDDDM;VEVPSEEsDDDMGFG	AAPVEVPS*EES*DDDM#GFGLFD	3	801.627	51437	51635	128.39	131.56	2.643	2.525	0.8417	1.6735	0.2124	0.1397	5	32	1.23	0.93	Schistosoma mansoni
1476	Smp_009690.1	Smp_009690.1	305, 308	60S acidic ribosomal protein P0, putative	Smp_009690.1	35	AAPVEVPsEESDDDM;VEVPSEEsDDDMGFG	AAPVEVPS*EES*DDDM#GFGLFD	3	801.627		50553		128.51		2.314		0.2453		0.0843		13		0.75	Schistosoma mansoni
1477	Smp_009690.1	Smp_009690.1	305, 308	60S acidic ribosomal protein P0, putative	Smp_009690.1	35	AAPVEVPsEESDDDM;VEVPSEEsDDDMGFG	AAPVEVPS*EES*DDDM#GFGLFD	3	801.627		50742		129.05		3.263		0.2041		0.2744		7		1.81	Schistosoma mansoni
1478	Smp_009690.1	Smp_009690.1	305, 308	60S acidic ribosomal protein P0, putative	Smp_009690.1	35	AAPVEVPsEESDDDM;VEVPSEEsDDDMGFG	AAPVEVPS*EES*DDDM#GFGLFD	3	801.627		50365		127.99		2.818		0.5379		0.2221		10		1.43	Schistosoma mansoni
1479	Smp_009690.1	Smp_009690.1	308	60S acidic ribosomal protein P0, putative	Smp_009690.1	35	VEVPSEEsDDDMGFG	AAPVEVPSEES*DDDM#GFGLFD	2	1161.95	49605	48713	123.46	123.48	3.694	2.509	1.1756	1.1639	0.2574	0.2356	1	6	1.85	1.37	Schistosoma mansoni
1480	Smp_009690.1	Smp_009690.1	308	60S acidic ribosomal protein P0, putative	Smp_009690.1	35	VEVPSEEsDDDMGFG	AAPVEVPSEES*DDDM#GFGLFD	3	774.971		48730		123.53		3.039		0.6186		0.2701		146		1.56	Schistosoma mansoni
1481	Smp_009690.1	Smp_009690.1	308	60S acidic ribosomal protein P0, putative	Smp_009690.1	35	VEVPSEEsDDDMGFG	AAPVEVPSEES*DDDMGFGLFD	2	1153.96	54839	53845	137.99	137.86	2.179	2.541	0.708	5.6881	0.1871	0.2822	14	1	1.01	1.26	Schistosoma mansoni
1482	Smp_009780.1;Smp_009780.2;Smp_009760	Smp_009780.1;Smp_009780.2;Smp_009760	204; 204; 204	14-3-3 protein, putative	Smp_009780.1;Smp_009780.2;Smp_009760	28.2	QACELAKsAFDSAIA	S*AFDSAIAELDQLQDDSYK	3	732.651	52545	53040	131.48	135.55	2.733	3.748	1.3458	0.9382	0.1515	0.3014	80	2	1.02	2.07	Schistosoma mansoni
1483	Smp_009780.1;Smp_009780.2;Smp_009760	Smp_009780.1;Smp_009780.2;Smp_009760	204; 204; 204	14-3-3 protein, putative	Smp_009780.1;Smp_009780.2;Smp_009760	28.2	QACELAKsAFDSAIA	S*AFDSAIAELDQLQDDSYK	3	732.651		51607		131.48		3.69		1.0462		0.3191		31		2.07	Schistosoma mansoni
1484	Smp_009780.1;Smp_009780.2;Smp_009760	Smp_009780.1;Smp_009780.2;Smp_009760	208; 208; 208	14-3-3 protein, putative	Smp_009780.1;Smp_009780.2;Smp_009760	28.2	LAKSAFDsAIAELDQ	SAFDS*AIAELDQLQDDSYK	3	732.651	54066		135.76		3.459		-0.9495		0.2774		30		1.79		Schistosoma mansoni
1485	Smp_009780.1;Smp_009780.2;Smp_009760	Smp_009780.1;Smp_009780.2;Smp_009760	221; 221; 221	14-3-3 protein, putative	Smp_009780.1;Smp_009780.2;Smp_009760	28.2	DQLQDDSyKDSTLIM	SAFDSAIAELDQLQDDSY*KDSTLIM#QLLR	3	1128.2	61863		158.57		5.254		-1.3345		0.3716		3		2.46		Schistosoma mansoni
1486	Smp_009780.1;Smp_009780.2;Smp_009760	Smp_009780.1;Smp_009780.2;Smp_009760	225; 225; 225	14-3-3 protein, putative	Smp_009780.1;Smp_009780.2;Smp_009760	28.2	DDSYKDStLIMQLLR	SAFDSAIAELDQLQDDSYKDST*LIM#QLLR	3	1128.2		60728		158.11		4.662		-1.0596		0.1889		12		1.62	Schistosoma mansoni
1487	Smp_009780.1;Smp_009780.2;Smp_009760;Smp_116320	Smp_009780.1;Smp_009780.2;Smp_009760;Smp_116320	13; 13; 13; 13	14-3-3 protein, putative	Smp_009780.1;Smp_009780.2;Smp_009760;Smp_116320	28.2	VTQCEDLsNTDLVHI	DLS*NTDLVHIAK	2	703.34	27235	27042	69.05	69.13	2.667	2.772	0.0755	0.1194	0.3457	0.2847	1	1	1.99	1.84	Schistosoma mansoni
1488	Smp_009780.1;Smp_009780.2;Smp_009760;Smp_116320	Smp_009780.1;Smp_009780.2;Smp_009760;Smp_116320	13; 13; 13; 13	14-3-3 protein, putative	Smp_009780.1;Smp_009780.2;Smp_009760;Smp_116320	28.2	VTQCEDLsNTDLVHI	DLS*NTDLVHIAK	3	469.229	27009	27044	68.52	69.14	2.314	1.781	-0.1261	-0.1254	0.2839	0.2084	1	264	1.56	0.87	Schistosoma mansoni
1489	Smp_009780.1;Smp_009780.2;Smp_009760;Smp_116320	Smp_009780.1;Smp_009780.2;Smp_009760;Smp_116320	13; 13; 13; 13	14-3-3 protein, putative	Smp_009780.1;Smp_009780.2;Smp_009760;Smp_116320	28.2	VTQCEDLsNTDLVHI	DLS*NTDLVHIAK	3	469.229	27238	26816	69.05	68.59	1.72	1.627	-0.1679	-0.1066	0.1088	0.1042	80	31	0.64	0.65	Schistosoma mansoni
1490	Smp_009780.1;Smp_009780.2;Smp_009760;Smp_116320;Smp_034840.2;Smp_034840.3;Smp_034840.1;Smp_002410	Smp_009780.1;Smp_009780.2;Smp_009760;Smp_116320;Smp_034840.2;Smp_034840.3;Smp_034840.1;Smp_002410	56; 56; 56; 56; 46; 46; 24; 48	14-3-3 protein, putative	Smp_009780.1;Smp_009780.2;Smp_009760;Smp_116320;Smp_034840.2;Smp_034840.3;Smp_034840.1;Smp_002410	28.2	VEERNLLsVAYKNVI	NLLS*VAYK	2	494.249	33634	33263	84.18	84.23	1.951	1.917	0.1568	0.2646	0.0553	0.1	2	1	0.87	1.01	Schistosoma mansoni
1491	Smp_009780.1;Smp_009780.2;Smp_116320	Smp_009780.1;Smp_009780.2;Smp_116320	46; 46; 46	14-3-3 protein, putative	Smp_009780.1;Smp_009780.2;Smp_116320	28.2	RYTEASGtLGNEERN	YTEASGT*LGNEER	2	753.809	11063	11277	30.16	30.66	3.895	3.859	0.3233	0.5076	0.4519	0.4599	1	1	2.84	2.86	Schistosoma mansoni
1492	Smp_009980	Smp_009980	827	ran binding protein 9-related	Smp_009980	144.7	SKPLSQEsPTNRSFD	VLSKPLSQES*PTNR	3	545.942	10661	10847	29.2	29.59	2.055	3.08	-0.1963	0.0495	0.1595	0.2675	41	1	0.89	1.77	Schistosoma mansoni
1493	Smp_010160	Smp_010160	165	chaperone binding protein, putative	Smp_010160	23	TRRAMIKsFTESAGT	AMIKS*FTESAGTVLSTNWSEVGAGK	3	884.419		47105		119.18		4.201		2.4236		0.2839		1		1.75	Schistosoma mansoni
1494	Smp_010250	Smp_010250	55, 56	dbl related	Smp_010250	90.3	SSSIDRHsSDESSPG;SSIDRHSsDESSPGV	SNDSKDEPCSIHESSSIDRHS*S*DESSPGVK	4	859.093	11000	11240	30	30.57	3.384	4.309	0.1858	0.1653	0.1971	0.5785	292	14	0.68	2.64	Schistosoma mansoni
1495	Smp_010250	Smp_010250	59, 60	dbl related	Smp_010250	90.3	DRHSSDEsSPGVKII;RHSSDESsPGVKIIE	SNDSKDEPCSIHESSSIDRHSSDES*S*PGVK	4	859.093		10506		28.73		3.07		-0.42		0.1961		98		0.69	Schistosoma mansoni
1496	Smp_010250	Smp_010250	614	dbl related	Smp_010250	90.3	KRPVRLGsNSSSIGT	LGS*NSSSIGTK	2	565.758	7911		22.59		2.196		0.1747		0.0989		13		0.93		Schistosoma mansoni
1497	Smp_010250	Smp_010250	643	dbl related	Smp_010250	90.3	IIPLKSGsQDRPVCL	SGS*QDRPVCLAR	3	475.882		10918		29.77		1.967		-0.0028		0.0599		1		0.65	Schistosoma mansoni
1498	Smp_010250	Smp_010250	77	dbl related	Smp_010250	90.3	CPEKMTIsELAEDDV	MTIS*ELAEDDVSR	3	515.888	38169	37744	95.1	95.25	4.117	3.883	-0.4502	-0.0472	0.2191	0.1879	1	1	2	1.85	Schistosoma mansoni
1499	Smp_010290	Smp_010290	103	ubiquilin 1,2, putative	Smp_010290	58.6	DRPRESRsPSNPSQT	S*PSNPSQTGANGVNTFAGMQQAM	3	792.331		38380		96.86		3.214		0.3687		0.3099		24		1.83	Schistosoma mansoni
1500	Smp_010290	Smp_010290	103	ubiquilin 1,2, putative	Smp_010290	58.6	DRPRESRsPSNPSQT	S*PSNPSQTGANGVNTFAGMQQAMQAQVM#QNPELLR	4	950.431		48140		121.91		3.225		0.1209		0.0468		1		0.66	Schistosoma mansoni
1501	Smp_010290	Smp_010290	103	ubiquilin 1,2, putative	Smp_010290	58.6	DRPRESRsPSNPSQT	S*PSNPSQTGANGVNTFAGMQQAMQAQVMQNPELLR	3	1261.57	52397	51456	131.06	131.06	4.952	6.273	0.9696	0.7621	0.4443	0.4989	1	1	2.69	3.51	Schistosoma mansoni
1502	Smp_010290	Smp_010290	105	ubiquilin 1,2, putative	Smp_010290	58.6	PRESRSPsNPSQTGA	SPS*NPSQTGANGVNTFAGMQQAMQAQVM#QNPELLR	3	1266.91	49089	48172	122.07	121.99	4.766	5.031	-1.5307	1.4757	0.3858	0.3387	2	1	2.35	2.4	Schistosoma mansoni
1503	Smp_010290	Smp_010290	105	ubiquilin 1,2, putative	Smp_010290	58.6	PRESRSPsNPSQTGA	SPS*NPSQTGANGVNTFAGMQQAMQAQVM#QNPELLR	3	1266.91	49047		121.97		4.415		2.0494		0.2191		3		1.62		Schistosoma mansoni
1504	Smp_010290	Smp_010290	105	ubiquilin 1,2, putative	Smp_010290	58.6	PRESRSPsNPSQTGA	SPS*NPSQTGANGVNTFAGMQQAMQAQVM#QNPELLR	4	950.431		48127		121.87		3.811		1.0358		0.2155		56		1.4	Schistosoma mansoni
1505	Smp_010290	Smp_010290	105	ubiquilin 1,2, putative	Smp_010290	58.6	PRESRSPsNPSQTGA	SPS*NPSQTGANGVNTFAGMQQAMQAQVMQNPELLR	3	1261.57	52437	51427	131.18	130.97	5.196	4.321	0.3698	-0.2028	0.4755	0.4025	1	1	2.94	2.38	Schistosoma mansoni
1506	Smp_010290	Smp_010290	108	ubiquilin 1,2, putative	Smp_010290	58.6	SRSPSNPsQTGANGV	SPSNPS*QTGANGVNTFAGMQQAMQAQVM#QNPELLR	3	1266.91		48190		122.04		4.991		1.4757		0.3957		1		2.58	Schistosoma mansoni
1507	Smp_010290	Smp_010290	108	ubiquilin 1,2, putative	Smp_010290	58.6	SRSPSNPsQTGANGV	SPSNPS*QTGANGVNTFAGMQQAMQAQVMQNPELLR	3	1261.57		51442		131.01		4.841		0.1697		0.299		2		2.26	Schistosoma mansoni
1508	Smp_010290	Smp_010290	110	ubiquilin 1,2, putative	Smp_010290	58.6	SPSNPSQtGANGVNT	SPSNPSQT*GANGVNTFAGMQQAM#QAQVMQNPELLR	4	950.431	43254		107.45		4.242		6.0788		0.2975		46		1.48		Schistosoma mansoni
1509	Smp_010290	Smp_010290	110	ubiquilin 1,2, putative	Smp_010290	58.6	SPSNPSQtGANGVNT	SPSNPSQT*GANGVNTFAGMQQAMQAQVM#QNPELLR	3	1266.91	49123		122.16		4.939		-1.126		0.3007		3		2.15		Schistosoma mansoni
1510	Smp_010290	Smp_010290	110	ubiquilin 1,2, putative	Smp_010290	58.6	SPSNPSQtGANGVNT	SPSNPSQT*GANGVNTFAGMQQAMQAQVM#QNPELLR	4	950.431	49116		122.15		4.39		0.5541		0.1781		3		1.51		Schistosoma mansoni
1511	Smp_010400	Smp_010400	7	expressed protein	Smp_010400	8.3	xMPIAPNtYGGVSQP	M#PIAPNT*YGGVSQ	2	715.805		7844		22.17		2.417		2.4177		0.1878		2		1.15	Schistosoma mansoni
1512	Smp_010660	Smp_010660	10	60S ribosomal protein L6, putative	Smp_010660	33.6	DVSRTVDsPLSIDVE	TVDS*PLSIDVELR	2	762.371	39040	38629	97.21	97.5	3.526	3.253	0.5845	0.6325	0.3622	0.2808	1	1	2.37	1.99	Schistosoma mansoni
1513	Smp_010660	Smp_010660	10, 13	60S ribosomal protein L6, putative	Smp_010660	33.6	DVSRTVDsPLSIDVE;RTVDSPLsIDVELRE	TVDS*PLS*IDVELR	2	802.354	42794		106.32		2.219		2.4224		0.2161		5		1.21		Schistosoma mansoni
1514	Smp_010660	Smp_010660	152	60S ribosomal protein L6, putative	Smp_010660	33.6	KSNKLKNsETNILNQ	LKNS*ETNILNQMDDTLNDEMAIGQSSQTVTEEETQENTR	4	1127.5	50674	49701	126.32	126.18	3.548	4.529	1.0265	-0.2276	0.0927	0.3211	2	1	0.6	1.86	Schistosoma mansoni
1515	Smp_010660	Smp_010660	154	60S ribosomal protein L6, putative	Smp_010660	33.6	NKLKNSEtNILNQMD	LKNSET*NILNQMDDTLNDEMAIGQSSQTVTEEETQENTR	4	1127.5	50691		126.37		4.132		0.2241		0.2588		1		1.46		Schistosoma mansoni
1516	Smp_010660	Smp_010660	57, 68, 72	60S ribosomal protein L6, putative	Smp_010660	33.6	RKTKKGKtQSDDNHS;DNHSSKStPAISPNS;SKSTPAIsPNSLIPV	T*QSDDNHSSKST*PAIS*PNSLIPVDEVHSTVYNISSSSNSR	4	1125.23		42658		107.64		4.274		-1.6913		0.8973		23		3.64	Schistosoma mansoni
1517	Smp_010660	Smp_010660	59, 65, 72	60S ribosomal protein L6, putative	Smp_010660	33.6	TKKGKTQsDDNHSSK;QSDDNHSsKSTPAIS;SKSTPAIsPNSLIPV	TQS*DDNHSS*KSTPAIS*PNSLIPVDEVHSTVYNISSSSNSR	4	1125.23	43130		107.14		3.509		0.6809		0.1183		8		0.67		Schistosoma mansoni
1518	Smp_010660	Smp_010660	64, 68, 72	60S ribosomal protein L6, putative	Smp_010660	33.6	TQSDDNHsSKSTPAI;DNHSSKStPAISPNS;SKSTPAIsPNSLIPV	TQSDDNHS*SKST*PAIS*PNSLIPVDEVHSTVYNISSSSNSR	4	1125.23	43396	42398	107.8	106.98	4.855	4.238	-2.3149	-2.6689	0.1503	0.1979	1	1	1.2	1.14	Schistosoma mansoni
1519	Smp_010660	Smp_010660	65, 68, 72	60S ribosomal protein L6, putative	Smp_010660	33.6	QSDDNHSsKSTPAIS;DNHSSKStPAISPNS;SKSTPAIsPNSLIPV	TQSDDNHSS*KST*PAIS*PNSLIPVDEVHSTVYNISSSSNSR	4	1125.23		42740		107.85		4.302		0.891		0.1089		4		0.99	Schistosoma mansoni
1520	Smp_010660	Smp_010660	67, 68, 72	60S ribosomal protein L6, putative	Smp_010660	33.6	DDNHSSKsTPAISPN;DNHSSKStPAISPNS;SKSTPAIsPNSLIPV	TQSDDNHSSKS*T*PAIS*PNSLIPVDEVHSTVYNISSSSNSR	4	1125.23	44009		109.29		5.156		-0.4293		0.1956		13		1.59		Schistosoma mansoni
1521	Smp_010660	Smp_010660	72	60S ribosomal protein L6, putative	Smp_010660	33.6	SKSTPAIsPNSLIPV	STPAIS*PNSLIPVDEVHSTVYNISSSSNSR	3	1080.18	45823	44831	113.76	113.29	3.552	3.14	0.511	0.3231	0.3334	0.3949	1	1	1.89	1.98	Schistosoma mansoni
1522	Smp_010660	Smp_010660	72	60S ribosomal protein L6, putative	Smp_010660	33.6	SKSTPAIsPNSLIPV	STPAIS*PNSLIPVDEVHSTVYNISSSSNSR	3	1080.18		45054		113.87		3.146		0.3123		0.1644		1		1.18	Schistosoma mansoni
1523	Smp_010660	Smp_010660	72	60S ribosomal protein L6, putative	Smp_010660	33.6	SKSTPAIsPNSLIPV	STPAIS*PNSLIPVDEVHSTVYNISSSSNSR	4	810.387	45728		113.53		3.4		1.5929		0.2501		222		1.23		Schistosoma mansoni
1524	Smp_010670	Smp_010670	616	Abnormal long morphology protein 1 (Sp8), putative	Smp_010670	96.7	EEIDADHtVELLSPK	SPQGM#NEEIDADHT*VELLSPK	3	802.689	29899		75.33		2.981		-0.2012		0.1075		3		1.02		Schistosoma mansoni
1525	Smp_010670	Smp_010670	621	Abnormal long morphology protein 1 (Sp8), putative	Smp_010670	96.7	DHTVELLsPKKLVTN	SPQGM#NEEIDADHTVELLS*PK	3	802.689	30059	29999	75.71	76.22	3.824	3.211	0.1225	0.7293	0.3282	0.2339	1	2	2.16	1.62	Schistosoma mansoni
1526	Smp_010670	Smp_010670	621	Abnormal long morphology protein 1 (Sp8), putative	Smp_010670	96.7	DHTVELLsPKKLVTN	SPQGM#NEEIDADHTVELLS*PK	3	802.689		29838		75.83		3.378		0.4492		0.1514		1		1.42	Schistosoma mansoni
1527	Smp_010670	Smp_010670	621	Abnormal long morphology protein 1 (Sp8), putative	Smp_010670	96.7	DHTVELLsPKKLVTN	SPQGM#NEEIDADHTVELLS*PK	3	802.689		29795		75.72		3.362		0.4497		0.3074		1		1.96	Schistosoma mansoni
1528	Smp_010670	Smp_010670	621	Abnormal long morphology protein 1 (Sp8), putative	Smp_010670	96.7	DHTVELLsPKKLVTN	SPQGM#NEEIDADHTVELLS*PK	3	802.689		29952		76.11		3.078		0.0945		0.1413		78		1.2	Schistosoma mansoni
1529	Smp_010670	Smp_010670	621	Abnormal long morphology protein 1 (Sp8), putative	Smp_010670	96.7	DHTVELLsPKKLVTN	SPQGMNEEIDADHTVELLS*PK	2	1195.53	33947	33585	84.93	85.01	4.331	5.213	-0.6782	1.1633	0.4881	0.5339	1	1	2.93	3.51	Schistosoma mansoni
1530	Smp_010670	Smp_010670	621	Abnormal long morphology protein 1 (Sp8), putative	Smp_010670	96.7	DHTVELLsPKKLVTN	SPQGMNEEIDADHTVELLS*PK	3	797.358	34711	33286	86.75	84.29	2.675	3.155	1.1772	1.1034	0.1405	0.1359	2	1	0.98	1.23	Schistosoma mansoni
1531	Smp_010670	Smp_010670	621	Abnormal long morphology protein 1 (Sp8), putative	Smp_010670	96.7	DHTVELLsPKKLVTN	SPQGMNEEIDADHTVELLS*PK	3	797.358	34062	33693	85.21	85.28	3.754	4.242	0.2868	0.4141	0.3579	0.3287	1	1	2.23	2.39	Schistosoma mansoni
1532	Smp_010670	Smp_010670	621	Abnormal long morphology protein 1 (Sp8), putative	Smp_010670	96.7	DHTVELLsPKKLVTN	SPQGMNEEIDADHTVELLS*PK	3	797.358	33852	33483	84.7	84.77	4.468	3.497	0.4553	0.402	0.3042	0.2864	1	1	2.33	1.94	Schistosoma mansoni
1533	Smp_010670	Smp_010670	72	Abnormal long morphology protein 1 (Sp8), putative	Smp_010670	96.7	IPRKRTLsKDFTDST	TLS*KDFTDSTLSSSSSLSVSSK	3	782.032	32868	33374	82.33	84.5	4.012	2.517	1.0518	0.1427	0.1928	0.1033	1	13	1.51	0.69	Schistosoma mansoni
1534	Smp_010670	Smp_010670	72	Abnormal long morphology protein 1 (Sp8), putative	Smp_010670	96.7	IPRKRTLsKDFTDST	TLS*KDFTDSTLSSSSSLSVSSK	3	782.032		32647		82.71		3.16		0.6294		0.2704		1		1.53	Schistosoma mansoni
1535	Smp_010670	Smp_010670	79	Abnormal long morphology protein 1 (Sp8), putative	Smp_010670	96.7	SKDFTDStLSSSSSL	TLSKDFTDST*LSSSSSLSVSSK	3	782.032		33011		83.62		2.603		0.9308		0.0938		10		0.66	Schistosoma mansoni
1536	Smp_010690	Smp_010690	308	arp2/3, putative	Smp_010690	37.7	SGEVAPIsPLMNKIG	AHIEHSTNTVINTNITTVSGEVAPIS*PLM#NK	3	1128.89	34133	33765	85.38	85.46	4.862	5.232	0.0326	-1.1089	0.4259	0.4659	1	1	2.76	3.03	Schistosoma mansoni
1537	Smp_010690	Smp_010690	308	arp2/3, putative	Smp_010690	37.7	SGEVAPIsPLMNKIG	AHIEHSTNTVINTNITTVSGEVAPIS*PLM#NK	3	1128.89	34097	33719	85.29	85.34	4.654	4.854	-0.1685	-0.1046	0.3766	0.3427	1	1	2.49	2.51	Schistosoma mansoni
1538	Smp_010690	Smp_010690	308	arp2/3, putative	Smp_010690	37.7	SGEVAPIsPLMNKIG	AHIEHSTNTVINTNITTVSGEVAPIS*PLM#NK	4	846.918	34868	33969	87.12	85.97	2.851	3.946	0.3072	0.3427	0.1276	0.2448	214	1	0.68	1.75	Schistosoma mansoni
1539	Smp_010690	Smp_010690	308	arp2/3, putative	Smp_010690	37.7	SGEVAPIsPLMNKIG	AHIEHSTNTVINTNITTVSGEVAPIS*PLM#NK	4	846.918	34146	34692	85.41	87.77	3.643	3.086	0.4618	-2.4454	0.2355	0.0692	1	1	1.54	0.63	Schistosoma mansoni
1540	Smp_010690	Smp_010690	308	arp2/3, putative	Smp_010690	37.7	SGEVAPIsPLMNKIG	AHIEHSTNTVINTNITTVSGEVAPIS*PLM#NK	4	846.918	64166	33756	166.55	85.44	2.876	3.283	-1.9009	0.8665	0.1261	0.2657	74	1	0.67	1.52	Schistosoma mansoni
1541	Smp_010690	Smp_010690	308	arp2/3, putative	Smp_010690	37.7	SGEVAPIsPLMNKIG	AHIEHSTNTVINTNITTVSGEVAPIS*PLM#NK	4	846.918		63161		166.54		2.801		0.5537		0.0675		28		0.63	Schistosoma mansoni
1542	Smp_010690	Smp_010690	308	arp2/3, putative	Smp_010690	37.7	SGEVAPIsPLMNKIG	AHIEHSTNTVINTNITTVSGEVAPIS*PLMNK	3	1123.56	37700	37480	93.96	94.61	5.337	5.813	0.449	0.2196	0.4471	0.4492	1	1	3.02	3.29	Schistosoma mansoni
1543	Smp_010690	Smp_010690	308	arp2/3, putative	Smp_010690	37.7	SGEVAPIsPLMNKIG	AHIEHSTNTVINTNITTVSGEVAPIS*PLMNK	3	1123.56	37738	37397	94.05	94.41	5.909	5.464	1.5447	0.2796	0.4787	0.4597	1	1	3.3	3.18	Schistosoma mansoni
1544	Smp_010690	Smp_010690	308	arp2/3, putative	Smp_010690	37.7	SGEVAPIsPLMNKIG	AHIEHSTNTVINTNITTVSGEVAPIS*PLMNK	3	1123.56	37687		93.93		5.732		1.0372		0.4731		1		3.24		Schistosoma mansoni
1545	Smp_010690	Smp_010690	308	arp2/3, putative	Smp_010690	37.7	SGEVAPIsPLMNKIG	AHIEHSTNTVINTNITTVSGEVAPIS*PLMNK	3	1123.56	37909		94.46		4.876		2.0103		0.3426		1		2.37		Schistosoma mansoni
1546	Smp_010690	Smp_010690	308	arp2/3, putative	Smp_010690	37.7	SGEVAPIsPLMNKIG	AHIEHSTNTVINTNITTVSGEVAPIS*PLMNK	3	1123.56	37962		94.59		3.003		2.464		0.1874		3		1.04		Schistosoma mansoni
1547	Smp_010690	Smp_010690	308	arp2/3, putative	Smp_010690	37.7	SGEVAPIsPLMNKIG	AHIEHSTNTVINTNITTVSGEVAPIS*PLMNK	4	842.919	38292	37360	95.4	94.33	3.309	4.044	1.7499	0.2468	0.2532	0.2891	60	6	1.34	1.95	Schistosoma mansoni
1548	Smp_010690	Smp_010690	308	arp2/3, putative	Smp_010690	37.7	SGEVAPIsPLMNKIG	AHIEHSTNTVINTNITTVSGEVAPIS*PLMNK	4	842.919	37656	37371	93.85	94.35	3.763	3.867	0.5675	0.1053	0.2224	0.2482	16	3	1.52	1.73	Schistosoma mansoni
1549	Smp_010690	Smp_010690	308	arp2/3, putative	Smp_010690	37.7	SGEVAPIsPLMNKIG	AHIEHSTNTVINTNITTVSGEVAPIS*PLMNK	4	842.919	37928	37601	94.51	94.91	3.582	3.092	0.6218	0.3716	0.2181	0.0903	1	3	1.44	0.86	Schistosoma mansoni
1550	Smp_010690	Smp_010690	308	arp2/3, putative	Smp_010690	37.7	SGEVAPIsPLMNKIG	AHIEHSTNTVINTNITTVSGEVAPIS*PLMNK	4	842.919		37820		95.44		3.296		1.2731		0.1132		110		0.88	Schistosoma mansoni
1551	Smp_010690	Smp_010690	308	arp2/3, putative	Smp_010690	37.7	SGEVAPIsPLMNKIG	ITTVSGEVAPIS*PLMNK	3	612.977	35254	34929	88.06	88.36	3.359	3.441	0.0739	1.0295	0.2557	0.3756	3	1	1.83	2.28	Schistosoma mansoni
1552	Smp_010930	Smp_010930	234	heat shock protein 70 (hsp70)-interacting protein, putative	Smp_010930	79.2	SQLSKHNsPTETIKT	HNS*PTETIK	2	553.747	4033	4342	13.31	13.58	2.688	2.331	0.3209	0.0024	0.2837	0.2352	1	2	1.79	1.51	Schistosoma mansoni
1553	Smp_010930	Smp_010930	330	heat shock protein 70 (hsp70)-interacting protein, putative	Smp_010930	79.2	DVKNLINsSSQLDDR	NLINS*SSQLDDR	2	721.32	22164		57.08		2.986		1.106		0.2015		1		1.52		Schistosoma mansoni
1554	Smp_010930	Smp_010930	331	heat shock protein 70 (hsp70)-interacting protein, putative	Smp_010930	79.2	VKNLINSsSQLDDRN	NLINSS*SQLDDR	2	721.32		22051		57.17		2.988		1.275		0.3498		2		2.06	Schistosoma mansoni
1555	Smp_010930	Smp_010930	331	heat shock protein 70 (hsp70)-interacting protein, putative	Smp_010930	79.2	VKNLINSsSQLDDRN	NLINSS*SQLDDR	2	721.32		22073		57.23		2.678		0.8839		0.3053		1		1.81	Schistosoma mansoni
1556	Smp_010940.1;Smp_010940.3	Smp_010940.1;Smp_010940.3	294; 295	Acidic leucine-rich nuclear phosphoprotein 32-related protein (ANP32/acidic nuclear phosphoprotein-like protein)	Smp_010940.1;Smp_010940.3	32.7	ETHVENGsTADDxxx	HTEDHVETHVENGS*TADD	2	1036.9		5872		17.25		3.282		0.7036		0.4043		2		2.3	Schistosoma mansoni
1557	Smp_010940.1;Smp_010940.3	Smp_010940.1;Smp_010940.3	294; 295	Acidic leucine-rich nuclear phosphoprotein 32-related protein (ANP32/acidic nuclear phosphoprotein-like protein)	Smp_010940.1;Smp_010940.3	32.7	ETHVENGsTADDxxx	HTEDHVETHVENGS*TADD	3	691.599	5511	5839	16.81	17.18	2.134	2.296	0.3508	0.1993	0.1502	0.1211	83	91	0.8	0.81	Schistosoma mansoni
1558	Smp_010940.1;Smp_010940.3	Smp_010940.1;Smp_010940.3	295; 296	Acidic leucine-rich nuclear phosphoprotein 32-related protein (ANP32/acidic nuclear phosphoprotein-like protein)	Smp_010940.1;Smp_010940.3	32.7	THVENGStADDxxxx	HKHTEDHVETHVENGST*ADD	3	779.984	4521	4965	14.44	15.07	2.677	3.664	-0.2209	0.3617	0.118	0.2371	3	1	0.73	1.61	Schistosoma mansoni
1559	Smp_011180	Smp_011180	865, 868, 869	late embryogenesis abundant protein , putative	Smp_011180	99.9	GMLDLSLtPDSYIKE;DLSLTPDsYIKEExx;LSLTPDSyIKEExxx	TGIGMLDLSLT*PDS*Y*IK	3	688.62	18434		48.07		2.261		-4.1003		0.137		7		0.63		Schistosoma mansoni
1560	Smp_011270.1	Smp_011270.1	275	Sj-Ts4 protein , putative	Smp_011270.1	30.6	DKDESDTsVNSSxxx	FDVQEPVTEIELEPIPEKPSFSLISGDKDESDTS*VNSS	4	1061.99	51030	49745	127.28	126.3	4.301	3.387	-0.1802	1.0172	0.1987	0.092	8	2	1.27	0.57	Schistosoma mansoni
1561	Smp_011270.1	Smp_011270.1	275	Sj-Ts4 protein , putative	Smp_011270.1	30.6	DKDESDTsVNSSxxx	FDVQEPVTEIELEPIPEKPSFSLISGDKDESDTS*VNSS	4	1061.99		50074		127.19		3.783		1.3772		0.1638		2		0.95	Schistosoma mansoni
1562	Smp_011270.1	Smp_011270.1	278	Sj-Ts4 protein , putative	Smp_011270.1	30.6	ESDTSVNsSxxxxxx	FDVQEPVTEIELEPIPEKPSFSLISGDKDESDTSVNS*S	4	1061.99	50817		126.71		4.393		1.1937		0.1128		198		0.82		Schistosoma mansoni
1563	Smp_011270.1	Smp_011270.1	278	Sj-Ts4 protein , putative	Smp_011270.1	30.6	ESDTSVNsSxxxxxx	FDVQEPVTEIELEPIPEKPSFSLISGDKDESDTSVNS*S	4	1061.99	50703		126.4		4.194		1.1847		0.1539		1		1.04		Schistosoma mansoni
1564	Smp_011570.2;Smp_011570.1	Smp_011570.2;Smp_011570.1	229; 248	40S ribosomal protein S4, putative	Smp_011570.2;Smp_011570.1	28.1	KNRGIRLsIIEERDK	GIRLS*IIEER	3	422.559		31854		80.7		2.253		-0.4126		0.1998		4		1.05	Schistosoma mansoni
1565	Smp_011600	Smp_011600	243	hypothetical protein	Smp_011600	36.2	RNRPGSAsPSHERYV	NRPGSAS*PSHER	3	458.868	1713		7.93		2.065		0.0846		0.2184		1		1.19		Schistosoma mansoni
1566	Smp_011600	Smp_011600	82	hypothetical protein	Smp_011600	36.2	AEISPQHsCPVLSDS	AEISPQHS*CPVLSDSSTK	3	674.966		17809		46.83		3.501		0.1695		0.1758		8		1.53	Schistosoma mansoni
1567	Smp_011660.3;Smp_011660.2;Smp_011660.1	Smp_011660.3;Smp_011660.2;Smp_011660.1	229; 278; 281	protein kinase	Smp_011660.3;Smp_011660.2;Smp_011660.1	53.4	DQRERVAsLVHRQET	VAS*LVHR	2	431.221	9721	9974	26.93	27.43	1.919	2.159	-0.3444	-0.2061	0.1269	0.2001	10	2	0.97	1.36	Schistosoma mansoni
1568	Smp_011660.3;Smp_011660.2;Smp_011660.1	Smp_011660.3;Smp_011660.2;Smp_011660.1	236; 285; 288	protein kinase	Smp_011660.3;Smp_011660.2;Smp_011660.1	53.4	SLVHRQEtVECLKKF	QET*VECLK	2	543.731		11293		30.71		1.625		-0.1078		0.0637		21		0.64	Schistosoma mansoni
1569	Smp_011660.3;Smp_011660.2;Smp_011660.1	Smp_011660.3;Smp_011660.2;Smp_011660.1	282; 325; 334	protein kinase	Smp_011660.3;Smp_011660.2;Smp_011660.1	53.4	TVPGSHTsVTKKSND	GTVPGSHTS*VTKK	2	689.84	3160	3452	11.31	11.46	2.32	2.868	0.1449	-0.0431	0.2007	0.2041	18	1	1.11	1.37	Schistosoma mansoni
1570	Smp_011660.3;Smp_011660.2;Smp_011660.1	Smp_011660.3;Smp_011660.2;Smp_011660.1	294; 337; 346	protein kinase	Smp_011660.3;Smp_011660.2;Smp_011660.1	53.4	SNDGIKEsSDSSTAV	ES*SDSSTAVMEDSADIK	2	926.364	22837		58.7		3.735		-0.7947		0.2236		1		1.82		Schistosoma mansoni
1571	Smp_011660.3;Smp_011660.2;Smp_011660.1	Smp_011660.3;Smp_011660.2;Smp_011660.1	297; 340; 349	protein kinase	Smp_011660.3;Smp_011660.2;Smp_011660.1	53.4	GIKESSDsSTAVMED	ESSDS*STAVMEDSADIK	2	926.364	22328	22184	57.47	57.49	3.649	4.081	-0.358	1.5804	0.3938	0.4897	1	1	2.41	2.9	Schistosoma mansoni
1572	Smp_011660.3;Smp_011660.2;Smp_011660.1	Smp_011660.3;Smp_011660.2;Smp_011660.1	474; 517; 526	protein kinase	Smp_011660.3;Smp_011660.2;Smp_011660.1	53.4	ISTTGSAsFNYPLxx	SCLSAGSGGGGFANISTTGSAS*FNYPL	3	887.383		63123		166.44		2.175		0.6578		0.1008		7		0.58	Schistosoma mansoni
1573	Smp_011680.3	Smp_011680.3	506	CD36-like class B scavenger receptor	Smp_011680.3	60.6	DSGFRNKsDESPFDQ	S*DESPFDQWTVKPSPEHDSFQVIESKPLLKPSDTAGK	4	1052.5		38071		96.07		3.715		3.4167		0.1304		2		0.89	Schistosoma mansoni
1574	Smp_011680.3	Smp_011680.3	509	CD36-like class B scavenger receptor	Smp_011680.3	60.6	FRNKSDEsPFDQWTV	SDES*PFDQWTVKPSPEHDSFQVIESKPLLKPSDTAGK	5	842.204		38208		96.44		4.468		0.8543		0.2298		8		1.65	Schistosoma mansoni
1575	Smp_011680.3	Smp_011680.3	519	CD36-like class B scavenger receptor	Smp_011680.3	60.6	DQWTVKPsPEHDSFQ	SDESPFDQWTVKPS*PEHDSFQVIESK	3	1033.79	41418	40862	102.93	103.13	3.372	3.4	0.2072	0.7166	0.1949	0.1975	1	1	1.38	1.43	Schistosoma mansoni
1576	Smp_011680.3	Smp_011680.3	519	CD36-like class B scavenger receptor	Smp_011680.3	60.6	DQWTVKPsPEHDSFQ	SDESPFDQWTVKPS*PEHDSFQVIESKPLLKPSDTAGK	5	842.204	38475		95.84		4.002		0.4519		0.1		135		0.85		Schistosoma mansoni
1577	Smp_011680.3;Smp_011680.1	Smp_011680.3;Smp_011680.1	482, 486; 482, 486	CD36-like class B scavenger receptor	Smp_011680.3;Smp_011680.1	60.6	RRYKLTKtDSVSIHG;LTKTDSVsIHGQAES	T*DSVS*IHGQAESTFVPTDSGFR	3	833.347	35623		88.96		3.037		1.1572		0.1085		15		1.05		Schistosoma mansoni
1578	Smp_011680.3;Smp_011680.1	Smp_011680.3;Smp_011680.1	482, 493; 482, 493	CD36-like class B scavenger receptor	Smp_011680.3;Smp_011680.1	60.6	RRYKLTKtDSVSIHG;SIHGQAEsTFVPTDS	T*DSVSIHGQAES*TFVPTDSGFR	3	833.347		34913		88.32		3.14		1.2209		0.1379		12		1.22	Schistosoma mansoni
1579	Smp_011680.3;Smp_011680.1	Smp_011680.3;Smp_011680.1	482; 482	CD36-like class B scavenger receptor	Smp_011680.3;Smp_011680.1	60.6	RRYKLTKtDSVSIHG	T*DSVSIHGQAESTFVPTDSGFR	3	806.692	64182	31420	166.6	79.6	2.952	3.132	1.0687	-0.1733	0.2379	0.2043	5	3	1.48	1.5	Schistosoma mansoni
1580	Smp_011680.3;Smp_011680.1	Smp_011680.3;Smp_011680.1	482; 482	CD36-like class B scavenger receptor	Smp_011680.3;Smp_011680.1	60.6	RRYKLTKtDSVSIHG	T*DSVSIHGQAESTFVPTDSGFR	3	806.692	31887	33764	80.01	85.45	3.04	2.76	-0.4419	-1.207	0.0175	0.1909	53	8	0.72	1.23	Schistosoma mansoni
1581	Smp_011680.3;Smp_011680.1	Smp_011680.3;Smp_011680.1	482; 482	CD36-like class B scavenger receptor	Smp_011680.3;Smp_011680.1	60.6	RRYKLTKtDSVSIHG	T*DSVSIHGQAESTFVPTDSGFR	3	806.692		63164		166.54		2.824		-1.2262		0.0612		20		0.79	Schistosoma mansoni
1582	Smp_011680.3;Smp_011680.1	Smp_011680.3;Smp_011680.1	484, 493; 484, 493	CD36-like class B scavenger receptor	Smp_011680.3;Smp_011680.1	60.6	YKLTKTDsVSIHGQA;SIHGQAEsTFVPTDS	TDS*VSIHGQAES*TFVPTDSGFR	3	833.347	35390		88.39		3.807		0.6183		0.2497		1		1.9		Schistosoma mansoni
1583	Smp_011680.3;Smp_011680.1	Smp_011680.3;Smp_011680.1	484, 493; 484, 493	CD36-like class B scavenger receptor	Smp_011680.3;Smp_011680.1	60.6	YKLTKTDsVSIHGQA;SIHGQAEsTFVPTDS	TDS*VSIHGQAES*TFVPTDSGFR	3	833.347	35180		87.88		2.838		-0.6531		0.1153		95		0.94		Schistosoma mansoni
1584	Smp_011680.3;Smp_011680.1	Smp_011680.3;Smp_011680.1	484; 484	CD36-like class B scavenger receptor	Smp_011680.3;Smp_011680.1	60.6	YKLTKTDsVSIHGQA	TDS*VSIHGQAESTFVPTDSGFR	3	806.692	31496	31624	79.09	80.11	3.12	2.833	0.1105	0.1215	0.1662	0.0912	2	2	1.35	1	Schistosoma mansoni
1585	Smp_011680.3;Smp_011680.1	Smp_011680.3;Smp_011680.1	484; 484	CD36-like class B scavenger receptor	Smp_011680.3;Smp_011680.1	60.6	YKLTKTDsVSIHGQA	TDS*VSIHGQAESTFVPTDSGFR	3	806.692	32038	62235	80.37	162.46	3.669	2.661	-0.8829	-1.2631	0.2436	0.0785	2	6	1.78	0.79	Schistosoma mansoni
1586	Smp_011680.3;Smp_011680.1	Smp_011680.3;Smp_011680.1	484; 484	CD36-like class B scavenger receptor	Smp_011680.3;Smp_011680.1	60.6	YKLTKTDsVSIHGQA	TDS*VSIHGQAESTFVPTDSGFR	3	806.692	33353	31831	83.51	80.64	3.622	3.005	0.3156	-0.2713	0.2785	0.1188	2	242	1.94	0.93	Schistosoma mansoni
1587	Smp_011680.3;Smp_011680.1	Smp_011680.3;Smp_011680.1	484; 484	CD36-like class B scavenger receptor	Smp_011680.3;Smp_011680.1	60.6	YKLTKTDsVSIHGQA	TDS*VSIHGQAESTFVPTDSGFR	3	806.692	32091	31255	80.5	79.19	3.236	3.941	-0.9586	1.8288	0.2236	0.1652	176	9	1.39	1.61	Schistosoma mansoni
1588	Smp_011680.3;Smp_011680.1	Smp_011680.3;Smp_011680.1	484; 484	CD36-like class B scavenger receptor	Smp_011680.3;Smp_011680.1	60.6	YKLTKTDsVSIHGQA	TDS*VSIHGQAESTFVPTDSGFR	3	806.692		31606		80.06		2.698		-0.2984		0.0312		5		0.7	Schistosoma mansoni
1589	Smp_011680.3;Smp_011680.1	Smp_011680.3;Smp_011680.1	484; 484	CD36-like class B scavenger receptor	Smp_011680.3;Smp_011680.1	60.6	YKLTKTDsVSIHGQA	TDS*VSIHGQAESTFVPTDSGFR	3	806.692		32246		81.7		3.874		-0.1113		0.2163		8		1.84	Schistosoma mansoni
1590	Smp_011680.3;Smp_011680.1	Smp_011680.3;Smp_011680.1	486; 486	CD36-like class B scavenger receptor	Smp_011680.3;Smp_011680.1	60.6	LTKTDSVsIHGQAES	TDSVS*IHGQAESTFVPTDSGFR	3	806.692	32530	32601	81.54	82.6	3.787	3.864	-0.5521	-0.2156	0.2558	0.3863	1	1	1.89	2.43	Schistosoma mansoni
1591	Smp_011680.3;Smp_011680.1	Smp_011680.3;Smp_011680.1	486; 486	CD36-like class B scavenger receptor	Smp_011680.3;Smp_011680.1	60.6	LTKTDSVsIHGQAES	TDSVS*IHGQAESTFVPTDSGFR	3	806.692	34068	31392	85.22	79.54	2.599	3.848	0.1464	1.2428	0.0161	0.3224	4	1	0.62	2.16	Schistosoma mansoni
1592	Smp_011680.3;Smp_011680.1	Smp_011680.3;Smp_011680.1	486; 486	CD36-like class B scavenger receptor	Smp_011680.3;Smp_011680.1	60.6	LTKTDSVsIHGQAES	TDSVS*IHGQAESTFVPTDSGFR	3	806.692	31870	32813	79.97	83.13	2.993	4.008	-0.5018	-0.1019	0.224	0.3222	2	1	1.46	2.27	Schistosoma mansoni
1593	Smp_011680.3;Smp_011680.1	Smp_011680.3;Smp_011680.1	486; 486	CD36-like class B scavenger receptor	Smp_011680.3;Smp_011680.1	60.6	LTKTDSVsIHGQAES	TDSVS*IHGQAESTFVPTDSGFR	3	806.692	32846	33046	82.28	83.71	3.83	3.086	-0.3545	0.252	0.2054	0.207	1	9	1.75	1.5	Schistosoma mansoni
1594	Smp_011680.3;Smp_011680.1	Smp_011680.3;Smp_011680.1	486; 486	CD36-like class B scavenger receptor	Smp_011680.3;Smp_011680.1	60.6	LTKTDSVsIHGQAES	TDSVS*IHGQAESTFVPTDSGFR	3	806.692	31578		79.28		3.78		0.1497		0.2637		8		1.95		Schistosoma mansoni
1595	Smp_011680.3;Smp_011680.1	Smp_011680.3;Smp_011680.1	486; 486	CD36-like class B scavenger receptor	Smp_011680.3;Smp_011680.1	60.6	LTKTDSVsIHGQAES	TDSVS*IHGQAESTFVPTDSGFR	3	806.692	31610		79.35		3.306		0.1497		0.2389		1		1.68		Schistosoma mansoni
1596	Smp_011750	Smp_011750	299	hypothetical protein	Smp_011750	142.9	SRPPKFRtPSPKPFN	T*PSPKPFNLPTPPPLPLPPAMEFVNK	3	969.502	55774	54622	140.68	140.11	3.199	3.301	-0.5448	0.9667	0.1714	0.1857	1	19	1.2	1.29	Schistosoma mansoni
1597	Smp_011750	Smp_011750	299	hypothetical protein	Smp_011750	142.9	SRPPKFRtPSPKPFN	T*PSPKPFNLPTPPPLPLPPAMEFVNK	3	969.502		54704		140.35		3.709		0.662		0.1279		1		1.29	Schistosoma mansoni
1598	Smp_011750	Smp_011750	301	hypothetical protein	Smp_011750	142.9	PPKFRTPsPKPFNLP	TPS*PKPFNLPTPPPLPLPPAMEFVNK	3	969.502	55723		140.53		3.517		0.362		0.1141		1		1.16		Schistosoma mansoni
1599	Smp_011870	Smp_011870	47, 65	hypothetical protein	Smp_011870	29.8	SRAFSSSsWGGNMYL;PASEHSPyVMARQDQ	ISETAVAPNSRAFSSSS*WGGNMYLVSYPASEHSPY*VM#ARQDQQTNLPSPK	5	1124.71	35360		88.32		4.285		6.0019		0.5861		110		1.69		Schistosoma mansoni
1600	Smp_012280	Smp_012280	51	expressed protein	Smp_012280	37.3	PQENKAIsSEKDDEW	AIS*SEKDDEWEIIDDEKEIDLQNIR	3	1028.47		42037		106.08		3.449		2.6621		0.2549		1		1.15	Schistosoma mansoni
1601	Smp_012280	Smp_012280	52	expressed protein	Smp_012280	37.3	QENKAISsEKDDEWE	AISS*EKDDEWEIIDDEKEIDLQNIR	3	1028.47	42701	42017	106.09	106.03	3.764	3.597	0.4275	0.7583	0.2383	0.2169	2	1	1.33	1.19	Schistosoma mansoni
1602	Smp_012280	Smp_012280	52	expressed protein	Smp_012280	37.3	QENKAISsEKDDEWE	AISS*EKDDEWEIIDDEKEIDLQNIR	3	1028.47	42719		106.14		3.236		0.4275		0.1195		1		0.7		Schistosoma mansoni
1603	Smp_012280	Smp_012280	52	expressed protein	Smp_012280	37.3	QENKAISsEKDDEWE	AISS*EKDDEWEIIDDEKEIDLQNIR	4	771.608		42016		106.03		4.417		-1.0583		0.3332		2		1.83	Schistosoma mansoni
1604	Smp_012350.1;Smp_012350.2	Smp_012350.1;Smp_012350.2	225, 227; 248, 250	venom allergen-like (VAL) 11 protein	Smp_012350.1;Smp_012350.2	44.9	EQKKAKSsISPDGHL;KKAKSSIsPDGHLVD	AKSS*IS*PDGHLVDNSK	2	907.89	11663	11851	31.63	32.08	2.538	3.676	1.9567	1.1991	0.2658	0.2699	2	1	1.27	1.81	Schistosoma mansoni
1605	Smp_012350.1;Smp_012350.2	Smp_012350.1;Smp_012350.2	225, 227; 248, 250	venom allergen-like (VAL) 11 protein	Smp_012350.1;Smp_012350.2	44.9	EQKKAKSsISPDGHL;KKAKSSIsPDGHLVD	SS*IS*PDGHLVDNSK	2	808.324	14931	15029	39.57	39.98	2.501	2.473	0.0826	0.1162	0.2464	0.2774	97	24	1.44	1.61	Schistosoma mansoni
1606	Smp_012350.1;Smp_012350.2	Smp_012350.1;Smp_012350.2	227; 250	venom allergen-like (VAL) 11 protein	Smp_012350.1;Smp_012350.2	44.9	KKAKSSIsPDGHLVD	SSIS*PDGHLVDNSK	2	768.341	13565	13726	36.27	36.74	4.028	3.64	0.3427	0.0859	0.2945	0.2311	2	1	2.3	1.94	Schistosoma mansoni
1607	Smp_012350.1;Smp_012350.2	Smp_012350.1;Smp_012350.2	227; 250	venom allergen-like (VAL) 11 protein	Smp_012350.1;Smp_012350.2	44.9	KKAKSSIsPDGHLVD	SSIS*PDGHLVDNSK	3	512.563		13642		36.53		2.654		-0.0373		0.1989		1		1.37	Schistosoma mansoni
1608	Smp_012350.1;Smp_012350.2	Smp_012350.1;Smp_012350.2	227; 250	venom allergen-like (VAL) 11 protein	Smp_012350.1;Smp_012350.2	44.9	KKAKSSIsPDGHLVD	SSIS*PDGHLVDNSKK	2	832.388	10312	10487	28.36	28.68	2.472	2.715	0.572	-0.1485	0.1376	0.2658	13	1	0.9	1.46	Schistosoma mansoni
1609	Smp_012350.1;Smp_012350.2	Smp_012350.1;Smp_012350.2	227; 250	venom allergen-like (VAL) 11 protein	Smp_012350.1;Smp_012350.2	44.9	KKAKSSIsPDGHLVD	SSIS*PDGHLVDNSKK	3	555.261	10255		28.22		2.24		-0.074		0.153		1		0.81		Schistosoma mansoni
1610	Smp_012440	Smp_012440	505	glucose transport protein, putative	Smp_012440	56.8	GNNEGPAsESLLYPR	QGNNEGPAS*ESLLYPR	2	906.402	27634	27618	69.98	70.51	2.872	2.356	0.958	1.55	0.2365	0.0871	2	9	1.52	0.78	Schistosoma mansoni
1611	Smp_012440	Smp_012440	507	glucose transport protein, putative	Smp_012440	56.8	NEGPASEsLLYPRSD	QGNNEGPASES*LLYPR	2	906.402		27364		69.9		3.45		0.917		0.2856		2		1.97	Schistosoma mansoni
1612	Smp_012470	Smp_012470	104	26S protease regulatory subunit, putative	Smp_012470	48.5	RCTKIINsDTEEPKY	IINS*DTEEPK	2	613.271	8220	8592	23.33	24	2.826	2.598	-0.2934	-0.4737	0.2808	0.2737	3	1	1.79	1.69	Schistosoma mansoni
1613	Smp_012470	Smp_012470	104	26S protease regulatory subunit, putative	Smp_012470	48.5	RCTKIINsDTEEPKY	IINS*DTEEPK	2	613.271		8572		23.95		3.174		-0.395		0.3939		1		2.35	Schistosoma mansoni
1614	Smp_012470	Smp_012470	104	26S protease regulatory subunit, putative	Smp_012470	48.5	RCTKIINsDTEEPKY	IINS*DTEEPK	2	613.271		8488		23.75		3.508		-0.3986		0.3235		1		2.24	Schistosoma mansoni
1615	Smp_012470	Smp_012470	175	26S protease regulatory subunit, putative	Smp_012470	48.5	DKPDVTYsDVGGCKE	KPDVTYS*DVGGCK	2	753.321	8185		23.24		2.069		-4.1311		0.1539		31		0.72		Schistosoma mansoni
1616	Smp_012580	Smp_012580	155	guanine-nucleotide-exchange-factor,putative	Smp_012580	101.8	ENKQKLItESPDTEV	LIT*ESPDTEVDYLDNSDEATLR	3	859.381		39137		98.77		3.369		0.426		0.165		4		1.42	Schistosoma mansoni
1617	Smp_012580	Smp_012580	168	guanine-nucleotide-exchange-factor,putative	Smp_012580	101.8	EVDYLDNsDEATLRL	LITESPDTEVDYLDNS*DEATLR	3	859.381	37600	37252	93.72	94.06	3.313	3.995	1.6934	1.6015	0.1591	0.1948	3	2	1.27	1.71	Schistosoma mansoni
1618	Smp_012580	Smp_012580	248	guanine-nucleotide-exchange-factor,putative	Smp_012580	101.8	TAIDGDEsDSNNQYS	FDDELFTAIDGDES*DSNNQYSQK	2	1359.54	44389	43645	110.22	110.22	4.289	4.157	-1.0631	0.1566	0.3948	0.4184	1	1	2.54	2.68	Schistosoma mansoni
1619	Smp_012580	Smp_012580	248	guanine-nucleotide-exchange-factor,putative	Smp_012580	101.8	TAIDGDEsDSNNQYS	FDDELFTAIDGDES*DSNNQYSQK	3	906.696	44661	43785	110.89	110.6	3.363	4.222	2.237	-0.3952	0.1068	0.4271	10	1	1.05	2.64	Schistosoma mansoni
1620	Smp_012580	Smp_012580	248	guanine-nucleotide-exchange-factor,putative	Smp_012580	101.8	TAIDGDEsDSNNQYS	FDDELFTAIDGDES*DSNNQYSQK	3	906.696	44770	43550	111.16	109.97	3.962	4.775	0.2141	0.3492	0.3517	0.4229	1	2	2.27	2.88	Schistosoma mansoni
1621	Smp_012580	Smp_012580	248	guanine-nucleotide-exchange-factor,putative	Smp_012580	101.8	TAIDGDEsDSNNQYS	FDDELFTAIDGDES*DSNNQYSQK	3	906.696	44283	44000	109.96	111.15	4.328	3.376	0.6456	0.5863	0.4188	0.2108	1	2	2.63	1.56	Schistosoma mansoni
1622	Smp_012580	Smp_012580	248	guanine-nucleotide-exchange-factor,putative	Smp_012580	101.8	TAIDGDEsDSNNQYS	FDDELFTAIDGDES*DSNNQYSQK	3	906.696	44296		110		4.171		0.6496		0.3983		2		2.49		Schistosoma mansoni
1623	Smp_012580	Smp_012580	248	guanine-nucleotide-exchange-factor,putative	Smp_012580	101.8	TAIDGDEsDSNNQYS	FDDELFTAIDGDES*DSNNQYSQK	3	906.696	44502		110.5		3.827		0.0119		0.3215		1		2.1		Schistosoma mansoni
1624	Smp_012580	Smp_012580	27	guanine-nucleotide-exchange-factor,putative	Smp_012580	101.8	VSPISSQsLSSPLSS	SGNSNDTPVFQVSPISSQS*LSSPLSSK	3	944.11		40751		102.85		3.841		0.7902		0.3227		7		2.05	Schistosoma mansoni
1625	Smp_012580	Smp_012580	30	guanine-nucleotide-exchange-factor,putative	Smp_012580	101.8	ISSQSLSsPLSSKKS	SGNSNDTPVFQVSPISSQSLSS*PLSSK	3	944.11	41160	40542	102.32	102.32	4.524	5.155	0.6593	0.4816	0.4465	0.4453	1	1	2.73	3.03	Schistosoma mansoni
1626	Smp_012580	Smp_012580	331	guanine-nucleotide-exchange-factor,putative	Smp_012580	101.8	ASKPRRQtQEVQNFV	RQT*QEVQNFVNEVAGTGPNR	3	775.364		36912		93.22		3.211		1.3478		0.2228		4		1.35	Schistosoma mansoni
1627	Smp_012690	Smp_012690	185	zinc finger protein, putative	Smp_012690	21.5	VGTSNMYsPTTQSSx	SHEQNDHGVGTSNMYS*PTTQSS	3	815.32		13113		35.22		2.589		0.1527		0.1708		3		1.07	Schistosoma mansoni
1628	Smp_012720	Smp_012720	534	coronin, putative	Smp_012720	60.2	CVSSMSVsSIKxxxx	LDLTDSGGDCVSSM#SVS*SIK	2	1077.45	28804	28665	72.74	73.03	4.827	4.29	0.245	-0.0818	0.4655	0.4792	1	1	3.1	2.95	Schistosoma mansoni
1629	Smp_012720	Smp_012720	534	coronin, putative	Smp_012720	60.2	CVSSMSVsSIKxxxx	LDLTDSGGDCVSSM#SVS*SIK	3	718.638		28750		73.23		4.397		0.3427		0.3955		1		2.66	Schistosoma mansoni
1630	Smp_012720	Smp_012720	534	coronin, putative	Smp_012720	60.2	CVSSMSVsSIKxxxx	LDLTDSGGDCVSSMSVS*SIK	2	1069.46	36104	35693	90.13	90.21	5.692	5.713	0.1719	0.1937	0.4984	0.507	1	1	3.57	3.64	Schistosoma mansoni
1631	Smp_012720	Smp_012720	534	coronin, putative	Smp_012720	60.2	CVSSMSVsSIKxxxx	LDLTDSGGDCVSSMSVS*SIK	3	713.306	36102	35697	90.12	90.22	4.937	5.161	0.3145	0.1721	0.4082	0.3935	1	1	2.88	2.97	Schistosoma mansoni
1632	Smp_012720;Smp_155530	Smp_012720;Smp_155530	410; 26	coronin, putative	Smp_012720;Smp_155530	60.2	IGKVIAStPAADKEE	VIAST*PAADKEEQDSNLTVPQNK	3	845.737		17943		47.16		2.887		-0.577		0.2082		1		1.11	Schistosoma mansoni
1633	Smp_012720;Smp_155530	Smp_012720;Smp_155530	420; 36	coronin, putative	Smp_012720;Smp_155530	60.2	ADKEEQDsNLTVPQN	VIASTPAADKEEQDS*NLTVPQNK	3	845.737	17734	17729	46.37	46.63	3.165	3.01	-0.024	-0.4579	0.116	0.0606	1	96	0.92	0.57	Schistosoma mansoni
1634	Smp_012720;Smp_155530	Smp_012720;Smp_155530	439; 55	coronin, putative	Smp_012720;Smp_155530	60.2	HHNQQPGsKSPNTEN	VTSHHNQQPGS*KSPNTENPPK	4	591.774		2480		9.09		3.31		-0.0487		0.0742		106		0.75	Schistosoma mansoni
[truncated: 18,271 more rows]

## Sheet: Summary
PTMSCAN® RESULTS
Table #2: Schistosoma mansoni; Trypsin Digest; IMAC-Fe3+
[truncated: 10,533 more rows]
