# Supplementary material for: Deep phosphoproteome analysis of Schistosoma mansoni leads development of a kinomic array that highlights sex-biased differences in adult worm protein phosphorylation
Source: PLoS Negl Trop Dis. 2020 Mar 23;14(3):e0008115. doi: 10.1371/journal.pntd.0008115 (PMC7089424; doi:10.1371/journal.pntd.0008115)
Supplement: S3 Table — Includes i) Column Definitions tab, ii) a redundant list of all MS/MS identifications with accompanying LC-MS/MS acquisition data and peptide assignment scoring data (Details tab), and iii) a tab non-redundant by protein/site (Summary tab). (XLSX) [file pntd.0008115.s006.xlsx]

## Sheet: Column Definition
Column Name	Definition	In Details	In Summary
Accession	is the UniProt accession number for the assigned protein	Y	Y
Calculated m/z	"is the calculated, accurate mass-to-charge ratio of the identified peptide from the primary amino acid sequence and associated modifications"	Y	Y
Charge	is the observed charge state for the identified peptide	Y	Y
Count in Details	"is the number of times the designated modification site is represented from other peptide assignments in the Details tab. These redundant assignments can be as a result of multiple charge states, presence of oxidized methionine and overlapping sequence."		Y
Delta Cn	"is the delta Xcorr value. In general, a Delta Cn of 0.1 or greater is good"	Y
Description	is the FASTA database description of the protein entry	Y	Y
Gene Name	"is the gene name for the assigned protein. In some cases, the Gene Name is hyperlinked (when in blue text) when there are protein-specific antibodies available at CST"	Y	Y
kD	is the translated molecular weight of the assigned protein	Y
Mass Accuracy (ppm)	is the mass measurement error obtained between the observed and theoretical mass of the assigned peptide	Y
MS2 Spectrum Number	is the spectrum number of the MS2 channel of the raw LC-MS/MS data file	Y
uDeltaCn	is the delta Xcorr value excluding peptides of the same sequence with phosphates localized to different residues.	Y
P value	"is the probability score which is generated from a neural network of MS/MS spectra (CID only, parent ions of z=2 or 3) to indicate the likelihood that a sequence can be correctly assigned. A value of 0 is indicates a high false-positive assignment"	Y
Peak Apex MS Spectrum Number	is the spectrum number that is referenced for the corresponding apex peak intensity measurement of the parent ion from the MS channel of the raw LC-MS/MS data file	Y
Peptide	is the amino acid sequence for the peptide assignment	Y	Y
Raw Intensity	is the parent ion intensity observed during the MS at its chromatographic apex. A blank intensity value indicates that the peptide was not analyzed by MS/MS for that particular sample and does not suggest that the peptide was absent from the sample		Y
Retention Time	is the corresponding apex retention time of the parent ion from the MS channel of the raw LC-MS/MS data file		Y
Site	"is the site of modification for the peptide assignment. In some cases, the site is hyperlinked (when in blue text) when there are site-specific antibodies available at CST"	Y	Y
Species	indicates the origin(s) of the identified peptide	Y
Xcorr	"is the primary SEQUEST score for the identified peptide, which is based on the correlation of the experimental MS/MS spectrum and a theoretical MS/MS spectrum derived from the assigned sequence"	Y

## Sheet: Details
PTMSCAN® RESULTS
Table #3: Schistosoma mansoni; Trypsin Digest; Phospho-Ser/Thr Motif Antibody Mix
Samples: untreated = CS23664, 23665
Legend: * - phosphorylation, # - oxidized methionine. Red intensity = multiple identifications for one m/z.
												Spectrum Number		MS2 Retention Time		XCorr		Ppm		DeltaCN		Rsp		LDA Discriminant Score		AScore
Index	Row Index	Gene Name	Protein Name	Site	Description	Accession	kD	-7/+7 peptide	Peptide	Charge	Calc. m/z	CS23664	CS23665	CS23664	CS23665	CS23664	CS23665	CS23664	CS23665	CS23664	CS23665	CS23664	CS23665	CS23664	CS23665	CS23664	CS23665	Species
1	Unknown function
2	1	Smp_000040	Smp_000040	224	kinesin light chain, putative	Smp_000040	47.1	ALTIREKtLGPEHPA	EKT*LGPEHPAVAATLNNLAVLYGK	3	862.782	24763	24901	108.02	107.85	3.622	3.792	1.6358	1.6798	0.3154	0.4929	2	2	1.66	2.44	15	39	Schistosoma mansoni
3	2	Smp_000100	Smp_000100	1765	filamin	Smp_000100	260.8	SGHEQPStLKRLPNG	SPSGHEQPST*LK	2	674.301	2736	2739	18.55	18.46	2.198	2.406	0.5908	0.7612	0.202	0.243	6	3	1.83	2.03	9	9	Schistosoma mansoni
4	3	Smp_000100	Smp_000100	1765	filamin	Smp_000100	260.8	SGHEQPStLKRLPNG	SPSGHEQPST*LKR	2	752.351	2153	2179	16.13	16.16	1.768	1.621	1.1072	0.8979	0.2172	0.0633	1	1	1.47	0.86	9	0	Schistosoma mansoni
5	4	Smp_000100	Smp_000100	1765	filamin	Smp_000100	260.8	SGHEQPStLKRLPNG	SPSGHEQPST*LKR	3	501.903	2149	2172	16.12	16.15	2.842	2.228	0.3149	0.168	0.2496	0.1858	3	1	1.99	1.64	7	7	Schistosoma mansoni
6	5	Smp_000100	Smp_000100	2024	filamin	Smp_000100	260.8	LQNGLTYsLNDFSIY	VHATGQGLQNGLTYS*LNDFSIYTR	3	912.432		24753		107.21		2.756		-0.3593		0.0921		2		1.36		17	Schistosoma mansoni
7	6	Smp_000100	Smp_000100	2104	filamin	Smp_000100	260.8	AMERTFYtPETKLLN	FYT*PETK	2	483.204	8380	8371	40.53	40.43	2.199	1.912	0.3027	0.2658	0.0535	0.0323	1	3	1.31	1.15	24	24	Schistosoma mansoni
8	7	Smp_000100	Smp_000100	2104	filamin	Smp_000100	260.8	AMERTFYtPETKLLN	TFYT*PETK	2	533.728	9543	9510	44.94	44.68	1.405	1.879	-0.0262	-0.1077	0.0097	0.0631	1	3	0.96	1.23	24	9	Schistosoma mansoni
9	8	Smp_000100	Smp_000100	2104	filamin	Smp_000100	260.8	AMERTFYtPETKLLN	TFYT*PETK	2	533.728	9741	9695	45.71	45.37	1.516	1.649	-0.1265	-0.1994	0.116	0.1117	1	1	1.4	1.4	9	24	Schistosoma mansoni
10	9	Smp_000100	Smp_000100	646	filamin	Smp_000100	260.8	NDENIPKsPFMVPIE	IDCTDNGDGSATVAYWPTAPGEYAVHILCNDENIPKS*PFM#VPIEPDM#GK	4	1376.86		30363		132.61		3.987		0.3923		0.1879		2		1.41		12	Schistosoma mansoni
11	10	Smp_000460	Smp_000460	388	hypothetical protein	Smp_000460	72.7	STDRPDCsPKQFSFP	NVQASTDRPDCS*PK	2	827.848	3172	3183	20.28	20.24	3.699	3.576	1.2673	1.4734	0.4152	0.4291	1	1	2.37	2.39	58	58	Schistosoma mansoni
12	11	Smp_000510	Smp_000510 iso 2	294	gdp-mannose pyrophosphorylase b, isoform 2	Smp_000510	46	GHLYECKsPLLTVDP	LYLGHLYECKS*PLLTVDPNLIGNVLVHETAK	4	897.465	28947	29112	126.76	126.63	4.828	4.645	1.7089	1.6998	0.3956	0.4124	1	1	2.22	2.27	15	14	Schistosoma mansoni
13	12	Smp_000510	Smp_000510 iso 2	294	gdp-mannose pyrophosphorylase b, isoform 2	Smp_000510	46	GHLYECKsPLLTVDP	LYLGHLYECKS*PLLTVDPNLIGNVLVHETAK	4	897.465		29079		126.47		5.012		1.4567		0.3976		1		2.28		22	Schistosoma mansoni
14	13	Smp_000620	Smp_000620	71	hypothetical conserved	Smp_000620	27.6	SSSLITTtSHSLTCL	SLITTT*SHSLTCLNR	2	892.424	27172		118.59		2.393		-0.7972		0.0694		2		0.68		0		Schistosoma mansoni
15	14	Smp_000720	Smp_000720	1016	serine/threonine kinase	Smp_000720	132.6	SESVDRIsHSLVQHD	RQSVAINPSSESVDRIS*HS	3	717.006	6114		32.17		2.006		0.8508		0.1698		27		0.6		5		Schistosoma mansoni
16	15	Smp_000780	Smp_000780	190	Hypothetical	Smp_000780	72.8	RRSERMNsSTLPPGL	M#NS*STLPPGLENIR	2	812.874		17806		78.8		2.855		1.2555		0.2375		8		1.52		24	Schistosoma mansoni
17	16	Smp_000780	Smp_000780	303	Hypothetical	Smp_000780	72.8	VQSIGVDsRNGTLRN	M#TGVQSIGVDS*R	2	673.294	9046	8984	42.99	42.66	3.332	3.514	0.4091	0.6832	0.4049	0.4286	1	1	2.35	2.48	65	65	Schistosoma mansoni
18	17	Smp_000780	Smp_000780	303	Hypothetical	Smp_000780	72.8	VQSIGVDsRNGTLRN	M#TGVQSIGVDS*R	2	673.294	9156		43.43		2.708		0.492		0.2459		2		1.61		51		Schistosoma mansoni
19	18	Smp_000780	Smp_000780	303	Hypothetical	Smp_000780	72.8	VQSIGVDsRNGTLRN	MTGVQSIGVDS*R	2	665.297	11433	11408	52.47	52.08	3.888	3.569	0.0226	0.6972	0.3099	0.3376	1	1	2.03	2.11	82	65	Schistosoma mansoni
20	19	Smp_000780	Smp_000780	303	Hypothetical	Smp_000780	72.8	VQSIGVDsRNGTLRN	MTGVQSIGVDS*R	2	665.297		11421		52.13		4.016		0.7579		0.3124		1		2.07		65	Schistosoma mansoni
21	20	Smp_000780	Smp_000780	315	Hypothetical	Smp_000780	72.8	LRNGTMTsVDTDWTD	NGTM#TS*VDTDWTDRDPVLNAK	3	811.353	16738	16814	75.08	74.76	3.369	3.094	1.5588	0.7201	0.3917	0.277	15	1	1.96	1.54	7	7	Schistosoma mansoni
22	21	Smp_001000	Smp_001000	6	hypothetical conserved	Smp_001000	19.3	xxMERRPsGFSKIPP	RPS*GFSKIPPIGSR	4	395.459		11291		51.68		2.537		0.2815		0.004		1		0.76		33	Schistosoma mansoni
23	22	Smp_001000	Smp_001000	9	hypothetical conserved	Smp_001000	19.3	ERRPSGFsKIPPIGS	RPSGFS*KIPPIGSR	4	395.459	11500	11485	52.73	52.37	2.545	2.335	-0.0614	0.1966	0.0141	0.0317	25	3	0.77	0.84	25	25	Schistosoma mansoni
24	23	Smp_001000	Smp_001000	9	hypothetical conserved	Smp_001000	19.3	ERRPSGFsKIPPIGS	RPSGFS*KIPPIGSR	4	395.459		11502		52.43		2.401		0.2474		0.0495		8		0.92		17	Schistosoma mansoni
25	24	Smp_001010	Smp_001010	748	hypothetical conserved	Smp_001010	91.6	RMMDRRPsGFSKPPI	RPS*GFSKPPIIGS	2	711.861	13812	13849	62.5	62.12	1.63	1.654	0.7383	1.0977	0.0737	0.0398	37	19	0.85	0.73	38	24	Schistosoma mansoni
26	25	Smp_001010	Smp_001010	748	hypothetical conserved	Smp_001010	91.6	RMMDRRPsGFSKPPI	RPS*GFSKPPIIGS	2	711.861	13972	14000	63.22	62.78	2.292	1.785	0.764	1.0375	0.2592	0.0663	2	1	1.74	0.89	38	38	Schistosoma mansoni
27	26	Smp_001010	Smp_001010	748	hypothetical conserved	Smp_001010	91.6	RMMDRRPsGFSKPPI	RPS*GFSKPPIIGSR	2	789.911		11762		53.43		1.525		0.2353		0.0008		2		0.53		24	Schistosoma mansoni
28	27	Smp_001010	Smp_001010	748	hypothetical conserved	Smp_001010	91.6	RMMDRRPsGFSKPPI	RPS*GFSKPPIIGSR	3	526.943	11169	11628	51.47	52.92	2.207	2.172	-0.1234	-0.41	0.1905	0.1613	181	3	1.39	1.46	3	15	Schistosoma mansoni
29	28	Smp_001010	Smp_001010	748	hypothetical conserved	Smp_001010	91.6	RMMDRRPsGFSKPPI	RPS*GFSKPPIIGSR	3	526.943	12254	11395	55.79	52.03	1.868	2.208	0.1874	-0.8455	0.0269	0.1445	2	1	0.89	1.37	3	15	Schistosoma mansoni
30	29	Smp_001010	Smp_001010	748	hypothetical conserved	Smp_001010	91.6	RMMDRRPsGFSKPPI	RPS*GFSKPPIIGSR	3	526.943	31887	13064	140.89	58.86	1.967	1.843	1.1552	0.3979	0.1195	0.2081	127	3	1.14	1.67	8	24	Schistosoma mansoni
31	30	Smp_001010	Smp_001010	748	hypothetical conserved	Smp_001010	91.6	RMMDRRPsGFSKPPI	RPS*GFSKPPIIGSR	3	526.943	11727	13478	53.59	60.59	2.504	1.891	-0.0791	0.4985	0.1792	0.1111	2	446	1.6	0.75	24	8	Schistosoma mansoni
32	31	Smp_001010	Smp_001010	748	hypothetical conserved	Smp_001010	91.6	RMMDRRPsGFSKPPI	RPS*GFSKPPIIGSR	3	526.943	12674	12540	57.65	56.64	2.108	1.899	0.2384	0.4027	0.2286	0.0869	3	11	1.75	1.16	3	3	Schistosoma mansoni
33	32	Smp_001010	Smp_001010	748	hypothetical conserved	Smp_001010	91.6	RMMDRRPsGFSKPPI	RPS*GFSKPPIIGSR	3	526.943	35326	11820	158.48	53.68	2.281	2.049	0.3083	0.0899	0.1204	0.2351	102	3	1.24	1.79	8	8	Schistosoma mansoni
34	33	Smp_001010	Smp_001010	748	hypothetical conserved	Smp_001010	91.6	RMMDRRPsGFSKPPI	RPS*GFSKPPIIGSR	3	526.943	12509	11164	56.92	51.19	1.939	2.011	0.2545	-0.4968	0.2054	0.2104	24	3	1.61	1.64	8	3	Schistosoma mansoni
35	34	Smp_001010	Smp_001010	748	hypothetical conserved	Smp_001010	91.6	RMMDRRPsGFSKPPI	RPS*GFSKPPIIGSR	3	526.943	11546	12714	52.9	57.4	2.069	2.059	-0.7334	0.4857	0.1628	0.206	5	43	1.41	1.65	3	15	Schistosoma mansoni
36	35	Smp_001010	Smp_001010	748	hypothetical conserved	Smp_001010	91.6	RMMDRRPsGFSKPPI	RPS*GFSKPPIIGSR	3	526.943	11897	25153	54.31	108.93	1.99	1.916	-0.442	0.2523	0.2044	0.1305	9	137	1.58	1.18	3	8	Schistosoma mansoni
37	36	Smp_001010	Smp_001010	748	hypothetical conserved	Smp_001010	91.6	RMMDRRPsGFSKPPI	RPS*GFSKPPIIGSR	3	526.943	32810	13162	145.41	59.27	2.1	2.355	0.7105	0.6819	0.2003	0.2474	126	42	1.52	1.88	17	24	Schistosoma mansoni
38	37	Smp_001010	Smp_001010	748	hypothetical conserved	Smp_001010	91.6	RMMDRRPsGFSKPPI	RPS*GFSKPPIIGSR	3	526.943	17340	12332	77.54	55.74	1.788	1.774	0.6094	0.4932	0.2094	0.1356	528	198	1.07	1.13	15	3	Schistosoma mansoni
39	38	Smp_001010	Smp_001010	748	hypothetical conserved	Smp_001010	91.6	RMMDRRPsGFSKPPI	RPS*GFSKPPIIGSR	3	526.943	12887		58.58		2.213		0.392		0.1597		78		1.42		8		Schistosoma mansoni
40	39	Smp_001010	Smp_001010	748	hypothetical conserved	Smp_001010	91.6	RMMDRRPsGFSKPPI	RPS*GFSKPPIIGSR	3	526.943	11346		52.18		2.03		-0.9632		0.1359		14		1.27		24		Schistosoma mansoni
41	40	Smp_001010	Smp_001010	748	hypothetical conserved	Smp_001010	91.6	RMMDRRPsGFSKPPI	RPS*GFSKPPIIGSR	3	526.943	13168		59.78		2.15		0.5378		0.2479		5		1.86		8		Schistosoma mansoni
42	41	Smp_001010	Smp_001010	748	hypothetical conserved	Smp_001010	91.6	RMMDRRPsGFSKPPI	RPS*GFSKPPIIGSR	4	395.459	11310		52.04		2.671		-0.2368		0.0355		2		1.23		25		Schistosoma mansoni
43	42	Smp_001010	Smp_001010	751	hypothetical conserved	Smp_001010	91.6	DRRPSGFsKPPIIGS	RPSGFS*KPPIIGSR	3	526.943	35516	13646	159.5	61.28	2.2	1.724	0.1041	0.7525	0.1253	0.0757	70	43	1.27	1.08	8	15	Schistosoma mansoni
44	43	Smp_001010	Smp_001010	751	hypothetical conserved	Smp_001010	91.6	DRRPSGFsKPPIIGS	RPSGFS*KPPIIGSR	3	526.943	17088		76.52		2.139		0.0197		0.1484		56		1.36		23		Schistosoma mansoni
45	44	Smp_001010	Smp_001010	751	hypothetical conserved	Smp_001010	91.6	DRRPSGFsKPPIIGS	RPSGFS*KPPIIGSR	3	526.943	32845		145.58		1.596		0.5133		0.0839		363		0.71		11		Schistosoma mansoni
46	45	Smp_001010	Smp_001010	751	hypothetical conserved	Smp_001010	91.6	DRRPSGFsKPPIIGS	RPSGFS*KPPIIGSR	3	526.943	13546		61.37		1.993		1.5545		0.2391		76		1.66		15		Schistosoma mansoni
47	46	Smp_001040	Smp_001040	490	kinesin heavy chain	Smp_001040	105.7	EQDEIINtLRKEREG	QQVEEQDEIINT*LRK	2	961.965	12519		56.97		2.268		0.8915		0.1659		7		0.88		1000		Schistosoma mansoni
48	47	Smp_001040	Smp_001040	490	kinesin heavy chain	Smp_001040	105.7	EQDEIINtLRKEREG	QQVEEQDEIINT*LRK	3	641.645	12474	12499	56.76	56.46	1.732	1.826	0.9236	1.0472	0.1065	0.1689	8	18	0.75	1.04	1000	1000	Schistosoma mansoni
49	48	Smp_001410.2;Smp_001410.1	Smp_001410.2;Smp_001410.1	205; 205	lactoylglutathione lyase	Smp_001410.2;Smp_001410.1	32.9	RIAFACPsSQLPILQ	IAFACPS*SQLPILQK	2	876.941	24008	24127	104.85	104.58	3.672	4.06	0.8332	1.5125	0.386	0.3894	1	1	2.28	2.29	9	9	Schistosoma mansoni
50	49	Smp_001410.2;Smp_001410.1	Smp_001410.2;Smp_001410.1	205; 205	lactoylglutathione lyase	Smp_001410.2;Smp_001410.1	32.9	RIAFACPsSQLPILQ	IAFACPS*SQLPILQK	2	876.941		24102		104.47		3.258		1.579		0.2543		1		1.61		0	Schistosoma mansoni
51	50	Smp_001500	Smp_001500	189	eukaryotic translation initiation factor 4e, putative	Smp_001500	24.1	QPVSDQRsQTRGSDI	LELEDTIYFQPVSDQRS*QTR	3	835.727	22348		97.78		3.163		1.4157		0.1521		2		1.02		42		Schistosoma mansoni
52	51	Smp_001530	Smp_001530	142, 149, 151	expressed protein	Smp_001530	93	EKAENLPsSEHSGIS;SSEHSGIsATQLAEL;EHSGISAtQLAELVE	AENLPS*SEHSGIS*AT*QLAELVEGASVL	3	983.757	6307		32.88		2.495		-2.4658		0.0942		16		0.64		0;3;5		Schistosoma mansoni
53	52	Smp_001780	Smp_001780	323	expressed protein	Smp_001780	59.7	IFCNYDNsNSVETHF	S*NSVETHFTK	2	615.264	8487		40.91		2.48		1.4631		0.1432		2		1.14		37		Schistosoma mansoni
54	53	Smp_002230	Smp_002230	82, 95, 96	expressed protein	Smp_002230	69.1	SDSSSNEsSELEASE;SETESSAsTNDEEKI;ETESSAStNDEEKIN	DSSEKQSDSSSNES*SELEASETESSAS*T*NDE	3	1165.06		34127		152.4		1.98		-23.5868		0.5851		26		0.75		0;5;4	Schistosoma mansoni
55	54	Smp_002280	Smp_002280	327	kif-2, putative	Smp_002280	104.1	GAAGGSGtLRKSNCV	ANSNLGALTVNSTLSALNTSSTTTAPGINAGAAGGSGT*LRK	3	1299.65	23805	23926	103.95	103.68	4.952	5.221	0.7128	0.8244	0.4555	0.394	2	2	2.16	1.91	0	7	Schistosoma mansoni
56	55	Smp_002280	Smp_002280	327	kif-2, putative	Smp_002280	104.1	GAAGGSGtLRKSNCV	ANSNLGALTVNSTLSALNTSSTTTAPGINAGAAGGSGT*LRK	3	1299.65	23780		103.84		4.938		0.7128		0.3921		2		1.9		7		Schistosoma mansoni
57	56	Smp_002740.2	Smp_002740.2	167, 174	expressed protein	Smp_002740.2	20.8	GNSGRSRsGFSNPFS;SGFSNPFsSLKKPKS	S*GFSNPFS*SLKKPK	2	842.381	16183		72.81		2.492		0.9724		0.1513		15		0.83		13;0		Schistosoma mansoni
58	57	Smp_002740.2	Smp_002740.2	167, 175	expressed protein	Smp_002740.2	20.8	GNSGRSRsGFSNPFS;GFSNPFSsLKKPKST	S*GFSNPFSS*LKKPK	2	842.381		16289		72.57		2.677		0.9732		0.1982		4		1.05		24;0	Schistosoma mansoni
59	58	Smp_002740.2	Smp_002740.2	174	expressed protein	Smp_002740.2	20.8	SGFSNPFsSLKKPKS	SGFSNPFS*SLKKPK	3	535.268	14721		66.45		1.793		0.2389		0.1836		2		1.06		7		Schistosoma mansoni
60	59	Smp_002740.2	Smp_002740.2	175	expressed protein	Smp_002740.2	20.8	GFSNPFSsLKKPKST	SGFSNPFSS*LK	2	625.776	21191		93.12		2.109		0.4887		0.2764		1		1.66		24		Schistosoma mansoni
61	60	Smp_002740.2	Smp_002740.2	175	expressed protein	Smp_002740.2	20.8	GFSNPFSsLKKPKST	SGFSNPFSS*LKKPK	2	802.398	14759	14869	66.62	66.47	2.603	2.153	0.8379	1.1988	0.1657	0.1151	1	29	0.93	0.59	0	9	Schistosoma mansoni
62	61	Smp_002740.2	Smp_002740.2	175	expressed protein	Smp_002740.2	20.8	GFSNPFSsLKKPKST	SGFSNPFSS*LKKPK	3	535.268		14816		66.24		1.828		0.74		0.2489		2		1.38		7	Schistosoma mansoni
63	62	Smp_002820.3	Smp_002820.3	68	expressed protein	Smp_002820.3	78.6	SRCSRREsTVLLGLR	RES*TVLLGLR	2	612.329	15687	15761	70.69	70.36	2.455	2.371	0.2735	0.7316	0.2671	0.3017	1	2	1.37	1.52	9	9	Schistosoma mansoni
64	63	Smp_003110.1;Smp_003110.2	Smp_003110.1;Smp_003110.2	191, 193; 191, 193	Nadrin-like protein	Smp_003110.1;Smp_003110.2	29.8	TISPPGQtQTPVESP;SPPGQTQtPVESPRN	LNASPNQRPDQPSPPIQM#LQPLTISPPGQT*QT*PVESPR	4	1074.02		21905		95.16		4.092		2.4262		0.1597		79		1.16		0;7	Schistosoma mansoni
65	64	Smp_003110.1;Smp_003110.2	Smp_003110.1;Smp_003110.2	191, 197; 191, 197	Nadrin-like protein	Smp_003110.1;Smp_003110.2	29.8	TISPPGQtQTPVESP;QTQTPVEsPRNVPPS	LNASPNQRPDQPSPPIQM#LQPLTISPPGQT*QTPVES*PR	4	1074.02	21827		95.56		3.485		2.3388		0.1124		1		0.99		4;40		Schistosoma mansoni
66	65	Smp_003110.1;Smp_003110.2	Smp_003110.1;Smp_003110.2	191, 197; 191, 197	Nadrin-like protein	Smp_003110.1;Smp_003110.2	29.8	TISPPGQtQTPVESP;QTQTPVEsPRNVPPS	TISPPGQT*QTPVES*PR	2	927.905	9494		44.73		2.952		1.0457		0.3258		3		1.88		17;87		Schistosoma mansoni
67	66	Smp_003110.1;Smp_003110.2	Smp_003110.1;Smp_003110.2	193, 197; 193, 197	Nadrin-like protein	Smp_003110.1;Smp_003110.2	29.8	SPPGQTQtPVESPRN;QTQTPVEsPRNVPPS	LNASPNQRPDQPSPPIQM#LQPLTISPPGQTQT*PVES*PR	4	1074.02		22024		95.67		3.794		0.8058		0.1671		1		1.36		9;26	Schistosoma mansoni
68	67	Smp_003110.1;Smp_003110.2	Smp_003110.1;Smp_003110.2	193, 197; 193, 197	Nadrin-like protein	Smp_003110.1;Smp_003110.2	29.8	SPPGQTQtPVESPRN;QTQTPVEsPRNVPPS	TISPPGQTQT*PVES*PR	2	927.905	9447	9398	44.56	44.25	3.38	2.875	1.0502	1.0155	0.3259	0.3675	1	1	1.95	2.05	17;45	7;58	Schistosoma mansoni
69	68	Smp_003110.1;Smp_003110.2	Smp_003110.1;Smp_003110.2	193, 197; 193, 197	Nadrin-like protein	Smp_003110.1;Smp_003110.2	29.8	SPPGQTQtPVESPRN;QTQTPVEsPRNVPPS	TISPPGQTQT*PVES*PR	2	927.905		9421		44.35		3.628		1.1926		0.3644		1		2.13		17;72	Schistosoma mansoni
70	69	Smp_005360	Smp_005360	102	hypothetical protein	Smp_005360	41.6	ELNRRIStPESSIST	IST*PESSISTISSDNGQGSITGNNYSR	3	951.424		17005		75.57		2.744		2.4869		0.0879		1		0.76		0	Schistosoma mansoni
71	70	Smp_005360	Smp_005360	105	hypothetical protein	Smp_005360	41.6	RRISTPEsSISTISS	RISTPES*SISTISSDNGQGSITGNNYSR	3	1003.46	15285	15355	68.94	68.63	5.829	4.846	1.2482	0.944	0.4171	0.4076	2	2	2.35	2.17	0	0	Schistosoma mansoni
72	71	Smp_005360	Smp_005360	106	hypothetical protein	Smp_005360	41.6	RISTPESsISTISSD	RISTPESS*ISTISSDNGQGSITGNNYSR	3	1003.46	15314	15373	69.06	68.71	5.661	6.515	1.2482	0.9784	0.4321	0.5117	3	3	2.38	2.83	9	0	Schistosoma mansoni
73	72	Smp_006210	Smp_006210	214, 219	expressed protein	Smp_006210	136.7	ACLVKIAtHTLDSLN;IATHTLDsLNLYDSS	TLDDNSM#NHNIQTGNSLDKTGACLVKIAT*HTLDS*LNLYDSSAS	4	1203.54		18628		82.04		3.568		5.178		0.282		152		0.63		17;6	Schistosoma mansoni
74	73	Smp_006210	Smp_006210	792	expressed protein	Smp_006210	136.7	TFKTEREsQGKEGSI	TERES*QGKEGSISAAVNDCTK	3	783.013		7616		37.58		3.438		1.0379		0.2731		1		1.26		17	Schistosoma mansoni
75	74	Smp_006250.1;Smp_006250.2	Smp_006250.1;Smp_006250.2	258, 281; 258, 281	sex comb on midleg homolog, putative	Smp_006250.1;Smp_006250.2	88.7	FPVGWCKsANYPLQP;PIIHSTPsFLYAHNS	S*ANYPLQPPGPNVIRSPIIHSTPS*	4	676.324	37149		169.64		2.858		2.8255		0.1314		71		0.83		4;8		Schistosoma mansoni
76	75	Smp_006350.1;Smp_006350.2	Smp_006350.1;Smp_006350.2	630; 630	expressed protein	Smp_006350.1;Smp_006350.2	137.7	GLDNSNSsPSHKTYN	SQVVASGLDNSNSS*PSHK	2	947.421	6035	6007	31.88	31.61	4.926	4.284	0.3862	1.2021	0.4531	0.5463	1	2	2.68	2.92	9	9	Schistosoma mansoni
77	76	Smp_006350.1;Smp_006350.2	Smp_006350.1;Smp_006350.2	630; 630	expressed protein	Smp_006350.1;Smp_006350.2	137.7	GLDNSNSsPSHKTYN	SQVVASGLDNSNSS*PSHK	2	947.421	6049		31.93		4.893		0.3862		0.4962		1		2.85		24		Schistosoma mansoni
78	77	Smp_006700.2;Smp_006700.1	Smp_006700.2;Smp_006700.1	661; 522	expressed protein	Smp_006700.2;Smp_006700.1	114	NPITNVAyIGGQNGT	AY*IGGQNGTIVECDLK	3	606.61		11894		53.97		3.006		-4.3099		0.0759		14		0.7		7	Schistosoma mansoni
79	78	Smp_006750	Smp_006750	3	fasting-inducible integral membrane protein tm6p1-related	Smp_006750	28.3	xxxxxMAsFAVHYFV	M#AS*FAVHYFVIGLILAIVGTFSIS	5	531.277	18169		80.84		2.07		5.2179		0.139		172		0.94		9		Schistosoma mansoni
80	79	Smp_006850	Smp_006850	69	DNA-directed rna polymerase subunit rpb8, putative	Smp_006850	17.5	TLLNELGtDADDDDE	TLLNELGT*DADDDDEDDAADETDEK	2	1403.04	17547	17598	78.35	77.97	5.575	5.423	1.0364	1.0196	0.4728	0.5373	1	1	2.72	2.93	31	31	Schistosoma mansoni
81	80	Smp_006850	Smp_006850	69	DNA-directed rna polymerase subunit rpb8, putative	Smp_006850	17.5	TLLNELGtDADDDDE	TLLNELGT*DADDDDEDDAADETDEK	3	935.692	17561	17671	78.4	78.26	5.179	5.364	0.0782	0.5637	0.4606	0.4951	1	1	2.79	2.96	38	29	Schistosoma mansoni
82	81	Smp_006850	Smp_006850	69	DNA-directed rna polymerase subunit rpb8, putative	Smp_006850	17.5	TLLNELGtDADDDDE	TLLNELGT*DADDDDEDDAADETDEK	3	935.692		17617		78.04		5.928		0.6725		0.4422		1		2.83		74	Schistosoma mansoni
83	82	Smp_006850	Smp_006850	69	DNA-directed rna polymerase subunit rpb8, putative	Smp_006850	17.5	TLLNELGtDADDDDE	TLLNELGT*DADDDDEDDAADETDEKLANSK	3	1106.79	18182	18211	80.89	80.41	6.321	6.295	1.2091	1.3151	0.5271	0.5	1	1	2.84	2.7	78	52	Schistosoma mansoni
84	83	Smp_006850	Smp_006850	69	DNA-directed rna polymerase subunit rpb8, putative	Smp_006850	17.5	TLLNELGtDADDDDE	TLLNELGT*DADDDDEDDAADETDEKLANSK	3	1106.79		18186		80.31		6.143		1.3417		0.5265		1		2.79		64	Schistosoma mansoni
85	84	Smp_006860.1;Smp_006860.2	Smp_006860.1;Smp_006860.2	114; 114	expressed protein	Smp_006860.1;Smp_006860.2	21.7	NRPIDVNsNSPEPRA	DFNVVAYNQTM#QQIAASNRPIDVNS*NSPEPR	3	1191.21	19580		86.45		4.021		1.1821		0.3578		1		2.13		0		Schistosoma mansoni
86	85	Smp_006860.1;Smp_006860.2	Smp_006860.1;Smp_006860.2	116; 116	expressed protein	Smp_006860.1;Smp_006860.2	21.7	PIDVNSNsPEPRAEI	DFNVVAYNQTM#QQIAASNRPIDVNSNS*PEPR	3	1191.21	19913	19912	87.76	87.06	3.25	4.27	1.8112	0.684	0.3232	0.4059	10	1	1.82	2.38	3	6	Schistosoma mansoni
87	86	Smp_006860.1;Smp_006860.2	Smp_006860.1;Smp_006860.2	116; 116	expressed protein	Smp_006860.1;Smp_006860.2	21.7	PIDVNSNsPEPRAEI	DFNVVAYNQTM#QQIAASNRPIDVNSNS*PEPR	3	1191.21	19853	19645	87.51	86.02	4.455	4.084	1.8112	0.202	0.4124	0.4232	1	1	2.38	2.39	15	0	Schistosoma mansoni
88	87	Smp_006860.1;Smp_006860.2	Smp_006860.1;Smp_006860.2	116; 116	expressed protein	Smp_006860.1;Smp_006860.2	21.7	PIDVNSNsPEPRAEI	DFNVVAYNQTM#QQIAASNRPIDVNSNS*PEPR	3	1191.21	19594	19605	86.51	85.85	4.878	4.842	1.1821	0.2742	0.4583	0.4404	1	1	2.68	2.57	6	6	Schistosoma mansoni
89	88	Smp_006860.1;Smp_006860.2	Smp_006860.1;Smp_006860.2	116; 116	expressed protein	Smp_006860.1;Smp_006860.2	21.7	PIDVNSNsPEPRAEI	DFNVVAYNQTM#QQIAASNRPIDVNSNS*PEPR	3	1191.21		19894		86.99		4.713		0.9144		0.4424		1		2.59		0	Schistosoma mansoni
90	89	Smp_006860.1;Smp_006860.2	Smp_006860.1;Smp_006860.2	116; 116	expressed protein	Smp_006860.1;Smp_006860.2	21.7	PIDVNSNsPEPRAEI	DFNVVAYNQTMQQIAASNRPIDVNSNS*PEPR	3	1185.88	24553	24702	107.14	107.01	4.402	4.124	1.6196	0.6329	0.4711	0.4041	1	1	2.62	2.35	0	0	Schistosoma mansoni
91	90	Smp_006860.1;Smp_006860.2	Smp_006860.1;Smp_006860.2	116; 116	expressed protein	Smp_006860.1;Smp_006860.2	21.7	PIDVNSNsPEPRAEI	DFNVVAYNQTMQQIAASNRPIDVNSNS*PEPR	3	1185.88	24510	24687	106.96	106.95	4.186	4.866	1.6196	1.0234	0.2798	0.3348	1	1	1.82	2.16	0	0	Schistosoma mansoni
92	91	Smp_006860.1;Smp_006860.2	Smp_006860.1;Smp_006860.2	116; 116	expressed protein	Smp_006860.1;Smp_006860.2	21.7	PIDVNSNsPEPRAEI	DFNVVAYNQTMQQIAASNRPIDVNSNS*PEPR	3	1185.88		24736		107.14		4.403		0.6329		0.3338		1		2.09		0	Schistosoma mansoni
93	92	Smp_007070	Smp_007070	49, 57, 60	G-protein coupled receptor fragment, putative	Smp_007070	38.3	IITIVFQyCLPLTMV;CLPLTMVsYAYIRIC;LTMVSYAyIRICLRI	IVFQY*CLPLTMVS*YAY*IR	4	620.018		5546		29.81		2.945		0.4553		0.0513		371		0.67		5;2;8	Schistosoma mansoni
94	93	Smp_007270.2;Smp_007270.1	Smp_007270.2;Smp_007270.1	143; 161	alpha-actinin, putative	Smp_007270.2;Smp_007270.1	18.1	LEEGKNAtVPPTGIL	NAT*VPPTGILP	2	580.292		1040		11.26		1.723		-4.7003		0.1834		3		0.85		44	Schistosoma mansoni
95	94	Smp_007330	Smp_007330	489	expressed protein	Smp_007330	111.1	VVATRPQsQQPTSRC	TAHSVVATRPQS*QQPTSR	2	1015.99	3714	3711	22.57	22.45	2.237	1.698	1.142	3.1886	0.2256	0.177	33	4	1.27	0.9	20	20	Schistosoma mansoni
96	95	Smp_007330	Smp_007330	489	expressed protein	Smp_007330	111.1	VVATRPQsQQPTSRC	TAHSVVATRPQS*QQPTSR	3	677.664		3672		22.28		2.284		0.8007		0.2122		1		1.51		6	Schistosoma mansoni
97	96	Smp_007330	Smp_007330	565	expressed protein	Smp_007330	111.1	HNHSSISsTPESSKH	YGISHNHSSISS*TPESSK	3	666.625	5841		31.11		2.719		0.7997		0.2425		1		1.68		7		Schistosoma mansoni
98	97	Smp_007330	Smp_007330	565	expressed protein	Smp_007330	111.1	HNHSSISsTPESSKH	YGISHNHSSISS*TPESSK	3	666.625	5822		31.02		3.057		0.5158		0.3156		1		2.03		0		Schistosoma mansoni
99	98	Smp_007330	Smp_007330	566	expressed protein	Smp_007330	111.1	NHSSISStPESSKHL	YGISHNHSSISST*PESSK	3	666.625		5816		30.84		3.487		1.0948		0.2513		2		1.82		0	Schistosoma mansoni
100	99	Smp_007510	Smp_007510	367	protein kinase	Smp_007510	81	GDKERPYtNKVITLW	LYIAGDKERPYT*NK	2	874.424	8130		39.59		1.889		0.7099		0.2817		1		1.29		9		Schistosoma mansoni
101	100	Smp_007510	Smp_007510	542, 543, 553	protein kinase	Smp_007510	81	RISRETSsSKFPAVT;ISRETSSsKFPAVTS;PAVTSRIsIADANSV	ISRETSS*S*KFPAVTSRIS*IADAN	3	893.061		7972		38.91		2.482		21.4322		0.8378		58		1.69		11;13;9	Schistosoma mansoni
102	101	Smp_007510	Smp_007510	81	protein kinase	Smp_007510	81	LVTSSVStPLSKGTA	KLSSLVTSSVST*PLSK	2	857.455	14192		64.1		4.922		0.2745		0.4242		1		2.3		9		Schistosoma mansoni
103	102	Smp_007510	Smp_007510	81	protein kinase	Smp_007510	81	LVTSSVStPLSKGTA	LSSLVTSSVST*PLSK	2	793.408	15364	15387	69.27	68.76	4.672	4.982	1.1867	1.143	0.519	0.4519	1	1	2.96	2.7	9	9	Schistosoma mansoni
104	103	Smp_007630.2	Smp_007630.2	65	polyadenylate binding protein, putative	Smp_007630.2	24.4	LRRVIDKsPISKSNN	VIDKS*PISK	2	533.781	3971		23.59		2.578		-0.3605		0.162		3		0.93		38		Schistosoma mansoni
105	104	Smp_007780	Smp_007780	319	expressed protein	Smp_007780	58.2	VPVRIYAtNSVYDIK	IYAT*NSVYDIK	3	456.214		12738		57.5		1.956		-5.534		0.1624		126		0.8		4	Schistosoma mansoni
106	105	Smp_007890.1;Smp_007890.2	Smp_007890.1;Smp_007890.2	36; 36	expressed protein	Smp_007890.1;Smp_007890.2	15.6	KKVRRQQtLLYTSAK	RQQT*LLYTSAK	2	694.85	8495	8440	40.93	40.66	2.744	2.255	0.4418	0.6588	0.2895	0.2335	1	1	1.49	1.2	38	24	Schistosoma mansoni
107	106	Smp_007900.2;Smp_007900.1	Smp_007900.2;Smp_007900.1	54; 54	60S ribosomal protein L23, putative	Smp_007900.2;Smp_007900.1	12.5	GRLNRLPsAATGDLI	LPS*AATGDLIVCSVK	2	805.897	20310	20330	89.38	88.78	3.529	3.252	0.3659	0.7407	0.3598	0.3878	1	1	2.14	2.22	54	73	Schistosoma mansoni
108	107	Smp_008170	Smp_008170	34	calcium-activated potassium channel	Smp_008170	58.1	FMGALLIyLTTLYQR	FFM#GALLIY*LTTLYQRR	3	734.711		12425		56.14		1.98		-0.1422		0.0864		41		0.55		5	Schistosoma mansoni
109	108	Smp_008260	Smp_008260	186	glycogen synthase kinase 3-related (gsk3) (cmgc group III)	Smp_008260	52.7	VRGEPNVsYICSRYY	GEPNVS*YICSR	2	681.281		11093		50.91		2.53		0.5866		0.4051		1		2.25		24	Schistosoma mansoni
110	109	Smp_008260	Smp_008260	187	glycogen synthase kinase 3-related (gsk3) (cmgc group III)	Smp_008260	52.7	RGEPNVSyICSRYYR	GEPNVSY*ICSR	2	681.281	10930	10913	50.53	50.21	2.41	2.649	1.1133	0.6909	0.371	0.2251	1	11	2.06	1.51	9	9	Schistosoma mansoni
111	110	Smp_008260	Smp_008260	187	glycogen synthase kinase 3-related (gsk3) (cmgc group III)	Smp_008260	52.7	RGEPNVSyICSRYYR	GEPNVSY*ICSR	2	681.281	11103		51.19		2.701		1.1069		0.4554		2		2.45		24		Schistosoma mansoni
112	111	Smp_010250	Smp_010250	440	dbl related	Smp_010250	90.3	VKPKRRVtTSDTFSQ	RRVT*TSDTFSQSTYQFK	3	711.332	12323	12364	56.1	55.88	4.084	3.847	0.9386	1.061	0.3931	0.446	1	1	1.91	2.11	17	17	Schistosoma mansoni
113	112	Smp_010250	Smp_010250	440	dbl related	Smp_010250	90.3	VKPKRRVtTSDTFSQ	RVT*TSDTFSQSTYQFK	2	988.443	14337	14443	64.73	64.62	3.793	3.304	1.3087	1.045	0.5531	0.4522	1	1	2.61	2.16	9	24	Schistosoma mansoni
114	113	Smp_010660	Smp_010660	64, 68, 72	60S ribosomal protein L6, putative	Smp_010660	33.6	TQSDDNHsSKSTPAI;DNHSSKStPAISPNS;SKSTPAIsPNSLIPV	TQSDDNHS*SKST*PAIS*PNSLIPVDEVHSTVYNISSSSNSR	4	1125.23	24223		105.8		5.5		1.6357		0.103		5		0.96		7;10;7		Schistosoma mansoni
115	114	Smp_010660	Smp_010660	65, 68, 72	60S ribosomal protein L6, putative	Smp_010660	33.6	QSDDNHSsKSTPAIS;DNHSSKStPAISPNS;SKSTPAIsPNSLIPV	TQSDDNHSS*KST*PAIS*PNSLIPVDEVHSTVYNISSSSNSR	4	1125.23		24372		105.66		4.093		1.0712		0.0597		2		0.59		0;0;9	Schistosoma mansoni
116	115	Smp_010660	Smp_010660	65, 72	60S ribosomal protein L6, putative	Smp_010660	33.6	QSDDNHSsKSTPAIS;SKSTPAIsPNSLIPV	TQSDDNHSS*KSTPAIS*PNSLIPVDEVHSTVYNISSSSNSR	4	1105.24	23029		100.7		4.238		0.8198		0.1098		1		0.84		7;12		Schistosoma mansoni
117	116	Smp_010660	Smp_010660	65, 85	60S ribosomal protein L6, putative	Smp_010660	33.6	QSDDNHSsKSTPAIS;PVDEVHStVYNISSS	TQSDDNHSS*KSTPAISPNSLIPVDEVHST*VYNISSSSNSR	4	1105.24		23180		100.6		3.936		1.9544		0.6061		44		2.74		0;15	Schistosoma mansoni
118	117	Smp_010660	Smp_010660	67, 68, 72	60S ribosomal protein L6, putative	Smp_010660	33.6	DDNHSSKsTPAISPN;DNHSSKStPAISPNS;SKSTPAIsPNSLIPV	TQSDDNHSSKS*T*PAIS*PNSLIPVDEVHSTVYNISSSSNSR	4	1125.23		24453		105.99		4.096		0.4329		0.1195		1		0.84		0;6;7	Schistosoma mansoni
119	118	Smp_011660.2;Smp_011660.3;Smp_011660.1	Smp_011660.2;Smp_011660.3;Smp_011660.1	278, 285; 229, 236; 281, 288	protein kinase	Smp_011660.2;Smp_011660.3;Smp_011660.1	58.2	DQRERVAsLVHRQET;SLVHRQEtVECLKKF	VAS*LVHRQET*VECLK	2	964.939	12095	12107	55.11	54.8	2.193	1.793	0.2906	0.5357	0.1616	0.1168	36	5	0.84	0.62	1000;1000	1000;1000	Schistosoma mansoni
120	119	Smp_011660.2;Smp_011660.3;Smp_011660.1	Smp_011660.2;Smp_011660.3;Smp_011660.1	278, 285; 229, 236; 281, 288	protein kinase	Smp_011660.2;Smp_011660.3;Smp_011660.1	58.2	DQRERVAsLVHRQET;SLVHRQEtVECLKKF	VAS*LVHRQET*VECLK	2	964.939	12126		55.24		1.94		1.0385		0.1205		13		0.66		1000;1000		Schistosoma mansoni
121	120	Smp_011660.2;Smp_011660.3;Smp_011660.1	Smp_011660.2;Smp_011660.3;Smp_011660.1	278; 229; 281	protein kinase	Smp_011660.2;Smp_011660.3;Smp_011660.1	58.2	DQRERVAsLVHRQET	VAS*LVHR	2	431.221		6162		32.19		1.447		0.1262		0.1026		24		0.92		1000	Schistosoma mansoni
122	121	Smp_011660.2;Smp_011660.3;Smp_011660.1	Smp_011660.2;Smp_011660.3;Smp_011660.1	285; 236; 288	protein kinase	Smp_011660.2;Smp_011660.3;Smp_011660.1	58.2	SLVHRQEtVECLKKF	QET*VECLK	2	543.731	6890	6873	35.04	34.82	1.908	1.54	0.1312	0.1364	0.0582	0.0686	16	9	0.83	0.79	1000	1000	Schistosoma mansoni
123	122	Smp_011660.2;Smp_011660.3;Smp_011660.1	Smp_011660.2;Smp_011660.3;Smp_011660.1	285; 236; 288	protein kinase	Smp_011660.2;Smp_011660.3;Smp_011660.1	58.2	SLVHRQEtVECLKKF	RQET*VECLK	2	621.781		4922		27.26		2.197		1.3371		0.0969		6		0.7		1000	Schistosoma mansoni
124	123	Smp_011660.2;Smp_011660.3;Smp_011660.1	Smp_011660.2;Smp_011660.3;Smp_011660.1	285; 236; 288	protein kinase	Smp_011660.2;Smp_011660.3;Smp_011660.1	58.2	SLVHRQEtVECLKKF	VASLVHRQET*VECLK	2	924.956	9401	9341	44.39	44.05	1.677	2.023	0.8557	0.8337	0.162	0.2542	9	1	0.8	1.25	22	22	Schistosoma mansoni
125	124	Smp_011660.2;Smp_011660.3;Smp_011660.1	Smp_011660.2;Smp_011660.3;Smp_011660.1	285; 236; 288	protein kinase	Smp_011660.2;Smp_011660.3;Smp_011660.1	58.2	SLVHRQEtVECLKKF	VASLVHRQET*VECLK	3	616.973	9378	9330	44.31	44.01	2.545	2.249	0.2747	0.2792	0.3033	0.2435	2	6	1.71	1.42	57	39	Schistosoma mansoni
126	125	Smp_011660.2;Smp_011660.3;Smp_011660.1	Smp_011660.2;Smp_011660.3;Smp_011660.1	285; 236; 288	protein kinase	Smp_011660.2;Smp_011660.3;Smp_011660.1	58.2	SLVHRQEtVECLKKF	VASLVHRQET*VECLKK	3	659.671		7239		36.24		2.32		0.6745		0.3151		1		1.44		48	Schistosoma mansoni
127	126	Smp_011980	Smp_011980	615	expressed protein	Smp_011980	72.3	GNSGPISyRSSVTSH	SLM#TKSDTYSSDSSEHLPNTGNSGPISY*R	3	1076.47		19713		86.29		3.211		-3.7974		0.2354		104		0.77		0	Schistosoma mansoni
128	127	Smp_012580	Smp_012580	172	guanine-nucleotide-exchange-factor,putative	Smp_012580	101.8	LDNSDEAtLRLKDSF	LITESPDTEVDYLDNSDEAT*LR	2	1288.57	20770	20843	91.31	90.9	4.085	5.539	1.2925	1.423	0.377	0.3275	1	1	2.13	2.09	73	54	Schistosoma mansoni
129	128	Smp_012580	Smp_012580	172	guanine-nucleotide-exchange-factor,putative	Smp_012580	101.8	LDNSDEAtLRLKDSF	LITESPDTEVDYLDNSDEAT*LR	3	859.381	20768	20834	91.3	90.87	3.662	4.368	0.7576	1.1627	0.1406	0.3534	4	1	1.34	2.28	43	32	Schistosoma mansoni
130	129	Smp_012580	Smp_012580	172	guanine-nucleotide-exchange-factor,putative	Smp_012580	101.8	LDNSDEAtLRLKDSF	LITESPDTEVDYLDNSDEAT*LR	3	859.381	20786		91.39		4.274		0.7576		0.2918		1		2.06		43		Schistosoma mansoni
131	130	Smp_012720;Smp_155530	Smp_012720;Smp_155530	410; 26	coronin, putative	Smp_012720;Smp_155530	60.2	IGKVIAStPAADKEE	VIAST*PAADKEEQDSNLTVPQNK	3	845.737	10632	10601	49.29	48.93	2.57	3.82	1.4139	1.5657	0.1545	0.1805	60	3	0.78	1.13	9	9	Schistosoma mansoni
132	131	Smp_012780	Smp_012780	1187	sarm1, putative	Smp_012780	136.4	KFMIKPItSTPLPCS	FM#IKPIT*STPLPCSQIKPFEK	3	853.432	20544	20472	90.36	89.38	2.842	3.454	0.97	1.276	0.0213	0.3274	4	1	0.73	2.05	0	7	Schistosoma mansoni
133	132	Smp_012780	Smp_012780	1187	sarm1, putative	Smp_012780	136.4	KFMIKPItSTPLPCS	FM#IKPIT*STPLPCSQIKPFEK	3	853.432	20448		89.97		2.899		0.9377		0.2434		1		1.65		4		Schistosoma mansoni
134	133	Smp_012780	Smp_012780	1188	sarm1, putative	Smp_012780	136.4	FMIKPITsTPLPCSQ	FM#IKPITS*TPLPCSQIKPFEK	4	640.325	20453		89.99		2.588		0.5369		0.1165		92		1.2		13		Schistosoma mansoni
135	134	Smp_013460	Smp_013460	105	SCAMP family, putative	Smp_013460	37	EEQNRPVsQGGVIAK	EEQNRPVS*QGGVIAK	2	846.409		5797		30.76		2.208		1.0624		0.1277		153		0.78		1000	Schistosoma mansoni
136	135	Smp_013790	Smp_013790	25	DEAD box ATP-dependent RNA helicase, putative	Smp_013790	85.4	VSRWSSFsQNPKRGK	WSSFS*QNPK	2	580.742	10107	10082	47.14	46.88	1.892	1.976	-0.0598	-0.0209	0.0549	0.0751	105	123	0.62	0.65	17	17	Schistosoma mansoni
137	136	Smp_013840.1;Smp_013840.2	Smp_013840.1;Smp_013840.2	878; 898	serine/threonine kinase	Smp_013840.1;Smp_013840.2	122	TTPFPRLtPERRTIH	LITNTNNNTSSGFNNGIGTILETTPFPRLT*PER	3	1223.94	29419	29608	129.01	129.01	4.818	3.63	1.5078	0.834	0.3387	0.2077	1	4	1.75	1.08	18	18	Schistosoma mansoni
138	137	Smp_013870	Smp_013870	119, 120, 131	expressed protein	Smp_013870	34	PPHFSRSsSCYPSPV;PHFSRSSsCYPSPVA;SPVASPVsSRVQCYS	SS*S*CYPSPVASPVS*SRVQCYSP	3	881.33		4933		27.3		2.091		8.0381		0.7528		14		2.84		2;0;0	Schistosoma mansoni
139	138	Smp_013980	Smp_013980	63	hypothetical protein	Smp_013980	37.1	TRRPRPVsSHTLKEK	PVS*SHTLK	2	474.731		2350		16.85		2.357		0.1282		0.2885		67		1.69		24	Schistosoma mansoni
140	139	Smp_013980	Smp_013980	63	hypothetical protein	Smp_013980	37.1	TRRPRPVsSHTLKEK	RPRPVS*SHTLK	2	679.359	1985		15.42		1.466		0.8754		0.0962		3		0.81		9		Schistosoma mansoni
141	140	Smp_013980	Smp_013980	63	hypothetical protein	Smp_013980	37.1	TRRPRPVsSHTLKEK	RPRPVS*SHTLK	3	453.241		2000		15.41		1.838		0.2475		0.0588		5		0.91		4	Schistosoma mansoni
142	141	Smp_013980	Smp_013980	63, 66	hypothetical protein	Smp_013980	37.1	TRRPRPVsSHTLKEK;PRPVSSHtLKEKHAS	PVS*SHT*LKEK	2	643.283	2117	2135	15.98	15.98	1.972	2.004	0.8941	1.0265	0.1382	0.1502	28	18	0.75	0.83	13;0	24;7	Schistosoma mansoni
143	142	Smp_014400.1;Smp_014400.3	Smp_014400.1;Smp_014400.3	554, 557; 598, 601	enhancer of polycomb, putative	Smp_014400.1;Smp_014400.3	74	LVPKPSNsLVSTHRL;KPSNSLVsTHRLWRK	PKPSNS*LVS*THR	3	494.888		8187		39.7		2.523		3.8615		0.0319		16		0.67		0;0	Schistosoma mansoni
144	143	Smp_014610	Smp_014610	197	conserved hypothetical protein	Smp_014610	101.2	DRLHREPtYKYRADV	LHREPT*YK	2	562.268		2160		16.09		1.39		0.6671		0.2803		96		1.22		9	Schistosoma mansoni
145	144	Smp_014670.2;Smp_014670.1	Smp_014670.2;Smp_014670.1	496, 507; 496, 507	adducin related protein	Smp_014670.2;Smp_014670.1	92.1	YYDDGVLsGDETETP;TETPRPStLRREFSD	YYDDGVLS*GDETETPRPST*LRR	3	896.384		14780		66.07		3.444		2.0229		0.2183		1		1.31		10;0	Schistosoma mansoni
146	145	Smp_014670.2;Smp_014670.1	Smp_014670.2;Smp_014670.1	500, 507; 500, 507	adducin related protein	Smp_014670.2;Smp_014670.1	92.1	GVLSGDEtETPRPST;TETPRPStLRREFSD	YYDDGVLSGDET*ETPRPST*LRR	3	896.384	14685		66.28		2.782		1.1511		0.1677		2		1.04		12;8		Schistosoma mansoni
147	146	Smp_014670.2;Smp_014670.1	Smp_014670.2;Smp_014670.1	502, 506; 502, 506	adducin related protein	Smp_014670.2;Smp_014670.1	92.1	LSGDETEtPRPSTLR;ETETPRPsTLRREFS	YYDDGVLSGDETET*PRPS*TLRR	3	896.384	13744		62.2		4.118		0.6537		0.4756		1		2.53		20;8		Schistosoma mansoni
148	147	Smp_014670.2;Smp_014670.1	Smp_014670.2;Smp_014670.1	502, 507; 502, 507	adducin related protein	Smp_014670.2;Smp_014670.1	92.1	LSGDETEtPRPSTLR;TETPRPStLRREFSD	YYDDGVLSGDETET*PRPST*LRR	3	896.384		13814		61.98		3.709		1.2701		0.3816		1		2.07		20;0	Schistosoma mansoni
149	148	Smp_014670.2;Smp_014670.1	Smp_014670.2;Smp_014670.1	502, 507; 502, 507	adducin related protein	Smp_014670.2;Smp_014670.1	92.1	LSGDETEtPRPSTLR;TETPRPStLRREFSD	YYDDGVLSGDETET*PRPST*LRR	3	896.384		13826		62.03		3.399		1.2701		0.3404		1		1.86		11;0	Schistosoma mansoni
150	149	Smp_014670.2;Smp_014670.1	Smp_014670.2;Smp_014670.1	506; 506	adducin related protein	Smp_014670.2;Smp_014670.1	92.1	ETETPRPsTLRREFS	M#AYYYDDGVLSGDETETPRPS*TLRR	3	996.774	15636	15714	70.46	70.15	3.403	3.633	1.1603	1.0815	0.3384	0.2982	1	1	1.77	1.67	24	24	Schistosoma mansoni
151	150	Smp_014670.2;Smp_014670.1	Smp_014670.2;Smp_014670.1	506; 506	adducin related protein	Smp_014670.2;Smp_014670.1	92.1	ETETPRPsTLRREFS	YYDDGVLSGDETETPRPS*TLR	3	817.695		15597		69.67		2.906		0.9751		0.2037		1		1.56		6	Schistosoma mansoni
152	151	Smp_014670.2;Smp_014670.1	Smp_014670.2;Smp_014670.1	507; 507	adducin related protein	Smp_014670.2;Smp_014670.1	92.1	TETPRPStLRREFSD	M#AYYYDDGVLSGDETETPRPST*LRR	3	996.774	15615	15727	70.37	70.21	3.683	3.053	1.1603	0.9287	0.2748	0.121	2	3	1.55	0.86	14	24	Schistosoma mansoni
153	152	Smp_014670.2;Smp_014670.1	Smp_014670.2;Smp_014670.1	507; 507	adducin related protein	Smp_014670.2;Smp_014670.1	92.1	TETPRPStLRREFSD	YYDDGVLSGDETETPRPST*LRR	3	869.729	13566	13636	61.45	61.24	3.911	3.103	0.8913	0.8099	0.4457	0.3303	1	1	2.36	1.81	0	0	Schistosoma mansoni
154	153	Smp_014670.2;Smp_014670.1	Smp_014670.2;Smp_014670.1	513; 513	adducin related protein	Smp_014670.2;Smp_014670.1	92.1	STLRREFsDKQWFNT	EFS*DKQWFNTPNK	2	860.872	16493	16600	74.09	73.88	1.789	1.884	1.0733	0.4349	0.2778	0.1192	183	45	1.1	0.64	21	40	Schistosoma mansoni
155	154	Smp_014780.2;Smp_014780.1	Smp_014780.2;Smp_014780.1	192; 72	alpha-actinin, putative	Smp_014780.2;Smp_014780.1	104.9	NRPHLIDySQLKKGD	NRPHLIDY*SQLK	3	521.928	13658		61.83		2.259		0.2585		0.026		220		0.68		7		Schistosoma mansoni
156	155	Smp_014850	Smp_014850	68	dreadlocks/dock, putative	Smp_014850	34.5	RSKQGIFsSLRNTLG	QGIFS*SLR	2	494.237	16809		75.37		1.942		0.418		0.0379		13		0.69		0		Schistosoma mansoni
157	156	Smp_014870	Smp_014870	4	retinoblastoma-binding protein 4 (rbbp4), putative	Smp_014870	39.5	xxxxMPEtDAGYEDG	PET*DAGYEDGVEER	2	823.814	8502	8483	40.96	40.82	4.122	4.268	1.0649	1.0211	0.4992	0.4998	1	1	2.81	2.82	77	77	Schistosoma mansoni
158	157	Smp_015530.3;Smp_015530.1;Smp_015530.2	Smp_015530.3;Smp_015530.1;Smp_015530.2	55, 58; 57, 60; 57, 60	expressed protein	Smp_015530.3;Smp_015530.1;Smp_015530.2	30.4	TVSDDTEsQQSQVKS;DDTESQQsQVKSESS	TVSDDTES*QQS*QVK	2	856.327	3507	3527	21.69	21.67	3.33	3.593	1.3829	1.3312	0.4055	0.4035	1	1	2.29	2.32	17;38	7;38	Schistosoma mansoni
159	158	Smp_015530.3;Smp_015530.1;Smp_015530.2	Smp_015530.3;Smp_015530.1;Smp_015530.2	55, 58; 57, 60; 57, 60	expressed protein	Smp_015530.3;Smp_015530.1;Smp_015530.2	30.4	TVSDDTEsQQSQVKS;DDTESQQsQVKSESS	TVSDDTES*QQS*QVK	2	856.327	3497	3518	21.65	21.64	3.588	3.668	1.3526	1.3312	0.3592	0.4351	1	1	2.15	2.47	31;51	31;51	Schistosoma mansoni
160	159	Smp_015530.3;Smp_015530.1;Smp_015530.2	Smp_015530.3;Smp_015530.1;Smp_015530.2	58; 60; 60	expressed protein	Smp_015530.3;Smp_015530.1;Smp_015530.2	30.4	DDTESQQsQVKSESS	TVSDDTESQQS*QVK	2	816.343	3347	3358	21.03	20.97	4.372	3.923	1.0772	1.0662	0.5119	0.4871	1	1	2.91	2.73	38	38	Schistosoma mansoni
161	160	Smp_015690	Smp_015690	213	expressed protein	Smp_015690	85.4	SVENTPTsPKKMKLA	THESVENTPTS*PK	2	753.827		3113		19.97		3.064		1.6268		0.2715		1		1.72		0	Schistosoma mansoni
162	161	Smp_016050	Smp_016050	454	fragile X related 2, frx2	Smp_016050	86.5	QTSSQPHtDEEYGGF	AGSAQTSSQPHT*DEEYGGFILAGTR	3	887.392	18749	18799	83.1	82.69	4.993	4.633	1.3277	1.295	0.4375	0.4599	1	1	2.7	2.74	6	6	Schistosoma mansoni
163	162	Smp_016050	Smp_016050	551	fragile X related 2, frx2	Smp_016050	86.5	GLLHPPVsDVVNHGH	SGLLHPPVS*DVVNHGHYTDDENIGNPIPYR	4	848.898	18719	19162	82.98	84.13	3.034	3.489	0.983	1.1662	0.124	0.1297	19	4	1.22	1.34	1	5	Schistosoma mansoni
164	163	Smp_016050	Smp_016050	559	fragile X related 2, frx2	Smp_016050	86.5	DVVNHGHyTDDENIG	SGLLHPPVSDVVNHGHY*TDDENIGNPIPYR	3	1131.53	19012	18921	84.16	83.18	4.405	4.719	0.9384	1.2937	0.3795	0.4203	1	2	2.3	2.49	7	17	Schistosoma mansoni
165	164	Smp_016050	Smp_016050	559	fragile X related 2, frx2	Smp_016050	86.5	DVVNHGHyTDDENIG	SGLLHPPVSDVVNHGHY*TDDENIGNPIPYR	3	1131.53		19069		83.75		4.43		2.2767		0.4619		1		2.56		17	Schistosoma mansoni
166	165	Smp_016050	Smp_016050	559	fragile X related 2, frx2	Smp_016050	86.5	DVVNHGHyTDDENIG	SGLLHPPVSDVVNHGHY*TDDENIGNPIPYR	3	1131.53		18836		82.84		4.159		1.5649		0.2943		1		1.87		0	Schistosoma mansoni
167	166	Smp_016050	Smp_016050	559	fragile X related 2, frx2	Smp_016050	86.5	DVVNHGHyTDDENIG	SGLLHPPVSDVVNHGHY*TDDENIGNPIPYR	4	848.898	18741	18924	83.06	83.2	3.554	4.152	1.1142	1.1214	0.1421	0.2845	1	10	1.39	2.07	0	0	Schistosoma mansoni
168	167	Smp_016050	Smp_016050	560	fragile X related 2, frx2	Smp_016050	86.5	VVNHGHYtDDENIGN	SGLLHPPVSDVVNHGHYT*DDENIGNPIPYR	3	1131.53	18782	18851	83.23	82.91	5.219	4.686	1.6903	1.7436	0.461	0.4256	1	2	2.71	2.48	7	7	Schistosoma mansoni
169	168	Smp_016050	Smp_016050	560	fragile X related 2, frx2	Smp_016050	86.5	VVNHGHYtDDENIGN	SGLLHPPVSDVVNHGHYT*DDENIGNPIPYR	3	1131.53	18846	18868	83.5	82.98	4.507	4.541	1.1508	1.7763	0.3792	0.3764	2	1	2.3	2.25	7	7	Schistosoma mansoni
170	169	Smp_016050	Smp_016050	560	fragile X related 2, frx2	Smp_016050	86.5	VVNHGHYtDDENIGN	SGLLHPPVSDVVNHGHYT*DDENIGNPIPYR	3	1131.53		18808		82.72		4.407		2.044		0.4416		1		2.49		0	Schistosoma mansoni
171	170	Smp_016050	Smp_016050	560	fragile X related 2, frx2	Smp_016050	86.5	VVNHGHYtDDENIGN	SGLLHPPVSDVVNHGHYT*DDENIGNPIPYR	3	1131.53		19041		83.63		4.045		0.9656		0.2895		1		1.88		17	Schistosoma mansoni
172	171	Smp_016050	Smp_016050	560	fragile X related 2, frx2	Smp_016050	86.5	VVNHGHYtDDENIGN	SGLLHPPVSDVVNHGHYT*DDENIGNPIPYR	4	848.898	18919	18743	83.79	82.47	3.671	3.09	1.0213	1.3984	0.1711	0.0694	3	5	1.53	1.02	13	6	Schistosoma mansoni
173	172	Smp_016050	Smp_016050	560	fragile X related 2, frx2	Smp_016050	86.5	VVNHGHYtDDENIGN	SGLLHPPVSDVVNHGHYT*DDENIGNPIPYR	4	848.898	19087		84.48		3.118		1.1516		0.0947		6		1.12		0		Schistosoma mansoni
174	173	Smp_016050	Smp_016050	660, 668	fragile X related 2, frx2	Smp_016050	86.5	HNRIGRHsPAPNGFY;PAPNGFYsDRERGDE	IGRHS*PAPNGFYS*DRER	3	706.968	7411		36.97		1.347		0.5852		0.25		1		0.94		46;0		Schistosoma mansoni
175	174	Smp_016410	Smp_016410	1483	ran-binding protein, putative	Smp_016410	225.4	NPSTVNFsTPTLSSS	LNETNNPSTVNFS*TPTLSSSHHNDDNDDDKVELLDDSK	4	1074.47	16793		75.31		4.285		2.6587		0.1921		2		1.12		0		Schistosoma mansoni
176	175	Smp_016410	Smp_016410	602	ran-binding protein, putative	Smp_016410	225.4	GFSAEQStPVIQSHN	NHILGFSAEQST*PVIQSHNASFCSGYTK	3	1054.14	17813	17849	79.42	78.97	4.52	3.976	1.9052	1.3721	0.3193	0.2968	2	1	2.02	1.85	0	7	Schistosoma mansoni
177	176	Smp_016840	Smp_016840	350	expressed protein	Smp_016840	139.6	LLDLIPSsLSEQARS	LFNCWSDLLDLIPSS*LSEQ	3	773.02	12576		57.22		2.769		-2.3934		0.1232		35		0.94		0		Schistosoma mansoni
178	177	Smp_017080.3;Smp_017080.4;Smp_017080.2;Smp_017080.1	Smp_017080.3;Smp_017080.4;Smp_017080.2;Smp_017080.1	1046; 1046; 959; 1046	expressed protein	Smp_017080.3;Smp_017080.4;Smp_017080.2;Smp_017080.1	150.7	ISTQSVTsSHLSVSQ	S*SHLSVSQGVSETVK	3	542.258	21039		92.48		2.511		7.345		0.2111		5		1.12		8		Schistosoma mansoni
179	178	Smp_018260	Smp_018260	637, 638	glycogen synthase	Smp_018260	80.6	NNNDDALsTHSFHIS;NNDDALStHSFHISR	FSPELFTSNNNDDALS*T*HSFHISR	3	966.071	22699		99.27		3.95		1.4063		0.3124		4		2.13		9;0		Schistosoma mansoni
180	179	Smp_018260	Smp_018260	637, 640	glycogen synthase	Smp_018260	80.6	NNNDDALsTHSFHIS;DDALSTHsFHISRPY	FSPELFTSNNNDDALS*THS*FHISR	3	966.071		22827		99.08		3.773		1.5309		0.1563		7		1.45		17;5	Schistosoma mansoni
181	180	Smp_018260	Smp_018260	638, 640	glycogen synthase	Smp_018260	80.6	NNDDALStHSFHISR;DDALSTHsFHISRPY	FSPELFTSNNNDDALST*HS*FHISR	3	966.071		22839		99.14		3.671		1.6092		0.2133		7		1.66		7;17	Schistosoma mansoni
182	181	Smp_018260	Smp_018260	640	glycogen synthase	Smp_018260	80.6	DDALSTHsFHISRPY	KFSPELFTSNNNDDALSTHS*FHISR	4	736.837	19625	19632	86.63	85.96	3.983	3.59	1.0203	1.9026	0.2364	0.2981	2	1	1.73	1.9	0	6	Schistosoma mansoni
183	182	Smp_018260	Smp_018260	640	glycogen synthase	Smp_018260	80.6	DDALSTHsFHISRPY	KFSPELFTSNNNDDALSTHS*FHISR	4	736.837	19596		86.52		3.702		1.0203		0.2248		2		1.64		6		Schistosoma mansoni
184	183	Smp_018260	Smp_018260	640, 644, 659	glycogen synthase	Smp_018260	80.6	DDALSTHsFHISRPY;STHSFHIsRPYSAPV;SPSLSGQsTPLRSAG	KFSPELFTSNNNDDALSTHS*FHIS*RPYSAPVSPSLSGQS*TPLR	5	986.645	23486		102.56		3.862		0.8109		0.1092		1		1.06		0;3;3		Schistosoma mansoni
185	184	Smp_018260	Smp_018260	640, 644, 660	glycogen synthase	Smp_018260	80.6	DDALSTHsFHISRPY;STHSFHIsRPYSAPV;PSLSGQStPLRSAGA	KFSPELFTSNNNDDALSTHS*FHIS*RPYSAPVSPSLSGQST*PLR	5	986.645	23527	23638	102.74	102.46	3.918	4.068	0.8109	1.0367	0.7695	0.5102	32	288	3.71	2.43	2;4;9	0;2;0	Schistosoma mansoni
186	185	Smp_018260	Smp_018260	647, 652, 659	glycogen synthase	Smp_018260	80.6	SFHISRPySAPVSPS;RPYSAPVsPSLSGQS;SPSLSGQsTPLRSAG	FSPELFTSNNNDDALSTHSFHISRPY*SAPVS*PSLSGQS*TPLR	4	1201.03	25330		110.39		5.263		1.5242		0.1251		14		1.41		0;2;1		Schistosoma mansoni
187	186	Smp_018260	Smp_018260	648, 652, 659	glycogen synthase	Smp_018260	80.6	FHISRPYsAPVSPSL;RPYSAPVsPSLSGQS;SPSLSGQsTPLRSAG	FSPELFTSNNNDDALSTHSFHISRPYS*APVS*PSLSGQS*TPLR	4	1201.03	25461	25540	110.97	110.54	3.718	4.06	1.8024	0.9917	0.0809	0.3497	5	81	0.97	2.1	3;4;0	17;11;12	Schistosoma mansoni
188	187	Smp_018260	Smp_018260	648, 652, 659	glycogen synthase	Smp_018260	80.6	FHISRPYsAPVSPSL;RPYSAPVsPSLSGQS;SPSLSGQsTPLRSAG	FSPELFTSNNNDDALSTHSFHISRPYS*APVS*PSLSGQS*TPLR	4	1201.03		25490		110.31		4.596		0.9656		0.0637		10		1.07		2;7;0	Schistosoma mansoni
189	188	Smp_018260	Smp_018260	648, 652, 660	glycogen synthase	Smp_018260	80.6	FHISRPYsAPVSPSL;RPYSAPVsPSLSGQS;PSLSGQStPLRSAGA	HISRPYS*APVS*PSLSGQST*PLR	3	859.715		15166		67.79		3.42		1.9738		0.1306		1		1.31		5;9;0	Schistosoma mansoni
190	189	Smp_018260	Smp_018260	648, 654, 659	glycogen synthase	Smp_018260	80.6	FHISRPYsAPVSPSL;YSAPVSPsLSGQSTP;SPSLSGQsTPLRSAG	KFSPELFTSNNNDDALSTHSFHISRPYS*APVSPS*LSGQS*TPLR	4	1233.05		23614		102.36		4.491		1.8399		0.0955		1		0.83		2;2;5	Schistosoma mansoni
191	190	Smp_018260	Smp_018260	648, 654, 660	glycogen synthase	Smp_018260	80.6	FHISRPYsAPVSPSL;YSAPVSPsLSGQSTP;PSLSGQStPLRSAGA	KFSPELFTSNNNDDALSTHSFHISRPYS*APVSPS*LSGQST*PLR	4	1233.05	23610	23592	103.1	102.27	3.99	4.285	0.6565	1.8399	0.7235	0.0928	115	2	3.25	0.79	12;3;9	17;0;14	Schistosoma mansoni
192	191	Smp_018260	Smp_018260	648, 654, 660	glycogen synthase	Smp_018260	80.6	FHISRPYsAPVSPSL;YSAPVSPsLSGQSTP;PSLSGQStPLRSAGA	KFSPELFTSNNNDDALSTHSFHISRPYS*APVSPS*LSGQST*PLR	4	1233.05	23435		102.34		4.851		1.214		0.8191		2		3.86		11;3;0		Schistosoma mansoni
193	192	Smp_018260	Smp_018260	648, 656, 660	glycogen synthase	Smp_018260	80.6	FHISRPYsAPVSPSL;APVSPSLsGQSTPLR;PSLSGQStPLRSAGA	FSPELFTSNNNDDALSTHSFHISRPYS*APVSPSLS*GQST*PLR	4	1201.03		25500		110.36		3.835		0.9917		0.1172		1		1.2		15;10;0	Schistosoma mansoni
194	193	Smp_018260	Smp_018260	652, 656	glycogen synthase	Smp_018260	80.6	RPYSAPVsPSLSGQS;APVSPSLsGQSTPLR	KFSPELFTSNNNDDALSTHSFHISRPYSAPVS*PSLS*GQSTPLR	4	1213.06		22436		97.42		4.056		1.2763		0.6731		8		3.2		4;4	Schistosoma mansoni
195	194	Smp_018260	Smp_018260	652, 659	glycogen synthase	Smp_018260	80.6	RPYSAPVsPSLSGQS;SPSLSGQsTPLRSAG	KFSPELFTSNNNDDALSTHSFHISRPYSAPVS*PSLSGQS*TPLR	4	1213.06	22314		97.65		5.615		1.1075		0.1434		5		1.26		3;0		Schistosoma mansoni
196	195	Smp_018260	Smp_018260	652, 660	glycogen synthase	Smp_018260	80.6	RPYSAPVsPSLSGQS;PSLSGQStPLRSAGA	PYSAPVS*PSLSGQST*PLR	2	1002.45	15397	15444	69.4	68.99	4.362	3.76	1.1004	1.1648	0.3569	0.3095	1	1	2.31	2.01	17;9	17;0	Schistosoma mansoni
197	196	Smp_018260	Smp_018260	652, 660	glycogen synthase	Smp_018260	80.6	RPYSAPVsPSLSGQS;PSLSGQStPLRSAGA	SAPVS*PSLSGQST*PLR	2	872.389	12847	12817	58.39	57.82	2.201	1.919	0.1703	1.0803	0.2243	0.1922	9	13	1.46	1.31	7;9	17;9	Schistosoma mansoni
198	197	Smp_018260	Smp_018260	654, 656	glycogen synthase	Smp_018260	80.6	YSAPVSPsLSGQSTP;APVSPSLsGQSTPLR	KFSPELFTSNNNDDALSTHSFHISRPYSAPVSPS*LS*GQSTPLR	4	1213.06		22451		97.48		5.066		2.0365		0.1231		1		1.01		16;14	Schistosoma mansoni
199	198	Smp_018260	Smp_018260	660	glycogen synthase	Smp_018260	80.6	PSLSGQStPLRSAGA	PYSAPVSPSLSGQST*PLR	2	962.464		15144		67.69		4.294		0.57		0.4088		1		2.51		0	Schistosoma mansoni
200	199	Smp_018260	Smp_018260	669, 673	glycogen synthase	Smp_018260	80.6	LRSAGANsSNRSSPT;GANSSNRsSPTSHLD	SAGANS*SNRS*SPTSHLDDDEIDDNTER	3	1017.39	10100		47.12		4.148		0.9451		0.1597		1		1.21		9;9		Schistosoma mansoni
201	200	Smp_018260	Smp_018260	670, 673	glycogen synthase	Smp_018260	80.6	RSAGANSsNRSSPTS;GANSSNRsSPTSHLD	SAGANSS*NRS*SPTSHLDDDEIDDNTER	3	1017.39		10075		46.85		4.137		0.9906		0.1218		1		1.04		0;5	Schistosoma mansoni
202	201	Smp_018460	Smp_018460	441	phosphatidylinositol 4-kinase type-II, putative	Smp_018460	66.3	GFAQHDNtPESSRYR	AAGFAQHDNT*PESSR	2	834.344	4194		24.51		2.378		1.153		0.1472		7		1.07		38		Schistosoma mansoni
203	202	Smp_018460	Smp_018460	441	phosphatidylinositol 4-kinase type-II, putative	Smp_018460	66.3	GFAQHDNtPESSRYR	AGFAQHDNT*PESSR	2	798.826	3815	3832	22.98	22.95	2.299	2.662	1.3286	0.4187	0.2132	0.2898	4	1	1.34	1.72	38	38	Schistosoma mansoni
204	203	Smp_018460	Smp_018460	441	phosphatidylinositol 4-kinase type-II, putative	Smp_018460	66.3	GFAQHDNtPESSRYR	LAAGFAQHDNT*PESSR	2	890.886	7506	7447	37.27	36.95	2.974	3.278	0.4056	0.5194	0.3361	0.3645	1	1	1.94	2.08	77	73	Schistosoma mansoni
205	204	Smp_018460	Smp_018460	441	phosphatidylinositol 4-kinase type-II, putative	Smp_018460	66.3	GFAQHDNtPESSRYR	LAAGFAQHDNT*PESSR	3	594.26	7498	7445	37.24	36.94	3.191	3.176	0.0905	0.2342	0.4004	0.4152	2	1	2.41	2.47	34	34	Schistosoma mansoni
206	205	Smp_018460	Smp_018460	441	phosphatidylinositol 4-kinase type-II, putative	Smp_018460	66.3	GFAQHDNtPESSRYR	LAAGFAQHDNT*PESSR	3	594.26	7505		37.26		3.052		0.0932		0.2594		1		1.82		45		Schistosoma mansoni
207	206	Smp_018730	Smp_018730	831	hypothetical protein	Smp_018730	116.6	LSSQNSItVIINYRK	LSSQNSIT*VIINY	4	383.691	11023	11196	50.87	51.31	1.831	1.672	2.86	2.5145	0.0551	0.0152	15	80	0.92	0.7	8	8	Schistosoma mansoni
208	207	Smp_019620.1;Smp_019620.2;Smp_019620.3	Smp_019620.1;Smp_019620.2;Smp_019620.3	339; 389; 380	expressed protein	Smp_019620.1;Smp_019620.2;Smp_019620.3	41.2	SPVNFQPsTPVEKKT	KFTSLSIETSSFASPVNFQPS*TPVEK	3	970.139		24019		104.1		3.968		2.1563		0.2053		7		1.15		0	Schistosoma mansoni
209	208	Smp_019790	Smp_019790	1347	tyrosine kinase	Smp_019790	178.1	IRGVLSAtGSLGGSG	T*GSLGGSGK	2	422.184	1877		14.96		1.9		2.9497		0.1776		4		1.11		7		Schistosoma mansoni
210	209	Smp_019900	Smp_019900	105	zygin, putative	Smp_019900	58.5	FDHHSLVtSQLPDSY	EQEQPVECYDLDIPEDEAISYAFDHHSLVT*SQLPDSYDDIVQTADEIIK	4	1440.9	35621		160.05		3.982		0.724		0.2195		4		1.38		0		Schistosoma mansoni
211	210	Smp_020070	Smp_020070	113	expressed protein	Smp_020070	96.4	SSAGYPTsPPDFSDY	FDTVSSAGYPTS*PPDFSDYFK	2	1204.5		27595		119.65		4.623		2.0033		0.4513		1		2.73		9	Schistosoma mansoni
212	211	Smp_020070	Smp_020070	113	expressed protein	Smp_020070	96.4	SSAGYPTsPPDFSDY	SAGYPTS*PPDFSDYFK	2	929.882	25411	25546	110.75	110.56	2.956	2.879	1.1658	1.491	0.2831	0.2371	1	4	1.97	1.74	24	9	Schistosoma mansoni
213	212	Smp_020070	Smp_020070	113	expressed protein	Smp_020070	96.4	SSAGYPTsPPDFSDY	SAGYPTS*PPDFSDYFK	2	929.882	25397	25536	110.69	110.52	3.141	3.447	1.2226	1.3598	0.1952	0.1886	1	1	1.64	1.62	24	24	Schistosoma mansoni
214	213	Smp_020070	Smp_020070	113	expressed protein	Smp_020070	96.4	SSAGYPTsPPDFSDY	SAGYPTS*PPDFSDYFK	2	929.882	25571	25716	111.42	111.29	3.209	3.012	1.245	1.646	0.2899	0.2608	1	1	2.04	1.85	24	24	Schistosoma mansoni
215	214	Smp_020070	Smp_020070	113	expressed protein	Smp_020070	96.4	SSAGYPTsPPDFSDY	SYFDTVSSAGYPTS*PPDFSDYFK	2	1329.55	29508	29814	129.43	129.98	4.521	4.564	1.4587	1.6369	0.5502	0.5353	1	1	3.15	3.06	0	9	Schistosoma mansoni
216	215	Smp_020070	Smp_020070	113	expressed protein	Smp_020070	96.4	SSAGYPTsPPDFSDY	SYFDTVSSAGYPTS*PPDFSDYFK	2	1329.55	29068	29302	127.33	127.52	3.914	4.539	1.4094	1.3883	0.4351	0.5211	1	1	2.59	3.02	9	0	Schistosoma mansoni
217	216	Smp_020070	Smp_020070	113	expressed protein	Smp_020070	96.4	SSAGYPTsPPDFSDY	SYFDTVSSAGYPTS*PPDFSDYFK	2	1329.55	29079	29335	127.39	127.69	3.691	4.359	1.3302	1.3608	0.4316	0.4725	2	1	2.54	2.79	9	9	Schistosoma mansoni
218	217	Smp_020070	Smp_020070	113	expressed protein	Smp_020070	96.4	SSAGYPTsPPDFSDY	SYFDTVSSAGYPTS*PPDFSDYFK	2	1329.55	29360	29268	128.73	127.36	4.826	4.219	1.4234	1.5302	0.5104	0.3905	1	1	3.04	2.42	9	9	Schistosoma mansoni
219	218	Smp_020070	Smp_020070	113	expressed protein	Smp_020070	96.4	SSAGYPTsPPDFSDY	SYFDTVSSAGYPTS*PPDFSDYFK	2	1329.55	29213	29616	128.04	129.05	4.393	4.622	1.4042	1.4012	0.4329	0.4855	1	1	2.66	2.88	9	9	Schistosoma mansoni
220	219	Smp_020070	Smp_020070	113	expressed protein	Smp_020070	96.4	SSAGYPTsPPDFSDY	SYFDTVSSAGYPTS*PPDFSDYFK	2	1329.55	29661	29319	130.14	127.61	3.831	5.093	2.2311	1.5802	0.4491	0.5351	1	1	2.58	3.14	9	9	Schistosoma mansoni
221	220	Smp_020070	Smp_020070	113	expressed protein	Smp_020070	96.4	SSAGYPTsPPDFSDY	SYFDTVSSAGYPTS*PPDFSDYFK	2	1329.55		29473		128.37		4.979		1.5432		0.4862		1		2.92		9	Schistosoma mansoni
222	221	Smp_020070	Smp_020070	113	expressed protein	Smp_020070	96.4	SSAGYPTsPPDFSDY	SYFDTVSSAGYPTS*PPDFSDYFK	2	1329.55		29770		129.77		4.711		1.636		0.4866		1		2.88		9	Schistosoma mansoni
223	222	Smp_020070	Smp_020070	113	expressed protein	Smp_020070	96.4	SSAGYPTsPPDFSDY	SYFDTVSSAGYPTS*PPDFSDYFK	3	886.703	29486	29489	129.33	128.44	3.47	3.227	1.2644	1.8143	0.3024	0.2777	1	1	2.19	2.01	17	7	Schistosoma mansoni
224	223	Smp_020070	Smp_020070	113	expressed protein	Smp_020070	96.4	SSAGYPTsPPDFSDY	SYFDTVSSAGYPTS*PPDFSDYFK	3	886.703	29298	29637	128.44	129.14	3.048	3.71	1.4572	1.4102	0.3021	0.4085	1	3	2.11	2.65	7	17	Schistosoma mansoni
225	224	Smp_020070	Smp_020070	113	expressed protein	Smp_020070	96.4	SSAGYPTsPPDFSDY	SYFDTVSSAGYPTS*PPDFSDYFK	3	886.703	29340		128.64		3.129		1.3438		0.3448		1		2.3		9		Schistosoma mansoni
226	225	Smp_020070	Smp_020070	113	expressed protein	Smp_020070	96.4	SSAGYPTsPPDFSDY	SYFDTVSSAGYPTS*PPDFSDYFK	3	886.703	29640		130.04		2.829		1.1971		0.2083		13		1.7		7		Schistosoma mansoni
227	226	Smp_020070	Smp_020070	183	expressed protein	Smp_020070	96.4	PESNASQtNNYESIS	IAPESNASQT*NNYESISRPQISVPIK	3	975.145	18410	18460	81.73	81.34	2.826	2.873	1.2507	1.3753	0.2391	0.0695	12	20	1.76	1.05	12	5	Schistosoma mansoni
228	227	Smp_020070	Smp_020070	40	expressed protein	Smp_020070	96.4	DKLPNSLsQISINTQ	DKLPNSLS*QISINTQPLNDYDK	3	861.75	22974	23106	100.47	100.29	4.452	4.108	1.2057	1.8599	0.2643	0.1752	1	20	1.92	1.41	15	11	Schistosoma mansoni
229	228	Smp_020070	Smp_020070	40	expressed protein	Smp_020070	96.4	DKLPNSLsQISINTQ	DKLPNSLS*QISINTQPLNDYDK	3	861.75		23149		100.48		4.018		1.8599		0.1984		1		1.52		8	Schistosoma mansoni
230	229	Smp_020070	Smp_020070	40	expressed protein	Smp_020070	96.4	DKLPNSLsQISINTQ	DKLPNSLS*QISINTQPLNDYDKSQEATNSTDSTATTDTK	3	1441.33		21183		92.37		3.912		1.1948		0.4089		1		1.79		23	Schistosoma mansoni
231	230	Smp_020070	Smp_020070	40	expressed protein	Smp_020070	96.4	DKLPNSLsQISINTQ	DKLPNSLS*QISINTQPLNDYDKSQEATNSTDSTATTDTK	4	1081.25	21072	21153	92.62	92.24	3.516	5.412	1.6168	1.4974	0.1542	0.3668	1	1	0.86	2.02	12	7	Schistosoma mansoni
232	231	Smp_020070	Smp_020070	40	expressed protein	Smp_020070	96.4	DKLPNSLsQISINTQ	DKLPNSLS*QISINTQPLNDYDKSQEATNSTDSTATTDTK	4	1081.25		21208		92.47		3.354		1.4974		0.2737		33		1.31		8	Schistosoma mansoni
233	232	Smp_020070	Smp_020070	413	expressed protein	Smp_020070	96.4	TYRQKHSsHKDEPIN	HSS*HKDEPINR	3	467.209	1085	1120	11.51	11.62	2.126	2.14	0.6857	-0.1365	0.1808	0.1244	2	43	1.45	1.13	20	8	Schistosoma mansoni
234	233	Smp_020070	Smp_020070	424	expressed protein	Smp_020070	96.4	EPINRLHtQLGDESE	LHT*QLGDESEYVLSDFGSLDR	2	1231.05	25920	26094	112.98	112.97	5.439	5.438	0.676	1.2712	0.5514	0.5142	1	1	3.4	3.16	134	134	Schistosoma mansoni
235	234	Smp_020070	Smp_020070	424	expressed protein	Smp_020070	96.4	EPINRLHtQLGDESE	LHT*QLGDESEYVLSDFGSLDR	2	1231.05	25944		113.09		5.463		1.5181		0.5516		1		3.34		112		Schistosoma mansoni
236	235	Smp_020070	Smp_020070	430	expressed protein	Smp_020070	96.4	HTQLGDEsEYVLSDF	LHTQLGDES*EYVLSDFGSLDR	3	821.035	25907	26062	112.92	112.82	4.666	4.299	1.437	1.991	0.2892	0.3684	2	2	2.36	2.56	1	6	Schistosoma mansoni
237	236	Smp_020070	Smp_020070	599	expressed protein	Smp_020070	96.4	NNYHRKWsIASDYQY	KWS*IASDYQYSPSQHIK	3	706.661	15465	15586	69.7	69.61	3.049	3.003	0.4014	1.3003	0.32	0.2318	2	1	2.04	1.65	0	3	Schistosoma mansoni
238	237	Smp_020070	Smp_020070	622, 626	expressed protein	Smp_020070	96.4	LKKDALStEDESLKH;ALSTEDEsLKHRSQV	DALST*EDES*LKHR	2	830.834	6726	6703	34.4	34.16	1.848	2.148	0.76	1.4468	0.2518	0.403	29	6	1.42	2.09	9;38	9;51	Schistosoma mansoni
239	238	Smp_020070	Smp_020070	631	expressed protein	Smp_020070	96.4	DESLKHRsQVQVVVG	S*QVQVVVGR	2	526.268	8488	8396	40.91	40.51	2.399	2.003	0.6919	0.4899	0.2557	0.0292	1	1	1.94	0.92	1000	1000	Schistosoma mansoni
240	239	Smp_020070	Smp_020070	675	expressed protein	Smp_020070	96.4	PVLPSVFsTNSLRFN	KIFDQPVLPSVFS*TNSLR	3	710.033	25061		109.32		3.124		0.8516		0.1456		2		1.32		11		Schistosoma mansoni
241	240	Smp_020070	Smp_020070	678	expressed protein	Smp_020070	96.4	PSVFSTNsLRFNRHR	IFDQPVLPSVFSTNS*LR	2	1000.5	27832	28007	121.57	121.51	4.108	3.469	1.2048	1.1596	0.4798	0.4093	1	1	2.93	2.54	0	9	Schistosoma mansoni
242	241	Smp_020070	Smp_020070	678	expressed protein	Smp_020070	96.4	PSVFSTNsLRFNRHR	IFDQPVLPSVFSTNS*LR	2	1000.5	27839		121.6		3.612		1.2048		0.4003		1		2.53		17		Schistosoma mansoni
243	242	Smp_020070	Smp_020070	678	expressed protein	Smp_020070	96.4	PSVFSTNsLRFNRHR	KIFDQPVLPSVFSTNS*LR	3	710.033		25234		109.29		3.582		1.6181		0.3103		1		2.02		24	Schistosoma mansoni
244	243	Smp_020070	Smp_020070	688	expressed protein	Smp_020070	96.4	FNRHRPAsVSGYLDE	HRPAS*VSGY	2	527.229		5207		28.42		1.501		1.3101		0.0412		142		0.72		7	Schistosoma mansoni
245	244	Smp_020070	Smp_020070	688	expressed protein	Smp_020070	96.4	FNRHRPAsVSGYLDE	HRPAS*VSGYLDECALNR	2	1012.95	14725		66.46		2.634		0.8314		0.1446		1		1.36		17		Schistosoma mansoni
246	245	Smp_020070	Smp_020070	688	expressed protein	Smp_020070	96.4	FNRHRPAsVSGYLDE	HRPAS*VSGYLDECALNR	3	675.639	14857	14788	67.05	66.11	3.435	4.462	-3.9284	0.7471	0.2644	0.317	2	1	1.88	2.53	11	11	Schistosoma mansoni
247	246	Smp_020070	Smp_020070	688	expressed protein	Smp_020070	96.4	FNRHRPAsVSGYLDE	HRPAS*VSGYLDECALNR	3	675.639	14684		66.28		4.62		0.5282		0.3582		1		2.76		20		Schistosoma mansoni
248	247	Smp_020070	Smp_020070	688	expressed protein	Smp_020070	96.4	FNRHRPAsVSGYLDE	RHRPAS*VSGYLDECALNR	3	727.672	12944	13003	58.83	58.6	2.429	2.337	0.6578	0.8841	0.4495	0.3191	1	1	2.46	1.94	11	11	Schistosoma mansoni
249	248	Smp_020070	Smp_020070	688	expressed protein	Smp_020070	96.4	FNRHRPAsVSGYLDE	RHRPAS*VSGYLDECALNR	4	546.006		13000		58.59		2.575		0.4885		0.1003		47		1.2		3	Schistosoma mansoni
250	249	Smp_020070	Smp_020070	688, 692	expressed protein	Smp_020070	96.4	FNRHRPAsVSGYLDE;RPASVSGyLDECALN	HRPAS*VSGY*LDECALNR	3	702.294	14781	14874	66.71	66.49	4.924	4.88	0.5558	1.0965	0.4238	0.469	1	1	3.08	3.2	20;11	11;11	Schistosoma mansoni
251	250	Smp_020070	Smp_020070	688, 701	expressed protein	Smp_020070	96.4	FNRHRPAsVSGYLDE;DECALNRsYDLYPVP	HRPAS*VSGYLDECALNRS*YDLYPVPTSAR	3	1152.18	21751	21836	95.26	94.87	3.043	2.778	1.4676	1.6066	0.3248	0.2807	1	2	1.78	1.57	6;8	15;8	Schistosoma mansoni
252	251	Smp_020070	Smp_020070	688, 701	expressed protein	Smp_020070	96.4	FNRHRPAsVSGYLDE;DECALNRsYDLYPVP	HRPAS*VSGYLDECALNRS*YDLYPVPTSAR	3	1152.18	21716		95.11		3.115		1.4676		0.2343		1		1.42		42;20		Schistosoma mansoni
253	252	Smp_020070	Smp_020070	702	expressed protein	Smp_020070	96.4	ECALNRSyDLYPVPT	SY*DLYPVPTSAR	2	724.827	17575	17606	78.47	78	2.612	2.336	0.785	1.0772	0.2797	0.2483	1	1	2.01	1.82	0	0	Schistosoma mansoni
254	253	Smp_020070	Smp_020070	702, 714	expressed protein	Smp_020070	96.4	ECALNRSyDLYPVPT;VPTSARPsTSFGHLH	SY*DLYPVPTSARPS*TSFGHLHNSK	3	941.084	17459		77.99		3.164		1.5619		0.0444		3		1.06		0;6		Schistosoma mansoni
255	254	Smp_020070	Smp_020070	702, 714	expressed protein	Smp_020070	96.4	ECALNRSyDLYPVPT;VPTSARPsTSFGHLH	SY*DLYPVPTSARPS*TSFGHLHNSK	3	941.084	17435		77.89		2.828		1.8091		0.1043		1		1.23		0;19		Schistosoma mansoni
256	255	Smp_020070	Smp_020070	709	expressed protein	Smp_020070	96.4	YDLYPVPtSARPSTS	SYDLYPVPT*SARPSTSFGHLHNSKR	4	725.099		14463		64.7		2.261		0.8635		0.1031		3		1.1		10	Schistosoma mansoni
257	256	Smp_020070	Smp_020070	709, 714	expressed protein	Smp_020070	96.4	YDLYPVPtSARPSTS;VPTSARPsTSFGHLH	SYDLYPVPT*SARPS*TSFGHLHNSK	3	941.084		17108		76.03		3.607		1.2427		0.2166		1		1.83		7;0	Schistosoma mansoni
258	257	Smp_020070	Smp_020070	710, 714	expressed protein	Smp_020070	96.4	DLYPVPTsARPSTSF;VPTSARPsTSFGHLH	SYDLYPVPTS*ARPS*TSFGHLHNSK	3	941.084	17081	17125	76.49	76.11	3.201	3.374	1.4354	1.2427	0.232	0.2424	1	1	1.83	1.91	0;0	7;0	Schistosoma mansoni
259	258	Smp_020070	Smp_020070	710, 714	expressed protein	Smp_020070	96.4	DLYPVPTsARPSTSF;VPTSARPsTSFGHLH	SYDLYPVPTS*ARPS*TSFGHLHNSK	3	941.084	17067		76.44		3.609		2.0459		0.2167		4		1.79		0;0		Schistosoma mansoni
260	259	Smp_020070	Smp_020070	714	expressed protein	Smp_020070	96.4	VPTSARPsTSFGHLH	PS*TSFGHLHNSK	2	696.309		4134		24.16		3.082		0.6498		0.2738		5		2.03		12	Schistosoma mansoni
261	260	Smp_020070	Smp_020070	714	expressed protein	Smp_020070	96.4	VPTSARPsTSFGHLH	PS*TSFGHLHNSKR	2	774.359	3067		19.86		2.238		0.7631		0.3186		1		1.78		0		Schistosoma mansoni
262	261	Smp_020070	Smp_020070	714	expressed protein	Smp_020070	96.4	VPTSARPsTSFGHLH	SYDLYPVPTSARPS*TSFGHLHNSK	3	914.429	15776	15965	71.08	71.21	2.787	2.487	0.9069	1.3347	0.3866	0.0804	1	89	2.43	1	0	0	Schistosoma mansoni
263	262	Smp_020070	Smp_020070	714	expressed protein	Smp_020070	96.4	VPTSARPsTSFGHLH	SYDLYPVPTSARPS*TSFGHLHNSK	3	914.429		15845		70.73		2.907		1.3311		0.3764		2		2.39		7	Schistosoma mansoni
264	263	Smp_020070	Smp_020070	714	expressed protein	Smp_020070	96.4	VPTSARPsTSFGHLH	SYDLYPVPTSARPS*TSFGHLHNSK	4	686.073		15842		70.72		2.792		0.3125		0.2527		4		2.08		2	Schistosoma mansoni
265	264	Smp_020070	Smp_020070	715	expressed protein	Smp_020070	96.4	PTSARPStSFGHLHN	PST*SFGHLHNSK	2	696.309	4116	4128	24.19	24.13	3.548	3.113	0.6782	0.6498	0.2919	0.3718	1	1	2.22	2.45	12	12	Schistosoma mansoni
266	265	Smp_020070	Smp_020070	715	expressed protein	Smp_020070	96.4	PTSARPStSFGHLHN	PST*SFGHLHNSK	3	464.542	4114	4115	24.19	24.08	2.991	3.063	-0.0431	-0.0963	0.1533	0.1694	1	1	1.73	1.76	20	17	Schistosoma mansoni
267	266	Smp_020070	Smp_020070	715	expressed protein	Smp_020070	96.4	PTSARPStSFGHLHN	PST*SFGHLHNSKR	2	774.359		3086		19.86		2.042		1.1299		0.3715		1		1.98		0	Schistosoma mansoni
268	267	Smp_020070	Smp_020070	715	expressed protein	Smp_020070	96.4	PTSARPStSFGHLHN	PST*SFGHLHNSKR	3	516.575	3056	3082	19.81	19.85	2.472	3.091	0.3018	0.2772	0.2677	0.3343	2	2	1.8	2.17	20	20	Schistosoma mansoni
269	268	Smp_020070	Smp_020070	715	expressed protein	Smp_020070	96.4	PTSARPStSFGHLHN	PST*SFGHLHNSKR	4	387.683	3076	3083	19.9	19.85	1.943	2.578	0.1177	-0.0038	0.197	0.2567	1	1	1.62	1.98	6	0	Schistosoma mansoni
270	269	Smp_020070	Smp_020070	715	expressed protein	Smp_020070	96.4	PTSARPStSFGHLHN	SYDLYPVPTSARPST*SFGHLHNSK	4	686.073	15757	16873	70.99	74.99	2.887	3.11	-0.6927	-7.5723	0.2792	0.1616	1	20	2.14	1.18	0	5	Schistosoma mansoni
271	270	Smp_020070	Smp_020070	716	expressed protein	Smp_020070	96.4	TSARPSTsFGHLHNS	SYDLYPVPTSARPSTS*FGHLHN	3	842.72		18492		81.47		1.966		1.4342		0.1671		284		1.09		4	Schistosoma mansoni
272	271	Smp_020070	Smp_020070	792	expressed protein	Smp_020070	96.4	DNEYERIyFPQSYSS	IY*FPQSYSSHHLK	3	562.927	12266	12295	55.84	55.58	3.287	3.249	-0.2351	0.631	0.3265	0.306	1	1	2.44	2.39	59	47	Schistosoma mansoni
273	272	Smp_020300	Smp_020300	453	dishevelled, putative	Smp_020300	104.6	SSNMTTKsLPEVADG	S*LPEVADGDGGGYHR	2	805.336		10725		49.43		2.026		1.3639		0.2472		1		1.42		54	Schistosoma mansoni
274	273	Smp_021170	Smp_021170	950	VPS13C protein, putative (fragment)	Smp_021170	398	VNDDLHGsQLIDKNK	LENDTTNVNDDLHGS*QLIDK	2	1161.02	14990	15066	67.63	67.34	3.862	3.684	1.2127	1.3354	0.4407	0.4987	1	1	2.44	2.64	155	174	Schistosoma mansoni
275	274	Smp_021170	Smp_021170	950	VPS13C protein, putative (fragment)	Smp_021170	398	VNDDLHGsQLIDKNK	LENDTTNVNDDLHGS*QLIDK	3	774.348	14977	15045	67.57	67.24	3.224	3.05	0.9955	1.2669	0.2519	0.2552	1	1	1.79	1.77	53	53	Schistosoma mansoni
276	275	Smp_021170	Smp_021170	950	VPS13C protein, putative (fragment)	Smp_021170	398	VNDDLHGsQLIDKNK	LENDTTNVNDDLHGS*QLIDKNK	3	855.061	13078	13126	59.41	59.13	4.095	3.211	0.7706	1.0986	0.231	0.2417	1	1	1.52	1.41	37	62	Schistosoma mansoni
277	276	Smp_021290	Smp_021290	121	HIV-1 rev binding protein, hrbl, putative	Smp_021290	55.4	KWYREPTsQIESEAL	EPTS*QIESEALK	2	706.321	14288	14351	64.51	64.21	2.533	2.512	0.1575	1.0065	0.1071	0.259	9	11	0.99	1.62	9	9	Schistosoma mansoni
278	277	Smp_021290	Smp_021290	121	HIV-1 rev binding protein, hrbl, putative	Smp_021290	55.4	KWYREPTsQIESEAL	WYREPTS*QIESEALK	2	958.943	16786	16871	75.28	74.99	3.634	3.52	1.2008	1.1097	0.3525	0.3999	1	1	1.81	2	9	0	Schistosoma mansoni
279	278	Smp_021290	Smp_021290	121	HIV-1 rev binding protein, hrbl, putative	Smp_021290	55.4	KWYREPTsQIESEAL	WYREPTS*QIESEALKENR	3	772.693	15628	15723	70.43	70.19	3.405	3.19	1.0197	1.4013	0.3161	0.2886	1	1	1.47	1.34	0	0	Schistosoma mansoni
280	279	Smp_021920.1;Smp_021920.2;Smp_021920.3	Smp_021920.1;Smp_021920.2;Smp_021920.3	114; 114; 114	paramyosin, putative	Smp_021920.1;Smp_021920.2;Smp_021920.3	130.8	SMRRRHQtALNELAL	RRHQT*ALNELALEVENLQK	4	586.305	21327	21434	93.65	93.36	2.984	3.12	1.1182	1.8435	0.1789	0.0899	6	5	1.29	0.93	1000	1000	Schistosoma mansoni
281	280	Smp_021920.1;Smp_021920.2;Smp_021920.3	Smp_021920.1;Smp_021920.2;Smp_021920.3	170; 170; 170	paramyosin, putative	Smp_021920.1;Smp_021920.2;Smp_021920.3	130.8	SKLEGLDsQLNRLKS	LEGLDS*QLNR	2	612.785	13513	13570	61.23	60.96	2.508	2.686	0.4259	0.7916	0.1874	0.2344	9	1	1.64	1.87	1000	1000	Schistosoma mansoni
282	281	Smp_021920.1;Smp_021920.2;Smp_021920.3	Smp_021920.1;Smp_021920.2;Smp_021920.3	179; 179; 179	paramyosin, putative	Smp_021920.1;Smp_021920.2;Smp_021920.3	130.8	LNRLKSLtDDLQRQL	LKSLT*DDLQR	2	634.816		11723		53.26		1.669		0.3681		0.1359		93		0.89		17	Schistosoma mansoni
283	282	Smp_021920.1;Smp_021920.2;Smp_021920.3	Smp_021920.1;Smp_021920.2;Smp_021920.3	187; 187; 187	paramyosin, putative	Smp_021920.1;Smp_021920.2;Smp_021920.3	130.8	DDLQRQLtELNNAKS	QLT*ELNNAK	2	555.763		8911		42.39		1.769		0.1277		0.1303		36		1.24		1000	Schistosoma mansoni
284	283	Smp_021920.1;Smp_021920.2;Smp_021920.3	Smp_021920.1;Smp_021920.2;Smp_021920.3	21, 24; 21, 24; 21, 24	paramyosin, putative	Smp_021920.1;Smp_021920.2;Smp_021920.3	130.8	RTIYRGVsPSTTRLE;YRGVSPStTRLESRV	GVS*PST*TRLESR	2	725.31	6778	6737	34.6	34.29	2.082	2.163	0.7727	0.7421	0.0591	0.2924	75	4	0.64	1.7	7;9	17;9	Schistosoma mansoni
285	284	Smp_021920.1;Smp_021920.2;Smp_021920.3	Smp_021920.1;Smp_021920.2;Smp_021920.3	286; 286; 286	paramyosin, putative	Smp_021920.1;Smp_021920.2;Smp_021920.3	130.8	EEASNLRsQVSKFNA	YDEESEEASNLRS*QVSK	2	1025.93	10993	11014	50.75	50.6	1.885	2.217	0.4549	0.4814	0.2409	0.2429	2	1	1.32	1.39	44	42	Schistosoma mansoni
286	285	Smp_021920.1;Smp_021920.2;Smp_021920.3	Smp_021920.1;Smp_021920.2;Smp_021920.3	286; 286; 286	paramyosin, putative	Smp_021920.1;Smp_021920.2;Smp_021920.3	130.8	EEASNLRsQVSKFNA	YDEESEEASNLRS*QVSK	2	1025.93	11009		50.81		1.915		0.4549		0.1968		1		1.15		15		Schistosoma mansoni
287	286	Smp_021920.1;Smp_021920.2;Smp_021920.3	Smp_021920.1;Smp_021920.2;Smp_021920.3	451; 451; 451	paramyosin, putative	Smp_021920.1;Smp_021920.2;Smp_021920.3	130.8	RDANRRLtDLEALRS	RLT*DLEALR	2	583.8	15014	15065	67.74	67.33	2.823	2.55	0.4691	0.8937	0.2949	0.2484	1	1	1.85	1.63	1000	1000	Schistosoma mansoni
288	287	Smp_022020.3;Smp_022020.1;Smp_022020.2	Smp_022020.3;Smp_022020.1;Smp_022020.2	258, 262, 264; 258, 262, 264; 111, 115, 117	cpg binding protein, putative	Smp_022020.3;Smp_022020.1;Smp_022020.2	88.3	AGMNASRsRNPSNSS;ASRSRNPsNSSQGVG;RSRNPSNsSQGVGSR	S*RNPS*NS*SQGVGSR	2	836.798		1609		13.76		1.967		1.329		0.2136		4		1		34;7;5	Schistosoma mansoni
289	288	Smp_022020.3;Smp_022020.1;Smp_022020.2	Smp_022020.3;Smp_022020.1;Smp_022020.2	262, 264; 262, 264; 115, 117	cpg binding protein, putative	Smp_022020.3;Smp_022020.1;Smp_022020.2	88.3	ASRSRNPsNSSQGVG;RSRNPSNsSQGVGSR	SRNPS*NS*SQGVGSR	2	796.814	1388	1453	12.85	13.08	3.205	2.903	1.3873	1.5058	0.3901	0.3509	1	1	1.89	1.69	24;9	17;9	Schistosoma mansoni
290	289	Smp_022020.3;Smp_022020.1;Smp_022020.2	Smp_022020.3;Smp_022020.1;Smp_022020.2	262, 265; 262, 265; 115, 118	cpg binding protein, putative	Smp_022020.3;Smp_022020.1;Smp_022020.2	88.3	ASRSRNPsNSSQGVG;SRNPSNSsQGVGSRR	SRNPS*NSS*QGVGSR	2	796.814	1398		12.89		2.881		1.3554		0.4839		2		2.21		17;9		Schistosoma mansoni
291	290	Smp_022020.3;Smp_022020.1;Smp_022020.2	Smp_022020.3;Smp_022020.1;Smp_022020.2	264; 264; 117	cpg binding protein, putative	Smp_022020.3;Smp_022020.1;Smp_022020.2	88.3	RSRNPSNsSQGVGSR	SRNPSNS*SQGVGSR	2	756.831		1502		13.3		2.707		1.7974		0.279		2		1.35		17	Schistosoma mansoni
292	291	Smp_022340	Smp_022340	104	pdz and lim domain protein, putative	Smp_022340	35.5	HQNNFSPsPKHSLSR	SDIANTYTHQNNFSPS*PK	3	700.972	11401		52.36		2.868		4.1331		0.2297		2		1.48		0		Schistosoma mansoni
293	292	Smp_022340	Smp_022340	112, 117	pdz and lim domain protein, putative	Smp_022340	35.5	PKHSLSRsPKPVSPQ;SRSPKPVsPQPVNRQ	S*PKPVS*PQPVNR	2	733.334	4589	4549	26.07	25.8	2.258	2.029	0.9124	0.1688	0.2605	0.1404	1	8	1.65	1.08	1000;1000	1000;1000	Schistosoma mansoni
294	293	Smp_022340	Smp_022340	117	pdz and lim domain protein, putative	Smp_022340	35.5	SRSPKPVsPQPVNRQ	SPKPVS*PQPVNR	2	693.351	4009		23.74		2.852		-0.3276		0.3455		2		2.04		31		Schistosoma mansoni
295	294	Smp_022340	Smp_022340	15	pdz and lim domain protein, putative	Smp_022340	35.5	IRLIRQDtSIPWGFR	QDT*SIPWGFR	2	643.782	21523	21463	94.36	93.46	3.311	2.589	0.4901	0.9819	0.3023	0.2399	1	2	2.03	1.65	9	24	Schistosoma mansoni
296	295	Smp_022340	Smp_022340	15	pdz and lim domain protein, putative	Smp_022340	35.5	IRLIRQDtSIPWGFR	QDT*SIPWGFR	2	643.782	21344	21668	93.71	94.2	2.977	2.612	0.7857	0.7263	0.2596	0.2648	1	1	1.81	1.76	24	24	Schistosoma mansoni
297	296	Smp_022340	Smp_022340	227	pdz and lim domain protein, putative	Smp_022340	35.5	QTFERTLsNATGNQL	TLS*NATGNQLDGAAPR	2	833.383	11589	11593	53.06	52.78	3.633	3.644	0.3641	0.9612	0.392	0.3969	1	1	2.32	2.33	9	9	Schistosoma mansoni
298	297	Smp_022340	Smp_022340	227	pdz and lim domain protein, putative	Smp_022340	35.5	QTFERTLsNATGNQL	TLS*NATGNQLDGAAPR	2	833.383	11614		53.16		3.798		0.3641		0.3772		1		2.29		9		Schistosoma mansoni
299	298	Smp_022890	Smp_022890	524	conserved hypothetical protein	Smp_022890	73.5	SNLSNERyFSQLTLP	Y*FSQLTLPIYSTFSSTK	3	688.331	33503		148.87		2.921		1.3668		0.207		1		1.56		12		Schistosoma mansoni
300	299	Smp_022890	Smp_022890	526	conserved hypothetical protein	Smp_022890	73.5	LSNERYFsQLTLPIY	YFS*QLTLPIYSTFSSTK	2	1031.99	33409	33475	148.39	148.47	3.054	3.245	1.3795	1.3939	0.1454	0.2178	15	2	1.11	1.42	20	8	Schistosoma mansoni
301	300	Smp_022890	Smp_022890	526	conserved hypothetical protein	Smp_022890	73.5	LSNERYFsQLTLPIY	YFS*QLTLPIYSTFSSTK	2	1031.99	33419	33443	148.44	148.29	2.761	3.387	1.4337	1.314	0.0528	0.264	5	1	0.69	1.64	0	20	Schistosoma mansoni
302	301	Smp_022890	Smp_022890	526	conserved hypothetical protein	Smp_022890	73.5	LSNERYFsQLTLPIY	YFS*QLTLPIYSTFSSTK	2	1031.99	33536	33449	149.04	148.32	3.306	2.733	1.4559	1.3278	0.1985	0.1726	2	3	1.37	1.17	0	20	Schistosoma mansoni
303	302	Smp_023830	Smp_023830	136	hypothetical protein	Smp_023830	32.1	LTRQTQRsTPVLSQE	S*TPVLSQER	2	548.755	7603		37.6		1.527		0.4128		0.0335		25		0.58		9		Schistosoma mansoni
304	303	Smp_023830	Smp_023830	235	hypothetical protein	Smp_023830	32.1	QANKRSHtTNSICPG	RSHT*TNSICPGSSR	3	547.238		2368		16.92		3.428		0.7729		0.1591		1		1.22		0	Schistosoma mansoni
305	304	Smp_023830	Smp_023830	235	hypothetical protein	Smp_023830	32.1	QANKRSHtTNSICPG	RSHT*TNSICPGSSR	3	547.238		2354		16.86		3.726		0.7729		0.1701		1		1.31		0	Schistosoma mansoni
306	305	Smp_023830	Smp_023830	238	hypothetical protein	Smp_023830	32.1	KRSHTTNsICPGSSR	RSHTTNS*ICPGSSR	3	547.238	2363		16.99		3.018		1.1172		0.1187		10		0.96		0		Schistosoma mansoni
307	306	Smp_023940	Smp_023940	71	expressed protein	Smp_023940	168.6	FQNKSPTsKETDNVK	TNDITESNSDSNAFQNKSPTS*K	3	822.354		7959		38.87		4.396		1.3787		0.3725		1		2.05		7	Schistosoma mansoni
308	307	Smp_024120	Smp_024120	52	Ubiquinol-cytochrome c reductase complex 14 kDa protein, putative	Smp_024120	15.4	KHDWLPHsPVWLEAL	HDWLPHS*PVWLEALR	3	645.98	27047	27176	118.03	117.82	3.214	3.196	0.7397	1.5433	0.194	0.2103	1	1	1.62	1.65	1000	1000	Schistosoma mansoni
309	308	Smp_024120	Smp_024120	52	Ubiquinol-cytochrome c reductase complex 14 kDa protein, putative	Smp_024120	15.4	KHDWLPHsPVWLEAL	HDWLPHS*PVWLEALR	3	645.98		27196		117.91		3.136		1.5217		0.1738		1		1.49		1000	Schistosoma mansoni
310	309	Smp_024150	Smp_024150	124	ubx domain-containing, putative	Smp_024150	54.8	PATTSNIsKNELHDD	NNVNPATTSNIS*K	3	480.556		11853		53.82		2.584		-0.1182		0.0627		2		0.96		7	Schistosoma mansoni
311	310	Smp_024240	Smp_024240	294	rcc1-related guanine nucleotide exchange factor	Smp_024240	45.9	GRTVNILsKFIGKSN	TVNILS*KFI	2	557.799	32986		146.28		1.95		0.6807		0.0871		28		0.56		41		Schistosoma mansoni
312	311	Smp_024870	Smp_024870	109	hypothetical protein	Smp_024870	34.8	RESIKLGsPTTNSSS	LGS*PTTNSSSNQLFK	2	830.883		14312		64.04		2.732		1.5225		0.1608		3		1.18		31	Schistosoma mansoni
313	312	Smp_024870	Smp_024870	140	hypothetical protein	Smp_024870	34.8	INEKNISsPNLNDKT	NISS*PNLNDK	2	591.264	7555	7472	37.42	37.02	2.332	2.396	0.5993	-0.0376	0.0792	0.1315	5	6	0.97	1.1	24	24	Schistosoma mansoni
314	313	Smp_025360	Smp_025360	137	expressed protein	Smp_025360	86.6	KEIENFSyENLNRNV	EIENFSY*ENLNR	2	804.341	16416		73.78		2.863		-2.1231		0.2422		4		1.43		0		Schistosoma mansoni
315	314	Smp_025560	Smp_025560	199	expressed protein	Smp_025560	36.8	ATFPAYSsPSSNMRA	ATFPAYSS*PSSNM#R	2	806.329		11180		51.25		3.05		0.9311		0.4951		1		2.69		9	Schistosoma mansoni
316	315	Smp_025560	Smp_025560	199	expressed protein	Smp_025560	36.8	ATFPAYSsPSSNMRA	ATFPAYSS*PSSNMR	2	798.332		13825		62.02		2.887		1.6702		0.2211		3		1.47		9	Schistosoma mansoni
317	316	Smp_025560	Smp_025560	201	expressed protein	Smp_025560	36.8	FPAYSSPsSNMRANV	ATFPAYSSPS*SNM#R	2	806.329	11338		52.15		3.216		0.4913		0.4359		2		2.48		0		Schistosoma mansoni
318	317	Smp_025560	Smp_025560	201	expressed protein	Smp_025560	36.8	FPAYSSPsSNMRANV	ATFPAYSSPS*SNM#R	2	806.329	11206		51.62		3.196		0.7729		0.5175		1		2.81		9		Schistosoma mansoni
319	318	Smp_025560	Smp_025560	201	expressed protein	Smp_025560	36.8	FPAYSSPsSNMRANV	ATFPAYSSPS*SNM#R	2	806.329	11171		51.47		2.221		0.869		0.3074		2		1.8		0		Schistosoma mansoni
320	319	Smp_025860	Smp_025860	59, 60	expressed protein	Smp_025860	9.1	PHSLKRTsTKEKNPL;HSLKRTStKEKNPLP	RTS*T*KEKNPLPTK	2	830.397	3462		21.52		2.391		1.7518		0.2963		3		0.77		9;17		Schistosoma mansoni
321	320	Smp_026030	Smp_026030	354	DNA repair and recombination protein rad54-related	Smp_026030	88.3	SSILSVItAFRKLHN	ILSVIT*AFR	2	550.299	7121		35.89		1.125		-0.9357		0.0772		5		0.61		5		Schistosoma mansoni
322	321	Smp_026100	Smp_026100	20	40S ribosomal protein S28, putative	Smp_026100	7.7	VKAVVGRtGSQGQCT	T*GSQGQCTQVR	2	651.269	2229	2261	16.45	16.5	2.078	2.367	1.1025	0.825	0.3756	0.3337	6	7	2.03	1.94	0	24	Schistosoma mansoni
323	322	Smp_027550.2;Smp_027550.1	Smp_027550.2;Smp_027550.1	504, 507; 629, 632	putative RNA-binding protein	Smp_027550.2;Smp_027550.1	73.5	TSLDDIDsSESQDDA;DDIDSSEsQDDAHGS	DKHTSLDDIDS*SES*QDDAHGSAK	3	873.336	6844	6897	34.85	34.92	3.351	3.552	0.9717	0.9146	0.2141	0.2537	3	2	1.27	1.47	8;4	7;15	Schistosoma mansoni
324	323	Smp_027550.2;Smp_027550.1	Smp_027550.2;Smp_027550.1	504, 507; 629, 632	putative RNA-binding protein	Smp_027550.2;Smp_027550.1	73.5	TSLDDIDsSESQDDA;DDIDSSEsQDDAHGS	DKHTSLDDIDS*SES*QDDAHGSAK	3	873.336	6863		34.92		3.325		0.9717		0.1359		2		0.95		24;11		Schistosoma mansoni
325	324	Smp_027550.2;Smp_027550.1	Smp_027550.2;Smp_027550.1	504, 507; 629, 632	putative RNA-binding protein	Smp_027550.2;Smp_027550.1	73.5	TSLDDIDsSESQDDA;DDIDSSEsQDDAHGS	HTSLDDIDS*SES*QDDAHGSAK	2	1187.94	7596	7541	37.57	37.29	4.871	3.656	1.0185	0.6527	0.4049	0.362	3	3	2.43	2.05	9;7	9;17	Schistosoma mansoni
326	325	Smp_027550.2;Smp_027550.1	Smp_027550.2;Smp_027550.1	504, 507; 629, 632	putative RNA-binding protein	Smp_027550.2;Smp_027550.1	73.5	TSLDDIDsSESQDDA;DDIDSSEsQDDAHGS	HTSLDDIDS*SES*QDDAHGSAK	3	792.295	7579	7522	37.51	37.2	2.333	2.319	0.838	0.9989	0.2595	0.2633	1	18	1.64	1.65	0;8	0;8	Schistosoma mansoni
327	326	Smp_027550.2;Smp_027550.1	Smp_027550.2;Smp_027550.1	505, 507; 630, 632	putative RNA-binding protein	Smp_027550.2;Smp_027550.1	73.5	SLDDIDSsESQDDAH;DDIDSSEsQDDAHGS	DKHTSLDDIDSS*ES*QDDAHGSAK	3	873.336		6861		34.78		3.544		0.9146		0.3364		3		1.82		7;15	Schistosoma mansoni
328	327	Smp_027550.2;Smp_027550.1	Smp_027550.2;Smp_027550.1	505, 507; 630, 632	putative RNA-binding protein	Smp_027550.2;Smp_027550.1	73.5	SLDDIDSsESQDDAH;DDIDSSEsQDDAHGS	DKHTSLDDIDSS*ES*QDDAHGSAK	4	655.254		6890		34.89		3.184		0.9337		0.1225		18		1.08		0;0	Schistosoma mansoni
329	328	Smp_027550.2;Smp_027550.1	Smp_027550.2;Smp_027550.1	505, 507; 630, 632	putative RNA-binding protein	Smp_027550.2;Smp_027550.1	73.5	SLDDIDSsESQDDAH;DDIDSSEsQDDAHGS	HTSLDDIDSS*ES*QDDAHGSAK	2	1187.94	7691		37.95		3.807		1.0185		0.2388		3		1.58		0;0		Schistosoma mansoni
330	329	Smp_027550.2;Smp_027550.1	Smp_027550.2;Smp_027550.1	505, 507; 630, 632	putative RNA-binding protein	Smp_027550.2;Smp_027550.1	73.5	SLDDIDSsESQDDAH;DDIDSSEsQDDAHGS	HTSLDDIDSS*ES*QDDAHGSAK	3	792.295	7548		37.4		2.317		0.2309		0.2058		41		1.37		0;11		Schistosoma mansoni
331	330	Smp_027550.2;Smp_027550.1	Smp_027550.2;Smp_027550.1	518; 643	putative RNA-binding protein	Smp_027550.2;Smp_027550.1	73.5	AHGSAKSsCTNKDQV	SS*CTNKDQVVCLR	2	823.855		8716		41.66		2.437		0.8293		0.3169		1		1.57		0	Schistosoma mansoni
332	331	Smp_028040	Smp_028040	455, 474, 475	slit-robo rho gtpase activating protein 1,3, putative	Smp_028040	91.6	TGSINSSsSSSPGTI;VHSNQQIsTSGRSTS;HSNQQIStSGRSTSP	TGSINSSS*SSSPGTINATNVHSNQQIS*T*SGR	3	1106.12	30936		136.28		3.216		-2.909		0.1201		1		0.77		0;0;3		Schistosoma mansoni
333	332	Smp_028040	Smp_028040	677, 691, 700	slit-robo rho gtpase activating protein 1,3, putative	Smp_028040	91.6	SAHCDVTsTPVSSPS;SFSSHTVsPGSQSVL;GSQSVLVsKHQARRV	S*TPVSSPSFSSHTVS*PGSQSVLVS*K	3	910.389	5889		31.31		3.148		-1.8778		0.279		347		1.21		3;0;7		Schistosoma mansoni
334	333	Smp_028200	Smp_028200	163, 165	Troponin I (TnI), putative	Smp_028200	84.1	DHSGRTAsASPSLGT;SGRTASAsPSLGTSR	TAS*AS*PSLGTSR	2	647.757	5595	5535	30.14	29.76	1.652	1.766	0.9647	0.7745	0.2372	0.2049	54	348	1.36	0.92	9;7	9;7	Schistosoma mansoni
335	334	Smp_028200	Smp_028200	165	Troponin I (TnI), putative	Smp_028200	84.1	SGRTASAsPSLGTSR	TASAS*PSLGTSR	2	607.774	4999	4976	27.69	27.48	2.529	2.756	0.7658	0.8096	0.2751	0.3002	3	1	1.73	1.87	17	31	Schistosoma mansoni
336	335	Smp_028200	Smp_028200	175	Troponin I (TnI), putative	Smp_028200	84.1	LGTSRNPsTLMTTSC	NPS*TLM#TTSCVVAFGSSAPR	2	1089.98	18848	18835	83.51	82.83	4.877	4.779	1.381	1.2272	0.567	0.5837	1	1	3.09	3.14	9	9	Schistosoma mansoni
337	336	Smp_028200	Smp_028200	175	Troponin I (TnI), putative	Smp_028200	84.1	LGTSRNPsTLMTTSC	NPS*TLM#TTSCVVAFGSSAPR	2	1089.98	18826	18811	83.42	82.74	4.954	4.826	1.381	1.3745	0.5613	0.5694	1	1	3.08	3.08	9	24	Schistosoma mansoni
338	337	Smp_028200	Smp_028200	176	Troponin I (TnI), putative	Smp_028200	84.1	GTSRNPStLMTTSCV	NPST*LM#TTSCVVAFGSSAPR	3	726.99		18871		82.99		2.997		1.2138		0.1236		62		1.13		0	Schistosoma mansoni
339	338	Smp_028200	Smp_028200	702, 705	Troponin I (TnI), putative	Smp_028200	84.1	IKNNSNAsPSTPQFK;NSNASPStPQFKSAL	NNSNAS*PST*PQFK	2	776.298	6743	6735	34.46	34.28	3.996	3.832	0.8279	1.052	0.4055	0.4356	1	1	2.47	2.55	7;0	0;0	Schistosoma mansoni
340	339	Smp_028200	Smp_028200	702, 705	Troponin I (TnI), putative	Smp_028200	84.1	IKNNSNAsPSTPQFK;NSNASPStPQFKSAL	NNSNAS*PST*PQFK	2	776.298		6855		34.76		3.731		0.9191		0.4237		1		2.49		7;9	Schistosoma mansoni
341	340	Smp_028200	Smp_028200	705	Troponin I (TnI), putative	Smp_028200	84.1	NSNASPStPQFKSAL	NNSNASPST*PQFK	2	736.314	6548	6515	33.74	33.45	3.729	4.083	0.4496	0.5951	0.3133	0.3896	1	1	2.05	2.39	0	0	Schistosoma mansoni
342	341	Smp_028650	Smp_028650	320	hypothetical protein conserved	Smp_028650	59.5	LMHLNPStPGTVHGS	SSTGLM#HLNPST*PGTVHGSIPQIQNK	3	933.116	14168		64.01		3.434		0.8241		0.2667		2		1.73		7		Schistosoma mansoni
343	342	Smp_028650	Smp_028650	450	hypothetical protein conserved	Smp_028650	59.5	TLSTPEHtMPLTTAS	HSHTLSTPEHT*M#PLTTASPPNCPLPPLSTSITTNCFK	4	1042.98	19975	20000	88.02	87.43	3.946	3.165	0.5307	0.7608	0.1818	0.0292	1	1	1.47	0.7	2	0	Schistosoma mansoni
344	343	Smp_028650	Smp_028650	450	hypothetical protein conserved	Smp_028650	59.5	TLSTPEHtMPLTTAS	HSHTLSTPEHT*M#PLTTASPPNCPLPPLSTSITTNCFK	4	1042.98	19958	20015	87.95	87.5	3.686	3.764	0.8593	0.7608	0.2112	0.2297	1	1	1.53	1.62	13	0	Schistosoma mansoni
345	344	Smp_029370	Smp_029370	100	expressed protein	Smp_029370	35.7	LQLVVSSsLGSTVVY	VSSS*LGSTVVYM#LVETIR	2	1019	36482		164.23		3.037		-8.6431		0.2528		1		0.94		0		Schistosoma mansoni
346	345	Smp_030150	Smp_030150	130	homer, putative	Smp_030150	42.8	QIQPESNsPSGIRVP	TQIQPESNS*PSGIR	2	797.367	8278		40.12		2.952		0.6125		0.1755		3		1.32		7		Schistosoma mansoni
347	346	Smp_030300.4;Smp_030300.3;Smp_030300.2;Smp_030300.1	Smp_030300.4;Smp_030300.3;Smp_030300.2;Smp_030300.1	1525; 1525; 697; 740	endoplasmin, putative	Smp_030300.4;Smp_030300.3;Smp_030300.2;Smp_030300.1	244.5	VLRIREPtQEEQHQA	IREPT*QEEQHQAYIVNEAK	3	788.372	10226	10200	47.61	47.33	2.067	3.699	0.2035	0.3343	0.2057	0.2918	1	1	1.24	1.83	78	89	Schistosoma mansoni
348	347	Smp_030780	Smp_030780	918	ubiquitination factor E4a, putative	Smp_030780	115.6	DKCGGRLsSSSDEAL	LS*SSSDEALFAHTGR	2	829.365		13263		59.71		2.699		1.1467		0.4292		1		2.28		0	Schistosoma mansoni
349	348	Smp_030780	Smp_030780	919	ubiquitination factor E4a, putative	Smp_030780	115.6	KCGGRLSsSSDEALF	LSS*SSDEALFAHTGR	2	829.365	13211		59.97		3.098		1.4555		0.4643		1		2.44		0		Schistosoma mansoni
350	349	Smp_031360.1;Smp_031360.2	Smp_031360.1;Smp_031360.2	415; 404	cap binding protein, putative	Smp_031360.1;Smp_031360.2	104.3	IMLPPQPtVINKYES	SFYIM#LPPQPT*VINK	3	615.307	15226	15476	68.68	69.12	2.17	2.049	5.1355	5.7237	0.0824	0.0944	8	3	0.71	0.71	89	78	Schistosoma mansoni
351	350	Smp_031360.1;Smp_031360.2	Smp_031360.1;Smp_031360.2	731, 735; 720, 724	cap binding protein, putative	Smp_031360.1;Smp_031360.2	104.3	MEINRRSsPYSTPDR;RRSSPYStPDREDAD	RSS*PYST*PDREDADQGGDGDSFSR	3	921.35	8342	8295	40.38	40.13	3.763	3.794	1.2163	1.0058	0.1629	0.2045	1	1	0.78	0.97	0;8	12;0	Schistosoma mansoni
352	351	Smp_031360.1;Smp_031360.2	Smp_031360.1;Smp_031360.2	731, 735; 720, 724	cap binding protein, putative	Smp_031360.1;Smp_031360.2	104.3	MEINRRSsPYSTPDR;RRSSPYStPDREDAD	SS*PYST*PDREDADQGGDGDSFSR	3	869.317	9695	9630	45.51	45.13	4.433	5.065	0.2853	0.7002	0.261	0.1982	2	1	1.62	1.44	0;7	0;8	Schistosoma mansoni
353	352	Smp_031360.1;Smp_031360.2	Smp_031360.1;Smp_031360.2	731, 735; 720, 724	cap binding protein, putative	Smp_031360.1;Smp_031360.2	104.3	MEINRRSsPYSTPDR;RRSSPYStPDREDAD	SS*PYST*PDREDADQGGDGDSFSR	3	869.317	9652	9642	45.34	45.17	4.562	4.363	0.2853	0.0638	0.2301	0.2299	1	1	1.52	1.43	0;17	0;7	Schistosoma mansoni
354	353	Smp_031680	Smp_031680	663, 670	nAChR subunit (ShAR1-alpha-like)	Smp_031680	78.6	RFCLIIFsLCNIIVT;SLCNIIVtFAILCSA	FS*LCNIIVT*FAILCSAPNLIASFMP	4	740.596	16998		76.15		2.706		-5.7242		0.0992		39		0.68		6;4		Schistosoma mansoni
355	354	Smp_031770.3;Smp_031770.12;Smp_031770.10	Smp_031770.3;Smp_031770.12;Smp_031770.10	160; 212; 212	tropomyosin, putative	Smp_031770.3;Smp_031770.12;Smp_031770.10	26.9	KSLEHQEsQLNKQRS	SLEHQES*QLNK	2	696.811	5239	5256	28.68	28.63	2.179	2.27	0.9493	1.1384	0.0137	0.0744	4	12	0.58	0.81	16	16	Schistosoma mansoni
356	355	Smp_031920.5	Smp_031920.5	334, 335	expressed protein	Smp_031920.5	40.4	SKSTKRNtSPFSAAR;KSTKRNTsPFSAARR	RNT*S*PFSAAR	2	633.755	7238	7245	36.34	36.26	2.312	2.493	0.5567	0.5424	0.3934	0.3316	1	1	1.87	1.65	44;24	44;24	Schistosoma mansoni
357	356	Smp_032510	Smp_032510	586, 601	importin-beta 3, putative	Smp_032510	126	NLLLQTQtQPDSESS;DEDDPQAsYMISAWA	LQTQT*QPDSESSDEDDPQAS*YMISAWAR	3	1106.11		31260		137.02		3.172		11.0478		0.183		5		0.66		0;3	Schistosoma mansoni
358	357	Smp_032810	Smp_032810	116	thymidylate kinase	Smp_032810	26.7	TAAKAPPtPNWEWCW	APPT*PNWEWCWEM#EK	2	1028.9	23716	23935	103.56	103.72	3.999	3.747	1.1623	1.2668	0.4615	0.3812	1	1	2.67	2.29	1000	1000	Schistosoma mansoni
359	358	Smp_032810	Smp_032810	116	thymidylate kinase	Smp_032810	26.7	TAAKAPPtPNWEWCW	APPT*PNWEWCWEM#EK	2	1028.9		23915		103.63		3.824		1.1082		0.4178		1		2.46		1000	Schistosoma mansoni
360	359	Smp_032810	Smp_032810	6	thymidylate kinase	Smp_032810	26.7	xxMTRRMsQGIFVVL	RM#S*QGIFVVLEGADR	3	591.95	23353		102		2.279		0.6927		0.0348		1		0.59		1000		Schistosoma mansoni
361	360	Smp_033050.1;Smp_033050.3;Smp_033050.2	Smp_033050.1;Smp_033050.3;Smp_033050.2	157; 157; 157	DNA topoisomerase type I, putative	Smp_033050.1;Smp_033050.3;Smp_033050.2	76.2	PPYERLPsSVHFHYD	LPS*SVHFHYDSKPIK	3	612.301	12211	12223	55.6	55.27	2.812	2.441	0.5289	0.5341	0.3422	0.1406	2	1	2.16	1.27	31	7	Schistosoma mansoni
362	361	Smp_033050.1;Smp_033050.3;Smp_033050.2	Smp_033050.1;Smp_033050.3;Smp_033050.2	157; 157; 157	DNA topoisomerase type I, putative	Smp_033050.1;Smp_033050.3;Smp_033050.2	76.2	PPYERLPsSVHFHYD	LPS*SVHFHYDSKPIK	4	459.478	12164		55.4		1.836		0.3117		0.111		3		1.25		6		Schistosoma mansoni
363	362	Smp_033050.1;Smp_033050.3;Smp_033050.2	Smp_033050.1;Smp_033050.3;Smp_033050.2	158; 158; 158	DNA topoisomerase type I, putative	Smp_033050.1;Smp_033050.3;Smp_033050.2	76.2	PYERLPSsVHFHYDS	LPSS*VHFHYDSK	3	499.557		11736		53.32		1.889		0.2085		0.0051		8		0.66		0	Schistosoma mansoni
364	363	Smp_033130	Smp_033130	222	expressed protein	Smp_033130	29.5	FDNVRREsTIEPQSF	RES*TIEPQSFLSK	2	801.382	15821	16078	71.26	71.65	2.997	3.052	0.5409	0.7535	0.3422	0.4418	1	2	1.73	2.16	9	24	Schistosoma mansoni
365	364	Smp_033130	Smp_033130	222	expressed protein	Smp_033130	29.5	FDNVRREsTIEPQSF	RES*TIEPQSFLSK	2	801.382		15901		70.97		2.793		0.7048		0.278		1		1.44		24	Schistosoma mansoni
366	365	Smp_033130	Smp_033130	222	expressed protein	Smp_033130	29.5	FDNVRREsTIEPQSF	RES*TIEPQSFLSK	3	534.591	15856	15954	71.4	71.18	2.533	2.923	0.4431	0.7212	0.0383	0.1541	41	4	0.57	1.16	7	0	Schistosoma mansoni
367	366	Smp_033760.1;Smp_033760.2	Smp_033760.1;Smp_033760.2	159; 267	expressed protein	Smp_033760.1;Smp_033760.2	63.2	KGLSDNWsQVRMAAS	GLSDNWS*QVR	2	621.269	14550	14658	65.68	65.54	2.379	2.871	0.7173	0.7959	0.2505	0.2165	1	1	1.63	1.54	98	77	Schistosoma mansoni
368	367	Smp_034080	Smp_034080	1157, 1165, 1171	erythrocyte membrane protein, putative	Smp_034080	429.9	AIHNINPsLLLCKPN;LLLCKPNyISLGFSS;NYISLGFsSHFTPVL	AIHNINPS*LLLCKPNY*ISLGFS*	3	904.408		23455		101.71		2.596		3.3711		0.1451		7		1.02		1000;1000;1000	Schistosoma mansoni
369	368	Smp_034550	Smp_034550	434	alpha-actinin, putative	Smp_034550	104.3	YEGASLStLRALAQK	ANALSLEDYEGASLST*LR	2	995.462	22585	22700	98.78	98.54	5.193	5.19	1.0127	1.8072	0.5021	0.5173	1	1	3.03	2.99	24	24	Schistosoma mansoni
370	369	Smp_034920	Smp_034920	70	dynein heavy chain, putative	Smp_034920	414.7	IVPKPWHsAFLSAYK	ELDIVPKPWHS*	2	700.834	20650		90.82		1.948		1.6639		0.0988		8		0.84		1000		Schistosoma mansoni
371	370	Smp_035090.1;Smp_035090.3;Smp_035090.2	Smp_035090.1;Smp_035090.3;Smp_035090.2	365; 311; 382	hepatoma up-regulated protein, putative	Smp_035090.1;Smp_035090.3;Smp_035090.2	93.2	EPNNLRRsEALISQS	S*EALISQSCAK	2	637.278	8474		40.86		2.085		1.0236		0.0575		1		0.76		88		Schistosoma mansoni
372	371	Smp_035090.1;Smp_035090.3;Smp_035090.2	Smp_035090.1;Smp_035090.3;Smp_035090.2	387; 333; 404	hepatoma up-regulated protein, putative	Smp_035090.1;Smp_035090.3;Smp_035090.2	93.2	VASQYPTsPLAVCSY	LPQSVASQYPTS*PLAVCSYTPSYLSASVAAFGYSK	3	1259.93	30920	31049	136.2	135.99	4.869	4.777	1.7598	1.4597	0.3607	0.3314	1	1	2.12	1.97	0	10	Schistosoma mansoni
373	372	Smp_035090.1;Smp_035090.3;Smp_035090.2	Smp_035090.1;Smp_035090.3;Smp_035090.2	387; 333; 404	hepatoma up-regulated protein, putative	Smp_035090.1;Smp_035090.3;Smp_035090.2	93.2	VASQYPTsPLAVCSY	LPQSVASQYPTS*PLAVCSYTPSYLSASVAAFGYSK	3	1259.93	30902	31058	136.11	136.03	4.527	5.907	1.7598	0.2305	0.298	0.3857	1	1	1.81	2.35	13	10	Schistosoma mansoni
374	373	Smp_035090.1;Smp_035090.3;Smp_035090.2	Smp_035090.1;Smp_035090.3;Smp_035090.2	387; 333; 404	hepatoma up-regulated protein, putative	Smp_035090.1;Smp_035090.3;Smp_035090.2	93.2	VASQYPTsPLAVCSY	LPQSVASQYPTS*PLAVCSYTPSYLSASVAAFGYSK	3	1259.93		31109		136.28		3.939		3.2363		0.2776		1		1.51		10	Schistosoma mansoni
375	374	Smp_035260.3;Smp_035260.2;Smp_035260.1	Smp_035260.3;Smp_035260.2;Smp_035260.1	324, 329; 324, 329; 324, 329	epidermal growth factor receptor kinase substrate eps8-related protein	Smp_035260.3;Smp_035260.2;Smp_035260.1	50.2	RNPKTNRsNIAQSTI;NRSNIAQsTIYPLLP	S*NIAQS*TIYPLLPDYVVLFIQSN	4	689.581	11032		50.9		3.018		6.1599		0.0656		21		0.74		43;2		Schistosoma mansoni
376	375	Smp_035300.1;Smp_035300.2	Smp_035300.1;Smp_035300.2	135; 135	snare protein sec22, putative	Smp_035300.1;Smp_035300.2	19	DSRSSNLsQLNVALQ	SSNLS*QLNVALQDVQR	2	926.452	23461	23611	102.46	102.35	3.846	4.017	1.3698	1.3708	0.3757	0.365	1	1	2.21	2.19	61	42	Schistosoma mansoni
377	376	Smp_035390	Smp_035390	570	protein tyrosine phosphatase n11 (shp2), putative	Smp_035390	79.2	LRRTGRDyTNINRAA	TGRDY*TNINR	2	645.285	3212	3223	20.44	20.41	3.001	3.247	0.8183	0.9507	0.2207	0.2459	17	6	1.26	1.4	0	0	Schistosoma mansoni
378	377	Smp_035470	Smp_035470	216	dolichyl-diphosphooligosaccharide-protein glycosyltransferase, putative	Smp_035470	48.7	DYPNTVGtNTQLITA	PNTVGT*NTQLITALQAR	3	626.654	19956		87.94		2.413		0.4925		0.1431		42		1.25		5		Schistosoma mansoni
379	378	Smp_036590.2;Smp_036590.1	Smp_036590.2;Smp_036590.1	253; 253	polypyrimidine tract binding protein, putative	Smp_036590.2;Smp_036590.1	65.9	LMSLRRPtAGSERHH	RPT*AGSER	2	477.214		923		10.77		1.566		0.6235		0.1366		27		1.02		13	Schistosoma mansoni
380	379	Smp_038560.4	Smp_038560.4	83, 92	Prothymosin alpha-B, putative	Smp_038560.4	14.8	DGTEDDAsQDTKGTN;DTKGTNGtSEHVNGS	SAVAELDEDGTEDDAS*QDTKGTNGT*SEHVNGSNGEHVGEHQNEK	4	1189.48		8776		41.89		4.657		-2.1144		0.1821		2		0.91		7;3	Schistosoma mansoni
381	380	Smp_038560.4;Smp_038560.1;Smp_038560.2;Smp_038560.7;Smp_038560.5;Smp_038560.6;Smp_038560.3	Smp_038560.4;Smp_038560.1;Smp_038560.2;Smp_038560.7;Smp_038560.5;Smp_038560.6;Smp_038560.3	55, 63, 66; 55, 63, 66; 55, 63, 66; 55, 63, 66; 55, 63, 66; 55, 63, 66; 55, 63, 66	Prothymosin alpha-B, putative	Smp_038560.4;Smp_038560.1;Smp_038560.2;Smp_038560.7;Smp_038560.5;Smp_038560.6;Smp_038560.3	14.8	IRKEAGDtDEDEKAH;DEDEKAHsPESRSAV;EKAHSPEsRSAVAEL	KEAGDT*DEDEKAHS*PES*R	3	747.598	1690	1741	14.16	14.31	2.312	2.736	1.1191	0.8647	0.2601	0.2871	37	6	1.03	1.31	1000;1000;1000	1000;1000;1000	Schistosoma mansoni
382	381	Smp_038560.4;Smp_038560.1;Smp_038560.2;Smp_038560.7;Smp_038560.5;Smp_038560.6;Smp_038560.3	Smp_038560.4;Smp_038560.1;Smp_038560.2;Smp_038560.7;Smp_038560.5;Smp_038560.6;Smp_038560.3	55, 63, 66; 55, 63, 66; 55, 63, 66; 55, 63, 66; 55, 63, 66; 55, 63, 66; 55, 63, 66	Prothymosin alpha-B, putative	Smp_038560.4;Smp_038560.1;Smp_038560.2;Smp_038560.7;Smp_038560.5;Smp_038560.6;Smp_038560.3	14.8	IRKEAGDtDEDEKAH;DEDEKAHsPESRSAV;EKAHSPEsRSAVAEL	KEAGDT*DEDEKAHS*PES*R	3	747.598		1723		14.24		1.766		0.8647		0.1648		7		0.66		1000;1000;1000	Schistosoma mansoni
383	382	Smp_038560.4;Smp_038560.1;Smp_038560.2;Smp_038560.7;Smp_038560.5;Smp_038560.6;Smp_038560.3	Smp_038560.4;Smp_038560.1;Smp_038560.2;Smp_038560.7;Smp_038560.5;Smp_038560.6;Smp_038560.3	55, 63; 55, 63; 55, 63; 55, 63; 55, 63; 55, 63; 55, 63	Prothymosin alpha-B, putative	Smp_038560.4;Smp_038560.1;Smp_038560.2;Smp_038560.7;Smp_038560.5;Smp_038560.6;Smp_038560.3	14.8	IRKEAGDtDEDEKAH;DEDEKAHsPESRSAV	EAGDT*DEDEKAHS*PESR	3	678.244	2054		15.71		1.945		0.7035		0.2515		44		1.28		61;36		Schistosoma mansoni
384	383	Smp_038560.4;Smp_038560.1;Smp_038560.2;Smp_038560.7;Smp_038560.5;Smp_038560.6;Smp_038560.3	Smp_038560.4;Smp_038560.1;Smp_038560.2;Smp_038560.7;Smp_038560.5;Smp_038560.6;Smp_038560.3	55, 63; 55, 63; 55, 63; 55, 63; 55, 63; 55, 63; 55, 63	Prothymosin alpha-B, putative	Smp_038560.4;Smp_038560.1;Smp_038560.2;Smp_038560.7;Smp_038560.5;Smp_038560.6;Smp_038560.3	14.8	IRKEAGDtDEDEKAH;DEDEKAHsPESRSAV	KEAGDT*DEDEKAHS*PESR	3	720.942		1566		13.58		2.764		1.5468		0.3359		4		1.47		80;27	Schistosoma mansoni
385	384	Smp_038560.4;Smp_038560.1;Smp_038560.2;Smp_038560.7;Smp_038560.5;Smp_038560.6;Smp_038560.3	Smp_038560.4;Smp_038560.1;Smp_038560.2;Smp_038560.7;Smp_038560.5;Smp_038560.6;Smp_038560.3	63, 66; 63, 66; 63, 66; 63, 66; 63, 66; 63, 66; 63, 66	Prothymosin alpha-B, putative	Smp_038560.4;Smp_038560.1;Smp_038560.2;Smp_038560.7;Smp_038560.5;Smp_038560.6;Smp_038560.3	14.8	DEDEKAHsPESRSAV;EKAHSPEsRSAVAEL	EAGDTDEDEKAHS*PES*R	2	1016.86		1974		15.31		2.169		1.3621		0.2926		9		1.31		37;56	Schistosoma mansoni
386	385	Smp_038560.4;Smp_038560.1;Smp_038560.2;Smp_038560.7;Smp_038560.5;Smp_038560.6;Smp_038560.3	Smp_038560.4;Smp_038560.1;Smp_038560.2;Smp_038560.7;Smp_038560.5;Smp_038560.6;Smp_038560.3	63; 63; 63; 63; 63; 63; 63	Prothymosin alpha-B, putative	Smp_038560.4;Smp_038560.1;Smp_038560.2;Smp_038560.7;Smp_038560.5;Smp_038560.6;Smp_038560.3	14.8	DEDEKAHsPESRSAV	EAGDTDEDEKAHS*PESR	2	976.879	1752		14.43		2.716		1.2538		0.2786		4		1.32		15		Schistosoma mansoni
387	386	Smp_038560.4;Smp_038560.1;Smp_038560.2;Smp_038560.7;Smp_038560.5;Smp_038560.6;Smp_038560.3	Smp_038560.4;Smp_038560.1;Smp_038560.2;Smp_038560.7;Smp_038560.5;Smp_038560.6;Smp_038560.3	63; 63; 63; 63; 63; 63; 63	Prothymosin alpha-B, putative	Smp_038560.4;Smp_038560.1;Smp_038560.2;Smp_038560.7;Smp_038560.5;Smp_038560.6;Smp_038560.3	14.8	DEDEKAHsPESRSAV	EAGDTDEDEKAHS*PESR	3	651.588		1768		14.42		1.872		1.3628		0.177		119		0.87		20	Schistosoma mansoni
388	387	Smp_038560.4;Smp_038560.1;Smp_038560.2;Smp_038560.7;Smp_038560.5;Smp_038560.6;Smp_038560.3	Smp_038560.4;Smp_038560.1;Smp_038560.2;Smp_038560.7;Smp_038560.5;Smp_038560.6;Smp_038560.3	63; 63; 63; 63; 63; 63; 63	Prothymosin alpha-B, putative	Smp_038560.4;Smp_038560.1;Smp_038560.2;Smp_038560.7;Smp_038560.5;Smp_038560.6;Smp_038560.3	14.8	DEDEKAHsPESRSAV	EAGDTDEDEKAHS*PESR	3	651.588		1758		14.38		2.203		1.3628		0.2377		4		1.31		20	Schistosoma mansoni
389	388	Smp_038560.4;Smp_038560.1;Smp_038560.2;Smp_038560.7;Smp_038560.5;Smp_038560.6;Smp_038560.3	Smp_038560.4;Smp_038560.1;Smp_038560.2;Smp_038560.7;Smp_038560.5;Smp_038560.6;Smp_038560.3	63; 63; 63; 63; 63; 63; 63	Prothymosin alpha-B, putative	Smp_038560.4;Smp_038560.1;Smp_038560.2;Smp_038560.7;Smp_038560.5;Smp_038560.6;Smp_038560.3	14.8	DEDEKAHsPESRSAV	KEAGDTDEDEKAHS*PESR	3	694.287	1293	1320	12.44	12.49	3.248	3.138	0.9274	1.4257	0.2818	0.3233	1	1	1.32	1.48	25	25	Schistosoma mansoni
390	389	Smp_038560.4;Smp_038560.2	Smp_038560.4;Smp_038560.2	112; 107	Prothymosin alpha-B, putative	Smp_038560.4;Smp_038560.2	14.8	GEHQNEKsDDGSDSE	S*DDGSDSESEKGDAPSVDKESNEEASD	3	956.023	5481		29.69		4.375		0.9677		0.436		3		1.93		13		Schistosoma mansoni
391	390	Smp_038560.4;Smp_038560.2	Smp_038560.4;Smp_038560.2	116; 111	Prothymosin alpha-B, putative	Smp_038560.4;Smp_038560.2	14.8	NEKSDDGsDSESEKG	SDDGS*DSESEKGDAPSVDKESNEEASD	3	956.023		5473		29.51		4.609		1.3237		0.3071		1		1.42		5	Schistosoma mansoni
392	391	Smp_038560.4;Smp_038560.6;Smp_038560.3	Smp_038560.4;Smp_038560.6;Smp_038560.3	68, 86; 68, 86; 68, 86	Prothymosin alpha-B, putative	Smp_038560.4;Smp_038560.6;Smp_038560.3	14.8	AHSPESRsAVAELDE;EDDASQDtKGTNGTS	S*AVAELDEDGTEDDASQDT*K	2	1128.41	11295	11362	51.98	51.92	5.073	5.65	0.8594	0.325	0.5262	0.5692	3	1	3.02	3.24	71;31	85;17	Schistosoma mansoni
393	392	Smp_038560.4;Smp_038560.6;Smp_038560.3	Smp_038560.4;Smp_038560.6;Smp_038560.3	68, 86; 68, 86; 68, 86	Prothymosin alpha-B, putative	Smp_038560.4;Smp_038560.6;Smp_038560.3	14.8	AHSPESRsAVAELDE;EDDASQDtKGTNGTS	S*AVAELDEDGTEDDASQDT*K	2	1128.41	11371	11303	52.26	51.71	5.459	4.665	0.8555	0.4037	0.576	0.5007	1	3	3.28	2.82	59;17	71;24	Schistosoma mansoni
394	393	Smp_038560.4;Smp_038560.6;Smp_038560.3	Smp_038560.4;Smp_038560.6;Smp_038560.3	78, 83; 78, 83; 78, 83	Prothymosin alpha-B, putative	Smp_038560.4;Smp_038560.6;Smp_038560.3	14.8	AELDEDGtEDDASQD;DGTEDDAsQDTKGTN	SAVAELDEDGT*EDDAS*QDTK	2	1128.41	10429	10997	48.43	50.54	4.979	5.189	1.4738	0.5832	0.413	0.4235	2	2	2.5	2.58	78;31	82;38	Schistosoma mansoni
395	394	Smp_038560.4;Smp_038560.6;Smp_038560.3	Smp_038560.4;Smp_038560.6;Smp_038560.3	78, 83; 78, 83; 78, 83	Prothymosin alpha-B, putative	Smp_038560.4;Smp_038560.6;Smp_038560.3	14.8	AELDEDGtEDDASQD;DGTEDDAsQDTKGTN	SAVAELDEDGT*EDDAS*QDTK	2	1128.41	11717	11188	53.54	51.28	4.809	5.866	0.9635	0.9163	0.4445	0.4485	2	2	2.64	2.79	65;24	65;38	Schistosoma mansoni
396	395	Smp_038560.4;Smp_038560.6;Smp_038560.3	Smp_038560.4;Smp_038560.6;Smp_038560.3	78, 83; 78, 83; 78, 83	Prothymosin alpha-B, putative	Smp_038560.4;Smp_038560.6;Smp_038560.3	14.8	AELDEDGtEDDASQD;DGTEDDAsQDTKGTN	SAVAELDEDGT*EDDAS*QDTK	2	1128.41	10451	10820	48.53	49.83	5.033	5.326	1.5205	0.6981	0.4278	0.4333	2	2	2.57	2.65	65;38	82;38	Schistosoma mansoni
397	396	Smp_038560.4;Smp_038560.6;Smp_038560.3	Smp_038560.4;Smp_038560.6;Smp_038560.3	78, 83; 78, 83; 78, 83	Prothymosin alpha-B, putative	Smp_038560.4;Smp_038560.6;Smp_038560.3	14.8	AELDEDGtEDDASQD;DGTEDDAsQDTKGTN	SAVAELDEDGT*EDDAS*QDTK	2	1128.41	10938	10779	50.57	49.66	5.306	5.686	0.817	0.8017	0.486	0.4665	2	2	2.9	2.84	82;24	78;31	Schistosoma mansoni
398	397	Smp_038560.4;Smp_038560.6;Smp_038560.3	Smp_038560.4;Smp_038560.6;Smp_038560.3	78, 83; 78, 83; 78, 83	Prothymosin alpha-B, putative	Smp_038560.4;Smp_038560.6;Smp_038560.3	14.8	AELDEDGtEDDASQD;DGTEDDAsQDTKGTN	SAVAELDEDGT*EDDAS*QDTK	2	1128.41	10616	10454	49.22	48.33	5.328	5.253	1.2653	1.0866	0.5043	0.5153	2	2	2.94	2.97	82;38	110;31	Schistosoma mansoni
399	398	Smp_038560.4;Smp_038560.6;Smp_038560.3	Smp_038560.4;Smp_038560.6;Smp_038560.3	78, 83; 78, 83; 78, 83	Prothymosin alpha-B, putative	Smp_038560.4;Smp_038560.6;Smp_038560.3	14.8	AELDEDGtEDDASQD;DGTEDDAsQDTKGTN	SAVAELDEDGT*EDDAS*QDTK	2	1128.41	11122	10481	51.27	48.44	5.446	4.727	1.0355	1.2978	0.5062	0.5019	2	2	2.99	2.83	100;24	93;31	Schistosoma mansoni
400	399	Smp_038560.4;Smp_038560.6;Smp_038560.3	Smp_038560.4;Smp_038560.6;Smp_038560.3	78, 83; 78, 83; 78, 83	Prothymosin alpha-B, putative	Smp_038560.4;Smp_038560.6;Smp_038560.3	14.8	AELDEDGtEDDASQD;DGTEDDAsQDTKGTN	SAVAELDEDGT*EDDAS*QDTK	2	1128.41	10774	11790	49.88	53.56	5.639	4.373	0.8625	1.7988	0.4773	0.4853	2	2	2.91	2.68	82;13	74;13	Schistosoma mansoni
401	400	Smp_038560.4;Smp_038560.6;Smp_038560.3	Smp_038560.4;Smp_038560.6;Smp_038560.3	78, 83; 78, 83; 78, 83	Prothymosin alpha-B, putative	Smp_038560.4;Smp_038560.6;Smp_038560.3	14.8	AELDEDGtEDDASQD;DGTEDDAsQDTKGTN	SAVAELDEDGT*EDDAS*QDTK	2	1128.41		10635		49.05		5.109		1.1535		0.4475		2		2.66		82;13	Schistosoma mansoni
402	401	Smp_038560.4;Smp_038560.6;Smp_038560.3	Smp_038560.4;Smp_038560.6;Smp_038560.3	78, 83; 78, 83; 78, 83	Prothymosin alpha-B, putative	Smp_038560.4;Smp_038560.6;Smp_038560.3	14.8	AELDEDGtEDDASQD;DGTEDDAsQDTKGTN	SAVAELDEDGT*EDDAS*QDTK	2	1128.41		11520		52.5		4.645		0.4004		0.422		2		2.49		104;17	Schistosoma mansoni
403	402	Smp_038560.4;Smp_038560.6;Smp_038560.3	Smp_038560.4;Smp_038560.6;Smp_038560.3	78, 83; 78, 83; 78, 83	Prothymosin alpha-B, putative	Smp_038560.4;Smp_038560.6;Smp_038560.3	14.8	AELDEDGtEDDASQD;DGTEDDAsQDTKGTN	SAVAELDEDGT*EDDAS*QDTK	2	1128.41		10398		48.1		4.906		1.7387		0.4189		2		2.48		61;24	Schistosoma mansoni
404	403	Smp_038560.4;Smp_038560.6;Smp_038560.3	Smp_038560.4;Smp_038560.6;Smp_038560.3	78, 83; 78, 83; 78, 83	Prothymosin alpha-B, putative	Smp_038560.4;Smp_038560.6;Smp_038560.3	14.8	AELDEDGtEDDASQD;DGTEDDAsQDTKGTN	SAVAELDEDGT*EDDAS*QDTK	2	1128.41		12301		55.61		4.073		2.6829		0.3902		2		2.18		82;13	Schistosoma mansoni
405	404	Smp_038560.4;Smp_038560.6;Smp_038560.3	Smp_038560.4;Smp_038560.6;Smp_038560.3	78, 83; 78, 83; 78, 83	Prothymosin alpha-B, putative	Smp_038560.4;Smp_038560.6;Smp_038560.3	14.8	AELDEDGtEDDASQD;DGTEDDAsQDTKGTN	SAVAELDEDGT*EDDAS*QDTK	2	1128.41		11727		53.28		4.754		1.8043		0.5299		2		2.91		82;24	Schistosoma mansoni
406	405	Smp_038560.4;Smp_038560.6;Smp_038560.3	Smp_038560.4;Smp_038560.6;Smp_038560.3	78, 83; 78, 83; 78, 83	Prothymosin alpha-B, putative	Smp_038560.4;Smp_038560.6;Smp_038560.3	14.8	AELDEDGtEDDASQD;DGTEDDAsQDTKGTN	SAVAELDEDGT*EDDAS*QDTK	3	752.609	10864	10832	50.25	49.88	4.75	3.4	0.5855	0.9957	0.2699	0.1396	2	2	2.14	1.38	60;16	50;9	Schistosoma mansoni
407	406	Smp_038560.4;Smp_038560.6;Smp_038560.3	Smp_038560.4;Smp_038560.6;Smp_038560.3	78, 86; 78, 86; 78, 86	Prothymosin alpha-B, putative	Smp_038560.4;Smp_038560.6;Smp_038560.3	14.8	AELDEDGtEDDASQD;EDDASQDtKGTNGTS	SAVAELDEDGT*EDDASQDT*K	2	1128.41		11960		54.24		5.197		1.2817		0.4389		1		2.63		82;13	Schistosoma mansoni
408	407	Smp_038560.4;Smp_038560.6;Smp_038560.3	Smp_038560.4;Smp_038560.6;Smp_038560.3	83; 83; 83	Prothymosin alpha-B, putative	Smp_038560.4;Smp_038560.6;Smp_038560.3	14.8	DGTEDDAsQDTKGTN	SAVAELDEDGTEDDAS*QDTK	2	1088.43	10690	10840	49.54	49.92	5.482	5.741	1.0709	0.9293	0.5338	0.5127	2	2	3.1	3.04	15	42	Schistosoma mansoni
409	408	Smp_038560.4;Smp_038560.6;Smp_038560.3	Smp_038560.4;Smp_038560.6;Smp_038560.3	83; 83; 83	Prothymosin alpha-B, putative	Smp_038560.4;Smp_038560.6;Smp_038560.3	14.8	DGTEDDAsQDTKGTN	SAVAELDEDGTEDDAS*QDTK	2	1088.43	10971	11007	50.68	50.57	5.697	5.87	1.1744	0.5443	0.4373	0.4018	2	1	2.74	2.58	27	42	Schistosoma mansoni
410	409	Smp_038560.4;Smp_038560.6;Smp_038560.3	Smp_038560.4;Smp_038560.6;Smp_038560.3	83; 83; 83	Prothymosin alpha-B, putative	Smp_038560.4;Smp_038560.6;Smp_038560.3	14.8	DGTEDDAsQDTKGTN	SAVAELDEDGTEDDAS*QDTK	2	1088.43	10853	10957	50.21	50.39	6.473	6.188	1.0519	0.7048	0.4833	0.4132	2	2	3.06	2.68	42	42	Schistosoma mansoni
411	410	Smp_038560.4;Smp_038560.6;Smp_038560.3	Smp_038560.4;Smp_038560.6;Smp_038560.3	83; 83; 83	Prothymosin alpha-B, putative	Smp_038560.4;Smp_038560.6;Smp_038560.3	14.8	DGTEDDAsQDTKGTN	SAVAELDEDGTEDDAS*QDTK	2	1088.43	10682	10678	49.5	49.24	6.001	5.775	1.1123	0.9592	0.4792	0.4377	2	2	2.96	2.73	27	42	Schistosoma mansoni
412	411	Smp_038560.4;Smp_038560.6;Smp_038560.3	Smp_038560.4;Smp_038560.6;Smp_038560.3	83; 83; 83	Prothymosin alpha-B, putative	Smp_038560.4;Smp_038560.6;Smp_038560.3	14.8	DGTEDDAsQDTKGTN	SAVAELDEDGTEDDAS*QDTK	3	725.953	10766	10757	49.85	49.57	3.549	4.726	0.7469	1.0185	0.2832	0.411	5	1	1.99	2.69	17	9	Schistosoma mansoni
413	412	Smp_038560.4;Smp_038560.6;Smp_038560.3	Smp_038560.4;Smp_038560.6;Smp_038560.3	83; 83; 83	Prothymosin alpha-B, putative	Smp_038560.4;Smp_038560.6;Smp_038560.3	14.8	DGTEDDAsQDTKGTN	SAVAELDEDGTEDDAS*QDTK	3	725.953	10771		49.87		2.669		0.7469		0.2088		2		1.55		16		Schistosoma mansoni
414	413	Smp_039160	Smp_039160	265	hypothetical protein	Smp_039160	37.5	GGGSLSRsQMNSTLL	S*QM#NSTLLTDR	2	681.292	10043	10005	46.87	46.61	2.656	2.42	0.8654	0.3713	0.3163	0.2861	1	4	1.89	1.72	48	48	Schistosoma mansoni
415	414	Smp_039160	Smp_039160	265	hypothetical protein	Smp_039160	37.5	GGGSLSRsQMNSTLL	S*QMNSTLLTDR	2	673.294	13014	13065	59.13	58.86	2.594	2.414	0.9646	0.9061	0.2376	0.1465	1	5	1.56	1.16	48	48	Schistosoma mansoni
416	415	Smp_039300	Smp_039300	187	trim56 protein, putative	Smp_039300	78	LENNRQVsTTVNEST	QVS*TTVNESTDSLHQLPNLER	2	1224.57		17634		78.11		2.294		2.1069		0.2948		2		1.5		12	Schistosoma mansoni
417	416	Smp_039300	Smp_039300	187, 194	trim56 protein, putative	Smp_039300	78	LENNRQVsTTVNEST;STTVNEStDSLHQLP	QVS*TTVNEST*DSLHQLPNLER	3	843.374	17192		76.95		2.51		0.8448		0.0202		22		0.66		15;7		Schistosoma mansoni
418	417	Smp_039300	Smp_039300	188	trim56 protein, putative	Smp_039300	78	ENNRQVStTVNESTD	QVST*TVNESTDSLHQLPNLER	2	1224.57		17620		78.05		2.32		2.1069		0.2335		5		1.24		0	Schistosoma mansoni
419	418	Smp_039490.1;Smp_039490.3;Smp_039490.2;Smp_039490.4	Smp_039490.1;Smp_039490.3;Smp_039490.2;Smp_039490.4	185; 89; 49; 89	expressed protein	Smp_039490.1;Smp_039490.3;Smp_039490.2;Smp_039490.4	106.1	GSRTTAStPSLSSES	TTAST*PSLSSESLEK	2	809.366	11042	11026	50.94	50.64	3.352	3.623	0.6676	0.3871	0.4032	0.3923	1	1	2.3	2.26	24	24	Schistosoma mansoni
420	419	Smp_039650	Smp_039650	221	Crumbs complex protein	Smp_039650	41.3	VGNTGVAtPDRTVVQ	FVGNTGVAT*PDR	2	657.298	8853	8813	42.26	42.03	2.976	3.224	0.7876	0.5667	0.4077	0.4706	1	1	2.3	2.59	31	31	Schistosoma mansoni
421	420	Smp_039650	Smp_039650	221	Crumbs complex protein	Smp_039650	41.3	VGNTGVAtPDRTVVQ	FVGNTGVAT*PDR	2	657.298	8942	8771	42.6	41.87	2.173	1.898	0.7751	-14.7288	0.2055	0.2994	1	1	1.35	0.64	11	31	Schistosoma mansoni
422	421	Smp_039810	Smp_039810	367	muscleblind-like protein	Smp_039810	54.5	TGNIKEHsQSPGIRV	EHS*QSPGIR	2	545.737	2206		16.35		1.316		0.7514		0.1638		2		1.1		17		Schistosoma mansoni
423	422	Smp_040680	Smp_040680	75	cytoplasmic dynein light chain, putative	Smp_040680	11.4	IVGRNFGsYVTHETK	FGS*YVTHETK	3	416.848	8489	8461	40.91	40.74	3.161	2.704	19.0296	19.4065	0.2626	0.3333	1	1	0.78	0.98	0	7	Schistosoma mansoni
424	423	Smp_040800	Smp_040800	1268	glycyl-tRNA synthetase, putative	Smp_040800	148.8	EVSQNKPtPESQSSA	AGESNEPVINEVSQNKPT*PESQSSASLVNPEVLYDK	3	1312.95		21845		94.91		6.201		0.0623		0.4617		1		2.73		27	Schistosoma mansoni
425	424	Smp_040800	Smp_040800	1268	glycyl-tRNA synthetase, putative	Smp_040800	148.8	EVSQNKPtPESQSSA	AGESNEPVINEVSQNKPT*PESQSSASLVNPEVLYDK	3	1312.95		21857		94.97		6.59		3.9889		0.4806		1		2.7		19	Schistosoma mansoni
426	425	Smp_040800	Smp_040800	1268	glycyl-tRNA synthetase, putative	Smp_040800	148.8	EVSQNKPtPESQSSA	AGESNEPVINEVSQNKPT*PESQSSASLVNPEVLYDKNESPIVSNNPK	4	1279.86	21372	21515	93.82	93.66	4.89	6.264	1.4966	1.4473	0.2012	0.2896	1	1	1.19	1.74	25	19	Schistosoma mansoni
427	426	Smp_040800	Smp_040800	1268	glycyl-tRNA synthetase, putative	Smp_040800	148.8	EVSQNKPtPESQSSA	AGESNEPVINEVSQNKPT*PESQSSASLVNPEVLYDKNESPIVSNNPK	4	1279.86	21213	21307	93.21	92.86	6.112	5.164	1.4901	1.2636	0.3373	0.1601	1	1	1.94	1.07	25	22	Schistosoma mansoni
428	427	Smp_040800	Smp_040800	1268	glycyl-tRNA synthetase, putative	Smp_040800	148.8	EVSQNKPtPESQSSA	AGESNEPVINEVSQNKPT*PESQSSASLVNPEVLYDKNESPIVSNNPK	4	1279.86	21400	21313	93.93	92.89	5.306	4.844	1.289	1.1992	0.2682	0.2186	1	1	1.54	1.27	22	43	Schistosoma mansoni
429	428	Smp_040800	Smp_040800	1268	glycyl-tRNA synthetase, putative	Smp_040800	148.8	EVSQNKPtPESQSSA	AGESNEPVINEVSQNKPT*PESQSSASLVNPEVLYDKNESPIVSNNPK	4	1279.86		21458		93.45		6.056		1.3765		0.3746		1		2.07		7	Schistosoma mansoni
430	429	Smp_040800	Smp_040800	1268, 1276	glycyl-tRNA synthetase, putative	Smp_040800	148.8	EVSQNKPtPESQSSA;PESQSSAsLVNPEVL	AGESNEPVINEVSQNKPT*PESQSSAS*LVNPEVLYDKNESPIVSNNPK	4	1299.85	21714		95.1		4.966		0.911		0.139		12		0.98		33;8		Schistosoma mansoni
431	430	Smp_040800	Smp_040800	1268, 1284	glycyl-tRNA synthetase, putative	Smp_040800	148.8	EVSQNKPtPESQSSA;LVNPEVLyDKNESPI	AGESNEPVINEVSQNKPT*PESQSSASLVNPEVLY*DKNESPIVSNNPK	4	1299.85		21876		95.05		5.361		0.6001		0.1999		2		1.27		29;9	Schistosoma mansoni
432	431	Smp_040800	Smp_040800	1268, 1289	glycyl-tRNA synthetase, putative	Smp_040800	148.8	EVSQNKPtPESQSSA;VLYDKNEsPIVSNNP	AGESNEPVINEVSQNKPT*PESQSSASLVNPEVLYDKNES*PIVSNNPK	4	1299.85		21802		94.74		5.301		0.8094		0.1704		2		1.16		48;4	Schistosoma mansoni
433	432	Smp_040800	Smp_040800	1268, 1289	glycyl-tRNA synthetase, putative	Smp_040800	148.8	EVSQNKPtPESQSSA;VLYDKNEsPIVSNNP	AGESNEPVINEVSQNKPT*PESQSSASLVNPEVLYDKNES*PIVSNNPK	4	1299.85		21819		94.8		4.879		0.8094		0.1301		1		0.93		29;4	Schistosoma mansoni
434	433	Smp_040800	Smp_040800	1284, 1289	glycyl-tRNA synthetase, putative	Smp_040800	148.8	LVNPEVLyDKNESPI;VLYDKNEsPIVSNNP	AGESNEPVINEVSQNKPTPESQSSASLVNPEVLY*DKNES*PIVSNNPK	4	1299.85	21700		95.04		4.924		0.911		0.0944		12		0.79		22;4		Schistosoma mansoni
435	434	Smp_041190.2;Smp_041190.1	Smp_041190.2;Smp_041190.1	560; 477	expressed protein	Smp_041190.2;Smp_041190.1	80.9	KGDYVAStPVNIKQS	ESQKGDYVAST*PVNIK	2	908.43	9760	9693	45.76	45.35	2.906	2.95	0.8701	0.6129	0.1962	0.3038	154	1	0.9	1.5	9	24	Schistosoma mansoni
436	435	Smp_041190.2;Smp_041190.1	Smp_041190.2;Smp_041190.1	589; 506	expressed protein	Smp_041190.2;Smp_041190.1	80.9	EDYSGQNsQLNGGAN	VGECDQQLLLDHEDYSGQNS*QLNGGANIGLLK	3	1189.21	22837		99.88		4.997		2.6174		0.3279		1		2.01		7		Schistosoma mansoni
437	436	Smp_041370	Smp_041370	754	expressed protein	Smp_041370	85.2	MQPKAHAsQLVLQQQ	AHAS*QLVLQQQHEATQALLAM#QQNKPR	4	784.643	16889	16955	75.72	75.34	2.832	3.14	0.9276	1.046	0.1444	0.3162	2	1	1.32	2.09	59	32	Schistosoma mansoni
438	437	Smp_041370	Smp_041370	754	expressed protein	Smp_041370	85.2	MQPKAHAsQLVLQQQ	AHAS*QLVLQQQHEATQALLAMQQNKPR	4	780.645		21451		93.42		2.717		1.436		0.038		2		0.85		38	Schistosoma mansoni
439	438	Smp_041520	Smp_041520	225, 232, 233	expressed protein	Smp_041520	48.1	LTSNQSLtPLLLSET;TPLLLSEtTVYSVTK;PLLLSETtVYSVTKL	NQPILTSNQSLT*PLLLSET*T*V	4	628.037		15621		69.77		2.454		3.9781		0.1109		7		1.03		6;0;0	Schistosoma mansoni
440	439	Smp_041700	Smp_041700	356, 358, 365	rhodopsin-like orphan GPCR, putative	Smp_041700	42	TCNNLVDsHTVNCSQ;NNLVDSHtVNCSQAS;TVNCSQAsPIxxxxx	DS*HT*VNCSQAS*PI	2	828.264		3895		23.2		1.39		2.7051		0.1371		1		0.81		15;11;24	Schistosoma mansoni
441	440	Smp_041750	Smp_041750	248	expressed protein	Smp_041750	149.2	ISEQSTKtPESLEPK	HFISEQSTKT*PESLEPK	3	679.989	10200	10179	47.5	47.24	3.114	3.225	1.1467	1.069	0.1757	0.3369	1	1	1.16	1.86	11	20	Schistosoma mansoni
442	441	Smp_041750	Smp_041750	248	expressed protein	Smp_041750	149.2	ISEQSTKtPESLEPK	HFISEQSTKT*PESLEPK	3	679.989	10215	10230	47.56	47.43	2.82	3.622	1.1467	1.0206	0.2368	0.2297	1	1	1.36	1.47	20	20	Schistosoma mansoni
443	442	Smp_042020.2;Smp_042020.1	Smp_042020.2;Smp_042020.1	9; 9	ATP-diphosphohydrolase 1, putative	Smp_042020.2;Smp_042020.1	61.3	VFGKRNLsQLFDFTK	NLS*QLFDFTK	2	646.8	29682	29934	130.24	130.54	2.629	2.613	0.7536	1.4882	0.2852	0.2359	1	1	1.8	1.56	124	124	Schistosoma mansoni
444	443	Smp_042020.2;Smp_042020.1	Smp_042020.2;Smp_042020.1	9; 9	ATP-diphosphohydrolase 1, putative	Smp_042020.2;Smp_042020.1	61.3	VFGKRNLsQLFDFTK	NLS*QLFDFTK	2	646.8		29832		130.05		2.591		1.3888		0.2217		1		1.5		104	Schistosoma mansoni
445	444	Smp_042020.2;Smp_042020.1	Smp_042020.2;Smp_042020.1	9; 9	ATP-diphosphohydrolase 1, putative	Smp_042020.2;Smp_042020.1	61.3	VFGKRNLsQLFDFTK	RNLS*QLFDFTK	2	724.85		24381		105.7		2.243		1.0239		0.2517		2		1.29		87	Schistosoma mansoni
446	445	Smp_042270.1;Smp_042270.2;Smp_042270.3	Smp_042270.1;Smp_042270.2;Smp_042270.3	26; 26; 26	26S protease regulatory subunit 6a, putative	Smp_042270.1;Smp_042270.2;Smp_042270.3	41	DEVMRMStEELTSRA	MST*EELTSR	2	567.231		7569		37.39		2.199		0.227		0.3534		2		2		24	Schistosoma mansoni
447	446	Smp_042340	Smp_042340	1106	catenin and plakophilin, putative	Smp_042340	137.5	ENKRQTFtYPSRIKN	QTFT*YPSR	2	540.231	10146	10139	47.29	47.08	1.83	1.759	0.4079	0.5589	0.1694	0.1589	6	1	1.22	1.17	9	9	Schistosoma mansoni
448	447	Smp_042990.1	Smp_042990.1	126	expressed protein	Smp_042990.1	62	MFIQPDNsPKNIQLT	LSVHINDKNESM#FIQPDNS*PK	3	837.053	14315	14380	64.63	64.35	3.462	3.364	0.7379	1.4492	0.2788	0.2081	1	15	1.63	1.27	48	48	Schistosoma mansoni
449	448	Smp_042990.1	Smp_042990.1	126	expressed protein	Smp_042990.1	62	MFIQPDNsPKNIQLT	LSVHINDKNESM#FIQPDNS*PK	3	837.053	14251	14316	64.34	64.05	4.674	4.538	0.7379	1.4492	0.3925	0.3986	1	1	2.28	2.24	57	76	Schistosoma mansoni
450	449	Smp_042990.1	Smp_042990.1	73	expressed protein	Smp_042990.1	62	PQVFLSTsLPCLFEN	GSSNTPQVFLSTS*LPCLFENSLNLNSVSK	3	1074.18	33873	33734	150.78	150.06	4.717	4.087	1.3288	2.6571	0.4884	0.404	1	1	2.78	2.25	8	0	Schistosoma mansoni
451	450	Smp_042990.1	Smp_042990.1	73	expressed protein	Smp_042990.1	62	PQVFLSTsLPCLFEN	GSSNTPQVFLSTS*LPCLFENSLNLNSVSK	3	1074.18	33749	33739	150.13	150.09	4.007	5.78	1.1084	1.2116	0.3735	0.5591	1	1	2.22	3.22	15	7	Schistosoma mansoni
452	451	Smp_042990.1	Smp_042990.1	73	expressed protein	Smp_042990.1	62	PQVFLSTsLPCLFEN	GSSNTPQVFLSTS*LPCLFENSLNLNSVSK	3	1074.18	33761	33746	150.19	150.12	5.075	4.784	1.1047	1.9933	0.4894	0.4262	1	1	2.86	2.48	10	0	Schistosoma mansoni
453	452	Smp_042990.1	Smp_042990.1	73	expressed protein	Smp_042990.1	62	PQVFLSTsLPCLFEN	GSSNTPQVFLSTS*LPCLFENSLNLNSVSK	3	1074.18	33770	33743	150.24	150.11	4.833	5.114	1.1445	1.4863	0.4706	0.5413	2	1	2.74	3.04	7	8	Schistosoma mansoni
454	453	Smp_042990.1	Smp_042990.1	90	expressed protein	Smp_042990.1	62	NLNSVSKsLPVLYQI	S*LPVLYQINNHTVHSENK	2	1087.03	16530	16622	74.25	73.97	3.213	2.475	1.3324	1.3351	0.2946	0.2551	1	1	1.77	1.5	34	34	Schistosoma mansoni
455	454	Smp_042990.1	Smp_042990.1	90	expressed protein	Smp_042990.1	62	NLNSVSKsLPVLYQI	S*LPVLYQINNHTVHSENK	2	1087.03		16591		73.84		2.756		1.2979		0.2086		1		1.35		48	Schistosoma mansoni
456	455	Smp_042990.1;Smp_182810	Smp_042990.1;Smp_182810	49; 30	expressed protein	Smp_042990.1;Smp_182810	62	VDVPVDFsNSNLTDE	VDVPVDFS*NSNLTDENNLK	2	1100.49		21131		92.14		4.793		2.0977		0.538		1		2.92		17	Schistosoma mansoni
457	456	Smp_043150	Smp_043150	502	SmIrV1 protein, putative	Smp_043150	65.7	GMRKKTDtSTPDDSH	TDT*STPDDSHLHVGER	2	923.884		5804		30.79		2.071		1.0054		0.2211		1		1.36		0	Schistosoma mansoni
458	457	Smp_043150	Smp_043150	503	SmIrV1 protein, putative	Smp_043150	65.7	MRKKTDTsTPDDSHL	KTDTS*TPDDSHLHVGER	3	658.957	4553	4531	25.92	25.73	4.016	3.746	1.1382	1.1702	0.3656	0.414	3	1	2.14	2.28	0	7	Schistosoma mansoni
459	458	Smp_043150	Smp_043150	503	SmIrV1 protein, putative	Smp_043150	65.7	MRKKTDTsTPDDSHL	KTDTS*TPDDSHLHVGER	3	658.957	4564		25.97		3.037		1.1382		0.2327		2		1.44		0		Schistosoma mansoni
460	459	Smp_043150	Smp_043150	504	SmIrV1 protein, putative	Smp_043150	65.7	RKKTDTStPDDSHLH	KKTDTST*PDDSHLHVGER	4	526.493	3503	3501	21.67	21.56	3.151	2.392	0.8135	0.9699	0.2214	0.1607	52	176	1.26	0.75	5	0	Schistosoma mansoni
461	460	Smp_043150	Smp_043150	504	SmIrV1 protein, putative	Smp_043150	65.7	RKKTDTStPDDSHLH	KKTDTST*PDDSHLHVGER	4	526.493	3495		21.64		2.353		0.8135		0.178		212		0.78		4		Schistosoma mansoni
462	461	Smp_043150	Smp_043150	504	SmIrV1 protein, putative	Smp_043150	65.7	RKKTDTStPDDSHLH	TDTST*PDDSHLHVGER	2	923.884	5810		30.97		3.034		1.6654		0.4293		1		2.32		9		Schistosoma mansoni
463	462	Smp_043670.1;Smp_043670.2	Smp_043670.1;Smp_043670.2	790; 794	6-phosphofructokinase	Smp_043670.1;Smp_043670.2	87.4	SESIMAGtDRKxxxx	HDSLYESESIM#AGT*DRK	3	678.954	8456		40.8		2.139		0.3763		0.1302		36		0.95		31		Schistosoma mansoni
464	463	Smp_044520	Smp_044520	142	VMAC , putative	Smp_044520	22.8	ANSNGVKsPLDVINT	SYPVSANSNGVKS*PLDVINTDPSPLM#IR	3	1023.17	23407		102.23		4.445		0.7979		0.294		1		1.66		8		Schistosoma mansoni
465	464	Smp_044550.11;Smp_044550.6;Smp_044550.7;Smp_044550.8;Smp_044550.2;Smp_044550.1;Smp_044550.4	Smp_044550.11;Smp_044550.6;Smp_044550.7;Smp_044550.8;Smp_044550.2;Smp_044550.1;Smp_044550.4	132, 136; 135, 139; 135, 139; 135, 139; 135, 139; 135, 139; 135, 139	far upstream (fuse) binding protein, putative	Smp_044550.11;Smp_044550.6;Smp_044550.7;Smp_044550.8;Smp_044550.2;Smp_044550.1;Smp_044550.4	55.9	TQCKVQIsQAGTPER;VQISQAGtPERTVTL	VQIS*QAGT*PER	2	673.281	6657	6638	34.12	33.9	2.186	2.189	1.0269	1.1905	0.2379	0.2131	28	2	1.47	1.39	1000;1000	1000;1000	Schistosoma mansoni
466	465	Smp_044550.11;Smp_044550.6;Smp_044550.7;Smp_044550.8;Smp_044550.2;Smp_044550.1;Smp_044550.4	Smp_044550.11;Smp_044550.6;Smp_044550.7;Smp_044550.8;Smp_044550.2;Smp_044550.1;Smp_044550.4	136; 139; 139; 139; 139; 139; 139	far upstream (fuse) binding protein, putative	Smp_044550.11;Smp_044550.6;Smp_044550.7;Smp_044550.8;Smp_044550.2;Smp_044550.1;Smp_044550.4	55.9	VQISQAGtPERTVTL	VQISQAGT*PER	2	633.298	6037	6011	31.9	31.63	2.782	2.755	0.3894	0.4716	0.2965	0.2905	4	1	1.84	1.8	44	44	Schistosoma mansoni
467	466	Smp_044560	Smp_044560	82, 85	hypothetical protein	Smp_044560	11	AGLARRIsDATNSEI;ARRISDAtNSEIESN	RIS*DAT*NSEIESNLS	2	898.361	13792		62.41		3.377		1.1078		0.3816		1		1.87		38;7		Schistosoma mansoni
468	467	Smp_044560	Smp_044560	82, 87	hypothetical protein	Smp_044560	11	AGLARRIsDATNSEI;RISDATNsEIESNLS	RIS*DATNS*EIESNLS	2	898.361		13862		62.18		3.233		1.2729		0.2906		2		1.47		38;7	Schistosoma mansoni
469	468	Smp_045950.1;Smp_045950.2;Smp_045950.3	Smp_045950.1;Smp_045950.2;Smp_045950.3	158; 158; 158	transformer-2-related	Smp_045950.1;Smp_045950.2;Smp_045950.3	23	SITERPHsPTPGIYM	CDFSITERPHS*PTPGIYM#GR	3	806.352	14372	14444	64.88	64.62	2.734	3.459	0.8931	1.0943	0.0623	0.3289	3	5	0.9	2.09	13	13	Schistosoma mansoni
470	469	Smp_045950.1;Smp_045950.2;Smp_045950.3	Smp_045950.1;Smp_045950.2;Smp_045950.3	51; 51; 51	transformer-2-related	Smp_045950.1;Smp_045950.2;Smp_045950.3	23	SRDFYRRsPGYGYRS	S*PGYGYR	2	440.173	5695	5756	30.51	30.59	1.483	1.443	0.2839	0.5469	0.0289	0.2129	14	98	0.6	1.26	24	27	Schistosoma mansoni
471	470	Smp_046130	Smp_046130	403, 405, 413	alpha-actinin, putative	Smp_046130	73.7	GSLNKAQsSSLSSDA;LNKAQSSsLSSDAIQ;LSSDAIQsSKSPLDG	S*SS*LSSDAIQS*SK	3	512.847		2954		19.33		1.54		1.9129		0.1205		5		1.03		0;9;7	Schistosoma mansoni
472	471	Smp_046290	Smp_046290	8	marvel-containing potential lipid raft-associated protein, putative	Smp_046290	23.4	MDRAPAAyETTYETR	APAAY*ETTYETR	2	726.806	7343	7291	36.74	36.43	3.228	3.518	0.7982	0.9143	0.4496	0.5366	1	1	2.51	2.92	31	54	Schistosoma mansoni
473	472	Smp_047370	Smp_047370	52	malate dehydrogenase, putative	Smp_047370	36.3	LKQSPLIsQLALYDI	QSPLIS*QLALYDIAHVK	2	988.516	27561		120.3		1.677		1.4194		0.1563		205		0.8		9		Schistosoma mansoni
474	473	Smp_047370	Smp_047370	52	malate dehydrogenase, putative	Smp_047370	36.3	LKQSPLIsQLALYDI	QSPLIS*QLALYDIAHVK	3	659.347	27515	27692	120.09	120.06	2.827	2.376	0.9821	0.8978	0.3567	0.2918	1	1	2.26	1.92	21	30	Schistosoma mansoni
475	474	Smp_047700	Smp_047700	158, 159, 161	ring finger protein 11 (sid 1669) (nedd4 ww domain-binding protein 2), putative	Smp_047700	52.5	SIYRIKKtSSTSDDA;IYRIKKTsSTSDDAF;RIKKTSStSDDAFTS	T*S*ST*SDDAFTSPD	3	524.147		11324		51.78		1.432		-3.138		0.1143		30		0.77		2;2;4	Schistosoma mansoni
476	475	Smp_048160	Smp_048160	1099, 1100, 1118	rna recognition motif protein split ends, putative	Smp_048160	349.7	TLGTSLSsSVLTAST;LGTSLSSsVLTASTS;ISSLANSsSRDPRLA	SPPSSPMIMGKSSYASTLGTSLSS*S*VLTASTSGSIISSLANSS*SR	5	924.617	26661		116.3		3.103		-6.0578		0.2813		413		0.56		3;9;5		Schistosoma mansoni
477	476	Smp_048160	Smp_048160	2513, 2520, 2528	rna recognition motif protein split ends, putative	Smp_048160	349.7	TSHACLSsVSQSGNS;SVSQSGNsNFDPSDY;NFDPSDYtSYVQRVI	DNTAPTSHACLSS*VSQSGNS*NFDPSDYT*SYVQRVIER	4	1083.19	10904		50.42		3.314		3.3429		0.4314		140		1.73		3;0;5		Schistosoma mansoni
478	477	Smp_048280.2;Smp_048280.1	Smp_048280.2;Smp_048280.1	664; 673	signal recognition particle 72 kDa subunit, putative	Smp_048280.2;Smp_048280.1	78.4	EWDAAIRsPKVKIPE	GPQGQITGESEWDAAIRS*PK	3	736.342	16353		73.53		2.863		1.5285		0.257		7		1.37		5		Schistosoma mansoni
479	478	Smp_048280.2;Smp_048280.1	Smp_048280.2;Smp_048280.1	674, 677; 683, 686	signal recognition particle 72 kDa subunit, putative	Smp_048280.2;Smp_048280.1	78.4	VKIPEDGsAGSTPKQ;PEDGSAGsTPKQMSN	VKIPEDGS*AGS*TPK	2	773.333		8287		40.1		2.413		0.4526		0.1835		2		0.96		20;9	Schistosoma mansoni
480	479	Smp_048280.2;Smp_048280.1	Smp_048280.2;Smp_048280.1	674, 678; 683, 687	signal recognition particle 72 kDa subunit, putative	Smp_048280.2;Smp_048280.1	78.4	VKIPEDGsAGSTPKQ;EDGSAGStPKQMSNT	IPEDGS*AGST*PK	2	659.752		4441		25.38		2.102		0.975		0.1437		3		1.1		4;0	Schistosoma mansoni
481	480	Smp_048280.2;Smp_048280.1	Smp_048280.2;Smp_048280.1	674, 678; 683, 687	signal recognition particle 72 kDa subunit, putative	Smp_048280.2;Smp_048280.1	78.4	VKIPEDGsAGSTPKQ;EDGSAGStPKQMSNT	VKIPEDGS*AGST*PK	2	773.333	8170	8098	39.73	39.37	2.998	3.179	0.352	0.3427	0.3333	0.3482	2	2	1.67	1.74	13;9	31;9	Schistosoma mansoni
482	481	Smp_048280.2;Smp_048280.1	Smp_048280.2;Smp_048280.1	677; 686	signal recognition particle 72 kDa subunit, putative	Smp_048280.2;Smp_048280.1	78.4	PEDGSAGsTPKQMSN	VKIPEDGSAGS*TPK	3	489.236	6740	6695	34.45	34.12	3.06	3.181	0.4263	0.3871	0.2996	0.3096	1	2	1.75	1.8	7	7	Schistosoma mansoni
483	482	Smp_048280.2;Smp_048280.1	Smp_048280.2;Smp_048280.1	678; 687	signal recognition particle 72 kDa subunit, putative	Smp_048280.2;Smp_048280.1	78.4	EDGSAGStPKQMSNT	VKIPEDGSAGST*PK	2	733.35	6729	6693	34.41	34.12	3.296	3.393	0.8939	0.8757	0.2992	0.3353	2	1	1.58	1.75	9	9	Schistosoma mansoni
484	483	Smp_048540	Smp_048540	12, 14	expressed protein	Smp_048540	33.5	CLFMLCVyITIIYRC;FMLCVYItIIYRCSN	CLFMLCVY*IT*IIYR	3	675.633	12520		56.97		2.51		3.2893		0.0201		9		0.64		4;1		Schistosoma mansoni
485	484	Smp_048810	Smp_048810	107	expressed protein	Smp_048810	74.5	IPFKRVPsFSDPSHF	VPS*FSDPSHFSTIGDEPK	2	1013.94	17839		79.53		3.023		1.4935		0.2718		18		1.57		7		Schistosoma mansoni
486	485	Smp_048810	Smp_048810	109	expressed protein	Smp_048810	74.5	FKRVPSFsDPSHFST	VPSFS*DPSHFSTIGDEPK	2	1013.94		17847		78.96		2.79		1.0926		0.1416		1		1.04		7	Schistosoma mansoni
487	486	Smp_049010	Smp_049010	114	rna-binding protein related	Smp_049010	69.5	QYISEKIyEKPESVP	IY*EKPESVPK	2	635.31	5146	5122	28.3	28.08	3.033	3.239	0.7605	0.2988	0.2068	0.1637	15	1	1.53	1.34	65	100	Schistosoma mansoni
488	487	Smp_049150	Smp_049150	277	aspartate aminotransferase, putative	Smp_049150	45.6	VTTSHVKsQVKLLIR	VGNLIFITNDPVTTSHVKS*QVK	3	826.432	19348	19380	85.49	84.98	3.035	3.13	0.4396	1.3696	0.24	0.2288	1	1	1.37	1.32	6	12	Schistosoma mansoni
489	488	Smp_049150	Smp_049150	277	aspartate aminotransferase, putative	Smp_049150	45.6	VTTSHVKsQVKLLIR	VGNLIFITNDPVTTSHVKS*QVK	3	826.432		19405		85.06		3.038		0.7478		0.1326		12		0.93		6	Schistosoma mansoni
490	489	Smp_049270	Smp_049270	355	heat shock protein, putative	Smp_049270	52.2	GIRPRAEsEIKATPN	AES*EIKATPNSNK	2	734.838	3428	3435	21.37	21.29	1.912	1.974	1.3999	1.4292	0.2517	0.1253	10	94	1.21	0.6	65	38	Schistosoma mansoni
491	490	Smp_049270	Smp_049270	62	heat shock protein, putative	Smp_049270	52.2	SESTIGGsNRHISDW	NSSSESSIPLSESTIGGS*NR	2	1044.96	14227	14301	64.24	63.99	3.8	3.928	1.4783	1.3435	0.4752	0.4501	1	1	2.59	2.49	31	31	Schistosoma mansoni
492	491	Smp_049270	Smp_049270	62	heat shock protein, putative	Smp_049270	52.2	SESTIGGsNRHISDW	NSSSESSIPLSESTIGGS*NR	2	1044.96		14283		63.92		3.597		1.4954		0.2846		1		1.75		20	Schistosoma mansoni
493	492	Smp_050070.1;Smp_050070.2	Smp_050070.1;Smp_050070.2	231; 231	aminopeptidase P1 (M24 family)	Smp_050070.1;Smp_050070.2	59.3	HNSPEKHsPQQPSRV	QYSVEIHSYSEFFNYLETAVHNSPEKHS*PQQPSR	4	1029.72	27539	27676	120.2	120	4.23	4.534	-1.0336	2.5254	0.2797	0.1471	70	1	1.48	1.03	8	11	Schistosoma mansoni
494	493	Smp_050390	Smp_050390	162	aldehyde dehydrogenase, putative	Smp_050390	53.7	ACITPWNyPFFLSVL	REPVGVVACITPWNY*PFFLSVLK	3	924.804	33699		149.88		3.946		3.0795		0.2135		9		1.58		0		Schistosoma mansoni
495	494	Smp_050520	Smp_050520	431	notch	Smp_050520	57.6	NDIPIGKsQLSIYEP	TQLTNDIPIGKS*QLSIYEPYSQLEYDTLDM#TIETK	3	1381.99	29565	29763	129.7	129.74	4.431	5.186	0.9469	3.7553	0.2515	0.2712	1	1	1.35	1.32	30	1	Schistosoma mansoni
496	495	Smp_050540	Smp_050540	408	orotidine 5'-phosphate decarboxylase	Smp_050540	50.1	DLGQNYNtPEQVKKR	LVNFNDDLGQNYNT*PEQVK	2	1144.52		18304		80.75		4.73		1.5011		0.5042		1		2.77		49	Schistosoma mansoni
497	496	Smp_050540	Smp_050540	408	orotidine 5'-phosphate decarboxylase	Smp_050540	50.1	DLGQNYNtPEQVKKR	LVNFNDDLGQNYNT*PEQVK	2	1144.52		18287		80.68		5.433		1.5011		0.4464		1		2.63		49	Schistosoma mansoni
498	497	Smp_050920	Smp_050920	251, 252	transformer-2-related	Smp_050920	38.6	SQRVSRRsTGERPDR;QRVSRRStGERPDRY	RS*T*GERPDR	2	617.242		757		10.01		1.906		1.1516		0.1199		75		0.65		1000;1000	Schistosoma mansoni
499	498	Smp_050920	Smp_050920	262	transformer-2-related	Smp_050920	38.6	RPDRYHQsPEENSRP	YHQS*PEENSRPR	2	790.336	1707	1729	14.23	14.26	2.338	2.632	0.5766	0.5941	0.3017	0.2841	3	2	1.79	1.76	82	65	Schistosoma mansoni
500	499	Smp_050920	Smp_050920	262	transformer-2-related	Smp_050920	38.6	RPDRYHQsPEENSRP	YHQS*PEENSRPR	3	527.226	1695	1726	14.18	14.25	2.357	2.221	0.0401	0.2197	0.2613	0.0961	1	2	1.8	1.11	60	50	Schistosoma mansoni
501	500	Smp_050920	Smp_050920	262, 267	transformer-2-related	Smp_050920	38.6	RPDRYHQsPEENSRP;HQSPEENsRPRNSLA	YHQS*PEENS*RPR	2	830.319	1913	1933	15.12	15.13	2.496	2.159	1.488	1.7673	0.2831	0.2181	1	1	1.69	1.37	27;61	42;61	Schistosoma mansoni
502	501	Smp_050920	Smp_050920	262, 267	transformer-2-related	Smp_050920	38.6	RPDRYHQsPEENSRP;HQSPEENsRPRNSLA	YHQS*PEENS*RPR	2	830.319	1902		15.07		2.84		1.488		0.2761		1		1.72		27;61		Schistosoma mansoni
503	502	Smp_050920	Smp_050920	262, 267	transformer-2-related	Smp_050920	38.6	RPDRYHQsPEENSRP;HQSPEENsRPRNSLA	YHQS*PEENS*RPR	3	553.882		1946		15.19		1.491		0.5501		0.0724		2		0.94		9;28	Schistosoma mansoni
504	503	Smp_050920	Smp_050920	272	transformer-2-related	Smp_050920	38.6	ENSRPRNsLAYNSNS	NS*LAYNSNSR	2	603.251	5052	5052	27.9	27.79	2.374	2.678	0.7872	1.0187	0.1243	0.1922	1	1	1.12	1.42	38	38	Schistosoma mansoni
505	504	Smp_051230.1;Smp_051230.3	Smp_051230.1;Smp_051230.3	400, 403, 417; 400, 403, 417	tar DNA-binding protein, putative	Smp_051230.1;Smp_051230.3	50.3	NVVAAIVsAATGAGN;AAIVSAAtGAGNTSM;MLGNSGVsLFADHSN	SAALATMNILSNPNVVAAIVS*AAT*GAGNTSMLGNSGVS*LFADHSNELK	5	986.056		22379		97.18		3.67		9.638		0.1367		29		0.59		0;0;5	Schistosoma mansoni
506	505	Smp_051280	Smp_051280	209	smg-7 (suppressor with morphological effect on genitalia protein 7), putative	Smp_051280	129.9	SRGDRLPsEILTVSS	GDRLPS*EILTVSSSVENSR	2	1063.51	22984		100.52		2.927		1.0417		0.3734		5		1.69		11		Schistosoma mansoni
507	506	Smp_051280	Smp_051280	209	smg-7 (suppressor with morphological effect on genitalia protein 7), putative	Smp_051280	129.9	SRGDRLPsEILTVSS	GDRLPS*EILTVSSSVENSR	3	709.342		23089		100.21		2.882		1.8728		0.13		2		0.85		12	Schistosoma mansoni
508	507	Smp_051280	Smp_051280	213	smg-7 (suppressor with morphological effect on genitalia protein 7), putative	Smp_051280	129.9	RLPSEILtVSSSVEN	GDRLPSEILT*VSSSVENSR	3	709.342	22956		100.39		2.695		0.6462		0.1399		4		0.94		19		Schistosoma mansoni
509	508	Smp_051550.2;Smp_051550.1	Smp_051550.2;Smp_051550.1	149; 149	pyridoxamine 5'-phosphate oxidase	Smp_051550.2;Smp_051550.1	28.9	FQSRPKAsQISATVS	AS*QISATVSSQSEPIPCR	2	999.453	13009	13033	59.11	58.72	3.813	3.587	1.3377	1.6257	0.4835	0.4557	1	1	2.6	2.43	15	15	Schistosoma mansoni
510	509	Smp_051610	Smp_051610	1544, 1556	disco-interacting protein 2 (dip2), putative	Smp_051610	197.5	ISLQGASsPESTTVY;TVYVDRVsLRNDRVK	ASS*PESTTVYVDRVS*LR	3	676.301	15894		71.53		2.867		5.3612		0.1482		6		0.74		7;17		Schistosoma mansoni
511	510	Smp_051610	Smp_051610	420, 434, 436	disco-interacting protein 2 (dip2), putative	Smp_051610	197.5	NSNDRKFsAPATGES;SIGQDPSsDTSQTTG;GQDPSSDtSQTTGLV	KFS*APATGESIGQDPSS*DT*SQTTGLVCHNR	3	1130.12	15153	15205	68.37	67.96	5.81	5.238	1.3696	1.8456	0.1176	0.1361	3	1	1.11	1	41;0;8	55;12;4	Schistosoma mansoni
512	511	Smp_051610	Smp_051610	420, 434, 436	disco-interacting protein 2 (dip2), putative	Smp_051610	197.5	NSNDRKFsAPATGES;SIGQDPSsDTSQTTG;GQDPSSDtSQTTGLV	KFS*APATGESIGQDPSS*DT*SQTTGLVCHNR	3	1130.12	15134		68.29		4.685		1.3696		0.1239		1		0.95		14;0;6		Schistosoma mansoni
513	512	Smp_051610	Smp_051610	420, 434, 437	disco-interacting protein 2 (dip2), putative	Smp_051610	197.5	NSNDRKFsAPATGES;SIGQDPSsDTSQTTG;QDPSSDTsQTTGLVC	KFS*APATGESIGQDPSS*DTS*QTTGLVCHNR	3	1130.12		15238		68.11		5.211		1.8456		0.3465		2		1.87		25;11;8	Schistosoma mansoni
514	513	Smp_051610	Smp_051610	433, 439	disco-interacting protein 2 (dip2), putative	Smp_051610	197.5	ESIGQDPsSDTSQTT;PSSDTSQtTGLVCHN	FSAPATGESIGQDPS*SDTSQT*TGLVCHNR	3	1060.77		15684		70.02		3.93		1.3873		0.0979		3		1.01		7;0	Schistosoma mansoni
515	514	Smp_051610	Smp_051610	434, 439	disco-interacting protein 2 (dip2), putative	Smp_051610	197.5	SIGQDPSsDTSQTTG;PSSDTSQtTGLVCHN	FSAPATGESIGQDPSS*DTSQT*TGLVCHNR	3	1060.77	15638		70.47		4.269		1.5788		0.1016		2		1.1		0;0		Schistosoma mansoni
516	515	Smp_051610	Smp_051610	458	disco-interacting protein 2 (dip2), putative	Smp_051610	197.5	KIQKLVNtLKRPKRY	LVNT*LKRPK	3	383.557		4762		26.67		1.471		0.0573		0.114		33		0.8		1000	Schistosoma mansoni
517	516	Smp_052250	Smp_052250	197	growth factor receptor-bound protein, putative	Smp_052250	35	QPKSSFDyLSQSSSS	TQLSINSNRSSNNMINLNLQPKSSFDY*LSQSSSSIHVPTASSTRSLLT	5	1061.92	29707		130.36		4.42		-0.7716		0.572		279		1.79		0		Schistosoma mansoni
518	517	Smp_052420	Smp_052420	352, 356	centaurin/arf-related	Smp_052420	119.5	ADNNESLtPSSTPTH;ESLTPSStPTHSRKN	ADNNESLT*PSST*PTHSR	2	987.385		5452		29.43		2.351		0.8794		0.4392		23		2.23		5;7	Schistosoma mansoni
519	518	Smp_052750	Smp_052750	294	expressed protein	Smp_052750	36.8	VDNDNCKsTPDIHND	LGSETETEAGNDDVDNDNCKS*TPDIHNDQSEQDDVQNNTDNVK	4	1214.99		9818		45.86		6.756		1.3214		0.4065		1		2.32		0	Schistosoma mansoni
520	519	Smp_052750	Smp_052750	303	expressed protein	Smp_052750	36.8	PDIHNDQsEQDDVQN	LGSETETEAGNDDVDNDNCKSTPDIHNDQS*EQDDVQNNTDNVK	4	1214.99	9913		46.38		3.918		1.3716		0.1145		21		0.69		1		Schistosoma mansoni
521	520	Smp_052810	Smp_052810	504	glucose-6-phosphate1-dehydrogenase	Smp_052810	59.2	CKKAGFQySGTYVWK	AGFQY*SGTYVWK	2	743.824		18417		81.18		3.051		1.2698		0.2954		1		1.93		24	Schistosoma mansoni
522	521	Smp_052810	Smp_052810	504	glucose-6-phosphate1-dehydrogenase	Smp_052810	59.2	CKKAGFQySGTYVWK	AGFQY*SGTYVWK	2	743.824		18434		81.25		2.976		1.2698		0.2101		1		1.56		13	Schistosoma mansoni
523	522	Smp_053140	Smp_053140	80	tip60, putative	Smp_053140	53.7	KSTKEPVtPVFSLSS	STKEPVT*PVFSLSSTEDEVISSAELR	3	963.465	27873	28037	121.76	121.65	3.583	3.501	0.5604	-0.4326	0.3284	0.1482	1	12	1.7	0.85	9	16	Schistosoma mansoni
524	523	Smp_053420	Smp_053420	590, 598	conserved hypothetical protein	Smp_053420	95.9	DQKTSNGsPLIFSAN;PLIFSANsSTPKELC	TSNGS*PLIFSANS*STPK	2	934.397	16118		72.52		2.135		1.6656		0.237		3		1.34		5;0		Schistosoma mansoni
525	524	Smp_054160	Smp_054160	209	Glutathione S-transferase 28 kDa (GST 28) (GST class-mu), putative	Smp_054160	23.8	YLSNRPAtPFxxxxx	YLSNRPAT*PF	2	623.287	13644	13688	61.77	61.44	1.95	1.986	0.6235	0.5714	0.128	0.1992	1	4	1.31	1.56	38	51	Schistosoma mansoni
526	525	Smp_054160	Smp_054160	88	Glutathione S-transferase 28 kDa (GST 28) (GST class-mu), putative	Smp_054160	23.8	KHHMMGEtDEEYYSV	HHM#MGET*DEEYYSVEK	3	694.26	8900		42.45		2.261		-0.2471		0.049		1		1.07		59		Schistosoma mansoni
527	526	Smp_054160	Smp_054160	88	Glutathione S-transferase 28 kDa (GST 28) (GST class-mu), putative	Smp_054160	23.8	KHHMMGEtDEEYYSV	KHHM#M#GET*DEEYYSVEK	3	742.29	6241	6234	32.63	32.45	3.612	2.836	0.5541	0.8711	0.3673	0.2313	2	1	2.31	1.61	47	47	Schistosoma mansoni
528	527	Smp_054160	Smp_054160	88	Glutathione S-transferase 28 kDa (GST 28) (GST class-mu), putative	Smp_054160	23.8	KHHMMGEtDEEYYSV	KHHM#MGET*DEEYYSVEK	3	736.959	8075		39.38		3.415		0.782		0.2723		1		1.89		40		Schistosoma mansoni
529	528	Smp_054160	Smp_054160	88	Glutathione S-transferase 28 kDa (GST 28) (GST class-mu), putative	Smp_054160	23.8	KHHMMGEtDEEYYSV	KHHM#MGET*DEEYYSVEK	3	736.959	8063		39.33		3.711		0.7215		0.3642		1		2.31		40		Schistosoma mansoni
530	529	Smp_054160	Smp_054160	88	Glutathione S-transferase 28 kDa (GST 28) (GST class-mu), putative	Smp_054160	23.8	KHHMMGEtDEEYYSV	KHHMM#GET*DEEYYSVEK	3	736.959	7215	7208	36.25	36.12	3.99	3.945	1.092	0.9763	0.4291	0.3053	1	1	2.59	2.06	48	29	Schistosoma mansoni
531	530	Smp_054160	Smp_054160	88	Glutathione S-transferase 28 kDa (GST 28) (GST class-mu), putative	Smp_054160	23.8	KHHMMGEtDEEYYSV	KHHMM#GET*DEEYYSVEK	3	736.959	7193	8053	36.16	39.21	3.76	2.916	0.9799	1.0852	0.4321	0.2651	1	2	2.58	1.75	38	69	Schistosoma mansoni
532	531	Smp_054160	Smp_054160	88	Glutathione S-transferase 28 kDa (GST 28) (GST class-mu), putative	Smp_054160	23.8	KHHMMGEtDEEYYSV	KHHMM#GET*DEEYYSVEK	3	736.959		8028		39.12		3.655		1.6568		0.3913		2		2.34		38	Schistosoma mansoni
533	532	Smp_054160	Smp_054160	88	Glutathione S-transferase 28 kDa (GST 28) (GST class-mu), putative	Smp_054160	23.8	KHHMMGEtDEEYYSV	KHHMM#GET*DEEYYSVEK	3	736.959		8036		39.15		3.512		1.0852		0.3253		2		2.08		81	Schistosoma mansoni
534	533	Smp_054160	Smp_054160	88	Glutathione S-transferase 28 kDa (GST 28) (GST class-mu), putative	Smp_054160	23.8	KHHMMGEtDEEYYSV	KHHMM#GET*DEEYYSVEK	3	736.959		7185		36.03		3.592		0.9763		0.3552		1		2.22		38	Schistosoma mansoni
535	534	Smp_054160	Smp_054160	88	Glutathione S-transferase 28 kDa (GST 28) (GST class-mu), putative	Smp_054160	23.8	KHHMMGEtDEEYYSV	KHHMM#GET*DEEYYSVEK	4	552.971	7236		36.33		2.383		0.5228		0.1304		1		1.35		51		Schistosoma mansoni
536	535	Smp_054320	Smp_054320	64	hypothetical protein	Smp_054320	65.7	SIQLPIPsLEDVNNS	YRSIQLPIPS*LEDVNNSLAVLTR	3	893.469	25520		111.21		3.086		-2.5086		0.2266		99		0.95		46		Schistosoma mansoni
537	536	Smp_054790.2;Smp_054790.1	Smp_054790.2;Smp_054790.1	1644; 1530	microtubule associated protein xmap215, putative	Smp_054790.2;Smp_054790.1	226.8	QLHTLIRsHLATIES	SEEQLHTLIRS*HLATIESLFSRPTLGR	5	635.132	25505		111.16		2.189		-3.5057		0.0952		7		0.64		1		Schistosoma mansoni
538	537	Smp_054810	Smp_054810	37	expressed protein	Smp_054810	34.5	SDPVRVPsTISIRPV	SSDPVRVPS*TISIRPVNQSINQEPTGSVVSGSYISSK	3	1318.33	20921		91.96		2.847		0.5533		0.2956		3		1.24		5		Schistosoma mansoni
539	538	Smp_054810	Smp_054810	37	expressed protein	Smp_054810	34.5	SDPVRVPsTISIRPV	VPS*TISIRPVNQSINQEPTGSVVSGSYISSK	3	1104.56	19939	19979	87.87	87.34	3.724	3.458	4.6131	2.3298	0.2954	0.1117	1	2	1.54	0.89	0	9	Schistosoma mansoni
540	539	Smp_054810	Smp_054810	40	expressed protein	Smp_054810	34.5	VRVPSTIsIRPVNQS	SSDPVRVPSTIS*IRPVNQSINQEPTGSVVSGSYISSK	4	988.997	20904	20944	91.88	91.32	5.677	4.326	0.4016	1.4675	0.3166	0.3954	2	2	1.98	2.06	5	0	Schistosoma mansoni
541	540	Smp_054810	Smp_054810	40	expressed protein	Smp_054810	34.5	VRVPSTIsIRPVNQS	SSDPVRVPSTIS*IRPVNQSINQEPTGSVVSGSYISSK	4	988.997		20990		91.52		3.867		1.4299		0.1628		2		1.03		3	Schistosoma mansoni
542	541	Smp_055220.3;Smp_055220.2	Smp_055220.3;Smp_055220.2	400, 404, 412; 253, 257, 265	surface protein PspC , putative	Smp_055220.3;Smp_055220.2	82	HSPPVQPsSTTTPST;VQPSSTTtPSTNTAV;PSTNTAVsVKKVPAQ	LNIHPHSPPVQPS*STTT*PSTNTAVS*VK	3	1013.12		28470		123.63		2.291		13.3836		0.3074		116		0.76		1;20;22	Schistosoma mansoni
543	542	Smp_055220.3;Smp_055220.2	Smp_055220.3;Smp_055220.2	540; 393	surface protein PspC , putative	Smp_055220.3;Smp_055220.2	82	KEVAKPQtPKTEKPE	EVAKPQT*PK	2	539.271		2082		15.75		2.013		0.5938		0.2401		54		1.5		1000	Schistosoma mansoni
544	543	Smp_055220.3;Smp_055220.2	Smp_055220.3;Smp_055220.2	540; 393	surface protein PspC , putative	Smp_055220.3;Smp_055220.2	82	KEVAKPQtPKTEKPE	EVAKPQT*PKTEKPEAPK	3	653.338	3772	3729	22.81	22.53	2.691	2.894	0.9023	0.6907	0.2706	0.1321	26	5	1.51	1.01	15	15	Schistosoma mansoni
545	544	Smp_055220.3;Smp_055220.2	Smp_055220.3;Smp_055220.2	540; 393	surface protein PspC , putative	Smp_055220.3;Smp_055220.2	82	KEVAKPQtPKTEKPE	EVAKPQT*PKTEKPEAPK	3	653.338		3853		23.03		2.406		0.7523		0.1039		3		0.83		24	Schistosoma mansoni
546	545	Smp_055220.3;Smp_055220.2	Smp_055220.3;Smp_055220.2	540; 393	surface protein PspC , putative	Smp_055220.3;Smp_055220.2	82	KEVAKPQtPKTEKPE	EVAKPQT*PKTEKPEAPK	3	653.338		3713		22.46		2.849		0.7954		0.2835		1		1.64		15	Schistosoma mansoni
547	546	Smp_055220.3;Smp_055220.2	Smp_055220.3;Smp_055220.2	557, 565; 410, 418	surface protein PspC , putative	Smp_055220.3;Smp_055220.2	82	KETVKLQtPETGEPQ;PETGEPQtPKGATNP	ETVKLQT*PETGEPQT*PK	2	1021.96	9928		46.43		2.94		1.7612		0.3507		3		1.64		5;65		Schistosoma mansoni
548	547	Smp_055220.3;Smp_055220.2	Smp_055220.3;Smp_055220.2	557, 565; 410, 418	surface protein PspC , putative	Smp_055220.3;Smp_055220.2	82	KETVKLQtPETGEPQ;PETGEPQtPKGATNP	LQT*PETGEPQT*PK	2	793.331	6829	6796	34.8	34.52	2.716	3.2	0.7025	0.7198	0.1519	0.2499	1	1	1.25	1.7	38;27	54;27	Schistosoma mansoni
549	548	Smp_055220.3;Smp_055220.2	Smp_055220.3;Smp_055220.2	557, 565; 410, 418	surface protein PspC , putative	Smp_055220.3;Smp_055220.2	82	KETVKLQtPETGEPQ;PETGEPQtPKGATNP	LQT*PETGEPQT*PK	2	793.331	6658	6625	34.13	33.85	3.093	3.221	0.7883	0.7033	0.2461	0.2719	1	1	1.69	1.79	38;38	24;27	Schistosoma mansoni
550	549	Smp_055220.3;Smp_055220.2	Smp_055220.3;Smp_055220.2	557; 410	surface protein PspC , putative	Smp_055220.3;Smp_055220.2	82	KETVKLQtPETGEPQ	ETVKLQT*PETGEPQTPK	3	654.986	9772	9701	45.81	45.38	3.436	2.891	0.8732	0.5783	0.3575	0.2324	1	1	2.01	1.42	25	33	Schistosoma mansoni
551	550	Smp_055220.3;Smp_055220.2	Smp_055220.3;Smp_055220.2	557; 410	surface protein PspC , putative	Smp_055220.3;Smp_055220.2	82	KETVKLQtPETGEPQ	LQT*PETGEPQTPK	2	753.348	7166	6940	36.07	35.07	3.164	2.941	0.6972	0.8259	0.259	0.267	2	4	1.76	1.74	54	54	Schistosoma mansoni
552	551	Smp_055220.3;Smp_055220.2	Smp_055220.3;Smp_055220.2	557; 410	surface protein PspC , putative	Smp_055220.3;Smp_055220.2	82	KETVKLQtPETGEPQ	LQT*PETGEPQTPK	2	753.348	6989	7115	35.39	35.75	2.825	3.136	0.954	0.7425	0.2557	0.2312	2	2	1.67	1.61	54	54	Schistosoma mansoni
553	552	Smp_056700	Smp_056700	319	membrane associated ring finger 1,8, putative	Smp_056700	74.4	HKEPISStPFYKSTT	FNEELLNENDLDPIHKEPISST*PFYK	3	1057.16		23420		101.58		4.301		3.6864		0.2911		3		1.45		0	Schistosoma mansoni
554	553	Smp_056930	Smp_056930	570	expressed protein	Smp_056930	202.9	TPPPSEIsIQRMAQQ	PPSEIS*IQR	2	553.766	3163		20.24		1.574		-0.7151		0.0926		2		0.77		24		Schistosoma mansoni
555	554	Smp_057020	Smp_057020	459	DEAD box ATP-dependent RNA helicase, putative	Smp_057020	79.4	ERESAFSsFSSSQAG	ESAFSS*FSSSQAGVLITTD	3	671.961	18205	18276	80.97	80.64	3.118	2.664	0.8952	0.9692	0.0591	0.0901	28	81	0.94	0.92	3	7	Schistosoma mansoni
556	555	Smp_057120	Smp_057120	279	expressed protein	Smp_057120	125.9	QQHIWSKsVPQHLHG	S*VPQHLHGFNPTDSTSNSVSSFCGVAATETNR	3	1162.18		17767		78.64		4.219		1.5673		0.2329		1		1.54		4	Schistosoma mansoni
557	556	Smp_057120	Smp_057120	290	expressed protein	Smp_057120	125.9	HLHGFNPtDSTSNSV	SVPQHLHGFNPT*DSTSNSVSSFCGVAATETNR	3	1162.18		17787		78.72		4.629		1.2789		0.392		1		2.27		7	Schistosoma mansoni
558	557	Smp_057120	Smp_057120	315	expressed protein	Smp_057120	125.9	TNRHSSCsVPDADNI	HSSCS*VPDADNIHGFFSQLPSFNR	3	933.738	25518	25702	111.2	111.23	2.775	3.106	1.1448	0.7125	0.0694	0.265	9	1	0.84	1.72	0	7	Schistosoma mansoni
559	558	Smp_057120	Smp_057120	315	expressed protein	Smp_057120	125.9	TNRHSSCsVPDADNI	HSSCS*VPDADNIHGFFSQLPSFNR	3	933.738	25555	25773	111.36	111.54	2.827	2.913	1.0023	1.0334	0.0989	0.1673	1	2	0.99	1.28	12	7	Schistosoma mansoni
560	559	Smp_057410	Smp_057410	297	hypothetical protein	Smp_057410	47.4	RNFIQILyVTTEKER	ILY*VTTEK	3	349.51	4525		25.82		2.229		7.1955		0.0484		8		0.57		11		Schistosoma mansoni
561	560	Smp_058170.1;Smp_058170.2	Smp_058170.1;Smp_058170.2	126; 225	expressed protein	Smp_058170.1;Smp_058170.2	78.8	CDHTEDRsQTGTLTS	FSCDHTEDRS*QTGTLTSGFIK	3	823.025	14427	14520	65.13	64.95	3.31	2.991	1.0516	1.2606	0.327	0.3737	1	1	1.8	1.95	11	11	Schistosoma mansoni
562	561	Smp_058170.1;Smp_058170.2	Smp_058170.1;Smp_058170.2	130; 229	expressed protein	Smp_058170.1;Smp_058170.2	78.8	EDRSQTGtLTSGFIK	FSCDHTEDRSQTGT*LTSGFIKDNVVESNNLLVTGILHR	4	1086.02	25963	26109	113.17	113.04	4.406	5.458	1.419	2.5068	0.2329	0.3939	1	1	1.13	1.87	3	3	Schistosoma mansoni
563	562	Smp_058410	Smp_058410	394	expressed protein	Smp_058410	79.1	HSLRSPStPCAVHKM	SPST*PCAVHK	2	582.249	2114	2123	15.97	15.93	2.111	2.225	0.7974	1.3814	0.3361	0.269	1	1	1.91	1.63	9	9	Schistosoma mansoni
564	563	Smp_058450	Smp_058450	550	protein phosphatase 1 regulatory inhibitor subunit 16a, putative	Smp_058450	84.7	ERIVRVPsGPVQNPE	VPS*GPVQNPENVGTLTR	2	922.949	14379	14361	64.92	64.26	4.66	4.124	0.9476	1.4092	0.414	0.3177	1	2	2.49	1.95	148	133	Schistosoma mansoni
565	564	Smp_058450	Smp_058450	550	protein phosphatase 1 regulatory inhibitor subunit 16a, putative	Smp_058450	84.7	ERIVRVPsGPVQNPE	VPS*GPVQNPENVGTLTR	2	922.949		14432		64.57		5.194		1.4511		0.4652		1		2.71		165	Schistosoma mansoni
566	565	Smp_059130.1;Smp_059130.2	Smp_059130.1;Smp_059130.2	287; 287	cyln2 (cytoplasmic linker protein-115) (clip-115), putative	Smp_059130.1;Smp_059130.2	122.7	NTSNRREsTSNLQTL	RES*TSNLQTLQR	2	756.862	7345	7333	36.75	36.58	2.448	2.246	0.6586	1.0916	0.3808	0.3572	1	2	1.82	1.69	24	9	Schistosoma mansoni
567	566	Smp_059130.1;Smp_059130.2	Smp_059130.1;Smp_059130.2	450; 450	cyln2 (cytoplasmic linker protein-115) (clip-115), putative	Smp_059130.1;Smp_059130.2	122.7	DENNENKsQIQGKPS	ALDENNENKS*QIQGK	2	884.399	3830	3851	23.05	23.02	3.574	2.919	1.1219	0.9791	0.1918	0.166	1	1	1.15	0.93	1000	1000	Schistosoma mansoni
568	567	Smp_059130.1;Smp_059130.2	Smp_059130.1;Smp_059130.2	461; 461	cyln2 (cytoplasmic linker protein-115) (clip-115), putative	Smp_059130.1;Smp_059130.2	122.7	GKPSLQFtGLVSETS	ALDENNENKSQIQGKPSLQFT*GLVSETSIIPTENEGESLQNECER	4	1279.1	24383		106.45		5.196		-0.1593		0.2904		3		1.6		5		Schistosoma mansoni
569	568	Smp_059210.7;Smp_059210.4;Smp_059210.5;Smp_059210.2;Smp_059210.1	Smp_059210.7;Smp_059210.4;Smp_059210.5;Smp_059210.2;Smp_059210.1	505; 525; 525; 525; 525	expressed protein	Smp_059210.7;Smp_059210.4;Smp_059210.5;Smp_059210.2;Smp_059210.1	78.4	RETKRWRtPEDEVND	RWRT*PEDEVNDDHLHKEEK	4	629.036		6199		32.33		3.48		0.5698		0.223		1		1.03		1000	Schistosoma mansoni
570	569	Smp_059210.7;Smp_059210.4;Smp_059210.5;Smp_059210.2;Smp_059210.1	Smp_059210.7;Smp_059210.4;Smp_059210.5;Smp_059210.2;Smp_059210.1	505; 525; 525; 525; 525	expressed protein	Smp_059210.7;Smp_059210.4;Smp_059210.5;Smp_059210.2;Smp_059210.1	78.4	RETKRWRtPEDEVND	WRT*PEDEVNDDHLHK	4	493.465	8261	8219	40.07	39.82	2.608	2.332	0.2828	-0.1646	0.0906	0.0555	1	10	1.01	0.78	1000	1000	Schistosoma mansoni
571	570	Smp_059210.7;Smp_059210.4;Smp_059210.5;Smp_059210.2;Smp_059210.1	Smp_059210.7;Smp_059210.4;Smp_059210.5;Smp_059210.2;Smp_059210.1	505; 525; 525; 525; 525	expressed protein	Smp_059210.7;Smp_059210.4;Smp_059210.5;Smp_059210.2;Smp_059210.1	78.4	RETKRWRtPEDEVND	WRT*PEDEVNDDHLHKEEK	3	786.345	7006	6994	35.45	35.26	2.96	3.595	0.9208	0.9339	0.1697	0.1736	3	1	0.82	0.94	1000	1000	Schistosoma mansoni
572	571	Smp_059210.7;Smp_059210.4;Smp_059210.5;Smp_059210.2;Smp_059210.1	Smp_059210.7;Smp_059210.4;Smp_059210.5;Smp_059210.2;Smp_059210.1	505; 525; 525; 525; 525	expressed protein	Smp_059210.7;Smp_059210.4;Smp_059210.5;Smp_059210.2;Smp_059210.1	78.4	RETKRWRtPEDEVND	WRT*PEDEVNDDHLHKEEK	4	590.01	6994	6982	35.42	35.23	4.05	2.916	0.728	0.7188	0.1347	0.1487	20	9	1.05	0.96	1000	1000	Schistosoma mansoni
573	572	Smp_059780	Smp_059780	114	RAB6-interacting protein 2 (ERC protein 1), putative	Smp_059780	59.1	SLTCRLNsSSENEAL	LNS*SSENEALLR	2	706.824	11940	11954	54.49	54.21	3.299	3.672	1.2858	0.803	0.213	0.159	1	1	1.53	1.37	31	24	Schistosoma mansoni
574	573	Smp_059780	Smp_059780	436	RAB6-interacting protein 2 (ERC protein 1), putative	Smp_059780	59.1	PLRMSSStNVQDIPL	M#SSST*NVQDIPLANYEM#ECQLVR	3	933.067	22682	22823	99.2	99.07	2.92	3.96	1.1674	1.7326	0.0476	0.2864	9	2	0.78	1.88	6	0	Schistosoma mansoni
575	574	Smp_059980	Smp_059980	349	arginase, putative	Smp_059980	39.9	PFKVRNLtDQGIMSR	NLT*DQGIMSR	2	607.765	11636	11639	53.24	52.96	2.862	2.52	0.8429	0.4225	0.3607	0.3581	1	1	2.18	2.12	87	87	Schistosoma mansoni
576	575	Smp_060400.1;Smp_060400.2	Smp_060400.1;Smp_060400.2	230, 242; 230, 242	Patj homolog	Smp_060400.1;Smp_060400.2	129.2	VTEWIRKsQGDLSAN;SANIHYPsSPESSVT	KS*QGDLSANIHYPS*SPESSVTM#QTNNK	3	1032.77		13690		61.46		3.422		1.3634		0.2225		10		1.34		45;7	Schistosoma mansoni
577	576	Smp_060400.1;Smp_060400.2	Smp_060400.1;Smp_060400.2	230, 242; 230, 242	Patj homolog	Smp_060400.1;Smp_060400.2	129.2	VTEWIRKsQGDLSAN;SANIHYPsSPESSVT	S*QGDLSANIHYPS*SPESSVTMQTNNK	3	984.742	16714		74.98		6.514		1.1538		0.2986		2		2.51		65;17		Schistosoma mansoni
578	577	Smp_060400.1;Smp_060400.2	Smp_060400.1;Smp_060400.2	230, 243; 230, 243	Patj homolog	Smp_060400.1;Smp_060400.2	129.2	VTEWIRKsQGDLSAN;ANIHYPSsPESSVTM	KS*QGDLSANIHYPSS*PESSVTM#QTNNK	3	1032.77	13806	14121	62.48	63.29	3.12	3.273	0.9952	-0.8243	0.1997	0.1659	2	3	1.25	1.02	7;0	16;0	Schistosoma mansoni
579	578	Smp_060400.1;Smp_060400.2	Smp_060400.1;Smp_060400.2	230, 243; 230, 243	Patj homolog	Smp_060400.1;Smp_060400.2	129.2	VTEWIRKsQGDLSAN;ANIHYPSsPESSVTM	KS*QGDLSANIHYPSS*PESSVTM#QTNNK	3	1032.77	13987	13532	63.28	60.8	3.239	3.452	0.9228	1.3339	0.1701	0.1119	5	3	1.15	0.9	24;7	62;17	Schistosoma mansoni
580	579	Smp_060400.1;Smp_060400.2	Smp_060400.1;Smp_060400.2	230, 243; 230, 243	Patj homolog	Smp_060400.1;Smp_060400.2	129.2	VTEWIRKsQGDLSAN;ANIHYPSsPESSVTM	KS*QGDLSANIHYPSS*PESSVTM#QTNNK	3	1032.77	13483	13908	61.11	62.38	3.206	2.559	1.046	1.0454	0.3344	0.1161	22	1	1.78	0.81	15;0	16;0	Schistosoma mansoni
581	580	Smp_060400.1;Smp_060400.2	Smp_060400.1;Smp_060400.2	230, 243; 230, 243	Patj homolog	Smp_060400.1;Smp_060400.2	129.2	VTEWIRKsQGDLSAN;ANIHYPSsPESSVTM	KS*QGDLSANIHYPSS*PESSVTM#QTNNK	3	1032.77	13636	14358	61.74	64.24	3.485	2.694	1.0971	0.8231	0.2488	0.0623	1	23	1.5	0.6	45;7	12;7	Schistosoma mansoni
582	581	Smp_060400.1;Smp_060400.2	Smp_060400.1;Smp_060400.2	230, 243; 230, 243	Patj homolog	Smp_060400.1;Smp_060400.2	129.2	VTEWIRKsQGDLSAN;ANIHYPSsPESSVTM	KS*QGDLSANIHYPSS*PESSVTM#QTNNK	3	1032.77	14026	14060	63.45	63.04	3.48	3.498	0.8497	1.0647	0.2334	0.5616	6	2	1.45	2.8	37;7	15;7	Schistosoma mansoni
583	582	Smp_060400.1;Smp_060400.2	Smp_060400.1;Smp_060400.2	230, 243; 230, 243	Patj homolog	Smp_060400.1;Smp_060400.2	129.2	VTEWIRKsQGDLSAN;ANIHYPSsPESSVTM	KS*QGDLSANIHYPSS*PESSVTM#QTNNK	3	1032.77	13854		62.69		2.933		0.9612		0.1047		2		0.83		15;7		Schistosoma mansoni
584	583	Smp_060400.1;Smp_060400.2	Smp_060400.1;Smp_060400.2	230, 243; 230, 243	Patj homolog	Smp_060400.1;Smp_060400.2	129.2	VTEWIRKsQGDLSAN;ANIHYPSsPESSVTM	KS*QGDLSANIHYPSS*PESSVTMQTNNK	3	1027.44	14816	14943	66.86	66.79	3.171	3.244	1.3506	1.4824	0.1335	0.2481	15	1	0.95	1.43	19;3	24;7	Schistosoma mansoni
585	584	Smp_060400.1;Smp_060400.2	Smp_060400.1;Smp_060400.2	230, 243; 230, 243	Patj homolog	Smp_060400.1;Smp_060400.2	129.2	VTEWIRKsQGDLSAN;ANIHYPSsPESSVTM	S*QGDLSANIHYPSS*PESSVTM#QTNNK	3	990.074	15222	15833	68.66	70.68	4.872	4.976	1.0134	0.931	0.2378	0.2891	1	1	2.01	2.18	27;17	40;0	Schistosoma mansoni
586	585	Smp_060400.1;Smp_060400.2	Smp_060400.1;Smp_060400.2	230, 243; 230, 243	Patj homolog	Smp_060400.1;Smp_060400.2	129.2	VTEWIRKsQGDLSAN;ANIHYPSsPESSVTM	S*QGDLSANIHYPSS*PESSVTM#QTNNK	3	990.074	15640	15464	70.48	69.08	4.275	5.8	1.1748	1.2872	0.2472	0.3293	1	1	1.94	2.44	51;0	65;7	Schistosoma mansoni
587	586	Smp_060400.1;Smp_060400.2	Smp_060400.1;Smp_060400.2	230, 243; 230, 243	Patj homolog	Smp_060400.1;Smp_060400.2	129.2	VTEWIRKsQGDLSAN;ANIHYPSsPESSVTM	S*QGDLSANIHYPSS*PESSVTM#QTNNK	3	990.074	15413	15636	69.48	69.84	5.523	4.823	1.0966	1.1037	0.2441	0.3476	1	1	2.13	2.4	65;7	64;0	Schistosoma mansoni
588	587	Smp_060400.1;Smp_060400.2	Smp_060400.1;Smp_060400.2	230, 243; 230, 243	Patj homolog	Smp_060400.1;Smp_060400.2	129.2	VTEWIRKsQGDLSAN;ANIHYPSsPESSVTM	S*QGDLSANIHYPSS*PESSVTM#QTNNK	3	990.074	15608	15807	70.34	70.56	5.049	4.814	1.2747	0.9341	0.3432	0.265	1	1	2.45	2.06	82;7	51;6	Schistosoma mansoni
589	588	Smp_060400.1;Smp_060400.2	Smp_060400.1;Smp_060400.2	230, 243; 230, 243	Patj homolog	Smp_060400.1;Smp_060400.2	129.2	VTEWIRKsQGDLSAN;ANIHYPSsPESSVTM	S*QGDLSANIHYPSS*PESSVTM#QTNNK	3	990.074	15256	15313	68.81	68.45	5.707	5.228	1.0343	1.2239	0.323	0.2819	1	1	2.49	2.17	51;31	51;7	Schistosoma mansoni
590	589	Smp_060400.1;Smp_060400.2	Smp_060400.1;Smp_060400.2	230, 243; 230, 243	Patj homolog	Smp_060400.1;Smp_060400.2	129.2	VTEWIRKsQGDLSAN;ANIHYPSsPESSVTM	S*QGDLSANIHYPSS*PESSVTMQTNNK	3	984.742		16786		74.63		5.64		1.2734		0.244		1		2.06		65;7	Schistosoma mansoni
591	590	Smp_060400.1;Smp_060400.2	Smp_060400.1;Smp_060400.2	230, 247; 230, 247	Patj homolog	Smp_060400.1;Smp_060400.2	129.2	VTEWIRKsQGDLSAN;YPSSPESsVTMQTNN	KS*QGDLSANIHYPSSPESS*VTM#QTNNK	3	1032.77		13860		62.18		3.546		1.2285		0.239		1		1.45		19;0	Schistosoma mansoni
592	591	Smp_060400.1;Smp_060400.2	Smp_060400.1;Smp_060400.2	230; 230	Patj homolog	Smp_060400.1;Smp_060400.2	129.2	VTEWIRKsQGDLSAN	KS*QGDLSANIHYPSSPESSVTM#QTNNK	3	1006.12	12732	12745	57.91	57.53	4.309	3.272	1.2111	1.2726	0.3426	0.258	1	1	2.01	1.49	34	45	Schistosoma mansoni
593	592	Smp_060400.1;Smp_060400.2	Smp_060400.1;Smp_060400.2	230; 230	Patj homolog	Smp_060400.1;Smp_060400.2	129.2	VTEWIRKsQGDLSAN	KS*QGDLSANIHYPSSPESSVTM#QTNNK	3	1006.12		12965		58.45		3.637		0.8872		0.0632		23		0.73		17	Schistosoma mansoni
594	593	Smp_060400.1;Smp_060400.2	Smp_060400.1;Smp_060400.2	230; 230	Patj homolog	Smp_060400.1;Smp_060400.2	129.2	VTEWIRKsQGDLSAN	KS*QGDLSANIHYPSSPESSVTM#QTNNK	4	754.839		12467		56.33		2.887		0.9498		0.0793		3		0.93		0	Schistosoma mansoni
595	594	Smp_060400.1;Smp_060400.2	Smp_060400.1;Smp_060400.2	230; 230	Patj homolog	Smp_060400.1;Smp_060400.2	129.2	VTEWIRKsQGDLSAN	KS*QGDLSANIHYPSSPESSVTMQTNNK	3	1000.78	13938	13989	63.06	62.73	4.039	3.796	1.412	1.4826	0.3295	0.3472	1	6	1.89	1.91	34	15	Schistosoma mansoni
596	595	Smp_060400.1;Smp_060400.2	Smp_060400.1;Smp_060400.2	230; 230	Patj homolog	Smp_060400.1;Smp_060400.2	129.2	VTEWIRKsQGDLSAN	KS*QGDLSANIHYPSSPESSVTMQTNNK	3	1000.78		13977		62.68		3.707		1.5032		0.2162		3		1.35		15	Schistosoma mansoni
597	596	Smp_060400.1;Smp_060400.2	Smp_060400.1;Smp_060400.2	230; 230	Patj homolog	Smp_060400.1;Smp_060400.2	129.2	VTEWIRKsQGDLSAN	S*QGDLSANIHYPSSPESSVTM#QTNNK	3	963.418	14426	14478	65.13	64.77	5.311	4.517	1.1218	1.3244	0.4601	0.3539	1	1	2.97	2.37	38	51	Schistosoma mansoni
598	597	Smp_060400.1;Smp_060400.2	Smp_060400.1;Smp_060400.2	230; 230	Patj homolog	Smp_060400.1;Smp_060400.2	129.2	VTEWIRKsQGDLSAN	S*QGDLSANIHYPSSPESSVTM#QTNNK	3	963.418		14824		66.27		3.147		1.996		0.2077		63		1.45		9	Schistosoma mansoni
599	598	Smp_060400.1;Smp_060400.2	Smp_060400.1;Smp_060400.2	230; 230	Patj homolog	Smp_060400.1;Smp_060400.2	129.2	VTEWIRKsQGDLSAN	S*QGDLSANIHYPSSPESSVTMQTNNK	3	958.087		15734		70.24		5.101		1.1733		0.486		1		3.01		51	Schistosoma mansoni
600	599	Smp_060400.1;Smp_060400.2	Smp_060400.1;Smp_060400.2	230; 230	Patj homolog	Smp_060400.1;Smp_060400.2	129.2	VTEWIRKsQGDLSAN	S*QGDLSANIHYPSSPESSVTMQTNNK	3	958.087		15750		70.31		5.057		1.1181		0.3881		1		2.6		51	Schistosoma mansoni
601	600	Smp_060400.1;Smp_060400.2	Smp_060400.1;Smp_060400.2	235, 243; 235, 243	Patj homolog	Smp_060400.1;Smp_060400.2	129.2	RKSQGDLsANIHYPS;ANIHYPSsPESSVTM	KSQGDLS*ANIHYPSS*PESSVTMQTNNK	3	1027.44		14885		66.54		3.16		1.3352		0.1923		13		1.18		34;7	Schistosoma mansoni
602	601	Smp_060400.1;Smp_060400.2	Smp_060400.1;Smp_060400.2	235, 243; 235, 243	Patj homolog	Smp_060400.1;Smp_060400.2	129.2	RKSQGDLsANIHYPS;ANIHYPSsPESSVTM	SQGDLS*ANIHYPSS*PESSVTM#QTNNK	2	1484.61	15342		69.17		2.262		1.7465		0.5409		2		2.56		4;0		Schistosoma mansoni
603	602	Smp_060400.1;Smp_060400.2	Smp_060400.1;Smp_060400.2	235, 243; 235, 243	Patj homolog	Smp_060400.1;Smp_060400.2	129.2	RKSQGDLsANIHYPS;ANIHYPSsPESSVTM	SQGDLS*ANIHYPSS*PESSVTM#QTNNK	2	1484.61	15369		69.29		2.364		1.7465		0.1531		1		1.01		0;0		Schistosoma mansoni
604	603	Smp_060400.1;Smp_060400.2	Smp_060400.1;Smp_060400.2	235; 235	Patj homolog	Smp_060400.1;Smp_060400.2	129.2	RKSQGDLsANIHYPS	KSQGDLS*ANIHYPSSPESSVTMQTNNK	4	750.841	13729	13787	62.13	61.86	3.112	3.491	1.0151	0.2669	0.1208	0.1542	171	137	0.94	1.13	0	10	Schistosoma mansoni
605	604	Smp_060400.1;Smp_060400.2	Smp_060400.1;Smp_060400.2	235; 235	Patj homolog	Smp_060400.1;Smp_060400.2	129.2	RKSQGDLsANIHYPS	SQGDLS*ANIHYPSSPESSVTM#QTNNK	3	963.418	14606		65.93		4.11		1.0552		0.2061		2		1.75		27		Schistosoma mansoni
606	605	Smp_060400.1;Smp_060400.2	Smp_060400.1;Smp_060400.2	235; 235	Patj homolog	Smp_060400.1;Smp_060400.2	129.2	RKSQGDLsANIHYPS	SQGDLS*ANIHYPSSPESSVTM#QTNNK	3	963.418	14649		66.12		4.473		1.2523		0.328		2		2.29		34		Schistosoma mansoni
607	606	Smp_060400.1;Smp_060400.2	Smp_060400.1;Smp_060400.2	235; 235	Patj homolog	Smp_060400.1;Smp_060400.2	129.2	RKSQGDLsANIHYPS	SQGDLS*ANIHYPSSPESSVTMQTNNK	3	958.087	15660		70.57		5.676		1.0559		0.4456		2		2.98		20		Schistosoma mansoni
608	607	Smp_060400.1;Smp_060400.2	Smp_060400.1;Smp_060400.2	242; 242	Patj homolog	Smp_060400.1;Smp_060400.2	129.2	SANIHYPsSPESSVT	KSQGDLSANIHYPS*SPESSVTM#QTNNK	3	1006.12	12928	12917	58.76	58.24	3.097	3.844	1.1154	1.1561	0.2419	0.1696	4	1	1.4	1.2	24	15	Schistosoma mansoni
609	608	Smp_060400.1;Smp_060400.2	Smp_060400.1;Smp_060400.2	242; 242	Patj homolog	Smp_060400.1;Smp_060400.2	129.2	SANIHYPsSPESSVT	KSQGDLSANIHYPS*SPESSVTM#QTNNK	3	1006.12	12973	12474	58.95	56.36	2.85	4.286	0.9691	1.1059	0.1336	0.2909	11	1	0.93	1.77	7	0	Schistosoma mansoni
610	609	Smp_060400.1;Smp_060400.2	Smp_060400.1;Smp_060400.2	242; 242	Patj homolog	Smp_060400.1;Smp_060400.2	129.2	SANIHYPsSPESSVT	KSQGDLSANIHYPS*SPESSVTMQTNNK	3	1000.78		13736		61.65		4.735		1.5122		0.3274		1		1.96		0	Schistosoma mansoni
611	610	Smp_060400.1;Smp_060400.2	Smp_060400.1;Smp_060400.2	242; 242	Patj homolog	Smp_060400.1;Smp_060400.2	129.2	SANIHYPsSPESSVT	SQGDLSANIHYPS*SPESSVTM#QTNNK	3	963.418	14264	14314	64.39	64.05	5.187	5.027	0.9115	1.2163	0.4285	0.4372	2	1	2.84	2.79	17	17	Schistosoma mansoni
612	611	Smp_060400.1;Smp_060400.2	Smp_060400.1;Smp_060400.2	242; 242	Patj homolog	Smp_060400.1;Smp_060400.2	129.2	SANIHYPsSPESSVT	SQGDLSANIHYPS*SPESSVTM#QTNNK	3	963.418	14066	14594	63.62	65.27	5.058	4.986	0.5539	1.4701	0.3802	0.4504	2	1	2.63	2.82	7	63	Schistosoma mansoni
613	612	Smp_060400.1;Smp_060400.2	Smp_060400.1;Smp_060400.2	242; 242	Patj homolog	Smp_060400.1;Smp_060400.2	129.2	SANIHYPsSPESSVT	SQGDLSANIHYPS*SPESSVTMQTNNK	3	958.087	15403	15478	69.43	69.13	5.034	4.843	1.2002	1.3279	0.4433	0.342	1	1	2.85	2.36	17	7	Schistosoma mansoni
614	613	Smp_060400.1;Smp_060400.2	Smp_060400.1;Smp_060400.2	243; 243	Patj homolog	Smp_060400.1;Smp_060400.2	129.2	ANIHYPSsPESSVTM	KSQGDLSANIHYPSS*PESSVTM#QTNNK	3	1006.12	13039	12577	59.24	56.81	2.725	4.243	0.7787	1.1503	0.0828	0.3099	4	1	0.72	1.84	0	0	Schistosoma mansoni
615	614	Smp_060400.1;Smp_060400.2	Smp_060400.1;Smp_060400.2	243; 243	Patj homolog	Smp_060400.1;Smp_060400.2	129.2	ANIHYPSsPESSVTM	KSQGDLSANIHYPSS*PESSVTM#QTNNK	3	1006.12	12405	12420	56.46	56.12	4.455	4.671	1.1128	1.1135	0.3514	0.342	1	2	2.07	2.04	7	7	Schistosoma mansoni
616	615	Smp_060400.1;Smp_060400.2	Smp_060400.1;Smp_060400.2	243; 243	Patj homolog	Smp_060400.1;Smp_060400.2	129.2	ANIHYPSsPESSVTM	KSQGDLSANIHYPSS*PESSVTM#QTNNK	3	1006.12	12565		57.18		3.624		1.2101		0.1979		1		1.31		7		Schistosoma mansoni
617	616	Smp_060400.1;Smp_060400.2	Smp_060400.1;Smp_060400.2	243; 243	Patj homolog	Smp_060400.1;Smp_060400.2	129.2	ANIHYPSsPESSVTM	KSQGDLSANIHYPSS*PESSVTM#QTNNK	3	1006.12	12394		56.42		4.435		1.0657		0.3235		2		1.96		7		Schistosoma mansoni
618	617	Smp_060400.1;Smp_060400.2	Smp_060400.1;Smp_060400.2	243; 243	Patj homolog	Smp_060400.1;Smp_060400.2	129.2	ANIHYPSsPESSVTM	KSQGDLSANIHYPSS*PESSVTM#QTNNK	4	754.839	12483		56.8		3.565		1.0905		0.1874		10		1.46		0		Schistosoma mansoni
619	618	Smp_060400.1;Smp_060400.2	Smp_060400.1;Smp_060400.2	243; 243	Patj homolog	Smp_060400.1;Smp_060400.2	129.2	ANIHYPSsPESSVTM	KSQGDLSANIHYPSS*PESSVTMQTNNK	3	1000.78	13686	13727	61.95	61.61	4.929	5.434	1.1452	1.5039	0.3837	0.4134	1	1	2.28	2.41	7	0	Schistosoma mansoni
620	619	Smp_060400.1;Smp_060400.2	Smp_060400.1;Smp_060400.2	243; 243	Patj homolog	Smp_060400.1;Smp_060400.2	129.2	ANIHYPSsPESSVTM	SQGDLSANIHYPSS*PESSVTM#QTNNK	2	1444.62	14154		63.96		2.811		-0.8315		0.307		10		1.67		0		Schistosoma mansoni
621	620	Smp_060400.1;Smp_060400.2	Smp_060400.1;Smp_060400.2	243; 243	Patj homolog	Smp_060400.1;Smp_060400.2	129.2	ANIHYPSsPESSVTM	SQGDLSANIHYPSS*PESSVTM#QTNNK	3	963.418		14129		63.33		4.973		1.2312		0.3764		2		2.53		0	Schistosoma mansoni
622	621	Smp_060400.1;Smp_060400.2	Smp_060400.1;Smp_060400.2	305; 305	Patj homolog	Smp_060400.1;Smp_060400.2	129.2	DRKYSLPsTVQPSET	KYSLPS*TVQPSETQIHSR	3	713.347	12618		57.4		3.291		-0.7354		0.1982		9		1.37		20		Schistosoma mansoni
623	622	Smp_060400.1;Smp_060400.2	Smp_060400.1;Smp_060400.2	406; 406	Patj homolog	Smp_060400.1;Smp_060400.2	129.2	VTDLEGNtLRKAYSL	TSHGFGFSIAEYEELPVTDLEGNT*LRK	3	1030.82	26322		114.81		3.27		0.5969		0.0947		1		0.87		10		Schistosoma mansoni
624	623	Smp_060400.1;Smp_060400.2	Smp_060400.1;Smp_060400.2	406; 406	Patj homolog	Smp_060400.1;Smp_060400.2	129.2	VTDLEGNtLRKAYSL	TSHGFGFSIAEYEELPVTDLEGNT*LRK	3	1030.82	26291		114.66		4.749		0.5969		0.3337		1		2.08		32		Schistosoma mansoni
625	624	Smp_060400.1;Smp_060400.2	Smp_060400.1;Smp_060400.2	623; 623	Patj homolog	Smp_060400.1;Smp_060400.2	129.2	SMMRTIYsCPSLQKP	TIYS*CPSLQKPLSDPVFNSR	2	1195.07	21243		93.32		2.038		0.459		0.1844		12		1.25		5		Schistosoma mansoni
626	625	Smp_060400.1;Smp_060400.2	Smp_060400.1;Smp_060400.2	623; 623	Patj homolog	Smp_060400.1;Smp_060400.2	129.2	SMMRTIYsCPSLQKP	TIYS*CPSLQKPLSDPVFNSR	3	797.047	21208	21290	93.19	92.8	2.77	3.361	0.9377	1.0243	0.1121	0.3598	2	1	1.28	2.37	8	8	Schistosoma mansoni
627	626	Smp_060400.1;Smp_060400.2	Smp_060400.1;Smp_060400.2	623; 623	Patj homolog	Smp_060400.1;Smp_060400.2	129.2	SMMRTIYsCPSLQKP	TIYS*CPSLQKPLSDPVFNSR	3	797.047		21281		92.75		2.72		1.0243		0.2545		1		1.85		15	Schistosoma mansoni
628	627	Smp_060420.4;Smp_060420.1;Smp_060420.7;Smp_060420.5;Smp_060420.6	Smp_060420.4;Smp_060420.1;Smp_060420.7;Smp_060420.5;Smp_060420.6	518; 518; 518; 518; 518	suppressor of actin (sac), putative	Smp_060420.4;Smp_060420.1;Smp_060420.7;Smp_060420.5;Smp_060420.6	73.8	FTRTGKRtFYGILMD	T*FYGILMDGYYSIIR	3	631.295	20745		91.21		1.9		-1.9794		0.1176		2		0.93		38		Schistosoma mansoni
629	628	Smp_060420.4;Smp_060420.3;Smp_060420.1;Smp_060420.2;Smp_060420.7;Smp_060420.5;Smp_060420.6	Smp_060420.4;Smp_060420.3;Smp_060420.1;Smp_060420.2;Smp_060420.7;Smp_060420.5;Smp_060420.6	309; 309; 309; 309; 309; 309; 309	suppressor of actin (sac), putative	Smp_060420.4;Smp_060420.3;Smp_060420.1;Smp_060420.2;Smp_060420.7;Smp_060420.5;Smp_060420.6	73.8	ITHSPNLtDNEIGKN	YKPAVLLGGSQLSSSITHSPNLT*DNEIGK	4	777.392	20231		89.06		3.5		0.8775		0.2344		5		1.74		22		Schistosoma mansoni
630	629	Smp_060490;Smp_125330;Smp_171800;Smp_144060;Smp_194530;Smp_129900;Smp_131280;Smp_140690;Smp_163760;Smp_163750;Smp_090920.3;Smp_090920.1	Smp_060490;Smp_125330;Smp_171800;Smp_144060;Smp_194530;Smp_129900;Smp_131280;Smp_140690;Smp_163760;Smp_163750;Smp_090920.3;Smp_090920.1	167; 1333; 127; 2078; 330; 74; 542; 113; 164; 1719; 127; 127	serine-rich protein, putative	Smp_060490;Smp_125330;Smp_171800;Smp_144060;Smp_194530;Smp_129900;Smp_131280;Smp_140690;Smp_163760;Smp_163750;Smp_090920.3;Smp_090920.1	36.9	ELSNKLSsIPRSLSS	LSS*IPR	2	376.689	3329		20.96		1.504		0.0569		0.0182		9		0.57		24		Schistosoma mansoni
631	630	Smp_060900.1	Smp_060900.1	491	U4/U6-associated RNA splicing factor-related	Smp_060900.1	62.3	AHEDRAAtSELDNDS	AAT*SELDNDSGCR	2	738.277	5769	5773	30.81	30.66	3.512	3.495	1.2997	0.9203	0.447	0.4332	1	1	2.49	2.47	24	24	Schistosoma mansoni
632	631	Smp_061590.1	Smp_061590.1	63	nonsense-mediated mRNA decay protein 1 (rent1), putative	Smp_061590.1	144.6	DPDKNCFsQQHDGTN	NCFS*QQHDGTNTIDVLSHR	3	770.33	14150	14237	63.94	63.74	2.853	3.282	0.0518	1.4953	0.3318	0.4184	1	1	2.01	2.43	19	52	Schistosoma mansoni
633	632	Smp_061590.1	Smp_061590.1	63	nonsense-mediated mRNA decay protein 1 (rent1), putative	Smp_061590.1	144.6	DPDKNCFsQQHDGTN	NCFS*QQHDGTNTIDVLSHR	3	770.33	14166		64		3.758		0.0518		0.493		1		2.81		74		Schistosoma mansoni
634	633	Smp_061590.1;Smp_061590.2	Smp_061590.1;Smp_061590.2	1249, 1257; 1225, 1233	nonsense-mediated mRNA decay protein 1 (rent1), putative	Smp_061590.1;Smp_061590.2	144.6	FRLGQGAsQMDNLLL;QMDNLLLsQDSTFQG	LGQGAS*QM#DNLLLS*QDSTFQGATVPASK	3	1014.12		21706		94.35		3.254		1.3059		0.2928		1		1.77		65;24	Schistosoma mansoni
635	634	Smp_061590.1;Smp_061590.2	Smp_061590.1;Smp_061590.2	1249, 1257; 1225, 1233	nonsense-mediated mRNA decay protein 1 (rent1), putative	Smp_061590.1;Smp_061590.2	144.6	FRLGQGAsQMDNLLL;QMDNLLLsQDSTFQG	LGQGAS*QM#DNLLLS*QDSTFQGATVPASK	3	1014.12		21880		95.06		2.44		1.3204		0.0525		2		0.65		15;3	Schistosoma mansoni
636	635	Smp_061590.1;Smp_061590.2	Smp_061590.1;Smp_061590.2	1249, 1257; 1225, 1233	nonsense-mediated mRNA decay protein 1 (rent1), putative	Smp_061590.1;Smp_061590.2	144.6	FRLGQGAsQMDNLLL;QMDNLLLsQDSTFQG	LGQGAS*QMDNLLLS*QDSTFQGATVPASK	3	1008.79		25112		108.75		2.493		1.6324		0.1924		136		1.06		2;0	Schistosoma mansoni
637	636	Smp_061590.1;Smp_061590.2	Smp_061590.1;Smp_061590.2	1249, 1260; 1225, 1236	nonsense-mediated mRNA decay protein 1 (rent1), putative	Smp_061590.1;Smp_061590.2	144.6	FRLGQGAsQMDNLLL;NLLLSQDsTFQGATV	LGQGAS*QM#DNLLLSQDS*TFQGATVPASK	3	1014.12		21697		94.31		2.571		1.2932		0.1086		192		0.68		48;6	Schistosoma mansoni
638	637	Smp_061680	Smp_061680	1261	expressed protein	Smp_061680	168.8	VRKPFIDsQLLNNNL	KPFIDS*QLLNNNLTK	2	912.966	20906	20967	91.89	91.42	4.109	3.53	1.3092	1.162	0.2479	0.3394	1	2	1.79	2.04	89	61	Schistosoma mansoni
639	638	Smp_061680	Smp_061680	1261	expressed protein	Smp_061680	168.8	VRKPFIDsQLLNNNL	KPFIDS*QLLNNNLTK	3	608.98	20961		92.14		2.729		1.0072		0.0447		97		0.86		70		Schistosoma mansoni
640	639	Smp_061680	Smp_061680	287, 291	expressed protein	Smp_061680	168.8	LSSKHNVsGLVTGSR;HNVSGLVtGSRSLSQ	HNVS*GLVT*GSR	2	643.768	8993		42.8		2.186		0.4395		0.2674		10		1.65		34;17		Schistosoma mansoni
641	640	Smp_061680	Smp_061680	297	expressed protein	Smp_061680	168.8	VTGSRSLsQGSLLAA	SLS*QGSLLAAASLAGLR	2	847.946	29570	29768	129.73	129.77	4.689	4.514	0.9693	1.465	0.5043	0.4967	1	1	2.9	2.77	38	0	Schistosoma mansoni
642	641	Smp_061680	Smp_061680	297	expressed protein	Smp_061680	168.8	VTGSRSLsQGSLLAA	SLS*QGSLLAAASLAGLR	2	847.946	29672		130.2		3.698		0.9971		0.3993		1		2.31		13		Schistosoma mansoni
643	642	Smp_061680	Smp_061680	300	expressed protein	Smp_061680	168.8	SRSLSQGsLLAAASL	SLSQGS*LLAAASLAGLR	3	565.633	29494	29668	129.37	129.29	3.933	4.1	0.377	0.9486	0.422	0.4209	1	1	2.65	2.65	16	36	Schistosoma mansoni
644	643	Smp_061680	Smp_061680	466	expressed protein	Smp_061680	168.8	SVKSRSHsQPLAGAS	SHS*QPLAGASHMHR	3	532.568	4208	4207	24.55	24.45	3.264	3.356	0.2593	0.1261	0.4388	0.4373	1	1	2.66	2.64	15	15	Schistosoma mansoni
645	644	Smp_062250.1;Smp_062250.3;Smp_062250.2	Smp_062250.1;Smp_062250.3;Smp_062250.2	126; 126; 126	myosin light chain, putative	Smp_062250.1;Smp_062250.3;Smp_062250.2	16.6	NEVDVLLsGLENSQG	DNEVDVLLS*GLENSQGLVPYEAFVQR	3	991.141	35542	35258	159.64	159.54	2.831	3.785	1.4792	2.0559	0.112	0.227	124	3	0.85	1.56	1	9	Schistosoma mansoni
646	645	Smp_062250.1;Smp_062250.3;Smp_062250.2	Smp_062250.1;Smp_062250.3;Smp_062250.2	131; 131; 131	myosin light chain, putative	Smp_062250.1;Smp_062250.3;Smp_062250.2	16.6	LLSGLENsQGLVPYE	DNEVDVLLSGLENS*QGLVPYEAFVQR	3	991.141		35263		159.58		4.853		1.7554		0.3883		1		2.4		9	Schistosoma mansoni
647	646	Smp_062250.1;Smp_062250.3;Smp_062250.2	Smp_062250.1;Smp_062250.3;Smp_062250.2	131; 131; 131	myosin light chain, putative	Smp_062250.1;Smp_062250.3;Smp_062250.2	16.6	LLSGLENsQGLVPYE	DNEVDVLLSGLENS*QGLVPYEAFVQR	3	991.141		35252		159.5		4.149		2.0486		0.2836		1		1.85		1	Schistosoma mansoni
648	647	Smp_062250.1;Smp_062250.3;Smp_062250.2	Smp_062250.1;Smp_062250.3;Smp_062250.2	131; 131; 131	myosin light chain, putative	Smp_062250.1;Smp_062250.3;Smp_062250.2	16.6	LLSGLENsQGLVPYE	LRDNEVDVLLSGLENS*QGLVPYEAFVQR	3	1080.87	33144	33169	147.08	146.83	6.224	6.346	1.2325	1.0832	0.5068	0.471	1	1	2.81	2.66	40	31	Schistosoma mansoni
649	648	Smp_062250.1;Smp_062250.3;Smp_062250.2	Smp_062250.1;Smp_062250.3;Smp_062250.2	131; 131; 131	myosin light chain, putative	Smp_062250.1;Smp_062250.3;Smp_062250.2	16.6	LLSGLENsQGLVPYE	LRDNEVDVLLSGLENS*QGLVPYEAFVQR	3	1080.87	33270	33160	147.7	146.78	4.497	5.349	1.1987	1.1226	0.4557	0.3809	1	1	2.32	2.15	9	31	Schistosoma mansoni
650	649	Smp_062250.1;Smp_062250.3;Smp_062250.2	Smp_062250.1;Smp_062250.3;Smp_062250.2	131; 131; 131	myosin light chain, putative	Smp_062250.1;Smp_062250.3;Smp_062250.2	16.6	LLSGLENsQGLVPYE	LRDNEVDVLLSGLENS*QGLVPYEAFVQR	3	1080.87		33290		147.46		4.933		1.9777		0.4468		1		2.31		50	Schistosoma mansoni
651	650	Smp_062250.1;Smp_062250.3;Smp_062250.2	Smp_062250.1;Smp_062250.3;Smp_062250.2	131; 131; 131	myosin light chain, putative	Smp_062250.1;Smp_062250.3;Smp_062250.2	16.6	LLSGLENsQGLVPYE	LRDNEVDVLLSGLENS*QGLVPYEAFVQR	4	810.904	33192	33208	147.31	147.03	4.017	3.856	1.1649	1.7405	0.271	0.2472	1	1	1.7	1.56	58	15	Schistosoma mansoni
652	651	Smp_062250.1;Smp_062250.3;Smp_062250.2	Smp_062250.1;Smp_062250.3;Smp_062250.2	131; 131; 131	myosin light chain, putative	Smp_062250.1;Smp_062250.3;Smp_062250.2	16.6	LLSGLENsQGLVPYE	LRDNEVDVLLSGLENS*QGLVPYEAFVQR	4	810.904	33180	33217	147.25	147.08	3.4	4.86	1.1649	1.7405	0.1574	0.3854	2	1	1.14	2.28	21	28	Schistosoma mansoni
653	652	Smp_062250.1;Smp_062250.3;Smp_062250.2	Smp_062250.1;Smp_062250.3;Smp_062250.2	131; 131; 131	myosin light chain, putative	Smp_062250.1;Smp_062250.3;Smp_062250.2	16.6	LLSGLENsQGLVPYE	LRDNEVDVLLSGLENS*QGLVPYEAFVQR	4	810.904		33234		147.16		3.721		1.8359		0.2483		1		1.54		49	Schistosoma mansoni
654	653	Smp_062520	Smp_062520	413, 421	n-terminalacetlytransferase-related	Smp_062520	109.6	IIDSQLLsTPTLVDF;TPTLVDFyVLKADVF	QLLS*TPTLVDFY*VLK	3	632.977	16091		72.4		2.796		1.0299		0.013		32		0.77		8;15		Schistosoma mansoni
655	654	Smp_062630	Smp_062630	154	dynactin subunit, putative	Smp_062630	41.2	EMLSKKLsTINPAEL	KLS*TINP	2	426.715		3493		21.54		1.198		2.2602		0.1282		13		0.6		0	Schistosoma mansoni
656	655	Smp_062720.1;Smp_062720.2	Smp_062720.1;Smp_062720.2	102; 102	E1b-55kD-associated protein, putative	Smp_062720.1;Smp_062720.2	147.7	GLANEKDsSPGDQHQ	GCENGLANEKDS*SPGDQHQKPEQENLKR	3	1082.48	4737		26.67		2.472		0.6675		0.1841		45		0.61		0		Schistosoma mansoni
657	656	Smp_062720.1;Smp_062720.2	Smp_062720.1;Smp_062720.2	102; 102	E1b-55kD-associated protein, putative	Smp_062720.1;Smp_062720.2	147.7	GLANEKDsSPGDQHQ	GCENGLANEKDS*SPGDQHQKPEQENLKR	4	812.112	4727		26.63		2.38		1.1698		0.1705		62		0.69		0		Schistosoma mansoni
658	657	Smp_062720.1;Smp_062720.2	Smp_062720.1;Smp_062720.2	103; 103	E1b-55kD-associated protein, putative	Smp_062720.1;Smp_062720.2	147.7	LANEKDSsPGDQHQK	GCENGLANEKDSS*PGDQHQKPEQENLK	3	1030.45	5468	5447	29.63	29.4	3.379	3.056	1.8594	1.2801	0.2545	0.1225	1	2	1.33	0.78	7	0	Schistosoma mansoni
659	658	Smp_062720.1;Smp_062720.2	Smp_062720.1;Smp_062720.2	103; 103	E1b-55kD-associated protein, putative	Smp_062720.1;Smp_062720.2	147.7	LANEKDSsPGDQHQK	GCENGLANEKDSS*PGDQHQKPEQENLK	4	773.087	5458	5429	29.59	29.33	4.146	3.346	0.9425	1.1057	0.3403	0.1914	5	1	2.07	1.34	5	5	Schistosoma mansoni
660	659	Smp_062720.1;Smp_062720.2	Smp_062720.1;Smp_062720.2	103; 103	E1b-55kD-associated protein, putative	Smp_062720.1;Smp_062720.2	147.7	LANEKDSsPGDQHQK	GCENGLANEKDSS*PGDQHQKPEQENLKR	4	812.112	4717	4706	26.59	26.44	3.379	3.207	1.1698	1.1909	0.2488	0.2215	105	10	1.12	1.12	5	5	Schistosoma mansoni
661	660	Smp_062720.1;Smp_062720.2	Smp_062720.1;Smp_062720.2	45; 45	E1b-55kD-associated protein, putative	Smp_062720.1;Smp_062720.2	147.7	NDALKSAsPNSDKKQ	SAS*PNSDKKQPADPEEQPHLASANLSR	4	739.346	8574	8542	41.24	41.03	2.347	1.94	1.1069	0.9065	0.241	0.1575	23	10	1.04	0.72	0	0	Schistosoma mansoni
662	661	Smp_062720.1;Smp_062720.2	Smp_062720.1;Smp_062720.2	48; 48	E1b-55kD-associated protein, putative	Smp_062720.1;Smp_062720.2	147.7	LKSASPNsDKKQPAD	SASPNS*DKKQPADPEEQPHLASANLSR	4	739.346		8512		40.93		1.947		0.9065		0.2433		4		1.08		7	Schistosoma mansoni
663	662	Smp_062720.1;Smp_062720.2	Smp_062720.1;Smp_062720.2	64; 64	E1b-55kD-associated protein, putative	Smp_062720.1;Smp_062720.2	147.7	EEQPHLAsANLSRQP	KQPADPEEQPHLAS*ANLSR	3	723.343		8927		42.45		1.753		1.3559		0.1081		111		0.56		0	Schistosoma mansoni
664	663	Smp_062720.1;Smp_062720.2	Smp_062720.1;Smp_062720.2	83, 87; 83, 87	E1b-55kD-associated protein, putative	Smp_062720.1;Smp_062720.2	147.7	GRDVLDSsPKVSPQR;LDSSPKVsPQRGCEN	DVLDSS*PKVS*PQR	2	794.344	9495	9424	44.74	44.36	2.56	2.481	0.8008	0.9765	0.1566	0.0697	2	8	0.95	0.55	9;51	0;38	Schistosoma mansoni
665	664	Smp_062720.1;Smp_062720.2	Smp_062720.1;Smp_062720.2	83, 87; 83, 87	E1b-55kD-associated protein, putative	Smp_062720.1;Smp_062720.2	147.7	GRDVLDSsPKVSPQR;LDSSPKVsPQRGCEN	DVLDSS*PKVS*PQR	2	794.344		9474		44.54		2.423		0.9698		0.1158		1		0.75		0;38	Schistosoma mansoni
666	665	Smp_063640	Smp_063640	16	G-protein, beta subunit, putative	Smp_063640	37.5	QETEQLKsQIREARR	GELDQLRQETEQLKS*QIR	3	751.041		21063		91.84		3.069		0.9931		0.1912		1		0.92		50	Schistosoma mansoni
667	666	Smp_064010	Smp_064010	208, 209	camp-response element binding protein-related	Smp_064010	89	ASVFRRRsSTLAPPC;SVFRRRSsTLAPPCF	RRS*S*TLAPPCFTNVLNPVCM#DVAPR	3	1012.12	23844	24008	104.12	104.05	3.832	4.165	2.156	2.2497	0.3064	0.2582	3	2	1.29	1.14	5;5	5;5	Schistosoma mansoni
668	667	Smp_064010	Smp_064010	208, 209	camp-response element binding protein-related	Smp_064010	89	ASVFRRRsSTLAPPC;SVFRRRSsTLAPPCF	RRS*S*TLAPPCFTNVLNPVCM#DVAPR	3	1012.12		24039		104.18		3.802		2.5611		0.28		1		1.16		5;5	Schistosoma mansoni
669	668	Smp_064010	Smp_064010	208, 209	camp-response element binding protein-related	Smp_064010	89	ASVFRRRsSTLAPPC;SVFRRRSsTLAPPCF	RRS*S*TLAPPCFTNVLNPVCM#DVAPR	3	1012.12		23993		103.98		4.215		3.2113		0.2625		1		1.1		0;0	Schistosoma mansoni
670	669	Smp_064010	Smp_064010	622	camp-response element binding protein-related	Smp_064010	89	VFTAPKLsPYSNQAT	LS*PYSNQATWLGPYPLK	2	1007.99	25685	25851	111.92	111.89	3.396	3.324	1.2252	0.4992	0.1172	0.0536	1	4	1.08	0.77	0	8	Schistosoma mansoni
671	670	Smp_064040.1;Smp_064040.2	Smp_064040.1;Smp_064040.2	169; 169	protein kinase	Smp_064040.1;Smp_064040.2	52.6	KRVRRKLtDEEFYSE	KLT*DEEFYSELNSVITPGNPR	3	830.391	26108	26289	113.81	113.83	3.359	4.184	1.7728	1.8948	0.2417	0.2851	1	2	1.34	1.65	0	8	Schistosoma mansoni
672	671	Smp_064040.1;Smp_064040.2	Smp_064040.1;Smp_064040.2	169; 169	protein kinase	Smp_064040.1;Smp_064040.2	52.6	KRVRRKLtDEEFYSE	RKLT*DEEFYSELNSVITPGNPR	3	882.425	23275		101.7		3.319		1.1949		0.1829		1		0.82		1		Schistosoma mansoni
673	672	Smp_064040.1;Smp_064040.2	Smp_064040.1;Smp_064040.2	174; 174	protein kinase	Smp_064040.1;Smp_064040.2	52.6	KLTDEEFySELNSVI	KLTDEEFY*SELNSVITPGNPR	3	830.391		26274		113.77		3.516		1.8948		0.1828		46		1.08		7	Schistosoma mansoni
674	673	Smp_064900	Smp_064900	155	conserved hypothetical protein	Smp_064900	53.8	LSSRMSNsAYETTNL	M#SNS*AYETTNLINSQYIGSQIYNRPR	3	1039.48	21760	21874	95.29	95.04	4.079	4.178	1.5047	1.6115	0.3552	0.3758	1	1	2.17	2.25	15	15	Schistosoma mansoni
675	674	Smp_064900	Smp_064900	155	conserved hypothetical protein	Smp_064900	53.8	LSSRMSNsAYETTNL	M#SNS*AYETTNLINSQYIGSQIYNRPR	3	1039.48	21772		95.34		3.426		1.4775		0.3202		1		1.92		15		Schistosoma mansoni
676	675	Smp_064900	Smp_064900	155	conserved hypothetical protein	Smp_064900	53.8	LSSRMSNsAYETTNL	MSNS*AYETTNLINSQYIGSQIYNRPR	3	1034.14	22545	22687	98.62	98.48	3.535	3.787	1.3722	0.1886	0.3516	0.2633	1	1	2.07	1.74	17	17	Schistosoma mansoni
677	676	Smp_064900	Smp_064900	180	conserved hypothetical protein	Smp_064900	53.8	YNRPRPAsFHPSSQL	PAS*FHPSSQLVTR	2	753.859	11916	11905	54.39	54.01	1.637	1.578	0.9871	0.8114	0.216	0.2876	1	1	1.3	1.62	51	44	Schistosoma mansoni
678	677	Smp_064900	Smp_064900	180	conserved hypothetical protein	Smp_064900	53.8	YNRPRPAsFHPSSQL	PAS*FHPSSQLVTR	3	502.908		11926		54.09		2.195		0.6004		0.1605		1		1.38		71	Schistosoma mansoni
679	678	Smp_065130.1;Smp_065130.2	Smp_065130.1;Smp_065130.2	263; 263	expressed protein	Smp_065130.1;Smp_065130.2	64.7	RIAYIFTsDHGMTEW	IAYIFTS*	2	447.704	15322		69.08		1.52		-1.2519		0.1162		1		0.86		13		Schistosoma mansoni
680	679	Smp_065210.1;Smp_065210.2;Smp_065210.4	Smp_065210.1;Smp_065210.2;Smp_065210.4	141; 141; 141	expressed protein	Smp_065210.1;Smp_065210.2;Smp_065210.4	24.8	MDDHLSKsQMEVIRS	STM#DDHLSKS*QMEVIR	3	658.288		10859		50		2.53		1.1654		0.1822		1		1.15		44	Schistosoma mansoni
681	680	Smp_065210.1;Smp_065210.2;Smp_065210.4	Smp_065210.1;Smp_065210.2;Smp_065210.4	141; 141; 141	expressed protein	Smp_065210.1;Smp_065210.2;Smp_065210.4	24.8	MDDHLSKsQMEVIRS	STM#DDHLSKS*QMEVIR	3	658.288		10875		50.06		2.526		1.1654		0.047		1		0.58		44	Schistosoma mansoni
682	681	Smp_066610.2;Smp_066610.1	Smp_066610.2;Smp_066610.1	111; 111	expressed protein	Smp_066610.2;Smp_066610.1	18	LPSNASEsQLKNAQR	DKLPSNASES*QLK	2	748.853	7826	7776	38.45	38.19	3.345	3.077	1.0483	0.4463	0.0579	0.1291	24	5	0.57	0.82	31	31	Schistosoma mansoni
683	682	Smp_066760.2;Smp_066760.1	Smp_066760.2;Smp_066760.1	163; 163	merlin/moesin/ezrin/radixin,putative	Smp_066760.2;Smp_066760.1	63.6	VREQYNLtDEEWEAK	EQYNLT*DEEWEAK	2	867.848		16066		71.6		3.886		1.4446		0.4335		1		2.5		38	Schistosoma mansoni
684	683	Smp_066900	Smp_066900	428	innexin, putative	Smp_066900	50.7	KDGLLPDsPDCTVTK	DGLLPDS*PDCTVTK	2	799.344		15818		70.62		3.111		0.7389		0.3473		1		2.03		58	Schistosoma mansoni
685	684	Smp_067520	Smp_067520	377	jun-related protein	Smp_067520	103.3	LPLLTPCtPEQQASD	LPLLTPCT*PEQQASDILVHYAIQENHNAVQM#NGSCSEGLGDDLVASSSSSR	4	1398.89	29406	29543	128.95	128.69	4.683	4.27	0.191	-0.613	0.3769	0.3351	1	1	2.07	1.76	22	22	Schistosoma mansoni
686	685	Smp_067520	Smp_067520	377	jun-related protein	Smp_067520	103.3	LPLLTPCtPEQQASD	LPLLTPCT*PEQQASDILVHYAIQENHNAVQM#NGSCSEGLGDDLVASSSSSR	4	1398.89	29427		129.05		5.061		0.191		0.3545		77		1.96		11		Schistosoma mansoni
687	686	Smp_067520	Smp_067520	383	jun-related protein	Smp_067520	103.3	CTPEQQAsDILVHYA	LPLLTPCTPEQQAS*DILVHYAIQENHNAVQM#NGSCSEGLGDDLVASSSSSR	4	1398.89	29386		128.85		4.472		0.191		0.3108		2		1.77		4		Schistosoma mansoni
688	687	Smp_067900	Smp_067900	15, 27	cdc37-related	Smp_067900	45.3	KWDHIEVsDDEDDTH;DTHPNIDtPSLFRWR	WDHIEVS*DDEDDTHPNIDT*PSLFR	3	1005.07	22173	22255	97.06	96.65	3.854	3.683	1.3358	1.316	0.3583	0.2904	1	20	2.17	1.85	35;6	35;6	Schistosoma mansoni
689	688	Smp_068090	Smp_068090	356	zinc phosphodiesterase, putative	Smp_068090	46.5	HRYDRIDsSDENTIK	IDS*SDENTIK	2	601.253	5283		28.87		2.136		1.195		0.0305		12		0.64		24		Schistosoma mansoni
690	689	Smp_068240	Smp_068240	378, 384, 386	zinc finger protein, putative	Smp_068240	61.5	KDGNSDYsSQMNSTM;YSSQMNStMTSTTTV;SQMNSTMtSTTTVTS	NKDGNSDYS*SQMNST*MT*STTT	3	837.277		9882		46.12		1.748		-7.9496		0.6406		385		1.79		0;3;0	Schistosoma mansoni
691	690	Smp_069160.1;Smp_069160.2	Smp_069160.1;Smp_069160.2	1139; 1127	peptidyl-prolyl cis-trans isomerase G, ppig, putative	Smp_069160.1;Smp_069160.2	137.4	RGSRGRYsPVSRSYY	GRYS*PVSR	2	501.232	3246	3257	20.59	20.55	2.208	2.011	0.4615	0.4027	0.2016	0.1474	5	24	1.23	0.94	24	24	Schistosoma mansoni
692	691	Smp_069160.1;Smp_069160.2	Smp_069160.1;Smp_069160.2	318; 306	peptidyl-prolyl cis-trans isomerase G, ppig, putative	Smp_069160.1;Smp_069160.2	137.4	GSPERSTtPPHWRQA	STT*PPHWR	2	531.232	7578	7521	37.5	37.2	1.478	1.669	0.1841	0.4231	0.0857	0.1169	9	1	0.92	1.09	9	24	Schistosoma mansoni
693	692	Smp_069160.1;Smp_069160.2	Smp_069160.1;Smp_069160.2	371; 359	peptidyl-prolyl cis-trans isomerase G, ppig, putative	Smp_069160.1;Smp_069160.2	137.4	GSRQDPLsPSVAASR	QDPLS*PSVAASR	2	654.303		11449		52.24		2.384		0.7895		0.2077		13		1.49		7	Schistosoma mansoni
694	693	Smp_069160.1;Smp_069160.2	Smp_069160.1;Smp_069160.2	567; 555	peptidyl-prolyl cis-trans isomerase G, ppig, putative	Smp_069160.1;Smp_069160.2	137.4	KVYHTNQsPGKYSGS	VYHTNQS*PGK	2	605.766	1519	1560	13.43	13.55	2.483	2.632	1.1307	1.388	0.4057	0.3224	1	2	2.35	2.02	24	24	Schistosoma mansoni
695	694	Smp_069160.1;Smp_069160.2	Smp_069160.1;Smp_069160.2	603, 609; 591, 597	peptidyl-prolyl cis-trans isomerase G, ppig, putative	Smp_069160.1;Smp_069160.2	137.4	QQKYQSKsPVLMASP;KSPVLMAsPKLPTPF	YQSKS*PVLM#AS*PK	2	806.348	6530	6486	33.67	33.34	3.172	3.071	0.5148	0.9392	0.4025	0.3835	1	1	2.11	2.01	31;115	49;132	Schistosoma mansoni
696	695	Smp_069160.1;Smp_069160.2	Smp_069160.1;Smp_069160.2	603, 609; 591, 597	peptidyl-prolyl cis-trans isomerase G, ppig, putative	Smp_069160.1;Smp_069160.2	137.4	QQKYQSKsPVLMASP;KSPVLMAsPKLPTPF	YQSKS*PVLM#AS*PK	2	806.348	6544		33.72		3.026		0.3932		0.3433		1		1.84		49;115		Schistosoma mansoni
697	696	Smp_069160.1;Smp_069160.2	Smp_069160.1;Smp_069160.2	603, 609; 591, 597	peptidyl-prolyl cis-trans isomerase G, ppig, putative	Smp_069160.1;Smp_069160.2	137.4	QQKYQSKsPVLMASP;KSPVLMAsPKLPTPF	YQSKS*PVLMAS*PK	2	798.351		9456		44.47		3.197		0.8292		0.3147		1		1.75		49;99	Schistosoma mansoni
698	697	Smp_069160.1;Smp_069160.2	Smp_069160.1;Smp_069160.2	629; 617	peptidyl-prolyl cis-trans isomerase G, ppig, putative	Smp_069160.1;Smp_069160.2	137.4	IDQPIIIsPSRIPYP	LPTPFENQAPIDQPIIIS*PSR	2	1207.11	25083	25232	109.42	109.28	4.326	4.338	0.9424	2.0316	0.3919	0.4066	1	1	2.39	2.34	12	12	Schistosoma mansoni
699	698	Smp_069160.1;Smp_069160.2	Smp_069160.1;Smp_069160.2	629; 617	peptidyl-prolyl cis-trans isomerase G, ppig, putative	Smp_069160.1;Smp_069160.2	137.4	IDQPIIIsPSRIPYP	LPTPFENQAPIDQPIIIS*PSR	2	1207.11		25249		109.35		4.051		2.0316		0.3636		1		2.12		12	Schistosoma mansoni
700	699	Smp_069160.1;Smp_069160.2	Smp_069160.1;Smp_069160.2	629; 617	peptidyl-prolyl cis-trans isomerase G, ppig, putative	Smp_069160.1;Smp_069160.2	137.4	IDQPIIIsPSRIPYP	LPTPFENQAPIDQPIIIS*PSR	2	1207.11		25320		109.64		3.949		1.428		0.3154		1		1.95		12	Schistosoma mansoni
701	700	Smp_069160.1;Smp_069160.2	Smp_069160.1;Smp_069160.2	629; 617	peptidyl-prolyl cis-trans isomerase G, ppig, putative	Smp_069160.1;Smp_069160.2	137.4	IDQPIIIsPSRIPYP	LPTPFENQAPIDQPIIIS*PSR	3	805.077	25052	25207	109.29	109.17	4.591	4.306	0.8752	1.3387	0.4414	0.3778	1	1	2.84	2.48	17	17	Schistosoma mansoni
702	701	Smp_069160.1;Smp_069160.2	Smp_069160.1;Smp_069160.2	637; 625	peptidyl-prolyl cis-trans isomerase G, ppig, putative	Smp_069160.1;Smp_069160.2	137.4	PSRIPYPsPPSRSGS	IPYPS*PPSR	2	547.258	11259	11135	51.84	51.08	2.025	2.146	0.5804	0.412	0.1587	0.2158	1	3	1.32	1.54	13	13	Schistosoma mansoni
703	702	Smp_069160.1;Smp_069160.2	Smp_069160.1;Smp_069160.2	660; 648	peptidyl-prolyl cis-trans isomerase G, ppig, putative	Smp_069160.1;Smp_069160.2	137.4	SENARISsPPDFSNR	ISS*PPDFSNR	2	600.258	10542	10487	48.91	48.47	2.24	2.085	0.7142	0.7216	0.2781	0.2187	1	1	1.82	1.55	24	24	Schistosoma mansoni
704	703	Smp_069160.1;Smp_069160.2	Smp_069160.1;Smp_069160.2	660; 648	peptidyl-prolyl cis-trans isomerase G, ppig, putative	Smp_069160.1;Smp_069160.2	137.4	SENARISsPPDFSNR	ISS*PPDFSNR	2	600.258	10384		48.24		2.175		0.8555		0.3073		1		1.92		24		Schistosoma mansoni
705	704	Smp_069160.1;Smp_069160.2	Smp_069160.1;Smp_069160.2	679; 667	peptidyl-prolyl cis-trans isomerase G, ppig, putative	Smp_069160.1;Smp_069160.2	137.4	HELSRIPtPPQPDNN	IPT*PPQPDNNK	2	650.8	8387	8114	40.55	39.44	3.171	2.246	0.776	0.5974	0.3032	0.1596	1	3	2.05	1.29	1000	1000	Schistosoma mansoni
706	705	Smp_069160.1;Smp_069160.2	Smp_069160.1;Smp_069160.2	679; 667	peptidyl-prolyl cis-trans isomerase G, ppig, putative	Smp_069160.1;Smp_069160.2	137.4	HELSRIPtPPQPDNN	IPT*PPQPDNNK	2	650.8	8197	8294	39.84	40.13	2.321	3.528	1.0553	0.488	0.2147	0.3435	1	1	1.53	2.23	1000	1000	Schistosoma mansoni
707	706	Smp_069160.1;Smp_069160.2	Smp_069160.1;Smp_069160.2	679; 667	peptidyl-prolyl cis-trans isomerase G, ppig, putative	Smp_069160.1;Smp_069160.2	137.4	HELSRIPtPPQPDNN	IPT*PPQPDNNKEQVK	2	892.933	8202	8118	39.85	39.45	2.271	2.033	0.449	0.7766	0.2608	0.2272	4	1	1.34	1.19	1000	1000	Schistosoma mansoni
708	707	Smp_069160.1;Smp_069160.2	Smp_069160.1;Smp_069160.2	679; 667	peptidyl-prolyl cis-trans isomerase G, ppig, putative	Smp_069160.1;Smp_069160.2	137.4	HELSRIPtPPQPDNN	IPT*PPQPDNNKEQVK	2	892.933	8103	8134	39.49	39.51	2.11	2.284	0.7853	0.8861	0.1072	0.173	4	7	0.7	0.99	1000	1000	Schistosoma mansoni
709	708	Smp_069160.1;Smp_069160.2	Smp_069160.1;Smp_069160.2	679; 667	peptidyl-prolyl cis-trans isomerase G, ppig, putative	Smp_069160.1;Smp_069160.2	137.4	HELSRIPtPPQPDNN	IPT*PPQPDNNKEQVK	2	892.933	8287	8292	40.16	40.12	2.057	2.518	1.0759	1.1188	0.126	0.2015	10	18	0.74	1.11	1000	1000	Schistosoma mansoni
710	709	Smp_069160.1;Smp_069160.2	Smp_069160.1;Smp_069160.2	679; 667	peptidyl-prolyl cis-trans isomerase G, ppig, putative	Smp_069160.1;Smp_069160.2	137.4	HELSRIPtPPQPDNN	IPT*PPQPDNNKEQVK	3	595.624	7823	7562	38.44	37.36	2.625	2.655	0.9256	0.119	0.1394	0.2773	1	6	1.11	1.65	1000	1000	Schistosoma mansoni
711	710	Smp_069160.1;Smp_069160.2	Smp_069160.1;Smp_069160.2	679; 667	peptidyl-prolyl cis-trans isomerase G, ppig, putative	Smp_069160.1;Smp_069160.2	137.4	HELSRIPtPPQPDNN	IPT*PPQPDNNKEQVK	3	595.624	8401	7940	40.62	38.8	2.75	2.642	0.6477	0.9623	0.3668	0.3259	1	3	2.07	1.89	1000	1000	Schistosoma mansoni
712	711	Smp_069160.1;Smp_069160.2	Smp_069160.1;Smp_069160.2	679; 667	peptidyl-prolyl cis-trans isomerase G, ppig, putative	Smp_069160.1;Smp_069160.2	137.4	HELSRIPtPPQPDNN	IPT*PPQPDNNKEQVK	3	595.624	8020	8129	39.17	39.49	2.998	2.59	1.0079	0.6108	0.1664	0.2491	2	1	1.27	1.56	1000	1000	Schistosoma mansoni
713	712	Smp_069160.1;Smp_069160.2	Smp_069160.1;Smp_069160.2	679; 667	peptidyl-prolyl cis-trans isomerase G, ppig, putative	Smp_069160.1;Smp_069160.2	137.4	HELSRIPtPPQPDNN	IPT*PPQPDNNKEQVK	3	595.624	8208	8311	39.88	40.2	3.097	2.727	0.4958	0.6143	0.3257	0.347	2	1	1.95	1.99	1000	1000	Schistosoma mansoni
714	713	Smp_069160.1;Smp_069160.2	Smp_069160.1;Smp_069160.2	679; 667	peptidyl-prolyl cis-trans isomerase G, ppig, putative	Smp_069160.1;Smp_069160.2	137.4	HELSRIPtPPQPDNN	IPT*PPQPDNNKEQVK	3	595.624	7623		37.68		2.438		0.6213		0.2262		9		1.44		1000		Schistosoma mansoni
715	714	Smp_069160.1;Smp_069160.2	Smp_069160.1;Smp_069160.2	679; 667	peptidyl-prolyl cis-trans isomerase G, ppig, putative	Smp_069160.1;Smp_069160.2	137.4	HELSRIPtPPQPDNN	IPT*PPQPDNNKEQVK	3	595.624	8145		39.65		2.521		0.6428		0.2017		6		1.36		1000		Schistosoma mansoni
716	715	Smp_069160.1;Smp_069160.2	Smp_069160.1;Smp_069160.2	707; 695	peptidyl-prolyl cis-trans isomerase G, ppig, putative	Smp_069160.1;Smp_069160.2	137.4	HILEEIPsPEKPRKQ	TDLHILEEIPS*PEKPR	3	651.994	18499	18487	82.09	81.46	3.074	2.675	0.7859	0.8902	0.277	0.1656	1	1	2.03	1.51	125	71	Schistosoma mansoni
717	716	Smp_069220.2;Smp_069220.1	Smp_069220.2;Smp_069220.1	278; 227	es2 protein, putative	Smp_069220.2;Smp_069220.1	48.7	RLDDSETtPSVVSGG	LDDSETT*PSVVSGGPAFR	2	957.928	15864	15897	71.42	70.95	3.102	4.224	0.7982	1.1321	0.0442	0.3399	1	1	0.73	2.06	9	9	Schistosoma mansoni
718	717	Smp_069820	Smp_069820	179	expressed protein	Smp_069820	40.5	KKLQRIPtFEPLLST	IPT*FEPLLSTM#K	2	736.859		23056		100.07		2.237		1.4327		0.247		1		1.49		58	Schistosoma mansoni
719	718	Smp_070000	Smp_070000	66	dbnl-prov protein, putative	Smp_070000	13.1	QPTNSNNtDDEFVPT	VQNLTGSVSHTQPTNSNNT*DDEFVPTGSVYVR	3	1181.87	18163	18171	80.82	80.25	4.323	5.282	1.6048	1.4665	0.4311	0.2493	2	1	2.36	1.74	0	8	Schistosoma mansoni
720	719	Smp_070000	Smp_070000	66	dbnl-prov protein, putative	Smp_070000	13.1	QPTNSNNtDDEFVPT	VQNLTGSVSHTQPTNSNNT*DDEFVPTGSVYVR	3	1181.87		18300		80.74		4.674		1.4794		0.3819		1		2.21		8	Schistosoma mansoni
721	720	Smp_070020	Smp_070020	670	rhoptry associated membrane antigen, putative	Smp_070020	97.8	KFNENRYsYIDTSDV	FNENRYS*YIDTSDVK	3	644.279	13379	13426	60.69	60.38	3.823	3.742	0.4842	0.7872	0.3622	0.2187	1	3	2.13	1.54	7	17	Schistosoma mansoni
722	721	Smp_070020	Smp_070020	671	rhoptry associated membrane antigen, putative	Smp_070020	97.8	FNENRYSyIDTSDVK	FNENRYSY*IDTSDVK	2	965.915	13350	13411	60.56	60.32	3.105	2.657	1.2323	0.9169	0.3217	0.1435	1	2	1.62	0.85	9	9	Schistosoma mansoni
723	722	Smp_070020	Smp_070020	796	rhoptry associated membrane antigen, putative	Smp_070020	97.8	DTNECAPtPENQPKS	EANHIADTNECAPT*PENQPK	3	772.658	6763	6722	34.53	34.23	3.742	3.352	0.9125	0.438	0.3187	0.2593	1	1	2.14	1.82	124	111	Schistosoma mansoni
724	723	Smp_070020	Smp_070020	796	rhoptry associated membrane antigen, putative	Smp_070020	97.8	DTNECAPtPENQPKS	EANHIADTNECAPT*PENQPK	3	772.658	6720	6674	34.37	34.04	3.489	3.32	0.7947	0.6213	0.3503	0.2632	1	1	2.23	1.85	154	111	Schistosoma mansoni
725	724	Smp_070020	Smp_070020	796	rhoptry associated membrane antigen, putative	Smp_070020	97.8	DTNECAPtPENQPKS	ECAPT*PENQPK	2	675.773	3195	3206	20.38	20.34	1.866	2.211	1.3478	1.1252	0.1055	0.1617	28	27	0.89	1.19	1000	1000	Schistosoma mansoni
726	725	Smp_070020	Smp_070020	796	rhoptry associated membrane antigen, putative	Smp_070020	97.8	DTNECAPtPENQPKS	ECAPT*PENQPK	2	675.773		3266		20.59		2.165		1.25		0.244		19		1.53		1000	Schistosoma mansoni
727	726	Smp_070020	Smp_070020	796	rhoptry associated membrane antigen, putative	Smp_070020	97.8	DTNECAPtPENQPKS	HIADTNECAPT*PENQPK	2	1001.42	5424	5408	29.45	29.25	4.678	4.377	1.393	1.1715	0.4996	0.4843	1	1	2.85	2.74	104	87	Schistosoma mansoni
728	727	Smp_070020	Smp_070020	796	rhoptry associated membrane antigen, putative	Smp_070020	97.8	DTNECAPtPENQPKS	HIADTNECAPT*PENQPK	3	667.951	5423	5388	29.45	29.17	3.298	2.924	1.1475	1.0854	0.3519	0.2691	1	1	2.25	1.87	98	85	Schistosoma mansoni
729	728	Smp_070020	Smp_070020	796	rhoptry associated membrane antigen, putative	Smp_070020	97.8	DTNECAPtPENQPKS	LEANHIADTNECAPT*PENQPK	2	1215.03	9001	8951	42.83	42.54	4.329	4.05	0.4628	0.434	0.5028	0.4197	1	1	2.76	2.35	72	104	Schistosoma mansoni
730	729	Smp_070020	Smp_070020	796	rhoptry associated membrane antigen, putative	Smp_070020	97.8	DTNECAPtPENQPKS	LEANHIADTNECAPT*PENQPK	2	1215.03	8839	8774	42.2	41.88	4.343	4.241	0.496	0.7041	0.4913	0.5156	1	1	2.72	2.79	87	72	Schistosoma mansoni
731	730	Smp_070020	Smp_070020	796	rhoptry associated membrane antigen, putative	Smp_070020	97.8	DTNECAPtPENQPKS	LEANHIADTNECAPT*PENQPK	3	810.353	8818	8930	42.12	42.47	3.676	4.446	0.5175	0.4343	0.2321	0.2661	1	1	1.77	1.98	154	124	Schistosoma mansoni
732	731	Smp_070020	Smp_070020	796	rhoptry associated membrane antigen, putative	Smp_070020	97.8	DTNECAPtPENQPKS	LEANHIADTNECAPT*PENQPK	3	810.353	8998	8745	42.82	41.77	4.19	3.529	0.3951	0.5496	0.2432	0.0834	1	3	1.89	1.1	154	98	Schistosoma mansoni
733	732	Smp_070020	Smp_070020	796	rhoptry associated membrane antigen, putative	Smp_070020	97.8	DTNECAPtPENQPKS	TNECAPT*PENQPK	2	783.319		3714		22.47		3.139		0.7182		0.3436		1		2.09		65	Schistosoma mansoni
734	733	Smp_070200	Smp_070200	421, 422, 424	ribonucleic acid binding protein S1, putative	Smp_070200	57.7	LKRNRRGsSGSPFAS;KRNRRGSsGSPFASH;NRRGSSGsPFASHST	RGS*S*GS*PFASHSTNRPR	3	680.933	5173	4977	28.41	27.49	1.731	2.424	0.9595	0.7941	0.2827	0.2544	1	1	1.42	1.45	55;43;37	30;19;19	Schistosoma mansoni
735	734	Smp_070200	Smp_070200	421, 422, 424	ribonucleic acid binding protein S1, putative	Smp_070200	57.7	LKRNRRGsSGSPFAS;KRNRRGSsGSPFASH;NRRGSSGsPFASHST	RGS*S*GS*PFASHSTNRPR	3	680.933	5000	5347	27.69	29.01	1.338	2.07	0.9133	1.1741	0.1657	0.17	1	296	0.88	0.67	30;26;26	44;26;26	Schistosoma mansoni
736	735	Smp_070200	Smp_070200	421, 422, 424	ribonucleic acid binding protein S1, putative	Smp_070200	57.7	LKRNRRGsSGSPFAS;KRNRRGSsGSPFASH;NRRGSSGsPFASHST	RGS*S*GS*PFASHSTNRPR	3	680.933	5358	4995	29.19	27.56	1.874	1.609	0.8702	0.819	0.3076	0.1715	2	1	1.54	1	30;26;27	48;26;19	Schistosoma mansoni
737	736	Smp_070200	Smp_070200	421, 422, 424	ribonucleic acid binding protein S1, putative	Smp_070200	57.7	LKRNRRGsSGSPFAS;KRNRRGSsGSPFASH;NRRGSSGsPFASHST	RGS*S*GS*PFASHSTNRPR	3	680.933	5011	5156	27.74	28.22	1.454	1.99	0.9013	0.8954	0.1851	0.1571	20	7	0.96	0.98	38;34;27	48;48;34	Schistosoma mansoni
738	737	Smp_070200	Smp_070200	421, 422, 428	ribonucleic acid binding protein S1, putative	Smp_070200	57.7	LKRNRRGsSGSPFAS;KRNRRGSsGSPFASH;SSGSPFAsHSTNRPR	RGS*S*GSPFAS*HSTNRPR	2	1020.9	5060	5065	27.94	27.84	1.966	2.077	1.4879	1.2114	0.3826	0.2689	1	2	1.62	1.22	9;31;34	54;27;5	Schistosoma mansoni
739	738	Smp_070200	Smp_070200	421, 422, 428	ribonucleic acid binding protein S1, putative	Smp_070200	57.7	LKRNRRGsSGSPFAS;KRNRRGSsGSPFASH;SSGSPFAsHSTNRPR	RGS*S*GSPFAS*HSTNRPR	2	1020.9	5227		28.63		1.662		1.3426		0.1979		142		0.68		24;22;22		Schistosoma mansoni
740	739	Smp_070200	Smp_070200	421, 424, 428	ribonucleic acid binding protein S1, putative	Smp_070200	57.7	LKRNRRGsSGSPFAS;NRRGSSGsPFASHST;SSGSPFAsHSTNRPR	RGS*SGS*PFAS*HSTNRPR	2	1020.9	5245	5223	28.71	28.49	2.22	2.135	1.2049	1.1512	0.8176	0.7971	8	8	3.43	3.42	9;31;7	13;7;20	Schistosoma mansoni
741	740	Smp_070200	Smp_070200	436	ribonucleic acid binding protein S1, putative	Smp_070200	57.7	HSTNRPRsPLTGSRY	PRS*PLTGSR	2	525.758	2397	2424	17.13	17.14	1.889	1.703	0.2202	0.4541	0.1512	0.1018	1	1	0.86	0.63	24	5	Schistosoma mansoni
742	741	Smp_070200	Smp_070200	436	ribonucleic acid binding protein S1, putative	Smp_070200	57.7	HSTNRPRsPLTGSRY	S*PLTGSR	2	399.181		2715		18.38		1.01		0.0122		0.0748		2		0.73		24	Schistosoma mansoni
743	742	Smp_070200	Smp_070200	498, 510, 514	ribonucleic acid binding protein S1, putative	Smp_070200	57.7	RSSSSSSsNSGSSSS;SSSSSSSsNSGSSSS;SSSSNSGsSSSSSSS	ASSRSSSSSSS*NSGSSSSSSSSS*NSGS*SSSSSSSSS	3	1147.05	31073		136.92		2.591		8.5922		0.479		10		1.45		13;13;6		Schistosoma mansoni
744	743	Smp_070310	Smp_070310	761	ecotropic viral integration site, putative	Smp_070310	97.2	PSHSTVStPRSTMDK	FTQPNPSSNPSHSTVST*PR	2	1060.97	7729		38.11		3.176		2.0224		0.3857		1		2.02		9		Schistosoma mansoni
745	744	Smp_070340	Smp_070340	537	protein arginine n-methyltransferase, putative	Smp_070340	81.8	PPAPPPGsHVRSPTE	PPAPPPGS*HVR	2	596.287	215		3.03		1.576		3.6144		0.1106		55		0.66		1000		Schistosoma mansoni
746	745	Smp_070340;Smp_160330	Smp_070340;Smp_160330	286; 47	protein arginine n-methyltransferase, putative	Smp_070340;Smp_160330	81.8	RLDEDDQsPYVKQLS	ERLDEDDQS*PYVK	2	837.356	8025	7990	39.19	38.97	2.767	3.219	1.3683	1.3081	0.4071	0.4221	1	1	1.92	2.07	31	31	Schistosoma mansoni
747	746	Smp_070340;Smp_160330	Smp_070340;Smp_160330	286; 47	protein arginine n-methyltransferase, putative	Smp_070340;Smp_160330	81.8	RLDEDDQsPYVKQLS	LDEDDQS*PYVK	2	694.784	8123	8066	39.57	39.26	4.046	4.116	0.9494	1.0048	0.2357	0.278	1	1	1.8	1.95	31	31	Schistosoma mansoni
748	747	Smp_070640	Smp_070640	199	conserved hypothetical protein	Smp_070640	106.5	ATINTTHsQYKTLRK	SATINTTHS*QYK	2	715.819	4247	4246	24.7	24.6	3.099	3.193	0.744	0.6189	0.1116	0.2207	1	4	1.16	1.57	17	31	Schistosoma mansoni
749	748	Smp_070640	Smp_070640	276	conserved hypothetical protein	Smp_070640	106.5	NFNKVPFsPIAFDLR	VPFS*PIAFDLR	2	671.334	27590	27735	120.44	120.25	2.215	2.087	0.8435	1.1959	0.0645	0.1169	1	1	0.84	1	1000	1000	Schistosoma mansoni
750	749	Smp_071570	Smp_071570	59	transcription initiation factor brf1, putative	Smp_071570	85.8	GRFVSDEsQAGNFKE	FVSDES*QAGNFK	2	704.793		10522		48.6		3.39		0.5716		0.3914		1		2.29		54	Schistosoma mansoni
751	750	Smp_071570	Smp_071570	59	transcription initiation factor brf1, putative	Smp_071570	85.8	GRFVSDEsQAGNFKE	FVSDES*QAGNFK	2	704.793		10543		48.69		2.964		0.5716		0.3301		2		1.97		38	Schistosoma mansoni
752	751	Smp_071640.2;Smp_071640.1	Smp_071640.2;Smp_071640.1	108; 108	arginine/serine-rich splicing factor, putative	Smp_071640.2;Smp_071640.1	34.4	YSKRRRDsPPRRRTP	RDS*PPR	2	404.179	841		10.43		1.971		0.0365		0.0692		1		0.57		1000		Schistosoma mansoni
753	752	Smp_071640.2;Smp_071640.1	Smp_071640.2;Smp_071640.1	108; 108	arginine/serine-rich splicing factor, putative	Smp_071640.2;Smp_071640.1	34.4	YSKRRRDsPPRRRTP	RRDS*PPR	2	482.23	730		9.9		2.109		0.3426		0.213		1		0.87		1000		Schistosoma mansoni
754	753	Smp_071640.2;Smp_071640.1	Smp_071640.2;Smp_071640.1	134; 137	arginine/serine-rich splicing factor, putative	Smp_071640.2;Smp_071640.1	34.4	FRDTRRHsPPGYERN	RHS*PPGYER	3	393.508		2005		15.43		2.467		0.2921		0.1278		445		0.53		47	Schistosoma mansoni
755	754	Smp_071640.2;Smp_071640.1	Smp_071640.2;Smp_071640.1	227, 231, 233; 230, 234, 236	arginine/serine-rich splicing factor, putative	Smp_071640.2;Smp_071640.1	34.4	PDVERRHsYEDSGSP;RRHSYEDsGSPVDDG;HSYEDSGsPVDDGRN	RHS*YEDS*GS*PVDDGR	2	958.816	4269	4274	24.78	24.71	3.265	2.593	0.8462	0.7335	0.45	0.2849	1	1	2.17	1.42	9;38;27	0;20;15	Schistosoma mansoni
756	755	Smp_071640.2;Smp_071640.1	Smp_071640.2;Smp_071640.1	227, 233; 230, 236	arginine/serine-rich splicing factor, putative	Smp_071640.2;Smp_071640.1	34.4	PDVERRHsYEDSGSP;HSYEDSGsPVDDGRN	RHS*YEDSGS*PVDDGR	2	918.833	3839	3907	23.09	23.24	2.988	2.634	1.5888	0.1461	0.2935	0.2526	1	1	1.44	1.25	9;7	5;0	Schistosoma mansoni
757	756	Smp_071640.2;Smp_071640.1	Smp_071640.2;Smp_071640.1	227, 233; 230, 236	arginine/serine-rich splicing factor, putative	Smp_071640.2;Smp_071640.1	34.4	PDVERRHsYEDSGSP;HSYEDSGsPVDDGRN	RHS*YEDSGS*PVDDGR	2	918.833	3870		23.21		2.702		0.578		0.2302		1		1.2		5;0		Schistosoma mansoni
758	757	Smp_071920	Smp_071920	87	hypothetical protein	Smp_071920	22.8	STLHRIPtPPSSLHS	IPT*PPSSLHSSNTSCIFFSTIENCK	3	968.77	24440	24582	106.68	106.53	5.421	5.211	0.904	1.3526	0.4824	0.5412	1	1	2.95	3.11	19	0	Schistosoma mansoni
759	758	Smp_071920	Smp_071920	87	hypothetical protein	Smp_071920	22.8	STLHRIPtPPSSLHS	IPT*PPSSLHSSNTSCIFFSTIENCK	3	968.77	24409	24625	106.55	106.7	5.913	4.493	1.1911	1.2699	0.4899	0.3813	1	1	3.04	2.35	9	17	Schistosoma mansoni
760	759	Smp_072080	Smp_072080	12	pyruvoyl tetrahydrobiopterin synthase, putative	Smp_072080	16.8	CYLTRVEsFSACHRL	VES*FSACHR	2	586.731	5274		28.84		1.379		0.9595		0.1071		1		0.88		31		Schistosoma mansoni
761	760	Smp_072110.1;Smp_072110.2;Smp_072110.3	Smp_072110.1;Smp_072110.2;Smp_072110.3	363; 347; 363	programmed cell death, putative	Smp_072110.1;Smp_072110.2;Smp_072110.3	59	QALNRAEsILTLRHA	AES*ILTLR	2	491.752	16251	16326	73.09	72.74	2.201	2.203	0.2804	0.5242	0.1886	0.1979	1	1	1.38	1.4	54	54	Schistosoma mansoni
762	761	Smp_072330.1;Smp_072330.2	Smp_072330.1;Smp_072330.2	225; 225	heat shock protein, putative	Smp_072330.1;Smp_072330.2	80.6	KERTKEVsDDESEKV	TKEVS*DDESEKVESK	2	895.391	2848	2855	19.01	18.92	2.849	2.757	1.3492	1.2096	0.3134	0.3705	1	1	1.45	1.72	24	31	Schistosoma mansoni
763	762	Smp_072330.1;Smp_072330.2	Smp_072330.1;Smp_072330.2	225; 225	heat shock protein, putative	Smp_072330.1;Smp_072330.2	80.6	KERTKEVsDDESEKV	TKEVS*DDESEKVESK	3	597.263	2832	2846	18.94	18.89	2.002	2.166	1.0449	0.8997	0.2352	0.176	1	1	1.22	1.07	22	22	Schistosoma mansoni
764	763	Smp_072330.1;Smp_072330.2	Smp_072330.1;Smp_072330.2	225; 225	heat shock protein, putative	Smp_072330.1;Smp_072330.2	80.6	KERTKEVsDDESEKV	TKEVS*DDESEKVESK	3	597.263		2837		18.86		2.209		0.8997		0.0975		1		0.74		22	Schistosoma mansoni
765	764	Smp_073110	Smp_073110	503	vacuolar protein sorting vps41, putative	Smp_073110	83.2	SSPGESTtPEQRQAI	GGEDSSPGESTT*PEQR	2	857.334	2924	2932	19.31	19.24	3.967	4.08	1.3588	0.0702	0.3572	0.3707	1	1	2.14	2.17	24	24	Schistosoma mansoni
766	765	Smp_073450	Smp_073450	432	expressed protein	Smp_073450	167	QLQHESQsQLDQLIN	RVDQELSLIDQLQHESQS*QLDQLINR	3	1062.52	30078	30223	132.13	131.93	4.191	3.686	1.0362	1.6815	0.3155	0.2618	1	1	1.78	1.44	5	5	Schistosoma mansoni
767	766	Smp_073450	Smp_073450	432	expressed protein	Smp_073450	167	QLQHESQsQLDQLIN	RVDQELSLIDQLQHESQS*QLDQLINR	4	797.145		30214		131.88		3.323		1.7797		0.2973		1		1.75		16	Schistosoma mansoni
768	767	Smp_073450	Smp_073450	432	expressed protein	Smp_073450	167	QLQHESQsQLDQLIN	VDQELSLIDQLQHESQS*QLDQLINR	3	1010.49	31553	31685	139.26	139.13	4.71	4.441	0.442	1.5955	0.3619	0.3742	2	1	2.39	2.32	11	11	Schistosoma mansoni
769	768	Smp_073450	Smp_073450	432	expressed protein	Smp_073450	167	QLQHESQsQLDQLIN	VDQELSLIDQLQHESQS*QLDQLINR	3	1010.49	31530	31658	139.15	139	4.471	4.928	1.1377	1.5955	0.2388	0.342	2	1	1.83	2.26	20	11	Schistosoma mansoni
770	769	Smp_073450	Smp_073450	915	expressed protein	Smp_073450	167	KHMLRKPsSDVVCQV	KPS*SDVVCQVGSVM#ESSGIQIDEPHK	3	970.44	15711	15802	70.8	70.54	6.558	6.582	0.86	1.2474	0.5377	0.489	1	1	3.38	3.1	0	0	Schistosoma mansoni
771	770	Smp_073450	Smp_073450	915	expressed protein	Smp_073450	167	KHMLRKPsSDVVCQV	KPS*SDVVCQVGSVM#ESSGIQIDEPHK	3	970.44	15439	15498	69.59	69.22	6.009	6.153	1.4177	1.4694	0.5116	0.4644	1	1	3.15	2.92	0	0	Schistosoma mansoni
772	771	Smp_073450	Smp_073450	915	expressed protein	Smp_073450	167	KHMLRKPsSDVVCQV	KPS*SDVVCQVGSVM#ESSGIQIDEPHK	3	970.44		15625		69.79		4.236		1.512		0.4322		1		2.52		0	Schistosoma mansoni
773	772	Smp_073450	Smp_073450	915	expressed protein	Smp_073450	167	KHMLRKPsSDVVCQV	KPS*SDVVCQVGSVMESSGIQIDEPHK	3	965.108		22510		97.74		5.732		1.1297		0.5414		1		3.21		0	Schistosoma mansoni
774	773	Smp_073450	Smp_073450	916	expressed protein	Smp_073450	167	HMLRKPSsDVVCQVG	KPSS*DVVCQVGSVMESSGIQIDEPHK	3	965.108	22388		97.96		6.005		1.0666		0.5477		1		3.32		9		Schistosoma mansoni
775	774	Smp_073590	Smp_073590	166	GTP-binding protein-like protein	Smp_073590	22.5	GKGTINKsQIPSGRP	GTINKS*QIPSGR	2	669.332	6424	6404	33.29	33.04	2.208	2.022	0.1369	0.041	0.2234	0.2255	3	3	1.1	1.08	44	44	Schistosoma mansoni
776	775	Smp_073890	Smp_073890	21	conserved hypothetical protein	Smp_073890	52.5	KRFHRSDtMPAFTND	SDT*M#PAFTNDSNFFK	2	909.358	20687	20769	90.96	90.6	3.125	3	1.2224	1.1521	0.3145	0.3605	1	1	1.85	2.03	0	0	Schistosoma mansoni
777	776	Smp_073990	Smp_073990	22	conserved hypothetical protein	Smp_073990	13	VDPCLPStWIVVRLD	LPST*WIVVRLDGQSFHK	3	688.354		16509		73.53		3.118		5.7352		0.2209		75		0.94		0	Schistosoma mansoni
778	777	Smp_074000	Smp_074000	276	expressed protein	Smp_074000	33.9	IEYARLPtYIEAMNV	LPT*YIEAM#NVK	2	687.822	14501	14566	65.46	65.15	3.303	3.091	0.5565	0.7944	0.281	0.3659	1	1	1.86	2.17	24	24	Schistosoma mansoni
779	778	Smp_074070.1;Smp_074070.2	Smp_074070.1 iso 3;Smp_074070.2 iso 3	506; 506	transient receptor potential channel 2 isoform 3 , putative	Smp_074070.1;Smp_074070.2	71.1	NDPEDENtDDEIQRV	NVTTNDPEDENT*DDEIQR	2	1092.93	8350	8319	40.42	40.22	5.215	5.368	1.4298	1.1689	0.4553	0.4591	1	1	2.72	2.73	132	132	Schistosoma mansoni
780	779	Smp_074070.1;Smp_074070.2	Smp_074070.1 iso 3;Smp_074070.2 iso 3	506; 506	transient receptor potential channel 2 isoform 3 , putative	Smp_074070.1;Smp_074070.2	71.1	NDPEDENtDDEIQRV	NVTTNDPEDENT*DDEIQR	3	728.957	8384	8358	40.54	40.38	4.342	4.52	1.694	1.5666	0.3341	0.3914	1	1	2.27	2.53	112	112	Schistosoma mansoni
781	780	Smp_074070.1;Smp_074070.2	Smp_074070.1 iso 3;Smp_074070.2 iso 3	506; 506	transient receptor potential channel 2 isoform 3 , putative	Smp_074070.1;Smp_074070.2	71.1	NDPEDENtDDEIQRV	NVTTNDPEDENT*DDEIQR	3	728.957		8339		40.31		4.151		1.5666		0.3409		1		2.27		112	Schistosoma mansoni
782	781	Smp_074140	Smp_074140	6	annexin, putative	Smp_074140	32.4	xxMGRDKsQIIGPNG	GRDKS*QIIGPNGETYHPTLK	4	573.535	10483		48.67		2.739		0.8799		0.3272		1		1.59		56		Schistosoma mansoni
783	782	Smp_074140	Smp_074140	6	annexin, putative	Smp_074140	32.4	xxMGRDKsQIIGPNG	GRDKS*QIIGPNGETYHPTLK	4	573.535	10522		48.83		2.61		0.6854		0.1259		1		0.77		31		Schistosoma mansoni
784	783	Smp_074450	Smp_074450	54, 59	expressed protein	Smp_074450	21.8	TRMNNKPsTTLNSQT;KPSTTLNsQTMAQKE	MNNKPS*TTLNS*QTM#AQK	3	690.619	5014	4992	27.75	27.55	3.966	3.257	0.8921	0.8466	0.3596	0.1433	2	1	2.44	1.44	0;14	0;19	Schistosoma mansoni
785	784	Smp_074450	Smp_074450	54, 59	expressed protein	Smp_074450	21.8	TRMNNKPsTTLNSQT;KPSTTLNsQTMAQKE	MNNKPS*TTLNS*QTM#AQK	3	690.619	5103		28.12		3.214		0.9067		0.0844		1		1.21		0;3		Schistosoma mansoni
786	785	Smp_074450	Smp_074450	55, 59	expressed protein	Smp_074450	21.8	RMNNKPStTLNSQTM;KPSTTLNsQTMAQKE	M#NNKPST*TLNS*QTMAQK	2	1035.43	6793	6757	34.66	34.38	4.285	4.121	1.2304	1.6945	0.3453	0.3407	1	1	2.21	2.1	9;17	24;31	Schistosoma mansoni
787	786	Smp_074450	Smp_074450	55, 59	expressed protein	Smp_074450	21.8	RMNNKPStTLNSQTM;KPSTTLNsQTMAQKE	M#NNKPST*TLNS*QTMAQK	2	1035.43	6782		34.61		4.036		1.1752		0.3452		1		2.17		9;17		Schistosoma mansoni
788	787	Smp_074450	Smp_074450	55, 59	expressed protein	Smp_074450	21.8	RMNNKPStTLNSQTM;KPSTTLNsQTMAQKE	MNNKPST*TLNS*QTM#AQK	2	1035.43	5016	4980	27.76	27.5	3.518	3.215	1.3858	1.0144	0.3261	0.6605	1	2	2	3.35	0;13	9;17	Schistosoma mansoni
789	788	Smp_074450	Smp_074450	55, 59	expressed protein	Smp_074450	21.8	RMNNKPStTLNSQTM;KPSTTLNsQTMAQKE	MNNKPST*TLNS*QTM#AQK	2	1035.43	5065	4999	27.96	27.58	3.742	3.706	1.4026	1.0165	0.3622	0.3088	1	2	2.18	1.95	9;31	9;7	Schistosoma mansoni
790	789	Smp_074450	Smp_074450	55, 59	expressed protein	Smp_074450	21.8	RMNNKPStTLNSQTM;KPSTTLNsQTMAQKE	MNNKPST*TLNS*QTM#AQK	2	1035.43		5060		27.82		3.381		1.0014		0.3946		2		2.27		9;7	Schistosoma mansoni
791	790	Smp_074450	Smp_074450	55, 59	expressed protein	Smp_074450	21.8	RMNNKPStTLNSQTM;KPSTTLNsQTMAQKE	MNNKPST*TLNS*QTMAQK	2	1027.43	7829	7753	38.46	38.11	3.378	3.576	1.3001	0.7558	0.2625	0.2452	1	1	1.72	1.68	9;17	9;17	Schistosoma mansoni
792	791	Smp_074450	Smp_074450	56, 59	expressed protein	Smp_074450	21.8	MNNKPSTtLNSQTMA;KPSTTLNsQTMAQKE	M#NNKPSTT*LNS*QTMAQK	2	1035.43	7284		36.52		3.218		-0.1577		0.31		4		1.88		9;11		Schistosoma mansoni
793	792	Smp_074450	Smp_074450	56, 59	expressed protein	Smp_074450	21.8	MNNKPSTtLNSQTMA;KPSTTLNsQTMAQKE	M#NNKPSTT*LNS*QTMAQK	3	690.619	6822	6742	34.77	34.31	4.387	4.159	1.4498	1.1288	0.2288	0.3453	4	4	1.94	2.38	7;4	15;11	Schistosoma mansoni
794	793	Smp_074450	Smp_074450	56, 59	expressed protein	Smp_074450	21.8	MNNKPSTtLNSQTMA;KPSTTLNsQTMAQKE	MNNKPSTT*LNS*QTMAQK	3	685.288	7843	7758	38.51	38.13	3.592	3.145	0.9608	0.5363	0.1791	0.1513	1	3	1.65	1.44	4;4	0;3	Schistosoma mansoni
795	794	Smp_074450	Smp_074450	56, 59	expressed protein	Smp_074450	21.8	MNNKPSTtLNSQTMA;KPSTTLNsQTMAQKE	MNNKPSTT*LNS*QTMAQK	3	685.288	7831		38.47		3.916		0.9608		0.2205		1		1.87		0;3		Schistosoma mansoni
796	795	Smp_074450	Smp_074450	56, 61	expressed protein	Smp_074450	21.8	MNNKPSTtLNSQTMA;STTLNSQtMAQKEID	M#NNKPSTT*LNSQT*MAQK	3	690.619		6778		34.46		4.119		1.2277		0.287		5		2.12		7;11	Schistosoma mansoni
797	796	Smp_074450	Smp_074450	59	expressed protein	Smp_074450	21.8	KPSTTLNsQTMAQKE	M#NNKPSTTLNS*QTMAQK	2	995.442	6543	6523	33.71	33.48	4.047	4.004	0.2113	1.3143	0.4557	0.4849	1	1	2.63	2.71	31	17	Schistosoma mansoni
798	797	Smp_074450	Smp_074450	59	expressed protein	Smp_074450	21.8	KPSTTLNsQTMAQKE	M#NNKPSTTLNS*QTMAQK	3	663.964	6525	6489	33.65	33.35	3.617	4.628	0.0138	0.7446	0.1857	0.2662	1	1	1.66	2.13	20	4	Schistosoma mansoni
799	798	Smp_074450	Smp_074450	59	expressed protein	Smp_074450	21.8	KPSTTLNsQTMAQKE	MNNKPSTTLNS*QTM#AQK	2	995.442	4778	4756	26.85	26.64	3.856	3.783	0.8221	1.1154	0.5176	0.3843	2	1	2.87	2.27	0	17	Schistosoma mansoni
800	799	Smp_074450	Smp_074450	59	expressed protein	Smp_074450	21.8	KPSTTLNsQTMAQKE	MNNKPSTTLNS*QTM#AQK	2	995.442	4862		27.15		3.411		0.8221		0.4887		1		2.68		0		Schistosoma mansoni
801	800	Smp_074450	Smp_074450	59	expressed protein	Smp_074450	21.8	KPSTTLNsQTMAQKE	MNNKPSTTLNS*QTM#AQK	3	663.964	4798	4769	26.92	26.69	3.608	3.736	1.1315	1.1732	0.2394	0.2755	1	2	1.88	2.03	4	20	Schistosoma mansoni
802	801	Smp_074450	Smp_074450	59	expressed protein	Smp_074450	21.8	KPSTTLNsQTMAQKE	MNNKPSTTLNS*QTMAQK	2	987.445	7512	7426	37.28	36.88	3.896	4.204	0.166	0.7407	0.5238	0.4839	1	1	2.88	2.76	13	13	Schistosoma mansoni
803	802	Smp_074450	Smp_074450	59	expressed protein	Smp_074450	21.8	KPSTTLNsQTMAQKE	MNNKPSTTLNS*QTMAQK	2	987.445	7499	7458	37.24	36.98	3.894	3.912	-0.448	0.2465	0.5006	0.4834	1	1	2.74	2.69	13	24	Schistosoma mansoni
804	803	Smp_074450	Smp_074450	59	expressed protein	Smp_074450	21.8	KPSTTLNsQTMAQKE	MNNKPSTTLNS*QTMAQK	3	658.632	7494	7425	37.23	36.88	2.173	3.026	1.8117	1.0389	0.0469	0.2234	42	1	0.78	1.73	4	0	Schistosoma mansoni
805	804	Smp_074510	Smp_074510	387	GTP-binding protein alpha subunit, gna, putative	Smp_074510	51.6	SSLHRQNsVPISTNV	QNS*VPISTNVTFTAPVR	2	955.972	19666		86.8		3.609		1.5629		0.4097		1		2.25		31		Schistosoma mansoni
806	805	Smp_074650	Smp_074650	523, 535	conserved Schistosoma protein, unknown function	Smp_074650	73.4	QIHERARsFLTLGID;GIDDSELsQNDCYTN	ARS*FLTLGIDDSELS*QNDCYTNISELSTHGM#HR	3	1315.23	24142	24341	105.44	105.52	5.089	3.69	0.631	1.9538	0.3247	0.3766	1	2	1.81	1.73	38;4	13;0	Schistosoma mansoni
807	806	Smp_074650	Smp_074650	523, 540	conserved Schistosoma protein, unknown function	Smp_074650	73.4	QIHERARsFLTLGID;ELSQNDCyTNISELS	ARS*FLTLGIDDSELSQNDCY*TNISELSTHGM#HR	3	1315.23		24322		105.44		4.425		1.9538		0.1598		2		0.92		13;16	Schistosoma mansoni
808	807	Smp_074650	Smp_074650	523, 541	conserved Schistosoma protein, unknown function	Smp_074650	73.4	QIHERARsFLTLGID;LSQNDCYtNISELST	ARS*FLTLGIDDSELSQNDCYT*NISELSTHGM#HR	4	986.672	24128	24301	105.38	105.34	3.541	3.819	1.3937	1.0453	0.5878	0.2614	28	22	2.75	1.52	9;9	17;7	Schistosoma mansoni
809	808	Smp_074650	Smp_074650	523, 544	conserved Schistosoma protein, unknown function	Smp_074650	73.4	QIHERARsFLTLGID;NDCYTNIsELSTHGM	ARS*FLTLGIDDSELSQNDCYTNIS*ELSTHGM#HR	4	986.672		24340		105.52		3.305		1.0453		0.1558		19		1.02		9;3	Schistosoma mansoni
810	809	Smp_074650	Smp_074650	526, 535	conserved Schistosoma protein, unknown function	Smp_074650	73.4	ERARSFLtLGIDDSE;GIDDSELsQNDCYTN	ARSFLT*LGIDDSELS*QNDCYTNISELSTHGM#HR	4	986.672	24189		105.65		3.398		1.3671		0.5605		86		2.55		27;7		Schistosoma mansoni
811	810	Smp_074650	Smp_074650	556	conserved Schistosoma protein, unknown function	Smp_074650	73.4	HGMHRSHsLPSLRDL	SHS*LPSLR	2	488.734	8980	8959	42.74	42.56	1.599	1.854	0.1547	-0.0595	0.1385	0.1971	1	2	1.06	1.32	20	38	Schistosoma mansoni
812	811	Smp_075350	Smp_075350	218	hypothetical protein	Smp_075350	36.9	TRTSVRCsPTPEDVY	CS*PTPEDVYVYR	2	783.321	15144	15217	68.33	68.01	3.24	3.173	1.0182	1.0023	0.4377	0.3412	1	1	2.45	2.05	31	31	Schistosoma mansoni
813	812	Smp_075360	Smp_075360	307, 317	hypothetical protein	Smp_075360	42.9	STHSPFKyNTEGSSI;EGSSIPItNSEPLLT	Y*NTEGSSIPIT*NSEPLL	2	997.923		6028		31.69		3.331		-3.0044		0.121		46		0.75		37;4	Schistosoma mansoni
814	813	Smp_075360	Smp_075360	307, 317	hypothetical protein	Smp_075360	42.9	STHSPFKyNTEGSSI;EGSSIPItNSEPLLT	Y*NTEGSSIPIT*NSEPLL	2	997.923		5738		30.52		3.154		-2.5635		0.105		22		0.72		27;0	Schistosoma mansoni
815	814	Smp_075370	Smp_075370	191	hypothetical protein	Smp_075370	41.9	GFLRDTGsPVTEAVD	DTGS*PVTEAVDR	2	663.782	9380	9313	44.31	43.94	3.124	2.84	0.4634	0.5784	0.4663	0.4162	1	1	2.63	2.37	31	31	Schistosoma mansoni
816	815	Smp_075370	Smp_075370	292, 296	hypothetical protein	Smp_075370	41.9	HQDNNDAtPVNSRRQ;NDATPVNsRRQSLKN	HNQSNHQDNNDAT*PVNS*R	2	1104.42	1131	1156	11.72	11.79	3.289	3.045	1.6431	1.2517	0.3118	0.336	1	1	1.85	1.93	155;228	91;145	Schistosoma mansoni
817	816	Smp_075370	Smp_075370	292, 296	hypothetical protein	Smp_075370	41.9	HQDNNDAtPVNSRRQ;NDATPVNsRRQSLKN	HNQSNHQDNNDAT*PVNS*R	3	736.613	1210	1147	12.06	11.75	3.116	2.757	1.0684	1.1492	0.1398	0.345	1	1	1.37	2.16	37;67	113;168	Schistosoma mansoni
818	817	Smp_075370	Smp_075370	292, 296	hypothetical protein	Smp_075370	41.9	HQDNNDAtPVNSRRQ;NDATPVNsRRQSLKN	HNQSNHQDNNDAT*PVNS*R	3	736.613	1121		11.68		2.476		1.0585		0.3479		1		2.11		91;134		Schistosoma mansoni
819	818	Smp_075370	Smp_075370	292, 296	hypothetical protein	Smp_075370	41.9	HQDNNDAtPVNSRRQ;NDATPVNsRRQSLKN	HNQSNHQDNNDAT*PVNS*RR	3	788.647	1108	1125	11.62	11.65	3.21	2.181	1.7054	1.5901	0.2454	0.2505	1	1	1.45	1.34	37;58	62;83	Schistosoma mansoni
820	819	Smp_075370	Smp_075370	292, 296	hypothetical protein	Smp_075370	41.9	HQDNNDAtPVNSRRQ;NDATPVNsRRQSLKN	M#KHNQSNHQDNNDAT*PVNS*R	3	828.323		967		10.94		2.11		1.5639		0.2461		4		1.29		53;99	Schistosoma mansoni
821	820	Smp_075370	Smp_075370	292, 296	hypothetical protein	Smp_075370	41.9	HQDNNDAtPVNSRRQ;NDATPVNsRRQSLKN	MKHNQSNHQDNNDAT*PVNS*R	2	1233.98	1133	1151	11.73	11.77	2.541	3.04	1.2467	1.967	0.3071	0.3676	1	11	1.4	1.67	78;88	65;76	Schistosoma mansoni
822	821	Smp_075370	Smp_075370	292, 296	hypothetical protein	Smp_075370	41.9	HQDNNDAtPVNSRRQ;NDATPVNsRRQSLKN	MKHNQSNHQDNNDAT*PVNS*R	3	822.992	1120	1133	11.67	11.69	2.034	2.011	1.2606	1.1055	0.1027	0.2163	1	1	0.69	1.19	53;89	62;99	Schistosoma mansoni
823	822	Smp_075370	Smp_075370	292, 296	hypothetical protein	Smp_075370	41.9	HQDNNDAtPVNSRRQ;NDATPVNsRRQSLKN	MKHNQSNHQDNNDAT*PVNS*R	3	822.992	1194		12		2.421		1.2728		0.1287		14		0.84		4;16		Schistosoma mansoni
824	823	Smp_075370	Smp_075370	292, 296, 300	hypothetical protein	Smp_075370	41.9	HQDNNDAtPVNSRRQ;NDATPVNsRRQSLKN;PVNSRRQsLKNLYRL	HNQSNHQDNNDAT*PVNS*RRQS*LK	3	967.392	2464		17.41		1.998		1.3146		0.2173		10		0.77		42;91;84		Schistosoma mansoni
825	824	Smp_075370	Smp_075370	292, 296, 300	hypothetical protein	Smp_075370	41.9	HQDNNDAtPVNSRRQ;NDATPVNsRRQSLKN;PVNSRRQsLKNLYRL	MKHNQSNHQDNNDAT*PVNS*RRQS*LK	3	1053.77	2130		16.04		2.794		1.5867		0.231		15		0.59		26;65;95		Schistosoma mansoni
826	825	Smp_075370	Smp_075370	296	hypothetical protein	Smp_075370	41.9	NDATPVNsRRQSLKN	HNQSNHQDNNDATPVNS*R	3	709.958	1415		12.97		2.05		2.3252		0.0401		2		0.71		20		Schistosoma mansoni
827	826	Smp_075420	Smp_075420	233	hypothetical protein	Smp_075420	35.5	TASIKRRtIDSLLDV	RRT*IDSLLDVTYLTYDPHR	4	604.302	23237		101.55		3.537		0.3457		0.338		2		1.92		18		Schistosoma mansoni
828	827	Smp_075420	Smp_075420	268	hypothetical protein	Smp_075420	35.5	LYLYRPKsQGTLGNN	S*QGTLGNNSIYSDR	2	796.341	11143	11149	51.36	51.12	3.807	3.875	1.4137	1.1266	0.4217	0.5021	1	1	2.57	2.92	42	27	Schistosoma mansoni
829	828	Smp_075420	Smp_075420	268, 276	hypothetical protein	Smp_075420	35.5	LYLYRPKsQGTLGNN;QGTLGNNsIYSDRRS	S*QGTLGNNS*IYSDR	2	836.324	11780	11784	53.8	53.53	3.505	3.204	1.01	1.5189	0.364	0.4252	1	1	2.31	2.48	42;9	27;0	Schistosoma mansoni
830	829	Smp_075420	Smp_075420	268, 276	hypothetical protein	Smp_075420	35.5	LYLYRPKsQGTLGNN;QGTLGNNsIYSDRRS	S*QGTLGNNS*IYSDR	2	836.324	11762		53.73		3.616		1.01		0.4229		1		2.57		29;7		Schistosoma mansoni
831	830	Smp_075420	Smp_075420	276	hypothetical protein	Smp_075420	35.5	QGTLGNNsIYSDRRS	SQGTLGNNS*IYSDR	2	796.341		10493		48.49		3.7		0.893		0.4335		1		2.63		17	Schistosoma mansoni
832	831	Smp_075420	Smp_075420	276, 279	hypothetical protein	Smp_075420	35.5	QGTLGNNsIYSDRRS;LGNNSIYsDRRSTYS	SQGTLGNNS*IYS*DR	2	836.324	10887	10943	50.34	50.33	2.84	2.839	0.8149	0.8302	0.3225	0.1569	1	74	2.05	1.28	7;24	7;24	Schistosoma mansoni
833	832	Smp_075420	Smp_075420	276, 279	hypothetical protein	Smp_075420	35.5	QGTLGNNsIYSDRRS;LGNNSIYsDRRSTYS	SQGTLGNNS*IYS*DR	2	836.324		10922		50.25		3.103		0.9282		0.2265		3		1.68		7;9	Schistosoma mansoni
834	833	Smp_075420	Smp_075420	276, 287, 296	hypothetical protein	Smp_075420	35.5	QGTLGNNsIYSDRRS;DRRSTYSyGNDDHHR;NDDHHRNsPYRYxxx	SQGTLGNNS*IYSDRRSTYSY*GNDDHHRNS*PYRY	4	1030.92		12343		55.78		2.761		1.6683		0.8817		378		2.75		0;0;11	Schistosoma mansoni
835	834	Smp_075420	Smp_075420	278, 279	hypothetical protein	Smp_075420	35.5	TLGNNSIySDRRSTY;LGNNSIYsDRRSTYS	SQGTLGNNSIY*S*DRR	2	914.375	9092		43.19		1.568		0.9971		0.2328		33		1.11		17;9		Schistosoma mansoni
836	835	Smp_075420	Smp_075420	278, 285, 287	hypothetical protein	Smp_075420	35.5	TLGNNSIySDRRSTY;YSDRRSTySYGNDDH;DRRSTYSyGNDDHHR	SQGTLGNNSIY*SDRRSTY*SY*GNDDHHR	3	1114.1		10475		48.42		3.769		1.5812		0.1328		20		0.69		0;3;3	Schistosoma mansoni
837	836	Smp_075420	Smp_075420	279	hypothetical protein	Smp_075420	35.5	LGNNSIYsDRRSTYS	SQGTLGNNSIYS*DR	2	796.341	10525		48.84		3.805		0.7394		0.4057		3		2.55		9		Schistosoma mansoni
838	837	Smp_075420	Smp_075420	279	hypothetical protein	Smp_075420	35.5	LGNNSIYsDRRSTYS	SQGTLGNNSIYS*DRR	3	583.264	8403	8373	40.62	40.43	1.981	1.773	0.9178	0.96	0.234	0.0842	1	1	1.43	0.81	0	3	Schistosoma mansoni
839	838	Smp_075420	Smp_075420	284, 286, 296	hypothetical protein	Smp_075420	35.5	IYSDRRStYSYGNDD;SDRRSTYsYGNDDHH;NDDHHRNsPYRYxxx	ST*YS*YGNDDHHRNS*PYR	3	770.266		6146		32.13		1.606		0.7993		0.4491		194		2.05		0;0;9	Schistosoma mansoni
840	839	Smp_075420	Smp_075420	284, 286, 296	hypothetical protein	Smp_075420	35.5	IYSDRRStYSYGNDD;SDRRSTYsYGNDDHH;NDDHHRNsPYRYxxx	ST*YS*YGNDDHHRNS*PYRY	2	1236.43	9817		45.98		1.13		1.3616		0.6285		5		2.28		0;12;17		Schistosoma mansoni
841	840	Smp_075420	Smp_075420	284, 286, 296	hypothetical protein	Smp_075420	35.5	IYSDRRStYSYGNDD;SDRRSTYsYGNDDHH;NDDHHRNsPYRYxxx	ST*YS*YGNDDHHRNS*PYRY	3	824.621		9842		45.95		1.763		1.1641		0.1718		1		0.81		0;10;4	Schistosoma mansoni
842	841	Smp_075420	Smp_075420	284, 287	hypothetical protein	Smp_075420	35.5	IYSDRRStYSYGNDD;DRRSTYSyGNDDHHR	ST*YSY*GNDDHHR	2	806.267		3561		21.82		1.519		2.0072		0.0998		24		0.88		0;0	Schistosoma mansoni
843	842	Smp_075420	Smp_075420	285, 286	hypothetical protein	Smp_075420	35.5	YSDRRSTySYGNDDH;SDRRSTYsYGNDDHH	STY*S*YGNDDHHR	2	806.267	3640	3681	22.26	22.32	2.094	2.158	1.2537	1.1202	0.8928	0.6419	2	3	4.25	3.31	0;8	12;0	Schistosoma mansoni
844	843	Smp_075420	Smp_075420	285, 300	hypothetical protein	Smp_075420	35.5	YSDRRSTySYGNDDH;HRNSPYRyxxxxxxx	STY*SYGNDDHHRNSPYRY*	4	598.726		8652		41.42		2.176		0.49		0.0942		195		0.53		7;3	Schistosoma mansoni
845	844	Smp_075420	Smp_075420	286	hypothetical protein	Smp_075420	35.5	SDRRSTYsYGNDDHH	STYS*YGNDDHHR	2	766.284	3095	3118	19.97	19.99	2.078	2.571	1.1765	1.1734	0.3455	0.3982	3	2	2.03	2.35	9	9	Schistosoma mansoni
846	845	Smp_075420	Smp_075420	286	hypothetical protein	Smp_075420	35.5	SDRRSTYsYGNDDHH	STYS*YGNDDHHR	3	511.191	3106	3130	20.02	20.05	1.651	1.976	0.7348	0.6423	0.0322	0.2396	18	36	0.91	1.8	0	7	Schistosoma mansoni
847	846	Smp_075420	Smp_075420	286, 296	hypothetical protein	Smp_075420	35.5	SDRRSTYsYGNDDHH;NDDHHRNsPYRYxxx	RSTYS*YGNDDHHRNS*PYR	3	795.645		4377		25.11		1.785		1.1867		0.1569		37		0.71		0;17	Schistosoma mansoni
848	847	Smp_075420	Smp_075420	286, 296	hypothetical protein	Smp_075420	35.5	SDRRSTYsYGNDDHH;NDDHHRNsPYRYxxx	STYS*YGNDDHHRNS*PYR	3	743.611		5311		28.87		1.576		0.9805		0.6468		38		3.05		7;5	Schistosoma mansoni
849	848	Smp_075420	Smp_075420	286, 296	hypothetical protein	Smp_075420	35.5	SDRRSTYsYGNDDHH;NDDHHRNsPYRYxxx	STYS*YGNDDHHRNS*PYRY	3	797.965		8633		41.35		1.968		0.4978		0.2268		11		1.06		9;11	Schistosoma mansoni
850	849	Smp_075420	Smp_075420	286, 298	hypothetical protein	Smp_075420	35.5	SDRRSTYsYGNDDHH;DHHRNSPyRYxxxxx	STYS*YGNDDHHRNSPY*R	4	557.96		5337		28.97		1.703		0.6436		0.0568		69		0.79		6;9	Schistosoma mansoni
851	850	Smp_075420	Smp_075420	287, 296	hypothetical protein	Smp_075420	35.5	DRRSTYSyGNDDHHR;NDDHHRNsPYRYxxx	STYSY*GNDDHHRNS*PYRY	2	1196.44		8666		41.47		1.532		0.6054		0.6762		18		2.65		0;17	Schistosoma mansoni
852	851	Smp_075420	Smp_075420	296	hypothetical protein	Smp_075420	35.5	NDDHHRNsPYRYxxx	NS*PYRY	2	440.173	6630	6667	34.04	34.01	1.348	1.457	0.2129	0.1015	0.0653	0.0826	20	11	0.59	0.67	17	17	Schistosoma mansoni
853	852	Smp_076400	Smp_076400	74	Universal stress protein G, putative	Smp_076400	20.3	PLSQGLNyNLASKSP	ITDGLYLVHIVEPLSQGLNY*NLASKSPSIKDDFSK	4	986.254	29043	29182	127.21	126.96	4.382	4.397	2.5059	0.7852	0.2578	0.3317	9	6	1.18	1.62	3	3	Schistosoma mansoni
854	853	Smp_076500	Smp_076500	352, 354	dystrophin-like protein	Smp_076500	235.2	QSNDQSLsTSRILVM;NDQSLSTsRILVMTP	NQSNDQSLS*TS*R	2	748.774	2794	2768	18.79	18.58	2.761	2.72	1.191	0.9921	0.3042	0.2885	1	9	1.88	1.83	9;9	0;0	Schistosoma mansoni
855	854	Smp_076500	Smp_076500	354	dystrophin-like protein	Smp_076500	235.2	NDQSLSTsRILVMTP	NQSNDQSLSTS*R	2	708.791	3062	3088	19.83	19.86	3.087	3.522	0.4942	1.0564	0.3449	0.3803	1	1	2.12	2.33	24	9	Schistosoma mansoni
856	855	Smp_076500	Smp_076500	360	dystrophin-like protein	Smp_076500	235.2	TSRILVMtPETCRKH	ILVM#T*PETCR	2	658.293	10038	10267	46.85	47.58	2.792	2.569	0.6299	0.9321	0.1222	0.1635	4	8	1.22	1.33	5	5	Schistosoma mansoni
857	856	Smp_076500	Smp_076500	360	dystrophin-like protein	Smp_076500	235.2	TSRILVMtPETCRKH	ILVM#T*PETCR	2	658.293	10204	10074	47.52	46.85	2.676	2.362	0.5872	0.698	0.2055	0.2621	1	2	1.54	1.72	13	13	Schistosoma mansoni
858	857	Smp_076500	Smp_076500	360	dystrophin-like protein	Smp_076500	235.2	TSRILVMtPETCRKH	ILVM#T*PETCR	2	658.293	10406	9895	48.33	46.18	2.047	2.728	0.721	0.7119	0.1646	0.0597	71	3	1.19	0.93	13	5	Schistosoma mansoni
859	858	Smp_076500	Smp_076500	360	dystrophin-like protein	Smp_076500	235.2	TSRILVMtPETCRKH	ILVM#T*PETCRK	2	722.34	7852	8286	38.54	40.1	2.166	2.443	0.9513	1.6056	0.1651	0.0927	39	81	0.91	0.57	24	24	Schistosoma mansoni
860	859	Smp_076500	Smp_076500	360	dystrophin-like protein	Smp_076500	235.2	TSRILVMtPETCRKH	ILVMT*PETCR	2	650.295	13496	13509	61.16	60.71	2.542	2.374	0.4737	0.8123	0.2022	0.2011	5	1	1.49	1.48	24	24	Schistosoma mansoni
861	860	Smp_076500	Smp_076500	360	dystrophin-like protein	Smp_076500	235.2	TSRILVMtPETCRKH	ILVMT*PETCRK	2	714.343	10590		49.12		2.081		0.9875		0.1298		19		0.77		24		Schistosoma mansoni
862	861	Smp_076500	Smp_076500	913	dystrophin-like protein	Smp_076500	235.2	IGHSQTLsNPMLGQQ	HIGHSQTLS*NPM#LGQQTTDPFDR	3	892.734	14557	14645	65.7	65.49	4.262	3.927	1.1389	1.3369	0.4676	0.4227	1	1	2.77	2.54	34	34	Schistosoma mansoni
863	862	Smp_076500	Smp_076500	913	dystrophin-like protein	Smp_076500	235.2	IGHSQTLsNPMLGQQ	HIGHSQTLS*NPM#LGQQTTDPFDR	3	892.734		14832		66.31		2.63		1.2682		0.0785		2		0.93		34	Schistosoma mansoni
864	863	Smp_076500	Smp_076500	913	dystrophin-like protein	Smp_076500	235.2	IGHSQTLsNPMLGQQ	HIGHSQTLS*NPMLGQQTTDPFDR	3	887.402	17140	17186	76.74	76.38	4.037	4.564	1.6368	1.4836	0.267	0.3384	2	1	1.89	2.26	4	11	Schistosoma mansoni
865	864	Smp_076500	Smp_076500	913	dystrophin-like protein	Smp_076500	235.2	IGHSQTLsNPMLGQQ	HIGHSQTLS*NPMLGQQTTDPFDR	3	887.402		17179		76.36		4.929		1.4836		0.4279		2		2.69		11	Schistosoma mansoni
866	865	Smp_077070	Smp_077070	62	expressed protein	Smp_077070	20	EEFERLNtDDMDSNQ	LNT*DDMDSNQTEAAPK	2	915.367		7207		36.12		4.288		0.7318		0.5101		1		2.83		82	Schistosoma mansoni
867	866	Smp_077070	Smp_077070	62	expressed protein	Smp_077070	20	EEFERLNtDDMDSNQ	NLPEEFERLNT*DDM#DSNQTEAAPK	3	954.071	16287	16378	73.23	72.96	3.763	3.587	0.7243	1.8237	0.207	0.409	11	1	1.27	2.02	31	15	Schistosoma mansoni
868	867	Smp_077180	Smp_077180	106	serine/threonine kinase	Smp_077180	63.6	TKAEVNVsQVRAELR	AEVNVS*QVR	2	541.255	8469	8423	40.85	40.6	2.71	2.716	0.3327	0.4101	0.2408	0.3015	2	1	1.63	1.87	1000	1000	Schistosoma mansoni
869	868	Smp_077310	Smp_077310	77	tegumental protein , putative	Smp_077310	21.8	RELRRRRtTVLLEQL	RRT*TVLLEQLIPR	3	558.985	21839	21942	95.62	95.31	3.023	3.948	0.9923	1.0866	0.3149	0.4713	1	1	1.5	2.31	17	17	Schistosoma mansoni
870	869	Smp_078030.1	Smp_078030.1	151	expressed protein	Smp_078030.1	16.6	THYYTPSyPNYQxxx	ASPAPNETHYYTPSY*PNYQ	2	1140.47	15046		67.89		3.208		2.0019		0.3718		2		1.97		24		Schistosoma mansoni
871	870	Smp_078280	Smp_078280	93	enoyl-CoAhydratase-related	Smp_078280	57.3	VQVNQDHtIHIDGDY	KIYLNQSSVIVDDVQVNQDHT*IHIDGDYSM#SVK	4	964.958		24837		107.58		2.703		-0.3733		0.1078		72		0.58		4	Schistosoma mansoni
872	871	Smp_078310.1;Smp_078310.2	Smp_078310.1;Smp_078310.2	57; 57	ran-binding protein, putative	Smp_078310.1;Smp_078310.2	83.6	TPNDLPKsPTILSSS	SIEQNFSSSIPNHSVSCTEASTVSLETPNDLPKS*PTILSSSTVTK	4	1215.08	22427	22548	98.12	97.91	4.595	4.118	0.6614	0.0305	0.351	0.0933	4	2	1.8	0.6	9	3	Schistosoma mansoni
873	872	Smp_078310.1;Smp_078310.2	Smp_078310.1;Smp_078310.2	57; 57	ran-binding protein, putative	Smp_078310.1;Smp_078310.2	83.6	TPNDLPKsPTILSSS	SIEQNFSSSIPNHSVSCTEASTVSLETPNDLPKS*PTILSSSTVTK	4	1215.08	22469	22539	98.31	97.87	5.73	4.465	0.6614	0.0305	0.36	0.3481	1	1	2.02	1.71	9	9	Schistosoma mansoni
874	873	Smp_078690	Smp_078690	187	calponin homolog, putative	Smp_078690	38.3	AGTNKCAsQAGMSHG	CAS*QAGMSHGGPR	2	698.268	2627	2644	18.1	18.08	1.61	1.459	0.6193	0.9747	0.2371	0.2007	146	1	1.33	1.33	38	27	Schistosoma mansoni
875	874	Smp_078690	Smp_078690	208	calponin homolog, putative	Smp_078690	38.3	DIKVDAAsKESQGVI	VDAAS*KESQGVIGLQM#GTNK	3	710.336		10144		47.1		4.596		0.3873		0.332		2		2.07		8	Schistosoma mansoni
876	875	Smp_078690	Smp_078690	211	calponin homolog, putative	Smp_078690	38.3	VDAASKEsQGVIGLQ	VDAASKES*QGVIGLQM#GTNK	3	710.336	10199	10131	47.5	47.05	4.138	3.855	0.6364	0.3873	0.2518	0.3291	1	1	1.72	1.96	8	15	Schistosoma mansoni
877	876	Smp_078690	Smp_078690	226	calponin homolog, putative	Smp_078690	38.3	MGTNKGAsQAGMSHG	GAS*QAGMSHGGPR	2	646.764	2908	2916	19.24	19.17	1.614	1.318	0.7036	0.6982	0.2996	0.125	10	7	1.73	0.99	65	51	Schistosoma mansoni
878	877	Smp_078690	Smp_078690	265	calponin homolog, putative	Smp_078690	38.3	MGSNKGAsQAGMSHG	GAS*QAGMSHGGQR	2	662.267		1909		15.03		1.25		1.3878		0.1903		7		1.22		38	Schistosoma mansoni
879	878	Smp_078690	Smp_078690	350	calponin homolog, putative	Smp_078690	38.3	VASQSGMsFGAQRHI	SGMS*FGAQR	2	510.702		953		10.89		1.284		-1.6852		0.146		201		0.76		6	Schistosoma mansoni
880	879	Smp_079390	Smp_079390	555	protein kinase	Smp_079390	209	KYRNCKStSFCSEDN	ST*SFCSEDNEE	2	692.716	7926	8019	38.8	39.08	1.896	1.645	3.7072	3.4013	0.1669	0.1352	4	1	0.97	0.85	0	0	Schistosoma mansoni
881	880	Smp_079490	Smp_079490	218	eukaryotic translation initiation factor 4b/4h, putative	Smp_079490	32.4	SSRLTCLsQSQLSLE	LTCLS*QSQLSLEPNLKPGVPGERPK	4	707.865	18022	18024	80.25	79.68	3.645	3.562	0.8416	1.3532	0.3532	0.2927	2	1	2.34	2.06	3	3	Schistosoma mansoni
882	881	Smp_079490	Smp_079490	220	eukaryotic translation initiation factor 4b/4h, putative	Smp_079490	32.4	RLTCLSQsQLSLEPN	LTCLSQS*QLSLEPNLKPGVPGERPK	3	943.484	18003	18002	80.17	79.59	4.667	5.188	1.0576	1.1137	0.4145	0.4161	1	1	2.53	2.59	5	3	Schistosoma mansoni
883	882	Smp_079760.2;Smp_079760.1	Smp_079760.2;Smp_079760.1	214; 214	protein kinase	Smp_079760.2;Smp_079760.1	53.8	GAEVLKGsFRRCPVV	EVELTGALADGHGAEVLKGS*FR	3	779.381	19303	19330	85.32	84.79	3.242	2.374	0.5944	0.2833	0.3204	0.1534	1	4	1.75	0.93	37	37	Schistosoma mansoni
884	883	Smp_079760.2;Smp_079760.1	Smp_079760.2;Smp_079760.1	214; 214	protein kinase	Smp_079760.2;Smp_079760.1	53.8	GAEVLKGsFRRCPVV	EVELTGALADGHGAEVLKGS*FR	3	779.381		19346		84.85		3.46		0.3308		0.3567		1		1.93		50	Schistosoma mansoni
885	884	Smp_080120.1;Smp_080120.2	Smp_080120.1;Smp_080120.2	38; 38	protein kinase	Smp_080120.1;Smp_080120.2	34.6	NDFNLNSsQLSLNKN	FSSPDDQNDFNLNSS*QLSLNK	2	1225.53	20970	21015	92.18	91.63	3.405	3.976	0.5172	1.4216	0.4178	0.4465	1	1	2.23	2.39	0	9	Schistosoma mansoni
886	885	Smp_080120.1;Smp_080120.2	Smp_080120.1;Smp_080120.2	38; 38	protein kinase	Smp_080120.1;Smp_080120.2	34.6	NDFNLNSsQLSLNKN	FSSPDDQNDFNLNSS*QLSLNK	3	817.355	20936	21013	92.03	91.62	3.21	3.488	1.4415	1.8113	0.1919	0.2417	1	1	1.44	1.67	0	8	Schistosoma mansoni
887	886	Smp_080120.1;Smp_080120.2	Smp_080120.1;Smp_080120.2	38; 38	protein kinase	Smp_080120.1;Smp_080120.2	34.6	NDFNLNSsQLSLNKN	FSSPDDQNDFNLNSS*QLSLNK	3	817.355		21024		91.67		3.06		1.8113		0.1643		1		1.28		24	Schistosoma mansoni
888	887	Smp_080220.2;Smp_080220.1;Smp_165350	Smp_080220.2;Smp_080220.1;Smp_165350	380; 380; 380	clasp2 protein, putative	Smp_080220.2;Smp_080220.1;Smp_165350	131.3	GRKLVSQsQPTSREV	KLVSQS*QPTSR	2	655.827	3227	3219	20.51	20.39	2.481	2.529	1.1845	1.1296	0.1831	0.1731	4	3	1.05	1.02	7	17	Schistosoma mansoni
889	888	Smp_080220.2;Smp_080220.1;Smp_165350	Smp_080220.2;Smp_080220.1;Smp_165350	449, 453, 457; 449, 453, 457; 449, 453, 457	clasp2 protein, putative	Smp_080220.2;Smp_080220.1;Smp_165350	131.3	MNSRVPRsQGASRET;VPRSQGAsRETSPTR;QGASRETsPTRSTAS	S*QGAS*RETS*PTR	2	758.765	1659	1750	14.04	14.34	1.105	1.037	0.8745	0.9599	0.2397	0.2406	92	20	0.96	1.07	55;24;24	43;13;24	Schistosoma mansoni
890	889	Smp_080220.2;Smp_080220.1;Smp_165350	Smp_080220.2;Smp_080220.1;Smp_165350	461; 461; 461	clasp2 protein, putative	Smp_080220.2;Smp_080220.1;Smp_165350	131.3	RETSPTRsTASGYTM	S*TASGYTM#PSYQHNNSFQLTGTNQIGQM#NYR	3	1203.51	16911		75.81		4.705		-0.8706		0.4039		1		2.35		0		Schistosoma mansoni
891	890	Smp_080220.2;Smp_080220.1;Smp_165350	Smp_080220.2;Smp_080220.1;Smp_165350	464; 464; 464	clasp2 protein, putative	Smp_080220.2;Smp_080220.1;Smp_165350	131.3	SPTRSTAsGYTMPSY	STAS*GYTM#PSYQHNNSFQLTGTNQIGQM#NYR	3	1203.51		16967		75.39		4.358		0.0039		0.3992		1		2.3		0	Schistosoma mansoni
892	891	Smp_080420	Smp_080420	303, 314	expressed protein	Smp_080420	48.5	SRRTASAsSPQDPDD;DPDDARPsSVDINLE	TASAS*SPQDPDDARPS*SVDINLEQNDPM#R	3	1097.12		14741		65.9		4.417		1.3989		0.2943		3		1.88		5;0	Schistosoma mansoni
893	892	Smp_080420	Smp_080420	304, 314	expressed protein	Smp_080420	48.5	RRTASASsPQDPDDA;DPDDARPsSVDINLE	TASASS*PQDPDDARPS*SVDINLEQNDPM#R	3	1097.12	14609	14680	65.94	65.63	4.563	4.352	1.4504	1.3989	0.4402	0.3216	1	1	2.51	1.99	9;0	9;0	Schistosoma mansoni
894	893	Smp_080420	Smp_080420	304, 315	expressed protein	Smp_080420	48.5	RRTASASsPQDPDDA;PDDARPSsVDINLEQ	TASASS*PQDPDDARPSS*VDINLEQNDPM#R	3	1097.12	14629	14724	66.03	65.83	4.525	4.54	1.7803	1.3989	0.2992	0.3416	1	2	1.91	2.09	9;7	5;0	Schistosoma mansoni
895	894	Smp_080520	Smp_080520	1410, 1424	expressed protein	Smp_080520	172	TAPETSNsPNLNQHP;PDLQTEEtSQDVLYD	KTAPETSNS*PNLNQHPDLQTEET*SQDVLYDR	3	1229.87	15028	15095	67.8	67.46	4.582	4.17	-0.7223	1.1288	0.1647	0.1633	2	7	1.02	0.98	5;4	5;4	Schistosoma mansoni
896	895	Smp_080700.2;Smp_080700.3;Smp_080700.4	Smp_080700.2;Smp_080700.3;Smp_080700.4	119; 283; 121	jnk/sapk-associated protein, putative	Smp_080700.2;Smp_080700.3;Smp_080700.4	136.5	EPCFDELsQGDLPED	IFNNSSLSEPCFDELS*QGDLPEDDGHDIK	3	1120.14	22531	22651	98.56	98.33	4.84	4.981	1.3045	1.6466	0.254	0.3107	1	1	1.82	2.01	30	46	Schistosoma mansoni
897	896	Smp_080700.2;Smp_080700.3;Smp_080700.4	Smp_080700.2;Smp_080700.3;Smp_080700.4	119; 283; 121	jnk/sapk-associated protein, putative	Smp_080700.2;Smp_080700.3;Smp_080700.4	136.5	EPCFDELsQGDLPED	IFNNSSLSEPCFDELS*QGDLPEDDGHDIK	3	1120.14	22687	22853	99.22	99.19	4.322	4.156	1.3271	1.7068	0.3053	0.277	1	1	1.94	1.76	38	38	Schistosoma mansoni
898	897	Smp_080700.2;Smp_080700.3;Smp_080700.4	Smp_080700.2;Smp_080700.3;Smp_080700.4	119; 283; 121	jnk/sapk-associated protein, putative	Smp_080700.2;Smp_080700.3;Smp_080700.4	136.5	EPCFDELsQGDLPED	IFNNSSLSEPCFDELS*QGDLPEDDGHDIK	3	1120.14		22670		98.42		4.263		1.6621		0.23		1		1.58		30	Schistosoma mansoni
899	898	Smp_080840	Smp_080840	224	conserved hypothetical protein	Smp_080840	35.8	SPPFGKIsSWLHSKT	QDTLITYYPPSSPPFGKIS*SWLHSK	3	977.144		31269		137.06		3.026		0.5384		0.078		4		0.59		0	Schistosoma mansoni
900	899	Smp_080850	Smp_080850	600	expressed protein	Smp_080850	68.9	NTETDHCsSTPPPPG	AWNTSNTNSGTEILSSKPLVPYTDDNTETDHCS*STPPPPGL	3	1494.33		23293		101.08		3.246		2.6597		0.2136		1		1.07		9	Schistosoma mansoni
901	900	Smp_080850	Smp_080850	602	expressed protein	Smp_080850	68.9	ETDHCSStPPPPGLx	AWNTSNTNSGTEILSSKPLVPYTDDNTETDHCSST*PPPPGL	3	1494.33	23153	23316	101.22	101.17	3.452	3.258	1.1876	2.6597	0.3618	0.1018	2	5	1.8	0.6	6	0	Schistosoma mansoni
902	901	Smp_080850	Smp_080850	602	expressed protein	Smp_080850	68.9	ETDHCSStPPPPGLx	AWNTSNTNSGTEILSSKPLVPYTDDNTETDHCSST*PPPPGL	4	1121		23326		101.21		3.753		0.3676		0.1435		3		1.16		7	Schistosoma mansoni
903	902	Smp_081570	Smp_081570	515	ebna2 binding protein P100, putative	Smp_081570	58.2	WRYGDFRtDVEQLxx	YGDFRT*DVEQL	2	711.801	20355	20459	89.57	89.32	2.42	2.45	0.4917	0.8978	0.1113	0.1999	27	4	0.74	1.11	29	41	Schistosoma mansoni
904	903	Smp_082300	Smp_082300	33, 45	expressed protein	Smp_082300	66.9	IRYARSTsLYFPNTD;NTDTDEEsRSQLLAS	STS*LYFPNTDTDEES*RSQLLASESIAETR	3	1136.49		22718		98.62		3.42		1.6785		0.1066		5		0.66		7;0	Schistosoma mansoni
905	904	Smp_082300	Smp_082300	33, 47	expressed protein	Smp_082300	66.9	IRYARSTsLYFPNTD;DTDEESRsQLLASES	STS*LYFPNTDTDEESRS*QLLASESIAETR	3	1136.49		22737		98.7		3.212		1.6785		0.1037		1		0.62		7;0	Schistosoma mansoni
906	905	Smp_082300	Smp_082300	35, 47	expressed protein	Smp_082300	66.9	YARSTSLyFPNTDTD;DTDEESRsQLLASES	STSLY*FPNTDTDEESRS*QLLASESIAETR	3	1136.49	22599		98.84		2.726		1.1823		0.2253		10		1.06		17;15		Schistosoma mansoni
907	906	Smp_082300	Smp_082300	47	expressed protein	Smp_082300	66.9	DTDEESRsQLLASES	STSLYFPNTDTDEESRS*QLLASESIAETR	3	1109.83	21464	21550	94.16	93.78	3.323	3.564	0.8612	1.7434	0.1878	0.3809	4	3	1.03	1.82	4	0	Schistosoma mansoni
908	907	Smp_082300	Smp_082300	47	expressed protein	Smp_082300	66.9	DTDEESRsQLLASES	STSLYFPNTDTDEESRS*QLLASESIAETR	3	1109.83	21446		94.09		3.591		0.8612		0.2638		4		1.38		0		Schistosoma mansoni
909	908	Smp_082360	Smp_082360	753	protein tyrosine kinase, putative	Smp_082360	99.5	LDINRKLsYPTMNKF	KLS*YPTMNK	2	581.272		9537		44.78		2.845		0.618		0.1601		1		1.02		9	Schistosoma mansoni
910	909	Smp_082360	Smp_082360	774	protein tyrosine kinase, putative	Smp_082360	99.5	QTIFRSPsDPDIFFS	SPS*DPDIFFSFCEEPIINK	2	1161.51	29909	30126	131.33	131.46	4.655	3.344	1.6148	1.239	0.4463	0.3622	1	1	2.54	2.01	0	0	Schistosoma mansoni
911	910	Smp_082360	Smp_082360	774	protein tyrosine kinase, putative	Smp_082360	99.5	QTIFRSPsDPDIFFS	SPS*DPDIFFSFCEEPIINK	2	1161.51	29972	30084	131.63	131.26	4.286	3.718	1.6148	1.2616	0.4605	0.4106	1	1	2.54	2.26	0	0	Schistosoma mansoni
912	911	Smp_082360	Smp_082360	774	protein tyrosine kinase, putative	Smp_082360	99.5	QTIFRSPsDPDIFFS	SPS*DPDIFFSFCEEPIINK	2	1161.51	29897	30063	131.27	131.16	3.783	4.434	1.6148	1.2616	0.4103	0.4151	1	1	2.26	2.38	0	0	Schistosoma mansoni
913	912	Smp_082660	Smp_082660	585	transcription intermediary factor 1-related	Smp_082660	78.2	YLEEAAStPNGRSDT	LYLEEAAST*PNGR	2	750.84	12597	12626	57.31	57	4.479	4.204	0.5345	0.7388	0.4138	0.3937	1	1	2.55	2.4	24	24	Schistosoma mansoni
914	913	Smp_082660	Smp_082660	585	transcription intermediary factor 1-related	Smp_082660	78.2	YLEEAAStPNGRSDT	YLEEAAST*PNGR	2	694.298		6786		34.49		2.896		0.6111		0.4137		2		2.31		9	Schistosoma mansoni
915	914	Smp_083040.1	Smp_083040.1	523	adducin related protein	Smp_083040.1	68.5	RVGKDFHsPVMRSPH	DFHS*PVMR	2	534.72	7882	7813	38.65	38.33	2.191	1.974	0.8605	0.6389	0.1661	0.0097	1	3	1.27	0.58	1000	1000	Schistosoma mansoni
916	915	Smp_083040.1	Smp_083040.1	523	adducin related protein	Smp_083040.1	68.5	RVGKDFHsPVMRSPH	VGKDFHS*PVMR	3	451.544	6342		33		2.073		0.0502		0.1815		202		0.91		1000		Schistosoma mansoni
917	916	Smp_083040.1;Smp_083040.2	Smp_083040.1;Smp_083040.2	390; 390	adducin related protein	Smp_083040.1;Smp_083040.2	68.5	QPNLLRRtHPSSSWP	T*HPSSSWPGDTYGDQITGADLLTTDFSTNEFSGVEDLAAAEAAGAEQVSK	4	1306.83		33728		150.02		3.025		0.1885		0.1629		352		0.56		0	Schistosoma mansoni
918	917	Smp_083040.1;Smp_083040.2	Smp_083040.1;Smp_083040.2	395; 395	adducin related protein	Smp_083040.1;Smp_083040.2	68.5	RRTHPSSsWPGDTYG	RTHPSSS*WPGDTYGDQITGADLLTTDFSTNEFSGVEDLAAAEAAGAEQVSK	4	1345.86	32246		142.64		4.486		2.3065		0.1665		2		0.85		6		Schistosoma mansoni
919	918	Smp_083040.1;Smp_083040.2	Smp_083040.1;Smp_083040.2	406; 406	adducin related protein	Smp_083040.1;Smp_083040.2	68.5	DTYGDQItGADLLTT	RTHPSSSWPGDTYGDQIT*GADLLTTDFSTNEFSGVEDLAAAEAAGAEQVSK	4	1345.86		32335		142.4		4.058		2.6735		0.2111		4		0.92		0	Schistosoma mansoni
920	919	Smp_083040.1;Smp_083040.2	Smp_083040.1;Smp_083040.2	406; 406	adducin related protein	Smp_083040.1;Smp_083040.2	68.5	DTYGDQItGADLLTT	THPSSSWPGDTYGDQIT*GADLLTTDFSTNEFSGVEDLAAAEAAGAEQVSK	4	1306.83	33771		150.24		3.368		1.7123		0.0783		6		0.67		8		Schistosoma mansoni
921	920	Smp_083040.1;Smp_083040.2	Smp_083040.1;Smp_083040.2	619; 534	adducin related protein	Smp_083040.1;Smp_083040.2	68.5	KGSFRMPsFSRKKKH	MPS*FSR	2	402.659	10268		47.77		1.098		0.2279		0.0387		4		0.65		0		Schistosoma mansoni
922	921	Smp_083080.1;Smp_083080.2	Smp_083080.1;Smp_083080.2	115; 115	expressed protein	Smp_083080.1;Smp_083080.2	38.5	VISLIDEyGVNKCDT	VEVISLIDEY*GVNK	2	829.408	23280		101.72		4.271		1.4614		0.3287		1		2.14		100		Schistosoma mansoni
923	922	Smp_083780	Smp_083780	164	ku P80 DNA helicase, putative	Smp_083780	92.6	LKKSINVtPENRDEP	SINVT*PENR	2	555.253	5968	5920	31.63	31.27	2.039	2.121	1.0138	0.4844	0.1434	0.1291	7	9	1.12	1.06	65	65	Schistosoma mansoni
924	923	Smp_083780	Smp_083780	605	ku P80 DNA helicase, putative	Smp_083780	92.6	LAKRRRLtDEESYTT	RLT*DEESYTTSSFTK	2	922.901	12639	12699	57.5	57.34	3.136	2.817	0.8979	1.608	0.2824	0.3919	1	3	1.45	1.81	82	51	Schistosoma mansoni
925	924	Smp_083870	Smp_083870	450	PwLAP aminopeptidase (M17 family)	Smp_083870	59.7	STLRREDyDAHKTDE	EDY*DAHKTDEEYADLLNSAR	3	812.339	17160		76.83		4.514		1.0995		0.3799		2		2.22		17		Schistosoma mansoni
926	925	Smp_083870	Smp_083870	455	PwLAP aminopeptidase (M17 family)	Smp_083870	59.7	EDYDAHKtDEEYADL	EDYDAHKT*DEEYADLLNSAR	3	812.339		17245		76.61		5.209		1.134		0.3914		1		2.38		54	Schistosoma mansoni
927	926	Smp_083870	Smp_083870	455	PwLAP aminopeptidase (M17 family)	Smp_083870	59.7	EDYDAHKtDEEYADL	EDYDAHKT*DEEYADLLNSAR	3	812.339		17230		76.55		4.626		1.134		0.3519		1		2.13		17	Schistosoma mansoni
928	927	Smp_083870	Smp_083870	455	PwLAP aminopeptidase (M17 family)	Smp_083870	59.7	EDYDAHKtDEEYADL	REDYDAHKT*DEEYADLLNSAR	3	864.373	15295	15422	68.98	68.9	4.224	4.061	0.7875	1.08	0.4184	0.4278	1	1	2.03	2.06	63	52	Schistosoma mansoni
929	928	Smp_083870	Smp_083870	455	PwLAP aminopeptidase (M17 family)	Smp_083870	59.7	EDYDAHKtDEEYADL	REDYDAHKT*DEEYADLLNSAR	4	648.532	15290	15386	68.96	68.76	3.298	2.591	0.4977	0.742	0.1591	0.0605	2	3	1.03	0.56	1	4	Schistosoma mansoni
930	929	Smp_084090	Smp_084090	307	expressed protein	Smp_084090	125.6	RSNISTSsQITTNSF	SNISTSS*QITTNSFGR	2	890.399	13203	13259	59.94	59.69	4.043	4.331	1.2122	1.3796	0.3744	0.5088	1	1	2.23	2.79	17	9	Schistosoma mansoni
931	930	Smp_084900	Smp_084900	121	translation initiation factor EIF-2b alpha subunit, putative	Smp_084900	38.5	IAENFLNyIPNGSVI	IAENFLNY*IPNGSVIFLH	2	1071.03		26673		115.6		2.163		2.519		0.1279		26		0.77		9	Schistosoma mansoni
932	931	Smp_085110.2	Smp_085110.2	54	dihydropyrimidinase related protein-2 (M38 family)	Smp_085110.2	63.8	GVIRQVGsQLSIPGG	QVGS*QLSIPGGVR	2	689.348	16552	16617	74.34	73.96	2.126	2.175	0.4798	0.7318	0.1124	0.2365	2	2	0.95	1.46	13	13	Schistosoma mansoni
933	932	Smp_085110.2;Smp_085110.1;Smp_085110.3;Smp_085110.4	Smp_085110.2;Smp_085110.1;Smp_085110.3;Smp_085110.4	533, 542; 409, 418; 463, 472; 409, 418	dihydropyrimidinase related protein-2 (M38 family)	Smp_085110.2;Smp_085110.1;Smp_085110.3;Smp_085110.4	63.8	TEKASVGsDAEGLRP;AEGLRPRsPTRSGGR	ASVGS*DAEGLRPRS*PTR	3	639.286	9493	9457	44.73	44.47	2.002	1.72	0.8518	0.5424	0.2308	0.08	11	1	1.32	0.68	31;22	20;12	Schistosoma mansoni
934	933	Smp_085110.2;Smp_085110.1;Smp_085110.3;Smp_085110.4	Smp_085110.2;Smp_085110.1;Smp_085110.3;Smp_085110.4	533; 409; 463; 409	dihydropyrimidinase related protein-2 (M38 family)	Smp_085110.2;Smp_085110.1;Smp_085110.3;Smp_085110.4	63.8	TEKASVGsDAEGLRP	ASVGS*DAEGLRPR	2	697.825	9595		45.13		1.483		0.733		0.0357		1		0.64		6		Schistosoma mansoni
935	934	Smp_085110.2;Smp_085110.1;Smp_085110.3;Smp_085110.4	Smp_085110.2;Smp_085110.1;Smp_085110.3;Smp_085110.4	533; 409; 463; 409	dihydropyrimidinase related protein-2 (M38 family)	Smp_085110.2;Smp_085110.1;Smp_085110.3;Smp_085110.4	63.8	TEKASVGsDAEGLRP	ASVGS*DAEGLRPR	3	465.552	9657	9604	45.36	45.02	1.716	1.61	0.1016	0.4898	0.0733	0.0958	2	2	1	1.1	27	27	Schistosoma mansoni
936	935	Smp_085540.6;Smp_085540.3	Smp_085540.6;Smp_085540.3	1543; 1445	myosin heavy chain, putative	Smp_085540.6;Smp_085540.3	222.2	QRAQLEMsQIRQEID	AQLEM#S*QIR	2	586.263	9508	9934	44.79	46.32	2.151	2.019	0.2941	0.2938	0.1057	0.1648	10	16	2.6	2.63	1000	1000	Schistosoma mansoni
937	936	Smp_085540.6;Smp_085540.3	Smp_085540.6;Smp_085540.3	1543; 1445	myosin heavy chain, putative	Smp_085540.6;Smp_085540.3	222.2	QRAQLEMsQIRQEID	AQLEM#S*QIR	2	586.263	8688	7664	41.65	37.79	2.179	2.182	0.5256	0.2382	0.1673	0.1023	21	24	2.85	2.38	1000	1000	Schistosoma mansoni
938	937	Smp_085540.6;Smp_085540.3	Smp_085540.6;Smp_085540.3	1543; 1445	myosin heavy chain, putative	Smp_085540.6;Smp_085540.3	222.2	QRAQLEMsQIRQEID	AQLEM#S*QIR	2	586.263	13008	12207	59.1	55.2	1.997	2.107	0.5291	0.4219	0.0519	0.1277	53	24	2.32	2.49	1000	1000	Schistosoma mansoni
939	938	Smp_085540.6;Smp_085540.3	Smp_085540.6;Smp_085540.3	1543; 1445	myosin heavy chain, putative	Smp_085540.6;Smp_085540.3	222.2	QRAQLEMsQIRQEID	AQLEM#S*QIR	2	586.263	8146	8620	39.65	41.31	2.041	1.914	0.7697	0.3599	0.1206	0.1175	22	25	2.64	2.42	1000	1000	Schistosoma mansoni
940	939	Smp_085540.6;Smp_085540.3	Smp_085540.6;Smp_085540.3	1543; 1445	myosin heavy chain, putative	Smp_085540.6;Smp_085540.3	222.2	QRAQLEMsQIRQEID	AQLEM#S*QIR	2	586.263	12259	9184	55.81	43.44	1.937	2.053	0.2801	0.5666	0.046	0.0908	51	7	2.27	2.36	1000	1000	Schistosoma mansoni
941	940	Smp_085540.6;Smp_085540.3	Smp_085540.6;Smp_085540.3	1543; 1445	myosin heavy chain, putative	Smp_085540.6;Smp_085540.3	222.2	QRAQLEMsQIRQEID	AQLEM#S*QIR	2	586.263	9009	8994	42.85	42.7	2.01	2.069	0.3845	0.4685	0.1312	0.1664	33	14	2.66	2.66	1000	1000	Schistosoma mansoni
942	941	Smp_085540.6;Smp_085540.3	Smp_085540.6;Smp_085540.3	1543; 1445	myosin heavy chain, putative	Smp_085540.6;Smp_085540.3	222.2	QRAQLEMsQIRQEID	AQLEM#S*QIR	2	586.263	13517	8090	61.25	39.35	2.121	2.002	0.7087	0.7366	0.1155	0.0837	10	36	2.65	2.3	1000	1000	Schistosoma mansoni
943	942	Smp_085540.6;Smp_085540.3	Smp_085540.6;Smp_085540.3	1543; 1445	myosin heavy chain, putative	Smp_085540.6;Smp_085540.3	222.2	QRAQLEMsQIRQEID	AQLEM#S*QIR	2	586.263	9706	7278	45.55	36.39	1.999	2.372	0.0432	0.409	0.0922	0.1657	7	7	2.5	2.7	1000	1000	Schistosoma mansoni
944	943	Smp_085540.6;Smp_085540.3	Smp_085540.6;Smp_085540.3	1543; 1445	myosin heavy chain, putative	Smp_085540.6;Smp_085540.3	222.2	QRAQLEMsQIRQEID	AQLEM#S*QIR	2	586.263	13175	13540	59.82	60.84	1.82	1.902	0.6024	0.7391	0.0243	0.0136	24	35	2.22	2	1000	1000	Schistosoma mansoni
945	944	Smp_085540.6;Smp_085540.3	Smp_085540.6;Smp_085540.3	1543; 1445	myosin heavy chain, putative	Smp_085540.6;Smp_085540.3	222.2	QRAQLEMsQIRQEID	AQLEM#S*QIR	2	586.263	11798	9699	53.88	45.38	1.964	2.003	0.5049	0.3424	0.0507	0.0255	12	2	2.35	2.07	1000	1000	Schistosoma mansoni
946	945	Smp_085540.6;Smp_085540.3	Smp_085540.6;Smp_085540.3	1543; 1445	myosin heavy chain, putative	Smp_085540.6;Smp_085540.3	222.2	QRAQLEMsQIRQEID	AQLEM#S*QIR	2	586.263	7921	10810	38.79	49.78	2.119	2.029	0.7105	0.5165	0.1076	0.1075	35	6	2.59	2.42	1000	1000	Schistosoma mansoni
947	946	Smp_085540.6;Smp_085540.3	Smp_085540.6;Smp_085540.3	1543; 1445	myosin heavy chain, putative	Smp_085540.6;Smp_085540.3	222.2	QRAQLEMsQIRQEID	AQLEM#S*QIR	2	586.263	7311	10305	36.62	47.73	2.277	2.04	0.2944	0.504	0.1863	0.1249	16	9	2.94	2.49	1000	1000	Schistosoma mansoni
948	947	Smp_085540.6;Smp_085540.3	Smp_085540.6;Smp_085540.3	1543; 1445	myosin heavy chain, putative	Smp_085540.6;Smp_085540.3	222.2	QRAQLEMsQIRQEID	AQLEM#S*QIR	2	586.263	7125	7089	35.91	35.65	2.168	2.281	0.2599	0.3524	0.1854	0.191	3	7	2.93	2.79	1000	1000	Schistosoma mansoni
949	948	Smp_085540.6;Smp_085540.3	Smp_085540.6;Smp_085540.3	1543; 1445	myosin heavy chain, putative	Smp_085540.6;Smp_085540.3	222.2	QRAQLEMsQIRQEID	AQLEM#S*QIR	2	586.263	10442	12631	48.49	57.02	1.914	1.925	0.6809	0.6771	0.062	0.0664	8	62	2.4	2.18	1000	1000	Schistosoma mansoni
950	949	Smp_085540.6;Smp_085540.3	Smp_085540.6;Smp_085540.3	1543; 1445	myosin heavy chain, putative	Smp_085540.6;Smp_085540.3	222.2	QRAQLEMsQIRQEID	AQLEM#S*QIR	2	586.263	12083	7854	55.05	38.48	2.067	2.048	0.843	0.676	0.1176	0.0615	24	30	2.62	2.22	1000	1000	Schistosoma mansoni
951	950	Smp_085540.6;Smp_085540.3	Smp_085540.6;Smp_085540.3	1543; 1445	myosin heavy chain, putative	Smp_085540.6;Smp_085540.3	222.2	QRAQLEMsQIRQEID	AQLEM#S*QIR	2	586.263	8426	13294	40.69	59.83	2.149	1.884	0.6647	0.4958	0.1558	0.016	9	49	2.82	1.97	1000	1000	Schistosoma mansoni
952	951	Smp_085540.6;Smp_085540.3	Smp_085540.6;Smp_085540.3	1543; 1445	myosin heavy chain, putative	Smp_085540.6;Smp_085540.3	222.2	QRAQLEMsQIRQEID	AQLEM#S*QIR	2	586.263	8608	8806	41.37	42.01	2.232	2.03	0.6394	0.4053	0.1393	0.06	35	14	2.74	2.21	1000	1000	Schistosoma mansoni
953	952	Smp_085540.6;Smp_085540.3	Smp_085540.6;Smp_085540.3	1543; 1445	myosin heavy chain, putative	Smp_085540.6;Smp_085540.3	222.2	QRAQLEMsQIRQEID	AQLEM#S*QIR	2	586.263	13355	7490	60.58	37.09	1.765	2.101	0.6972	0.1811	0.0625	0.1607	28	20	2.36	2.62	1000	1000	Schistosoma mansoni
954	953	Smp_085540.6;Smp_085540.3	Smp_085540.6;Smp_085540.3	1543; 1445	myosin heavy chain, putative	Smp_085540.6;Smp_085540.3	222.2	QRAQLEMsQIRQEID	AQLEM#S*QIR	2	586.263	10090		47.07		1.766		0.201		0.0548		7		2.32		1000		Schistosoma mansoni
955	954	Smp_085540.6;Smp_085540.3	Smp_085540.6;Smp_085540.3	1543; 1445	myosin heavy chain, putative	Smp_085540.6;Smp_085540.3	222.2	QRAQLEMsQIRQEID	AQLEM#S*QIR	2	586.263	7519		37.31		2.252		0.0659		0.1785		8		2.89		1000		Schistosoma mansoni
956	955	Smp_085540.6;Smp_085540.3	Smp_085540.6;Smp_085540.3	1543; 1445	myosin heavy chain, putative	Smp_085540.6;Smp_085540.3	222.2	QRAQLEMsQIRQEID	AQLEM#S*QIR	2	586.263	11572		52.99		2.062		0.1794		0.1483		28		2.73		1000		Schistosoma mansoni
957	956	Smp_085540.6;Smp_085540.3	Smp_085540.6;Smp_085540.3	1543; 1445	myosin heavy chain, putative	Smp_085540.6;Smp_085540.3	222.2	QRAQLEMsQIRQEID	AQLEM#S*QIR	2	586.263	8803		42.07		2.333		0.3864		0.1258		24		2.7		1000		Schistosoma mansoni
958	957	Smp_085540.6;Smp_085540.3	Smp_085540.6;Smp_085540.3	1543; 1445	myosin heavy chain, putative	Smp_085540.6;Smp_085540.3	222.2	QRAQLEMsQIRQEID	AQLEM#S*QIR	2	586.263	7714		38.04		2.217		0.2472		0.1306		27		2.68		1000		Schistosoma mansoni
959	958	Smp_085540.6;Smp_085540.3	Smp_085540.6;Smp_085540.3	1543; 1445	myosin heavy chain, putative	Smp_085540.6;Smp_085540.3	222.2	QRAQLEMsQIRQEID	AQLEM#S*QIRQEIDRR	3	656.982	12651	12682	57.55	57.26	2.111	2.006	0.6277	0.8755	0.0197	0.0201	19	20	1.73	1.57	1000	1000	Schistosoma mansoni
960	959	Smp_085540.6;Smp_085540.3	Smp_085540.6;Smp_085540.3	1543; 1445	myosin heavy chain, putative	Smp_085540.6;Smp_085540.3	222.2	QRAQLEMsQIRQEID	AQLEMS*QIR	2	578.265	13451	13522	60.98	60.77	2.034	2.251	0.1347	0.2559	0.0741	0.0848	7	13	2.44	2.33	1000	1000	Schistosoma mansoni
961	960	Smp_085540.6;Smp_085540.3	Smp_085540.6;Smp_085540.3	1543; 1445	myosin heavy chain, putative	Smp_085540.6;Smp_085540.3	222.2	QRAQLEMsQIRQEID	AQLEMS*QIRQEIDRR	3	651.651	17850		79.58		1.922		0.625		0.142		8		2.21		1000		Schistosoma mansoni
962	961	Smp_085540.6;Smp_085540.3	Smp_085540.6;Smp_085540.3	1632; 1534	myosin heavy chain, putative	Smp_085540.6;Smp_085540.3	222.2	QQVRELQsQLEDDQR	ELQS*QLEDDQR	2	720.804		11823		53.69		3.424		1.1981		0.315		1		3.44		1000	Schistosoma mansoni
963	962	Smp_085540.6;Smp_085540.3	Smp_085540.6;Smp_085540.3	1656; 1558	myosin heavy chain, putative	Smp_085540.6;Smp_085540.3	222.2	QAAERRAtVLAGELD	RAT*VLAGELDELR	2	761.885	18665	18693	82.78	82.29	3.196	3.522	0.5261	0.7006	0.3806	0.3788	1	1	3.52	3.4	1000	1000	Schistosoma mansoni
964	963	Smp_085540.6;Smp_085540.3	Smp_085540.6;Smp_085540.3	1656; 1558	myosin heavy chain, putative	Smp_085540.6;Smp_085540.3	222.2	QAAERRAtVLAGELD	RAT*VLAGELDELR	3	508.259	18667	18714	82.79	82.37	4.394	4.044	0.3459	0.5244	0.3497	0.3191	1	1	3.78	3.43	1000	1000	Schistosoma mansoni
965	964	Smp_085540.6;Smp_085540.3	Smp_085540.6;Smp_085540.3	1906, 1907; 1808, 1809	myosin heavy chain, putative	Smp_085540.6;Smp_085540.3	222.2	AKNRSSVsTARGVSA;KNRSSVStARGVSAA	SSVS*T*ARGVSAAPAGGPGHANR	3	722.986	5879	5845	31.26	30.97	3.039	2.608	0.8851	0.9967	0.2914	0.1313	3	3	3.15	2.28	6;10	0;4	Schistosoma mansoni
966	965	Smp_085540.6;Smp_085540.3	Smp_085540.6;Smp_085540.3	1912; 1814	myosin heavy chain, putative	Smp_085540.6;Smp_085540.3	222.2	VSTARGVsAAPAGGP	GVS*AAPAGGPGHANR	2	699.817	3401	3391	21.25	21.1	2.415	2.695	0.9652	0.9715	0.3297	0.4037	1	1	3.44	3.64	1000	1000	Schistosoma mansoni
967	966	Smp_085540.6;Smp_085540.3	Smp_085540.6;Smp_085540.3	1912; 1814	myosin heavy chain, putative	Smp_085540.6;Smp_085540.3	222.2	VSTARGVsAAPAGGP	GVS*AAPAGGPGHANR	3	466.881		3411		21.19		2.199		0.4886		0.2606		1		3.19		1000	Schistosoma mansoni
968	967	Smp_085540.6;Smp_085540.3	Smp_085540.6;Smp_085540.3	1929, 1931; 1831, 1833	myosin heavy chain, putative	Smp_085540.6;Smp_085540.3	222.2	ANRARKPtASLAPEE;RARKPTAsLAPEEEx	ARKPT*AS*LAPE	2	650.788	5574	5710	30.06	30.42	1.747	1.895	0.6628	0.5038	0.2318	0.1654	1	6	2.73	2.31	1000;1000	1000;1000	Schistosoma mansoni
969	968	Smp_085540.6;Smp_085540.3	Smp_085540.6;Smp_085540.3	1929, 1931; 1831, 1833	myosin heavy chain, putative	Smp_085540.6;Smp_085540.3	222.2	ANRARKPtASLAPEE;RARKPTAsLAPEEEx	ARKPT*AS*LAPE	2	650.788	5753		30.75		1.711		0.8577		0.1084		59		2.15		1000;1000		Schistosoma mansoni
970	969	Smp_085540.6;Smp_085540.3	Smp_085540.6;Smp_085540.3	1929, 1931; 1831, 1833	myosin heavy chain, putative	Smp_085540.6;Smp_085540.3	222.2	ANRARKPtASLAPEE;RARKPTAsLAPEEEx	ARKPT*AS*LAPEE	2	715.31	6436	7086	33.35	35.63	1.875	2.437	0.3352	1.0331	0.2041	0.2627	1	3	2.6	2.78	1000;1000	1000;1000	Schistosoma mansoni
971	970	Smp_085540.6;Smp_085540.3	Smp_085540.6;Smp_085540.3	1929, 1931; 1831, 1833	myosin heavy chain, putative	Smp_085540.6;Smp_085540.3	222.2	ANRARKPtASLAPEE;RARKPTAsLAPEEEx	ARKPT*AS*LAPEE	2	715.31	7648	6493	37.78	33.37	2.382	2.012	1.1851	0.4417	0.153	0.1792	6	4	2.45	2.37	1000;1000	1000;1000	Schistosoma mansoni
972	971	Smp_085540.6;Smp_085540.3	Smp_085540.6;Smp_085540.3	1929, 1931; 1831, 1833	myosin heavy chain, putative	Smp_085540.6;Smp_085540.3	222.2	ANRARKPtASLAPEE;RARKPTAsLAPEEEx	ARKPT*AS*LAPEE	2	715.31	6261	7255	32.71	36.3	2.168	1.735	0.4101	-0.0067	0.308	0.1604	9	19	3.06	2.2	1000;1000	1000;1000	Schistosoma mansoni
973	972	Smp_085540.6;Smp_085540.3	Smp_085540.6;Smp_085540.3	1929, 1931; 1831, 1833	myosin heavy chain, putative	Smp_085540.6;Smp_085540.3	222.2	ANRARKPtASLAPEE;RARKPTAsLAPEEEx	ARKPT*AS*LAPEE	2	715.31	7009	6877	35.46	34.83	2.385	2.09	0.7748	1.0377	0.1713	0.2404	6	1	2.55	2.64	1000;1000	1000;1000	Schistosoma mansoni
974	973	Smp_085540.6;Smp_085540.3	Smp_085540.6;Smp_085540.3	1929, 1931; 1831, 1833	myosin heavy chain, putative	Smp_085540.6;Smp_085540.3	222.2	ANRARKPtASLAPEE;RARKPTAsLAPEEEx	ARKPT*AS*LAPEE	2	715.31	6811	6688	34.73	34.1	2.385	2.08	0.8139	0.7779	0.2754	0.2675	1	2	2.98	2.77	1000;1000	1000;1000	Schistosoma mansoni
975	974	Smp_085540.6;Smp_085540.3	Smp_085540.6;Smp_085540.3	1929, 1931; 1831, 1833	myosin heavy chain, putative	Smp_085540.6;Smp_085540.3	222.2	ANRARKPtASLAPEE;RARKPTAsLAPEEEx	ARKPT*AS*LAPEE	2	715.31	6627	6292	34.03	32.66	1.733	1.905	0.5089	0.7318	0.1276	0.1105	3	46	2.28	2.03	1000;1000	1000;1000	Schistosoma mansoni
976	975	Smp_085540.6;Smp_085540.3	Smp_085540.6;Smp_085540.3	1929, 1931; 1831, 1833	myosin heavy chain, putative	Smp_085540.6;Smp_085540.3	222.2	ANRARKPtASLAPEE;RARKPTAsLAPEEEx	ARKPT*AS*LAPEE	3	477.209		6402		33.03		1.84		0.1923		0.17		194		2.28		1000;1000	Schistosoma mansoni
977	976	Smp_085540.6;Smp_085540.3	Smp_085540.6;Smp_085540.3	1929, 1931; 1831, 1833	myosin heavy chain, putative	Smp_085540.6;Smp_085540.3	222.2	ANRARKPtASLAPEE;RARKPTAsLAPEEEx	ARKPT*AS*LAPEEE	2	779.831	6849	7863	34.88	38.51	2.625	2.443	0.4284	0.9311	0.3197	0.1502	1	9	3.17	2.29	1000;1000	1000;1000	Schistosoma mansoni
978	977	Smp_085540.6;Smp_085540.3	Smp_085540.6;Smp_085540.3	1929, 1931; 1831, 1833	myosin heavy chain, putative	Smp_085540.6;Smp_085540.3	222.2	ANRARKPtASLAPEE;RARKPTAsLAPEEEx	ARKPT*AS*LAPEEE	2	779.831	7426	8103	37.02	39.39	2.346	2.545	0.4566	-0.7157	0.2003	0.1785	1	1	2.65	2.34	1000;1000	1000;1000	Schistosoma mansoni
979	978	Smp_085540.6;Smp_085540.3	Smp_085540.6;Smp_085540.3	1929, 1931; 1831, 1833	myosin heavy chain, putative	Smp_085540.6;Smp_085540.3	222.2	ANRARKPtASLAPEE;RARKPTAsLAPEEEx	ARKPT*AS*LAPEEE	2	779.831	7228	7047	36.3	35.48	2.607	2.558	0.9465	0.7313	0.3373	0.2062	1	1	3.24	2.56	1000;1000	1000;1000	Schistosoma mansoni
980	979	Smp_085540.6;Smp_085540.3	Smp_085540.6;Smp_085540.3	1929, 1931; 1831, 1833	myosin heavy chain, putative	Smp_085540.6;Smp_085540.3	222.2	ANRARKPtASLAPEE;RARKPTAsLAPEEEx	ARKPT*AS*LAPEEE	2	779.831	6685	7571	34.23	37.4	2.554	2.194	0.6426	0.4342	0.2749	0.0772	1	3	3	1.95	1000;1000	1000;1000	Schistosoma mansoni
981	980	Smp_085540.6;Smp_085540.3	Smp_085540.6;Smp_085540.3	1929, 1931; 1831, 1833	myosin heavy chain, putative	Smp_085540.6;Smp_085540.3	222.2	ANRARKPtASLAPEE;RARKPTAsLAPEEEx	ARKPT*AS*LAPEEE	2	779.831	7034	6678	35.55	34.05	2.551	2.506	0.4983	0.8018	0.2441	0.1584	1	1	2.86	2.35	1000;1000	1000;1000	Schistosoma mansoni
982	981	Smp_085540.6;Smp_085540.3	Smp_085540.6;Smp_085540.3	1929, 1931; 1831, 1833	myosin heavy chain, putative	Smp_085540.6;Smp_085540.3	222.2	ANRARKPtASLAPEE;RARKPTAsLAPEEEx	ARKPT*AS*LAPEEE	2	779.831		6852		34.75		2.272		0.3195		0.1772		1		2.37		1000;1000	Schistosoma mansoni
983	982	Smp_085540.6;Smp_085540.3	Smp_085540.6;Smp_085540.3	1929, 1931; 1831, 1833	myosin heavy chain, putative	Smp_085540.6;Smp_085540.3	222.2	ANRARKPtASLAPEE;RARKPTAsLAPEEEx	ARKPT*AS*LAPEEE	2	779.831		7218		36.16		2.268		0.8316		0.2275		1		2.61		1000;1000	Schistosoma mansoni
984	983	Smp_085540.6;Smp_085540.3	Smp_085540.6;Smp_085540.3	1929, 1931; 1831, 1833	myosin heavy chain, putative	Smp_085540.6;Smp_085540.3	222.2	ANRARKPtASLAPEE;RARKPTAsLAPEEEx	KPT*AS*LAPEE	2	601.741	7355	7545	36.78	37.31	1.696	1.797	0.1957	0.2907	0.1248	0.07	10	4	2.57	2.2	1000;1000	1000;1000	Schistosoma mansoni
985	984	Smp_085540.6;Smp_085540.3	Smp_085540.6;Smp_085540.3	1929, 1931; 1831, 1833	myosin heavy chain, putative	Smp_085540.6;Smp_085540.3	222.2	ANRARKPtASLAPEE;RARKPTAsLAPEEEx	KPT*AS*LAPEE	2	601.741	7755	7727	38.21	38.03	1.724	1.885	0.3306	0.4647	0.1765	0.1953	22	29	2.78	2.72	1000;1000	1000;1000	Schistosoma mansoni
986	985	Smp_085540.6;Smp_085540.3	Smp_085540.6;Smp_085540.3	1929, 1931; 1831, 1833	myosin heavy chain, putative	Smp_085540.6;Smp_085540.3	222.2	ANRARKPtASLAPEE;RARKPTAsLAPEEEx	KPT*AS*LAPEE	2	601.741	7569	7343	37.48	36.63	2.103	2.032	0.2164	0.5957	0.1873	0.1842	2	7	2.9	2.73	1000;1000	1000;1000	Schistosoma mansoni
987	986	Smp_085540.6;Smp_085540.3	Smp_085540.6;Smp_085540.3	1929, 1931; 1831, 1833	myosin heavy chain, putative	Smp_085540.6;Smp_085540.3	222.2	ANRARKPtASLAPEE;RARKPTAsLAPEEEx	KPT*AS*LAPEEE	2	666.262	8879	8158	42.37	39.61	1.967	1.804	0.6796	0.759	0.0067	0.065	1	1	2.16	2.2	1000;1000	1000;1000	Schistosoma mansoni
988	987	Smp_085540.6;Smp_085540.3	Smp_085540.6;Smp_085540.3	1929, 1931; 1831, 1833	myosin heavy chain, putative	Smp_085540.6;Smp_085540.3	222.2	ANRARKPtASLAPEE;RARKPTAsLAPEEEx	KPT*AS*LAPEEE	2	666.262	8013	7770	39.15	38.18	3.092	2.332	0.8989	0.9573	0.3966	0.199	1	1	3.9	2.82	1000;1000	1000;1000	Schistosoma mansoni
989	988	Smp_085540.6;Smp_085540.3	Smp_085540.6;Smp_085540.3	1929, 1931; 1831, 1833	myosin heavy chain, putative	Smp_085540.6;Smp_085540.3	222.2	ANRARKPtASLAPEE;RARKPTAsLAPEEEx	KPT*AS*LAPEEE	2	666.262	8407	7602	40.63	37.52	2.274	2.137	0.7955	0.7994	0.0219	0.0319	10	4	2.25	2.11	1000;1000	1000;1000	Schistosoma mansoni
990	989	Smp_085540.6;Smp_085540.3	Smp_085540.6;Smp_085540.3	1929, 1931; 1831, 1833	myosin heavy chain, putative	Smp_085540.6;Smp_085540.3	222.2	ANRARKPtASLAPEE;RARKPTAsLAPEEEx	KPT*AS*LAPEEE	2	666.262	7820	7962	38.43	38.88	2.524	3.096	1.0383	0.871	0.2049	0.376	3	1	3.02	3.67	1000;1000	1000;1000	Schistosoma mansoni
991	990	Smp_085540.6;Smp_085540.3	Smp_085540.6;Smp_085540.3	1929, 1931; 1831, 1833	myosin heavy chain, putative	Smp_085540.6;Smp_085540.3	222.2	ANRARKPtASLAPEE;RARKPTAsLAPEEEx	KPT*AS*LAPEEE	2	666.262	8206	8799	39.87	41.98	2.738	2.088	0.6866	0.5537	0.3183	0.0139	1	1	3.54	2.01	1000;1000	1000;1000	Schistosoma mansoni
992	991	Smp_085540.6;Smp_085540.3	Smp_085540.6;Smp_085540.3	1929, 1931; 1831, 1833	myosin heavy chain, putative	Smp_085540.6;Smp_085540.3	222.2	ANRARKPtASLAPEE;RARKPTAsLAPEEEx	KPT*AS*LAPEEE	2	666.262	7726		38.09		2.251		0.6842		0.0174		3		2.24		1000;1000		Schistosoma mansoni
993	992	Smp_085540.6;Smp_085540.3	Smp_085540.6;Smp_085540.3	1929, 1931; 1831, 1833	myosin heavy chain, putative	Smp_085540.6;Smp_085540.3	222.2	ANRARKPtASLAPEE;RARKPTAsLAPEEEx	RKPT*AS*LAPEEE	2	744.313	6736	6690	34.44	34.11	2.389	2.209	1.0372	0.8141	0.298	0.2583	1	1	3.06	2.75	1000;1000	1000;1000	Schistosoma mansoni
994	993	Smp_085540.6;Smp_085540.3	Smp_085540.6;Smp_085540.3	1929; 1831	myosin heavy chain, putative	Smp_085540.6;Smp_085540.3	222.2	ANRARKPtASLAPEE	ARKPT*ASLAPE	2	610.805	5328	5289	29.07	28.78	2.492	2.011	0.4093	0.4479	0.3351	0.3104	4	25	3.25	2.91	17	17	Schistosoma mansoni
995	994	Smp_085540.6;Smp_085540.3	Smp_085540.6;Smp_085540.3	1929; 1831	myosin heavy chain, putative	Smp_085540.6;Smp_085540.3	222.2	ANRARKPtASLAPEE	ARKPT*ASLAPEE	2	675.327	6124	6095	32.21	31.95	2.608	2.652	0.1976	0.1455	0.3248	0.3536	2	3	3.2	3.16	17	31	Schistosoma mansoni
996	995	Smp_085540.6;Smp_085540.3	Smp_085540.6;Smp_085540.3	1929; 1831	myosin heavy chain, putative	Smp_085540.6;Smp_085540.3	222.2	ANRARKPtASLAPEE	ARKPT*ASLAPEE	2	675.327	6322	6293	32.94	32.66	2.75	2.782	0.2267	0.2646	0.287	0.2498	2	1	3.07	2.76	17	17	Schistosoma mansoni
997	996	Smp_085540.6;Smp_085540.3	Smp_085540.6;Smp_085540.3	1929; 1831	myosin heavy chain, putative	Smp_085540.6;Smp_085540.3	222.2	ANRARKPtASLAPEE	ARKPT*ASLAPEE	3	450.553	6145		32.3		1.555		0.0818		0.1055		961		1.28		11		Schistosoma mansoni
998	997	Smp_085540.6;Smp_085540.3	Smp_085540.6;Smp_085540.3	1929; 1831	myosin heavy chain, putative	Smp_085540.6;Smp_085540.3	222.2	ANRARKPtASLAPEE	ARKPT*ASLAPEEE	2	739.848	6755	6814	34.51	34.6	3.256	2.269	0.2753	0.9001	0.3693	0.0624	1	11	3.47	1.9	31	17	Schistosoma mansoni
999	998	Smp_085540.6;Smp_085540.3	Smp_085540.6;Smp_085540.3	1929; 1831	myosin heavy chain, putative	Smp_085540.6;Smp_085540.3	222.2	ANRARKPtASLAPEE	ARKPT*ASLAPEEE	2	739.848	7081	6733	35.73	34.28	1.887	3.289	1.6624	0.5496	0.2707	0.3275	2	1	2.8	3.15	0	31	Schistosoma mansoni
1000	999	Smp_085540.6;Smp_085540.3	Smp_085540.6;Smp_085540.3	1929; 1831	myosin heavy chain, putative	Smp_085540.6;Smp_085540.3	222.2	ANRARKPtASLAPEE	ARKPT*ASLAPEEE	2	739.848	6573	6537	33.83	33.54	3.445	2.981	0.2142	0.222	0.364	0.3494	2	1	3.47	3.18	31	31	Schistosoma mansoni
1001	1000	Smp_085540.6;Smp_085540.3	Smp_085540.6;Smp_085540.3	1929; 1831	myosin heavy chain, putative	Smp_085540.6;Smp_085540.3	222.2	ANRARKPtASLAPEE	ARKPT*ASLAPEEE	2	739.848	6139	6975	32.27	35.21	2.866	2.855	0.2491	0.8576	0.2375	0.2416	3	4	2.87	2.74	0	0	Schistosoma mansoni
1002	1001	Smp_085540.6;Smp_085540.3	Smp_085540.6;Smp_085540.3	1929; 1831	myosin heavy chain, putative	Smp_085540.6;Smp_085540.3	222.2	ANRARKPtASLAPEE	ARKPT*ASLAPEEE	2	739.848	6855		34.89		2.588		0.925		0.0926		3		2.24		0		Schistosoma mansoni
1003	1002	Smp_085540.6;Smp_085540.3	Smp_085540.6;Smp_085540.3	1929; 1831	myosin heavy chain, putative	Smp_085540.6;Smp_085540.3	222.2	ANRARKPtASLAPEE	KPT*ASLAPE	2	497.236	6690		34.26		1.417		0.2547		0.1306		83		2.49		0		Schistosoma mansoni
1004	1003	Smp_085540.6;Smp_085540.3	Smp_085540.6;Smp_085540.3	1929; 1831	myosin heavy chain, putative	Smp_085540.6;Smp_085540.3	222.2	ANRARKPtASLAPEE	KPT*ASLAPEE	2	561.758	7442	7585	37.07	37.47	2.268	2.093	-0.3529	0.0478	0.0615	0.2071	48	33	2.33	2.76	17	0	Schistosoma mansoni
1005	1004	Smp_085540.6;Smp_085540.3	Smp_085540.6;Smp_085540.3	1929; 1831	myosin heavy chain, putative	Smp_085540.6;Smp_085540.3	222.2	ANRARKPtASLAPEE	KPT*ASLAPEE	2	561.758	7837	7767	38.49	38.17	2.087	1.949	-0.1648	-0.2497	0.1423	0.177	8	42	2.68	2.59	17	17	Schistosoma mansoni
1006	1005	Smp_085540.6;Smp_085540.3	Smp_085540.6;Smp_085540.3	1929; 1831	myosin heavy chain, putative	Smp_085540.6;Smp_085540.3	222.2	ANRARKPtASLAPEE	KPT*ASLAPEE	2	561.758	7652	7384	37.8	36.76	2.388	1.699	0.0358	0.0002	0.1862	0.0976	19	28	2.91	2.26	31	0	Schistosoma mansoni
1007	1006	Smp_085540.6;Smp_085540.3	Smp_085540.6;Smp_085540.3	1929; 1831	myosin heavy chain, putative	Smp_085540.6;Smp_085540.3	222.2	ANRARKPtASLAPEE	KPT*ASLAPEEE	2	626.279	8227	8357	39.95	40.38	2.765	2.136	0.5525	0.3932	0.3159	0.1801	1	1	3.53	2.7	31	17	Schistosoma mansoni
1008	1007	Smp_085540.6;Smp_085540.3	Smp_085540.6;Smp_085540.3	1929; 1831	myosin heavy chain, putative	Smp_085540.6;Smp_085540.3	222.2	ANRARKPtASLAPEE	KPT*ASLAPEEE	2	626.279	7872	7793	38.61	38.26	2.473	3.067	1.0566	0.8341	0.3601	0.3706	1	1	3.64	3.65	31	31	Schistosoma mansoni
1009	1008	Smp_085540.6;Smp_085540.3	Smp_085540.6;Smp_085540.3	1929; 1831	myosin heavy chain, putative	Smp_085540.6;Smp_085540.3	222.2	ANRARKPtASLAPEE	KPT*ASLAPEEE	2	626.279	8034	8180	39.24	39.69	2.71	2.836	0.9225	0.5222	0.3138	0.3462	1	1	3.5	3.5	49	31	Schistosoma mansoni
1010	1009	Smp_085540.6;Smp_085540.3	Smp_085540.6;Smp_085540.3	1929; 1831	myosin heavy chain, putative	Smp_085540.6;Smp_085540.3	222.2	ANRARKPtASLAPEE	KPT*ASLAPEEE	2	626.279	8427	7983	40.7	38.96	1.984	2.665	0.5832	0.9067	0.1297	0.4427	3	1	2.65	3.89	17	31	Schistosoma mansoni
1011	1010	Smp_085540.6;Smp_085540.3	Smp_085540.6;Smp_085540.3	1929; 1831	myosin heavy chain, putative	Smp_085540.6;Smp_085540.3	222.2	ANRARKPtASLAPEE	RKPT*ASLAPEEE	2	704.329	6338	6299	32.99	32.69	3.125	2.998	0.7141	0.2762	0.3603	0.3813	1	1	3.45	3.33	31	31	Schistosoma mansoni
1012	1011	Smp_085540.6;Smp_085540.3;Smp_085540.1;Smp_085540.4	Smp_085540.6;Smp_085540.3;Smp_085540.1;Smp_085540.4	1199; 1101; 1101; 1199	myosin heavy chain, putative	Smp_085540.6;Smp_085540.3;Smp_085540.1;Smp_085540.4	222.2	AKAEKERsQFKAELD	AEKERS*QFKAELDDAHNQVDSIM#K	4	722.084	13840		62.63		2.547		1.1272		0.174		1		2.13		44		Schistosoma mansoni
1013	1012	Smp_085540.6;Smp_085540.3;Smp_085540.1;Smp_085540.4	Smp_085540.6;Smp_085540.3;Smp_085540.1;Smp_085540.4	1199; 1101; 1101; 1199	myosin heavy chain, putative	Smp_085540.6;Smp_085540.3;Smp_085540.1;Smp_085540.4	222.2	AKAEKERsQFKAELD	ERS*QFKAELDDAHNQVDSIM#K	3	853.051	14523	14619	65.56	65.38	2.491	2.256	1.4285	-5.0009	0.2275	0.1716	1	1	2.48	1.75	59	45	Schistosoma mansoni
1014	1013	Smp_085540.6;Smp_085540.3;Smp_085540.1;Smp_085540.4	Smp_085540.6;Smp_085540.3;Smp_085540.1;Smp_085540.4	1199; 1101; 1101; 1199	myosin heavy chain, putative	Smp_085540.6;Smp_085540.3;Smp_085540.1;Smp_085540.4	222.2	AKAEKERsQFKAELD	ERS*QFKAELDDAHNQVDSIM#K	3	853.051		14648		65.5		2.712		1.1221		0.2062		3		2.33		38	Schistosoma mansoni
1015	1014	Smp_085540.6;Smp_085540.3;Smp_085540.1;Smp_085540.4	Smp_085540.6;Smp_085540.3;Smp_085540.1;Smp_085540.4	1199; 1101; 1101; 1199	myosin heavy chain, putative	Smp_085540.6;Smp_085540.3;Smp_085540.1;Smp_085540.4	222.2	AKAEKERsQFKAELD	ERS*QFKAELDDAHNQVDSIMK	3	847.72	18661	18706	82.76	82.33	2.764	3.239	1.7248	1.3416	0.2341	0.2891	383	5	2.11	2.73	60	27	Schistosoma mansoni
1016	1015	Smp_085540.6;Smp_085540.3;Smp_085540.1;Smp_085540.4	Smp_085540.6;Smp_085540.3;Smp_085540.1;Smp_085540.4	1273; 1175; 1175; 1273	myosin heavy chain, putative	Smp_085540.6;Smp_085540.3;Smp_085540.1;Smp_085540.4	222.2	RQLEEAEsQLSQLNK	QLEEAES*QLSQLNK	2	848.893	14786	14880	66.73	66.52	4.439	3.84	0.9357	1.3994	0.2458	0.2621	1	1	3.45	3.2	38	38	Schistosoma mansoni
1017	1016	Smp_085540.6;Smp_085540.3;Smp_085540.1;Smp_085540.4	Smp_085540.6;Smp_085540.3;Smp_085540.1;Smp_085540.4	1276; 1178; 1178; 1276	myosin heavy chain, putative	Smp_085540.6;Smp_085540.3;Smp_085540.1;Smp_085540.4	222.2	EEAESQLsQLNKIKQ	QLEEAESQLS*QLNK	2	848.893	14622	14713	66	65.78	4.504	4.265	0.7938	1.3065	0.3573	0.363	1	1	3.92	3.69	38	38	Schistosoma mansoni
1018	1017	Smp_085540.6;Smp_085540.3;Smp_085540.1;Smp_085540.4	Smp_085540.6;Smp_085540.3;Smp_085540.1;Smp_085540.4	1319; 1221; 1221; 1319	myosin heavy chain, putative	Smp_085540.6;Smp_085540.3;Smp_085540.1;Smp_085540.4	222.2	NLTSDLDsLRETLEE	NLTSDLDS*LRETLEEEQSAK	2	1179.54	25145	25348	109.67	109.74	3.115	2.843	0.6996	0.9072	0.3248	0.2409	1	1	3.15	2.6	44	20	Schistosoma mansoni
1019	1018	Smp_085540.6;Smp_085540.3;Smp_085540.1;Smp_085540.4	Smp_085540.6;Smp_085540.3;Smp_085540.1;Smp_085540.4	1319; 1221; 1221; 1319	myosin heavy chain, putative	Smp_085540.6;Smp_085540.3;Smp_085540.1;Smp_085540.4	222.2	NLTSDLDsLRETLEE	NLTSDLDS*LRETLEEEQSAK	2	1179.54	25159	25290	109.72	109.52	3.625	2.989	0.8014	1.0012	0.3427	0.2554	1	1	3.29	2.67	31	31	Schistosoma mansoni
1020	1019	Smp_085540.6;Smp_085540.3;Smp_085540.1;Smp_085540.4	Smp_085540.6;Smp_085540.3;Smp_085540.1;Smp_085540.4	1319; 1221; 1221; 1319	myosin heavy chain, putative	Smp_085540.6;Smp_085540.3;Smp_085540.1;Smp_085540.4	222.2	NLTSDLDsLRETLEE	NLTSDLDS*LRETLEEEQSAK	3	786.695	25265	25405	110.13	109.95	2.927	2.659	0.7774	0.8139	0.1981	0.2163	21	24	2.78	2.67	6	12	Schistosoma mansoni
1021	1020	Smp_085540.6;Smp_085540.3;Smp_085540.1;Smp_085540.4	Smp_085540.6;Smp_085540.3;Smp_085540.1;Smp_085540.4	1319; 1221; 1221; 1319	myosin heavy chain, putative	Smp_085540.6;Smp_085540.3;Smp_085540.1;Smp_085540.4	222.2	NLTSDLDsLRETLEE	NLTSDLDS*LRETLEEEQSAK	3	786.695	25132	25283	109.63	109.5	2.998	2.368	0.5972	1.0223	0.2352	0.0893	23	1	2.94	2.11	6	12	Schistosoma mansoni
1022	1021	Smp_085540.6;Smp_085540.3;Smp_085540.5;Smp_085540.2;Smp_085540.1;Smp_085540.4	Smp_085540.6;Smp_085540.3;Smp_085540.5;Smp_085540.2;Smp_085540.1;Smp_085540.4	1168; 1070; 1168; 1070; 1070; 1168	myosin heavy chain, putative	Smp_085540.6;Smp_085540.3;Smp_085540.5;Smp_085540.2;Smp_085540.1;Smp_085540.4	222.2	QNEQAIAtMRKKQSD	LQNEQAIAT*M#R	2	685.81		5945		31.37		2.662		0.6847		0.2524		3		3.09		1000	Schistosoma mansoni
1023	1022	Smp_085540.6;Smp_085540.3;Smp_085540.5;Smp_085540.2;Smp_085540.1;Smp_085540.4	Smp_085540.6;Smp_085540.3;Smp_085540.5;Smp_085540.2;Smp_085540.1;Smp_085540.4	1168; 1070; 1168; 1070; 1070; 1168	myosin heavy chain, putative	Smp_085540.6;Smp_085540.3;Smp_085540.5;Smp_085540.2;Smp_085540.1;Smp_085540.4	222.2	QNEQAIAtMRKKQSD	LQNEQAIAT*MR	2	677.813		9735		45.5		2.776		1.1617		0.2575		1		3.11		1000	Schistosoma mansoni
1024	1023	Smp_085740	Smp_085740	171	abl-bindingprotein-related	Smp_085740	64.9	STLTRRGsSSASGQL	RGS*SSASGQLPGR	2	670.309	3737	3748	22.66	22.61	2.493	2.408	1.0783	1.1402	0.2622	0.3307	3	3	1.29	1.58	24	24	Schistosoma mansoni
1025	1024	Smp_086460	Smp_086460	1562, 1563	tho2 protein, putative	Smp_086460	193.9	KSSTRKRsTPTSIPG;SSTRKRStPTSIPGS	KRS*T*PTSIPGSAPITPENAIQNLR	3	903.444		20720		90.4		4.036		0.7605		0.1686		1		0.89		19;12	Schistosoma mansoni
1026	1025	Smp_086460	Smp_086460	1562, 1563, 1574	tho2 protein, putative	Smp_086460	193.9	KSSTRKRsTPTSIPG;SSTRKRStPTSIPGS;IPGSAPItPENAIQN	KRS*T*PTSIPGSAPIT*PENAIQNLR	3	930.099		20544		89.67		4.181		2.1777		0.2295		114		0.93		9;9;71	Schistosoma mansoni
1027	1026	Smp_086460	Smp_086460	1562, 1570, 1574	tho2 protein, putative	Smp_086460	193.9	KSSTRKRsTPTSIPG;TPTSIPGsAPITPEN;IPGSAPItPENAIQN	KRS*TPTSIPGS*APIT*PENAIQNLR	3	930.099	20046		88.31		3.416		1.1398		0.2254		3		1		0;19;74		Schistosoma mansoni
1028	1027	Smp_086460	Smp_086460	1562, 1574	tho2 protein, putative	Smp_086460	193.9	KSSTRKRsTPTSIPG;IPGSAPItPENAIQN	KRS*TPTSIPGSAPIT*PENAIQNLR	3	903.444	18777	18769	83.21	82.57	4.233	4.654	1.0467	0.8333	0.2722	0.4159	1	1	1.33	2	17;71	9;54	Schistosoma mansoni
1029	1028	Smp_086460	Smp_086460	1562, 1574	tho2 protein, putative	Smp_086460	193.9	KSSTRKRsTPTSIPG;IPGSAPItPENAIQN	KRS*TPTSIPGSAPIT*PENAIQNLR	3	903.444	19030		84.24		4.019		0.9325		0.3266		1		1.52		0;71		Schistosoma mansoni
1030	1029	Smp_086460	Smp_086460	1562, 1574	tho2 protein, putative	Smp_086460	193.9	KSSTRKRsTPTSIPG;IPGSAPItPENAIQN	RS*TPTSIPGSAPIT*PENAIQNLR	3	860.745		21004		91.58		2.865		1.5365		0.1156		5		0.77		0;37	Schistosoma mansoni
1031	1030	Smp_086460	Smp_086460	1563	tho2 protein, putative	Smp_086460	193.9	SSTRKRStPTSIPGS	KRST*PTSIPGSAPITPENAIQNLR	3	876.788	19033		84.25		4.317		1.4061		0.3662		1		1.7		0		Schistosoma mansoni
1032	1031	Smp_086460	Smp_086460	1563, 1574	tho2 protein, putative	Smp_086460	193.9	SSTRKRStPTSIPGS;IPGSAPItPENAIQN	KRST*PTSIPGSAPIT*PENAIQNLR	3	903.444		18788		82.64		4.58		0.8359		0.3645		1		1.78		0;47	Schistosoma mansoni
1033	1032	Smp_086460	Smp_086460	1565, 1570, 1574	tho2 protein, putative	Smp_086460	193.9	TRKRSTPtSIPGSAP;TPTSIPGsAPITPEN;IPGSAPItPENAIQN	KRSTPT*SIPGS*APIT*PENAIQNLR	3	930.099		20104		87.88		3.259		1.2156		0.2193		34		0.93		0;10;68	Schistosoma mansoni
1034	1033	Smp_086460	Smp_086460	1565, 1574	tho2 protein, putative	Smp_086460	193.9	TRKRSTPtSIPGSAP;IPGSAPItPENAIQN	KRSTPT*SIPGSAPIT*PENAIQNLR	3	903.444	19018	19081	84.19	83.79	4.319	4.598	0.8378	1.9792	0.3503	0.4058	3	30	1.67	1.84	9;78	9;54	Schistosoma mansoni
1035	1034	Smp_086460	Smp_086460	1565, 1574	tho2 protein, putative	Smp_086460	193.9	TRKRSTPtSIPGSAP;IPGSAPItPENAIQN	KRSTPT*SIPGSAPIT*PENAIQNLR	3	903.444	18757		83.13		4.208		1.1088		0.3905		55		1.74		0;59		Schistosoma mansoni
1036	1035	Smp_086460	Smp_086460	1566, 1574	tho2 protein, putative	Smp_086460	193.9	RKRSTPTsIPGSAPI;IPGSAPItPENAIQN	KRSTPTS*IPGSAPIT*PENAIQNLR	3	903.444		19038		83.62		4.586		1.4924		0.3672		3		1.74		0;59	Schistosoma mansoni
1037	1036	Smp_086460	Smp_086460	1574	tho2 protein, putative	Smp_086460	193.9	IPGSAPItPENAIQN	STPTSIPGSAPIT*PENAIQNLR	2	1172.58	21769	21862	95.33	94.99	3.434	3.386	1.1375	1.2816	0.4535	0.4537	1	1	2.37	2.36	31	44	Schistosoma mansoni
1038	1037	Smp_086460	Smp_086460	1574	tho2 protein, putative	Smp_086460	193.9	IPGSAPItPENAIQN	STPTSIPGSAPIT*PENAIQNLR	2	1172.58	21784	21848	95.39	94.93	3.802	3.63	1.1375	1.2816	0.4989	0.4907	1	1	2.62	2.55	31	44	Schistosoma mansoni
1039	1038	Smp_087010	Smp_087010	75, 84	DNA polymerase delta catalytic subunit, putative	Smp_087010	133.4	MLLDDIEtEDIALVD;DIALVDEsSALSHLD	FEQELM#LLDDIET*EDIALVDES*SALSHLDVQT	5	759.736		20166		88.14		2.836		3.083		0.0243		10		0.79		20;4	Schistosoma mansoni
1040	1039	Smp_087620	Smp_087620	455	programmed cell death 6-interacting protein, putative	Smp_087620	94.5	DEENSDNsLRKQYGE	SSLDDEENSDNS*LRK	2	894.868	5607	5614	30.18	30.06	2.195	1.938	1.0636	1.3585	0.2938	0.277	24	1	1.3	1.24	38	54	Schistosoma mansoni
1041	1040	Smp_087620	Smp_087620	455	programmed cell death 6-interacting protein, putative	Smp_087620	94.5	DEENSDNsLRKQYGE	SSLDDEENSDNS*LRK	2	894.868		5600		30.01		2.149		1.3585		0.2988		3		1.35		38	Schistosoma mansoni
1042	1041	Smp_088260	Smp_088260	337	cell wall protein Awa1p, putative	Smp_088260	88.8	VPALLSRsHALTASL	S*HALTASLPM#SDNEGDIDVTR	3	775.674	14800		66.79		2.745		1.242		0.1158		79		0.99		9		Schistosoma mansoni
1043	1042	Smp_088260	Smp_088260	343, 347	cell wall protein Awa1p, putative	Smp_088260	88.8	RSHALTAsLPMSDNE;LTASLPMsDNEGDID	SHALTAS*LPM#S*DNEGDIDVTR	2	1202.99	15409		69.45		4.345		1.0671		0.4528		1		2.51		31;89		Schistosoma mansoni
1044	1043	Smp_088260	Smp_088260	343, 347	cell wall protein Awa1p, putative	Smp_088260	88.8	RSHALTAsLPMSDNE;LTASLPMsDNEGDID	SHALTAS*LPM#S*DNEGDIDVTR	3	802.329	15323	15370	69.09	68.69	3.779	4.415	0.9785	1.0154	0.3125	0.3356	2	1	2.06	2.23	11;61	20;48	Schistosoma mansoni
1045	1044	Smp_089180	Smp_089180	9	ubiquitin-specific peptidase 7 (C19 family)	Smp_089180	157.8	SHKQGKLsPNTPQTN	QGKLS*PNTPQTNPNAIDR	2	1015.99	8851	8778	42.25	41.9	2.313	2.156	1.0446	0.5206	0.331	0.3409	2	46	1.56	1.52	24	13	Schistosoma mansoni
1046	1045	Smp_090070	Smp_090070	739	WD-repeat protein, putative	Smp_090070	134.4	QNKKPCFtPESSPPK	KPCFT*PESSPPKPK	3	560.6	6294	6271	32.83	32.58	3.202	3.54	0.5046	0.5135	0.2514	0.2945	4	1	1.87	2.08	58	58	Schistosoma mansoni
1047	1046	Smp_090070	Smp_090070	739, 742	WD-repeat protein, putative	Smp_090070	134.4	QNKKPCFtPESSPPK;KPCFTPEsSPPKPKL	KPCFT*PES*SPPKPK	2	880.38	7627	7621	37.7	37.6	2.67	2.311	0.7282	1.197	0.3078	0.3246	15	27	1.8	1.78	13;11	11;9	Schistosoma mansoni
1048	1047	Smp_090070	Smp_090070	739, 743	WD-repeat protein, putative	Smp_090070	134.4	QNKKPCFtPESSPPK;PCFTPESsPPKPKLT	KPCFT*PESS*PPKPK	2	880.38	7606	7575	37.61	37.42	2.527	1.959	0.7282	1.4791	0.317	0.2493	10	3	1.82	1.43	11;0	11;0	Schistosoma mansoni
1049	1048	Smp_090820	Smp_090820	458, 460	CDP-diacylglycerol--glycerol-3-phosphate3-phosphatidyltransferase	Smp_090820	55.3	LNQLIYQtKYRLPVY;QLIYQTKyRLPVYVR	PITLNQLIYQT*KY*R	3	637.644	18818		83.39		2.512		0.5277		0.0652		40		0.67		11;12		Schistosoma mansoni
1050	1049	Smp_090930.8;Smp_090930.7;Smp_090930.2;Smp_090930.3;Smp_090930.4;Smp_090930.5	Smp_090930.8;Smp_090930.7;Smp_090930.2;Smp_090930.3;Smp_090930.4;Smp_090930.5	306, 317; 308, 319; 306, 317; 306, 317; 306, 317; 306, 317	expressed protein	Smp_090930.8;Smp_090930.7;Smp_090930.2;Smp_090930.3;Smp_090930.4;Smp_090930.5	68.5	LEEPKNPsSPNPQQD;PQQDRDItPEAKPRL	NPS*SPNPQQDRDIT*PEAKPR	3	803.019		6502		33.39		3.285		1.25		0.3232		2		1.75		9;62	Schistosoma mansoni
1051	1050	Smp_090930.8;Smp_090930.7;Smp_090930.2;Smp_090930.3;Smp_090930.4;Smp_090930.5	Smp_090930.8;Smp_090930.7;Smp_090930.2;Smp_090930.3;Smp_090930.4;Smp_090930.5	307, 317; 309, 319; 307, 317; 307, 317; 307, 317; 307, 317	expressed protein	Smp_090930.8;Smp_090930.7;Smp_090930.2;Smp_090930.3;Smp_090930.4;Smp_090930.5	68.5	EEPKNPSsPNPQQDR;PQQDRDItPEAKPRL	NPSS*PNPQQDRDIT*PEAKPR	3	803.019	6546		33.73		3.792		0.5874		0.2262		1		1.47		9;62		Schistosoma mansoni
1052	1051	Smp_090930.8;Smp_090930.7;Smp_090930.2;Smp_090930.3;Smp_090930.4;Smp_090930.5	Smp_090930.8;Smp_090930.7;Smp_090930.2;Smp_090930.3;Smp_090930.4;Smp_090930.5	307, 317; 309, 319; 307, 317; 307, 317; 307, 317; 307, 317	expressed protein	Smp_090930.8;Smp_090930.7;Smp_090930.2;Smp_090930.3;Smp_090930.4;Smp_090930.5	68.5	EEPKNPSsPNPQQDR;PQQDRDItPEAKPRL	NPSS*PNPQQDRDIT*PEAKPR	3	803.019	6553		33.75		3.203		0.487		0.2468		1		1.45		9;31		Schistosoma mansoni
1053	1052	Smp_090930.8;Smp_090930.7;Smp_090930.2;Smp_090930.3;Smp_090930.4;Smp_090930.5	Smp_090930.8;Smp_090930.7;Smp_090930.2;Smp_090930.3;Smp_090930.4;Smp_090930.5	307; 309; 307; 307; 307; 307	expressed protein	Smp_090930.8;Smp_090930.7;Smp_090930.2;Smp_090930.3;Smp_090930.4;Smp_090930.5	68.5	EEPKNPSsPNPQQDR	EGNQSSLYSLEEPKNPSS*PNPQQDR	3	961.093	13580	13634	61.51	61.23	3.841	3.206	1.0152	1.0566	0.1825	0.1497	2	5	1.18	0.93	7	0	Schistosoma mansoni
1054	1053	Smp_090930.8;Smp_090930.7;Smp_090930.2;Smp_090930.3;Smp_090930.4;Smp_090930.5	Smp_090930.8;Smp_090930.7;Smp_090930.2;Smp_090930.3;Smp_090930.4;Smp_090930.5	307; 309; 307; 307; 307; 307	expressed protein	Smp_090930.8;Smp_090930.7;Smp_090930.2;Smp_090930.3;Smp_090930.4;Smp_090930.5	68.5	EEPKNPSsPNPQQDR	NPSS*PNPQQDR	2	660.272		2277		16.57		2.397		0.6637		0.295		1		1.79		9	Schistosoma mansoni
1055	1054	Smp_090930.8;Smp_090930.7;Smp_090930.2;Smp_090930.3;Smp_090930.4;Smp_090930.5	Smp_090930.8;Smp_090930.7;Smp_090930.2;Smp_090930.3;Smp_090930.4;Smp_090930.5	317; 319; 317; 317; 317; 317	expressed protein	Smp_090930.8;Smp_090930.7;Smp_090930.2;Smp_090930.3;Smp_090930.4;Smp_090930.5	68.5	PQQDRDItPEAKPRL	DIT*PEAKPR	2	553.766	3500	3463	21.67	21.41	1.918	2.042	0.8698	0.9529	0.1737	0.2064	2	2	1.26	1.41	1000	1000	Schistosoma mansoni
1056	1055	Smp_092500	Smp_092500	16	expressed protein	Smp_092500	15.1	QSIDELAsQIELAHQ	PIEELFVQSIDELAS*QIELAHQNGR	3	972.809		35826		162.61		4.766		1.7465		0.4871		1		2.78		13	Schistosoma mansoni
1057	1056	Smp_092640	Smp_092640	162	expressed protein	Smp_092640	21.1	AMDSRRVsLNSGNQS	RVS*LNSGNQSESSIK	2	843.396	7071	7037	35.68	35.43	2.254	2.6	0.8675	0.9753	0.2821	0.2656	1	1	1.31	1.3	54	38	Schistosoma mansoni
1058	1057	Smp_093430	Smp_093430	115	expressed protein	Smp_093430	122.5	HPHQRYPsGPTGDVD	YPS*GPTGDVDPSTLVSQANGPLRPTNETK	3	1026.82	20049	19866	88.32	86.88	4.551	5.106	1.0789	1.2372	0.3711	0.4903	2	1	2.28	2.82	9	9	Schistosoma mansoni
1059	1058	Smp_093430	Smp_093430	115	expressed protein	Smp_093430	122.5	HPHQRYPsGPTGDVD	YPS*GPTGDVDPSTLVSQANGPLRPTNETK	3	1026.82	19822	19828	87.39	86.73	4.995	4.018	1.196	1.4209	0.41	0.3704	2	1	2.5	2.16	9	24	Schistosoma mansoni
1060	1059	Smp_093430	Smp_093430	115	expressed protein	Smp_093430	122.5	HPHQRYPsGPTGDVD	YPS*GPTGDVDPSTLVSQANGPLRPTNETK	3	1026.82	19881	20031	87.63	87.58	4.702	4.384	1.1596	1.2324	0.3397	0.3795	2	2	2.17	2.26	9	9	Schistosoma mansoni
1061	1060	Smp_093430	Smp_093430	115	expressed protein	Smp_093430	122.5	HPHQRYPsGPTGDVD	YPS*GPTGDVDPSTLVSQANGPLRPTNETK	3	1026.82	20143		88.71		3.873		0.9372		0.3238		1		1.99		9		Schistosoma mansoni
1062	1061	Smp_093430	Smp_093430	125	expressed protein	Smp_093430	122.5	TGDVDPStLVSQANG	YPSGPTGDVDPST*LVSQANGPLRPTNETK	3	1026.82		20186		88.22		4.258		1.5551		0.2785		4		1.8		9	Schistosoma mansoni
1063	1062	Smp_093740.1;Smp_093740.3	Smp_093740.1;Smp_093740.3	651; 654	hepatocyte growth factor-regulated tyrosine kinase substrate (hgs), putative	Smp_093740.1;Smp_093740.3	83.2	HNIQPHRsFSQGNQN	S*FSQGNQNPVPPGSFSM#QSIQASLPTYTR	3	1074.82	23260	23330	101.64	101.22	3.944	3.839	1.2153	2.0234	0.3527	0.3758	1	2	2.08	2.11	0	8	Schistosoma mansoni
1064	1063	Smp_093740.1;Smp_093740.3	Smp_093740.1;Smp_093740.3	653; 656	hepatocyte growth factor-regulated tyrosine kinase substrate (hgs), putative	Smp_093740.1;Smp_093740.3	83.2	IQPHRSFsQGNQNPV	SFS*QGNQNPVPPGSFSM#QSIQASLPTYTR	3	1074.82	23211	23354	101.45	101.32	2.978	3.265	0.978	1.3866	0.279	0.2689	1	1	1.65	1.63	24	0	Schistosoma mansoni
1065	1064	Smp_093740.1;Smp_093740.3;Smp_093740.2	Smp_093740.1;Smp_093740.3;Smp_093740.2	353; 356; 356	hepatocyte growth factor-regulated tyrosine kinase substrate (hgs), putative	Smp_093740.1;Smp_093740.3;Smp_093740.2	83.2	APIYASStPSDHGTI	ANPSSTQDFIYQENSQEHPM#LQQSTTQPSAPIYASST*PSDHGTISINTLK	4	1386.64	20941		92.05		3.777		1.0446		0.2373		247		1.12		0		Schistosoma mansoni
1066	1065	Smp_093740.1;Smp_093740.3;Smp_093740.2	Smp_093740.1;Smp_093740.3;Smp_093740.2	355; 358; 358	hepatocyte growth factor-regulated tyrosine kinase substrate (hgs), putative	Smp_093740.1;Smp_093740.3;Smp_093740.2	83.2	IYASSTPsDHGTISI	ANPSSTQDFIYQENSQEHPM#LQQSTTQPSAPIYASSTPS*DHGTISINTLK	4	1386.64	20914		91.93		4.32		1.0446		0.324		308		1.49		0		Schistosoma mansoni
1067	1066	Smp_093740.1;Smp_093740.3;Smp_093740.2	Smp_093740.1;Smp_093740.3;Smp_093740.2	355; 358; 358	hepatocyte growth factor-regulated tyrosine kinase substrate (hgs), putative	Smp_093740.1;Smp_093740.3;Smp_093740.2	83.2	IYASSTPsDHGTISI	ANPSSTQDFIYQENSQEHPM#LQQSTTQPSAPIYASSTPS*DHGTISINTLK	4	1386.64	20902		91.88		4.882		1.0446		0.2965		2		1.81		0		Schistosoma mansoni
1068	1067	Smp_093740.1;Smp_093740.3;Smp_093740.2	Smp_093740.1;Smp_093740.3;Smp_093740.2	364; 367; 367	hepatocyte growth factor-regulated tyrosine kinase substrate (hgs), putative	Smp_093740.1;Smp_093740.3;Smp_093740.2	83.2	HGTISINtLKSGVNS	ANPSSTQDFIYQENSQEHPM#LQQSTTQPSAPIYASSTPSDHGTISINT*LK	4	1386.64		20988		91.51		4.935		-0.8046		0.2817		24		1.61		0	Schistosoma mansoni
1069	1068	Smp_093920	Smp_093920	115	expressed protein	Smp_093920	72.7	SGGGFSTyWRLKQHY	SGGGFSTY*WRLK	2	719.829	13950	14054	63.13	63.01	2.5	2.416	-1.6962	-1.4636	0.2577	0.2348	2	4	1.16	1.06	9	9	Schistosoma mansoni
1070	1069	Smp_094060	Smp_094060	154	phenylalanyl-tRNA synthetase beta chain, putative	Smp_094060	69.5	QNLCRKRsLVAIGAH	S*LVAIGAHDLDTLNPPFFYDAK	3	828.733	29119		127.58		3.128		1.8883		0.0287		88		0.63		18		Schistosoma mansoni
1071	1070	Smp_094190	Smp_094190	537	serine/threonine kinase	Smp_094190	64	SVPHKELtTVDLRDQ	PASVPHKELT*TVDLR	3	581.633	10984	10925	50.73	50.27	2.498	2.502	0.2649	0.8682	0.1509	0.2868	1	1	1	1.6	7	0	Schistosoma mansoni
1072	1071	Smp_094360	Smp_094360	1111	hepatitis B virus X associated protein, hbxa, putative	Smp_094360	145.6	RTVLKYSsDSDYQPR	YSS*DSDYQPR	2	649.24	5281	5313	28.87	28.88	2.873	2.951	0.9063	0.7092	0.4021	0.4655	1	1	2.3	2.58	24	24	Schistosoma mansoni
1073	1072	Smp_095620.2;Smp_095620.1	Smp_095620.2;Smp_095620.1	332, 342; 332, 342	4.1 G protein, putative	Smp_095620.2;Smp_095620.1	77.2	ELRACTGsIANLPQQ;NLPQQSFsRVSSFRR	ACTGS*IANLPQQSFS*R	2	948.889	15484	15521	69.79	69.32	3.074	3.5	1.2737	1.6467	0.1903	0.4579	2	2	1.34	2.48	7;17	7;17	Schistosoma mansoni
1074	1073	Smp_095620.2;Smp_095620.1	Smp_095620.2;Smp_095620.1	332, 342; 332, 342	4.1 G protein, putative	Smp_095620.2;Smp_095620.1	77.2	ELRACTGsIANLPQQ;NLPQQSFsRVSSFRR	ACTGS*IANLPQQSFS*R	2	948.889	15464		69.7		2.762		1.2737		0.2428		7		1.5		7;0		Schistosoma mansoni
1075	1074	Smp_095620.2;Smp_095620.1	Smp_095620.2;Smp_095620.1	342; 342	4.1 G protein, putative	Smp_095620.2;Smp_095620.1	77.2	NLPQQSFsRVSSFRR	ACTGSIANLPQQSFS*R	2	908.906	15240	15326	68.74	68.5	4.436	5.111	1.2595	1.4364	0.4006	0.4498	1	1	2.42	2.68	49	31	Schistosoma mansoni
1076	1075	Smp_095620.2;Smp_095620.1	Smp_095620.2;Smp_095620.1	342; 342	4.1 G protein, putative	Smp_095620.2;Smp_095620.1	77.2	NLPQQSFsRVSSFRR	ACTGSIANLPQQSFS*R	2	908.906		15305		68.41		4.306		1.4364		0.4407		1		2.54		31	Schistosoma mansoni
1077	1076	Smp_097720	Smp_097720	263	pinn, putative	Smp_097720	48	QARRRIAsSNNDPSD	IAS*SNNDPSDNKVNK	2	841.873	2565		17.83		1.965		0.6576		0.1548		2		0.75		9		Schistosoma mansoni
1078	1077	Smp_097800.3;Smp_097800.1;Smp_097800.2	Smp_097800.3;Smp_097800.1;Smp_097800.2	47; 47; 47	Y box binding protein, putative	Smp_097800.3;Smp_097800.1;Smp_097800.2	25.5	GFINRQDtSTDIFVH	AGYGFINRQDT*STDIFVHQSAISR	3	921.768	19450	19499	85.91	85.43	5.024	4.716	1.1503	1.1032	0.3291	0.2926	1	2	1.97	1.76	17	7	Schistosoma mansoni
1079	1078	Smp_097800.3;Smp_097800.1;Smp_097800.2	Smp_097800.3;Smp_097800.1;Smp_097800.2	47; 47; 47	Y box binding protein, putative	Smp_097800.3;Smp_097800.1;Smp_097800.2	25.5	GFINRQDtSTDIFVH	QDT*STDIFVHQSAISR	2	942.928	14763	14834	66.64	66.32	2.586	2.607	0.9074	1.1079	0.3233	0.1118	22	19	1.8	0.93	24	0	Schistosoma mansoni
1080	1079	Smp_097800.3;Smp_097800.1;Smp_097800.2	Smp_097800.3;Smp_097800.1;Smp_097800.2	47; 47; 47	Y box binding protein, putative	Smp_097800.3;Smp_097800.1;Smp_097800.2	25.5	GFINRQDtSTDIFVH	QDT*STDIFVHQSAISR	3	628.954	14762	14855	66.64	66.42	2.945	2.935	0.515	0.8927	0.1853	0.3564	1	1	1.54	2.25	7	17	Schistosoma mansoni
1081	1080	Smp_097800.3;Smp_097800.1;Smp_097800.2	Smp_097800.3;Smp_097800.1;Smp_097800.2	49; 49; 49	Y box binding protein, putative	Smp_097800.3;Smp_097800.1;Smp_097800.2	25.5	INRQDTStDIFVHQS	AGYGFINRQDTST*DIFVHQSAISR	4	691.578		19508		85.47		3.191		0.8164		0.2311		2		1.53		0	Schistosoma mansoni
1082	1081	Smp_097800.3;Smp_097800.1;Smp_097800.2	Smp_097800.3;Smp_097800.1;Smp_097800.2	49; 49; 49	Y box binding protein, putative	Smp_097800.3;Smp_097800.1;Smp_097800.2	25.5	INRQDTStDIFVHQS	QDTST*DIFVHQSAISR	2	942.928		14955		66.84		1.857		1.0956		0.14		4		0.96		0	Schistosoma mansoni
1083	1082	Smp_099160.1;Smp_099160.2;Smp_099160.3	Smp_099160.1;Smp_099160.2;Smp_099160.3	52; 52; 52	expressed protein	Smp_099160.1;Smp_099160.2;Smp_099160.3	29.9	KRIMGSAtPESLKVE	IM#GSAT*PESLKVETK	2	843.905	9148	9087	43.39	43.07	3.521	3.586	0.9049	0.878	0.3474	0.4185	1	2	1.77	2.09	24	24	Schistosoma mansoni
1084	1083	Smp_099160.1;Smp_099160.2;Smp_099160.3	Smp_099160.1;Smp_099160.2;Smp_099160.3	52; 52; 52	expressed protein	Smp_099160.1;Smp_099160.2;Smp_099160.3	29.9	KRIMGSAtPESLKVE	IM#GSAT*PESLKVETK	3	562.939		9101		43.13		2.414		0.3428		0.1696		15		1.07		20	Schistosoma mansoni
1085	1084	Smp_099160.1;Smp_099160.2;Smp_099160.3	Smp_099160.1;Smp_099160.2;Smp_099160.3	52; 52; 52	expressed protein	Smp_099160.1;Smp_099160.2;Smp_099160.3	29.9	KRIMGSAtPESLKVE	IMGSAT*PESLKVETK	2	835.907	12130	12114	55.26	54.83	3.791	3.644	0.2185	0.1324	0.4074	0.36	1	1	2.05	1.81	7	13	Schistosoma mansoni
1086	1085	Smp_099160.1;Smp_099160.2;Smp_099160.3	Smp_099160.1;Smp_099160.2;Smp_099160.3	52; 52; 52	expressed protein	Smp_099160.1;Smp_099160.2;Smp_099160.3	29.9	KRIMGSAtPESLKVE	IMGSAT*PESLKVETK	2	835.907		12123		54.87		3.849		0.2512		0.406		1		2.04		38	Schistosoma mansoni
1087	1086	Smp_099850.4;Smp_099850.3	Smp_099850.4;Smp_099850.3	473, 480; 473, 480	putative divalent metal transporter DMT1B	Smp_099850.4;Smp_099850.3	60.2	FKNSLPVsIVANLIS;SIVANLIsVAVVSIN	NSLPVS*IVANLIS*	3	496.237		8113		39.43		2.557		-1.6345		0.0111		4		0.63		1000;1000	Schistosoma mansoni
1088	1087	Smp_100370	Smp_100370	52	f-actin capping protein beta subunit, putative	Smp_100370	6.2	HTALQNKsQLxxxxx	LVQEVHTALQNKS*QL	2	894.456	13081	13141	59.43	59.2	3.093	2.594	1.0045	1.3852	0.3416	0.2709	1	1	1.67	1.3	58	72	Schistosoma mansoni
1089	1088	Smp_102650	Smp_102650	188	hypothetical protein	Smp_102650	35.4	VNPHHRHsQIEMNNL	VNPHHRHS*QIEMNNLM#K	3	727.666	4507	4493	25.74	25.57	2.762	2.611	1.3679	0.771	0.2813	0.3201	1	3	1.52	1.72	1000	1000	Schistosoma mansoni
1090	1089	Smp_102650	Smp_102650	188	hypothetical protein	Smp_102650	35.4	VNPHHRHsQIEMNNL	VNPHHRHS*QIEMNNLM#K	4	546.001	4501	4491	25.72	25.56	2.657	2.594	0.7451	0.6857	0.0766	0.06	1	15	0.92	0.84	1000	1000	Schistosoma mansoni
1091	1090	Smp_102650	Smp_102650	188	hypothetical protein	Smp_102650	35.4	VNPHHRHsQIEMNNL	VNPHHRHS*QIEMNNLMK	3	722.335	7420		37		1.957		0.6856		0.0666		1		0.57		1000		Schistosoma mansoni
1092	1091	Smp_103160.1;Smp_103160.2	Smp_103160.1;Smp_103160.2	322; 333	FAA1 Long-chain-fatty-acid--CoA ligase 1	Smp_103160.1;Smp_103160.2	91.5	KQTTSTStPITGDSN	QTTSTST*PITGDSNHSSNGYEGLWM#PPASER	3	1135.48	17564	17588	78.41	77.93	4.619	3.568	0.9352	0.7758	0.2327	0.2393	5	2	1.67	1.55	9	9	Schistosoma mansoni
1093	1092	Smp_103160.1;Smp_103160.2	Smp_103160.1;Smp_103160.2	322; 333	FAA1 Long-chain-fatty-acid--CoA ligase 1	Smp_103160.1;Smp_103160.2	91.5	KQTTSTStPITGDSN	QTTSTST*PITGDSNHSSNGYEGLWM#PPASER	3	1135.48		17557		77.81		4.031		0.7758		0.2989		91		1.75		0	Schistosoma mansoni
1094	1093	Smp_103530	Smp_103530	271	SWI/SNF-related chromatin binding protein	Smp_103530	34.3	THEMPVGsDHKTPEQ	SNTHEM#PVGS*DHKTPEQIVSTDTSSIIINTGN	3	1169.2	17001	17051	76.16	75.77	3.625	3.884	1.1865	2.7528	0.2664	0.2338	2	2	1.31	1.11	6	8	Schistosoma mansoni
1095	1094	Smp_103530	Smp_103530	271	SWI/SNF-related chromatin binding protein	Smp_103530	34.3	THEMPVGsDHKTPEQ	SNTHEM#PVGS*DHKTPEQIVSTDTSSIIINTGN	3	1169.2	17060	17083	76.4	75.92	3.156	4.243	1.1865	2.7528	0.1188	0.2224	64	2	0.57	1.11	15	11	Schistosoma mansoni
1096	1095	Smp_103930.2;Smp_103930.1;Smp_103930.5;Smp_103930.6;Smp_103930.3	Smp_103930.2;Smp_103930.1;Smp_103930.5;Smp_103930.6;Smp_103930.3	480; 480; 494; 493; 480	glycosyltransferase,putative	Smp_103930.2;Smp_103930.1;Smp_103930.5;Smp_103930.6;Smp_103930.3	68.7	GQFAKPLsNGVVSSS	KPLS*NGVVSSSTR	2	706.351	10740		49.74		1.346		0.1287		0.0593		4		0.57		21		Schistosoma mansoni
1097	1096	Smp_104030.3;Smp_104030.2	Smp_104030.3;Smp_104030.2	910; 588	scribble complex protein	Smp_104030.3;Smp_104030.2	159.3	LQSRDLHsPSSLHKQ	DLHS*PSSLHK	3	400.852	3744	3741	22.7	22.58	2.151	1.863	0.2035	0.0829	0.1779	0.125	27	1	1.43	1.19	20	15	Schistosoma mansoni
1098	1097	Smp_104500	Smp_104500	1082	phospholipid-transportingatpase	Smp_104500	123.2	QEEHGAVsQSQLIRA	QTDHGYAFSQEEHGAVS*QSQLIR	3	890.064		14286		63.93		2.375		0.9415		0.1208		5		1.04		0	Schistosoma mansoni
1099	1098	Smp_104500	Smp_104500	1084	phospholipid-transportingatpase	Smp_104500	123.2	EHGAVSQsQLIRAYD	QTDHGYAFSQEEHGAVSQS*QLIR	3	890.064	14206	14296	64.15	63.97	2.214	2.796	0.9561	0.9415	0.1482	0.1379	1	1	1.1	1.17	5	0	Schistosoma mansoni
1100	1099	Smp_104760	Smp_104760	113	expressed protein	Smp_104760	34.9	PKSNFSHsQDHLNTT	SNFSHS*QDHLNTTSNSSYQR	3	797.331	6595	6599	33.91	33.75	4.029	4.19	1	0.4909	0.3812	0.3387	1	1	2.42	2.24	5	5	Schistosoma mansoni
1101	1100	Smp_104760	Smp_104760	80	expressed protein	Smp_104760	34.9	ASKIANSySNPSLHT	IANSY*SNPSLHTVGTVNSK	3	690.328	11287	11272	51.96	51.61	2.864	2.417	0.467	0.5662	0.2442	0.1077	1	2	1.71	1.06	0	17	Schistosoma mansoni
1102	1101	Smp_104760	Smp_104760	80	expressed protein	Smp_104760	34.9	ASKIANSySNPSLHT	IANSY*SNPSLHTVGTVNSK	3	690.328	11380		52.3		2.835		0.4858		0.2956		2		1.91		4		Schistosoma mansoni
1103	1102	Smp_104760	Smp_104760	81	expressed protein	Smp_104760	34.9	SKIANSYsNPSLHTV	IANSYS*NPSLHTVGTVNSK	2	1034.99	11395	11274	52.34	51.62	4.014	3.72	0.5972	0.5173	0.2936	0.3295	1	1	1.9	1.94	9	13	Schistosoma mansoni
1104	1103	Smp_104760	Smp_104760	81	expressed protein	Smp_104760	34.9	SKIANSYsNPSLHTV	IANSYS*NPSLHTVGTVNSK	2	1034.99	11291		51.97		4.171		0.5707		0.3835		1		2.29		24		Schistosoma mansoni
1105	1104	Smp_104760	Smp_104760	81	expressed protein	Smp_104760	34.9	SKIANSYsNPSLHTV	IANSYS*NPSLHTVGTVNSK	2	1034.99	11385		52.31		4.299		0.6003		0.3923		1		2.35		24		Schistosoma mansoni
1106	1105	Smp_104760	Smp_104760	81, 93, 98	expressed protein	Smp_104760	34.9	SKIANSYsNPSLHTV;HTVGTVNsKGNATPD;VNSKGNAtPDTENDV	IANSYS*NPSLHTVGTVNS*KGNAT*PDTENDVPK	3	1189.84	14087	14177	63.7	63.51	4.096	4.199	1.8994	2.1515	0.1667	0.1869	1	1	0.96	1.01	9;15;19	3;24;19	Schistosoma mansoni
1107	1106	Smp_104760	Smp_104760	98	expressed protein	Smp_104760	34.9	VNSKGNAtPDTENDV	GNAT*PDTENDVPK	2	719.298	5971	5904	31.64	31.21	2.608	3.058	1.1383	1.2209	0.2248	0.3282	1	1	1.48	1.96	24	24	Schistosoma mansoni
1108	1107	Smp_105090	Smp_105090	840	Tr4/Tr2 (homologue)	Smp_105090	165.2	IKPPVIQtSLGLKFT	NASYLQHDIKPPVIQT*SLGLK	3	801.421	27529		120.16		2.396		11.649		0.1853		14		0.57		0		Schistosoma mansoni
1109	1108	Smp_105210	Smp_105210	57	zinc finger protein, putative	Smp_105210	20.9	QATLVHStSIDRSDN	CDSTLEQATLVHST*SIDR	3	704.98		14809		66.21		2.336		0.8191		0.1324		235		0.91		0	Schistosoma mansoni
1110	1109	Smp_105210	Smp_105210	58	zinc finger protein, putative	Smp_105210	20.9	ATLVHSTsIDRSDNR	CDSTLEQATLVHSTS*IDR	2	1056.97	14739		66.53		3.038		1.3495		0.0509		2		0.73		0		Schistosoma mansoni
1111	1110	Smp_105210	Smp_105210	67	zinc finger protein, putative	Smp_105210	20.9	DRSDNRKsQLLDCCE	SDNRKS*QLLDCCEHSPK	3	718.642	5692	5682	30.49	30.31	3.548	3.269	1.2552	0.8955	0.1994	0.2706	1	1	1.04	1.33	6	6	Schistosoma mansoni
1112	1111	Smp_105210	Smp_105210	67	zinc finger protein, putative	Smp_105210	20.9	DRSDNRKsQLLDCCE	SDNRKS*QLLDCCEHSPK	4	539.233	5716	5694	30.59	30.35	3.184	3.225	0.1744	1.181	0.2006	0.2896	5	3	1.19	1.6	4	8	Schistosoma mansoni
1113	1112	Smp_105320	Smp_105320	56	ribosomal protein smL37a, putative	Smp_105320	11.2	CNFCGKDsLKRKAAG	YNCNFCGKDS*LKR	3	581.244		7163		35.94		1.819		0.9952		0.1691		185		0.55		47	Schistosoma mansoni
1114	1113	Smp_106930.2;Smp_106930.1	Smp_106930.2;Smp_106930.1	327; 327	heat shock protein 70, putative	Smp_106930.2;Smp_106930.1	69.8	RDAKMDKsQIHDIVL	M#DKS*QIHDIVLVGGSTR	3	651.315	12960	13007	58.9	58.61	2.783	3.241	0.507	0.9128	0.1141	0.2801	1	1	1.08	1.82	83	88	Schistosoma mansoni
1115	1114	Smp_106930.2;Smp_106930.1	Smp_106930.2;Smp_106930.1	327; 327	heat shock protein 70, putative	Smp_106930.2;Smp_106930.1	69.8	RDAKMDKsQIHDIVL	MDKS*QIHDIVLVGGSTR	3	645.984	15297	15369	68.99	68.69	4.801	3.917	0.581	0.6944	0.2847	0.2294	1	1	2.1	1.7	176	176	Schistosoma mansoni
1116	1115	Smp_112450;Smp_077890	Smp_112450;Smp_077890	16; 16	egg protein-like	Smp_112450;Smp_077890	29.5	LFAITLYsLLCLNVN	TDFIYLLFAITLYS*LLC	3	716.024		23052		100.05		2.561		-2.2565		0.0897		5		0.83		7	Schistosoma mansoni
1117	1116	Smp_116720	Smp_116720	12, 13	ccaat-binding transcription factor subunit A, putative	Smp_116720	8.6	TDSQGEEsSYQEPSY;DSQGEESsYQEPSYY	M#EHSTDSQGEES*S*YQEPSYYEGLDGSLQDHDVDYQAGDIEQR	4	1243.48	21286		93.49		3.595		-0.8734		0.2829		185		1.41		1;1		Schistosoma mansoni
1118	1117	Smp_116720	Smp_116720	4, 5	ccaat-binding transcription factor subunit A, putative	Smp_116720	8.6	xxxxMEHsTDSQGEE;xxxMEHStDSQGEES	M#EHS*T*DSQGEESSYQEPSYYEGLDGSLQDHDVDYQAGDIEQR	4	1243.48	21353	21488	93.75	93.56	4.212	3.265	-0.8734	0.887	0.1218	0.126	1	67	1.06	0.94	2;0	0;0	Schistosoma mansoni
1119	1118	Smp_116720	Smp_116720	7, 14	ccaat-binding transcription factor subunit A, putative	Smp_116720	8.6	xMEHSTDsQGEESSY;SQGEESSyQEPSYYE	M#EHSTDS*QGEESSY*QEPSYYEGLDGSLQDHDVDYQAGDIEQR	4	1243.48		21397		93.22		3.712		-1.2787		0.4335		208		1.97		4;0	Schistosoma mansoni
1120	1119	Smp_116720	Smp_116720	7, 14	ccaat-binding transcription factor subunit A, putative	Smp_116720	8.6	xMEHSTDsQGEESSY;SQGEESSyQEPSYYE	M#EHSTDS*QGEESSY*QEPSYYEGLDGSLQDHDVDYQAGDIEQR	4	1243.48		21440		93.38		3.285		-1.2787		0.0665		7		0.63		9;0	Schistosoma mansoni
1121	1120	Smp_118280	Smp_118280	134, 137	hypothetical protein	Smp_118280	25.2	RTTTPSAsISSSSAA;TPSASISsSSAASAA	S*ISS*SSAASAATSAR	2	757.3		3379		21.06		1.86		5.6619		0.1598		1		0.73		8;0	Schistosoma mansoni
1122	1121	Smp_118830	Smp_118830	7	f-actin capping protein alpha, putative	Smp_118830	31.2	xMVDGDItPEDKADI	VDGDIT*PEDK	2	584.742	5085	5079	28.05	27.9	2.536	2.315	0.7667	0.6171	0.2881	0.2239	1	1	1.79	1.49	1000	1000	Schistosoma mansoni
1123	1122	Smp_118830	Smp_118830	7	f-actin capping protein alpha, putative	Smp_118830	31.2	xMVDGDItPEDKADI	VDGDIT*PEDKADICAR	2	927.901	9984	9935	46.65	46.32	2.737	2.892	1.242	1.1706	0.3008	0.297	1	1	1.42	1.45	1000	1000	Schistosoma mansoni
1124	1123	Smp_120320.2;Smp_120320.1	Smp_120320.2;Smp_120320.1	340; 340	spliceosome-associated protein, putative	Smp_120320.2;Smp_120320.1	73.9	GRGLVNHsPLPYPDE	GLVNHS*PLPYPDETEK	2	938.43	13556	13604	61.41	61.1	4.276	4.193	0.9253	1.3125	0.4461	0.4139	1	1	2.58	2.39	44	44	Schistosoma mansoni
1125	1124	Smp_120700.1;Smp_120700.2	Smp_120700.1;Smp_120700.2	48; 48	cofilin, actophorin, putative	Smp_120700.1;Smp_120700.2	15.7	CRADRTEtYHSFKDI	TET*YHSFK	2	546.723	5608	5631	30.19	30.11	1.559	1.525	0.6274	0.5242	0.01	0.0046	1	2	0.61	0.54	0	0	Schistosoma mansoni
1126	1125	Smp_120920.1;Smp_120920.2	Smp_120920.1;Smp_120920.2	158, 162; 158, 162	expressed protein	Smp_120920.1;Smp_120920.2	86.5	SRSSELDsGRSTPIR;ELDSGRStPIRLCRN	SSELDS*GRST*PIR	2	782.824		6357		32.87		2.202		0.5559		0.1308		2		0.73		13;0	Schistosoma mansoni
1127	1126	Smp_121190	Smp_121190	582	voltage-gated potassium channel, putative	Smp_121190	77.2	EGCQLGNtNFLKKSI	EGCQLGNT*NFLK	4	365.911	10005		46.73		2.119		-2.7834		0.0509		34		0.86		1000		Schistosoma mansoni
1128	1127	Smp_121440	Smp_121440	161	expressed protein	Smp_121440	41	ELEEFIItDDELKVT	ELEEFIIT*DDELK	2	837.381	24149	24397	105.47	105.77	3.601	3.104	1.2232	1.3807	0.3174	0.2802	1	2	1.99	1.75	1000	1000	Schistosoma mansoni
1129	1128	Smp_121440	Smp_121440	161	expressed protein	Smp_121440	41	ELEEFIItDDELKVT	ELEEFIIT*DDELK	2	837.381		24291		105.3		3.612		1.3807		0.3386		1		2.07		1000	Schistosoma mansoni
1130	1129	Smp_121440	Smp_121440	161	expressed protein	Smp_121440	41	ELEEFIItDDELKVT	ELEEFIIT*DDELKVTTPLQR	2	1235.11		26204		113.46		3.305		3.5078		0.2826		1		1.22		78	Schistosoma mansoni
1131	1130	Smp_121440	Smp_121440	161	expressed protein	Smp_121440	41	ELEEFIItDDELKVT	ELEEFIIT*DDELKVTTPLQR	3	823.744	25993	26150	113.3	113.22	4.038	4.242	1.0791	1.4481	0.2572	0.2243	1	1	1.59	1.46	46	55	Schistosoma mansoni
1132	1131	Smp_121440	Smp_121440	161	expressed protein	Smp_121440	41	ELEEFIItDDELKVT	ELEEFIIT*DDELKVTTPLQR	3	823.744		26167		113.3		5.129		1.4481		0.3504		1		2.11		99	Schistosoma mansoni
1133	1132	Smp_121780	Smp_121780	350	serine/threonine kinase	Smp_121780	74.6	MGVVLQHsPIMRSRH	M#GVVLQHS*PIM#R	2	740.346	9920	9396	46.4	44.24	2.408	3.018	1.0432	0.6944	0.1334	0.1874	9	2	1.16	1.47	1000	1000	Schistosoma mansoni
1134	1133	Smp_121780	Smp_121780	350	serine/threonine kinase	Smp_121780	74.6	MGVVLQHsPIMRSRH	M#GVVLQHS*PIM#R	2	740.346	9738	10212	45.69	47.36	3.06	2.972	1.2757	0.8272	0.2853	0.2076	2	4	1.87	1.56	1000	1000	Schistosoma mansoni
1135	1134	Smp_121780	Smp_121780	350	serine/threonine kinase	Smp_121780	74.6	MGVVLQHsPIMRSRH	M#GVVLQHS*PIM#R	2	740.346	9273	9205	43.9	43.52	3.088	2.545	0.9483	0.8004	0.2821	0.1342	1	2	1.88	1.19	1000	1000	Schistosoma mansoni
1136	1135	Smp_121780	Smp_121780	350	serine/threonine kinase	Smp_121780	74.6	MGVVLQHsPIMRSRH	M#GVVLQHS*PIM#R	2	740.346	9084	10538	43.16	48.67	3.368	3.183	0.8501	0.3689	0.3314	0.2728	1	2	2.14	1.83	1000	1000	Schistosoma mansoni
1137	1136	Smp_121780	Smp_121780	350	serine/threonine kinase	Smp_121780	74.6	MGVVLQHsPIMRSRH	M#GVVLQHS*PIM#R	2	740.346	9555	9669	44.97	45.27	3.301	2.933	0.8672	0.6035	0.2464	0.2578	3	1	1.78	1.75	1000	1000	Schistosoma mansoni
1138	1137	Smp_121780	Smp_121780	350	serine/threonine kinase	Smp_121780	74.6	MGVVLQHsPIMRSRH	M#GVVLQHS*PIM#R	2	740.346	10494	10029	48.72	46.69	3.588	2.903	1.0011	0.8966	0.3509	0.2995	1	1	2.24	1.93	1000	1000	Schistosoma mansoni
1139	1138	Smp_121780	Smp_121780	350	serine/threonine kinase	Smp_121780	74.6	MGVVLQHsPIMRSRH	M#GVVLQHS*PIM#R	2	740.346	10407	9018	48.33	42.8	2.678	3.226	1.2265	0.905	0.1781	0.3161	9	1	1.37	2.04	1000	1000	Schistosoma mansoni
1140	1139	Smp_121780	Smp_121780	350	serine/threonine kinase	Smp_121780	74.6	MGVVLQHsPIMRSRH	M#GVVLQHS*PIM#R	2	740.346	10218	9590	47.57	44.97	2.921	3.212	0.3945	0.5504	0.1881	0.2684	4	1	1.48	1.83	1000	1000	Schistosoma mansoni
1141	1140	Smp_121780	Smp_121780	350	serine/threonine kinase	Smp_121780	74.6	MGVVLQHsPIMRSRH	M#GVVLQHS*PIM#R	2	740.346		9767		45.63		3.169		0.6731		0.3052		2		1.98		1000	Schistosoma mansoni
1142	1141	Smp_121780	Smp_121780	350	serine/threonine kinase	Smp_121780	74.6	MGVVLQHsPIMRSRH	M#GVVLQHS*PIM#R	2	740.346		10453		48.32		2.676		0.5342		0.1894		4		1.42		1000	Schistosoma mansoni
1143	1142	Smp_121780	Smp_121780	350	serine/threonine kinase	Smp_121780	74.6	MGVVLQHsPIMRSRH	M#GVVLQHS*PIM#R	2	740.346		10641		49.08		2.271		0.4933		0.0893		18		0.93		1000	Schistosoma mansoni
1144	1143	Smp_121780	Smp_121780	350	serine/threonine kinase	Smp_121780	74.6	MGVVLQHsPIMRSRH	M#GVVLQHS*PIM#R	2	740.346		10275		47.61		3.099		1.0888		0.3339		3		2.08		1000	Schistosoma mansoni
1145	1144	Smp_121780	Smp_121780	350	serine/threonine kinase	Smp_121780	74.6	MGVVLQHsPIMRSRH	M#GVVLQHS*PIM#R	3	493.9	9525		44.85		1.778		0.2851		0.0004		149		0.57		1000		Schistosoma mansoni
1146	1145	Smp_121780	Smp_121780	350	serine/threonine kinase	Smp_121780	74.6	MGVVLQHsPIMRSRH	M#GVVLQHS*PIM#R	3	493.9	9165		43.47		1.767		0.0838		0.1382		1		1.27		1000		Schistosoma mansoni
1147	1146	Smp_121780	Smp_121780	350	serine/threonine kinase	Smp_121780	74.6	MGVVLQHsPIMRSRH	M#GVVLQHS*PIMR	2	732.349	11833	12160	54.04	55.02	3.252	2.801	0.809	0.464	0.2266	0.0355	1	1	1.69	0.8	1000	1000	Schistosoma mansoni
1148	1147	Smp_121780	Smp_121780	350	serine/threonine kinase	Smp_121780	74.6	MGVVLQHsPIMRSRH	M#GVVLQHS*PIMR	2	732.349	12066	11840	54.98	53.76	2.376	2.827	0.7044	0.9939	0.0114	0.1593	1	1	0.69	1.33	1000	1000	Schistosoma mansoni
1149	1148	Smp_121780	Smp_121780	350	serine/threonine kinase	Smp_121780	74.6	MGVVLQHsPIMRSRH	M#GVVLQHS*PIMR	2	732.349	12413		56.5		2.45		0.7947		0.1465		1		1.24		1000		Schistosoma mansoni
1150	1149	Smp_121780	Smp_121780	350	serine/threonine kinase	Smp_121780	74.6	MGVVLQHsPIMRSRH	M#GVVLQHS*PIMR	2	732.349	12241		55.73		2.841		0.9133		0.1172		1		1.18		1000		Schistosoma mansoni
1151	1150	Smp_121780	Smp_121780	350	serine/threonine kinase	Smp_121780	74.6	MGVVLQHsPIMRSRH	MGVVLQHS*PIM#R	2	732.349	11667	11656	53.35	53.02	2.885	2.655	0.5772	0.8886	0.2592	0.1494	1	4	1.77	1.27	1000	1000	Schistosoma mansoni
1152	1151	Smp_121780	Smp_121780	350	serine/threonine kinase	Smp_121780	74.6	MGVVLQHsPIMRSRH	MGVVLQHS*PIMR	2	724.351	14325	14333	64.67	64.13	3.225	3.022	0.5192	0.937	0.2365	0.217	2	1	1.73	1.6	1000	1000	Schistosoma mansoni
1153	1152	Smp_121780	Smp_121780	350	serine/threonine kinase	Smp_121780	74.6	MGVVLQHsPIMRSRH	MGVVLQHS*PIMR	2	724.351	14280	14328	64.47	64.11	3.156	3.366	0.5951	0.9971	0.2296	0.2065	1	3	1.7	1.59	1000	1000	Schistosoma mansoni
1154	1153	Smp_121780	Smp_121780	350	serine/threonine kinase	Smp_121780	74.6	MGVVLQHsPIMRSRH	MGVVLQHS*PIMR	3	483.236		14339		64.15		1.913		0.3969		0.1794		11		1.48		1000	Schistosoma mansoni
1155	1154	Smp_121800	Smp_121800	80	replication factor A 1, rfa1, putative	Smp_121800	61.3	SYEPEQKtPPKSSTG	PATTTSHSYEPEQKT*PPK	3	693.653	4567	4533	25.98	25.74	3.056	3.653	0.6095	0.5823	0.3108	0.4	1	1	1.72	2.17	65	74	Schistosoma mansoni
1156	1155	Smp_121800	Smp_121800	96	replication factor A 1, rfa1, putative	Smp_121800	61.3	FSGGQPStPGTPGCG	SSTGPFSGGQPST*PGTPGCGLPR	2	1141.5	15537	15518	70.02	69.31	3.315	2.687	1.1894	1.2946	0.4153	0.385	12	1	2.14	1.93	0	0	Schistosoma mansoni
1157	1156	Smp_121800	Smp_121800	96	replication factor A 1, rfa1, putative	Smp_121800	61.3	FSGGQPStPGTPGCG	SSTGPFSGGQPST*PGTPGCGLPR	2	1141.5	15426		69.53		3.671		1.2966		0.4029		1		2.15		0		Schistosoma mansoni
1158	1157	Smp_121950	Smp_121950	13	expressed protein	Smp_121950	84	YSQRERRySYYENSG	Y*SYYENSGVKPSTK	2	851.872		8570		41.13		1.615		0.7396		0.071		25		0.7		7	Schistosoma mansoni
1159	1158	Smp_121950	Smp_121950	13	expressed protein	Smp_121950	84	YSQRERRySYYENSG	Y*SYYENSGVKPSTK	2	851.872		8497		40.88		1.647		0.7396		0.1686		1		1.14		9	Schistosoma mansoni
1160	1159	Smp_121950	Smp_121950	14	expressed protein	Smp_121950	84	SQRERRYsYYENSGV	RYS*YYENSGVKPSTK	2	929.922	7700	7654	37.98	37.74	2.525	2.066	0.9431	0.9434	0.3272	0.2109	2	2	1.59	1.06	9	9	Schistosoma mansoni
1161	1160	Smp_121950	Smp_121950	14	expressed protein	Smp_121950	84	SQRERRYsYYENSGV	RYS*YYENSGVKPSTK	3	620.284		7635		37.66		3.678		0.254		0.2422		1		1.6		17	Schistosoma mansoni
1162	1161	Smp_121950	Smp_121950	16	expressed protein	Smp_121950	84	RERRYSYyENSGVKP	RYSYY*ENSGVKPSTK	3	620.284	7694		37.97		3.162		0.4209		0.2979		4		1.78		17		Schistosoma mansoni
1163	1162	Smp_121950	Smp_121950	16	expressed protein	Smp_121950	84	RERRYSYyENSGVKP	YSYY*ENSGVKPSTK	2	851.872	8523		41.04		1.456		0.6956		0.0799		2		0.75		9		Schistosoma mansoni
1164	1163	Smp_121950;Smp_189010	Smp_121950;Smp_189010	76; 14	expressed protein	Smp_121950;Smp_189010	84	GKQSESLsINRNISP	QSESLS*INR	2	557.25	7825	7775	38.44	38.19	2.213	2.629	0.0546	0.049	0.2698	0.1394	1	14	1.65	1.14	31	17	Schistosoma mansoni
1165	1164	Smp_121950;Smp_189010	Smp_121950;Smp_189010	82, 90; 20, 28	expressed protein	Smp_121950;Smp_189010	84	LSINRNIsPVAIASS;PVAIASStPKLNHKI	NIS*PVAIASST*PK	2	722.828	14097	14147	63.75	63.41	2.703	2.73	0.5285	0.5729	0.3102	0.2955	1	1	1.85	1.78	104;9	104;24	Schistosoma mansoni
1166	1165	Smp_121950;Smp_189010	Smp_121950;Smp_189010	82, 90; 20, 28	expressed protein	Smp_121950;Smp_189010	84	LSINRNIsPVAIASS;PVAIASStPKLNHKI	NIS*PVAIASST*PK	2	722.828	14272	13996	64.43	62.76	2.28	2.788	0.8935	0.5266	0.1231	0.1264	1	2	1.01	1.08	58;9	87;9	Schistosoma mansoni
1167	1166	Smp_122780	Smp_122780	288, 290	leucyl-tRNA synthetase, putative	Smp_122780	98.7	RLVIFTKyPSLAVAD;VIFTKYPsLAVADLI	Y*PS*LAVADL	2	554.722		6919		35		1.615		-0.2044		0.1053		71		0.77		1000;1000	Schistosoma mansoni
1168	1167	Smp_122800	Smp_122800	582	lupus la ribonucleoprotein, putative	Smp_122800	122.1	KRTRSSFsECDKYSS	SSFS*ECDKYSSIYHCR	3	702.608	12282	12319	55.91	55.68	2.591	2.447	0.9872	0.9374	0.1469	0.2283	101	1	0.88	1.33	15	15	Schistosoma mansoni
1169	1168	Smp_122940	Smp_122940	40	family C86 unassigned peptidase (C86 family)	Smp_122940	33.5	QLDDEEVsQLGSSRG	QLDDEEVS*QLGSSR	2	821.851		12911		58.21		2.452		3.0494		0.2911		2		1.56		44	Schistosoma mansoni
1170	1169	Smp_122940	Smp_122940	40	family C86 unassigned peptidase (C86 family)	Smp_122940	33.5	QLDDEEVsQLGSSRG	QLDDEEVS*QLGSSR	2	821.851		12925		58.28		1.902		1.4815		0.2295		1		1.34		44	Schistosoma mansoni
1171	1170	Smp_123020	Smp_123020	848	protein serine/threonine kinase, putative	Smp_123020	98.6	TEQKKTCsEPNVPVS	KTCS*EPNVPVSR	2	727.329	5859	5834	31.18	30.92	3.063	3.21	1.1669	1.0623	0.2673	0.2705	1	1	1.41	1.46	49	49	Schistosoma mansoni
1172	1171	Smp_123060	Smp_123060	536	rgpr-related	Smp_123060	133.5	GSSLLQHsKAASETG	IDYGSSLLQHS*K	2	714.332	13192	13244	59.89	59.63	3.073	2.92	0.936	0.4513	0.4655	0.4214	1	3	2.54	2.34	51	65	Schistosoma mansoni
1173	1172	Smp_123290	Smp_123290	14	serine/threonine kinase	Smp_123290	108.9	QKPETVTsQLLPSLA	AANQKPETVTS*QLLPSLAVDR	3	773.397		21951		95.36		3.161		0.2073		0.0978		6		1.1		4	Schistosoma mansoni
1174	1173	Smp_123290	Smp_123290	167	serine/threonine kinase	Smp_123290	108.9	VGGGVPHsPDENVTN	HGNPNYGAGVGGGVPHS*PDENVTNK	3	852.042	9238	9153	43.76	43.32	3.287	4.219	0.8416	0.1487	0.3234	0.3584	2	1	2	2.25	31	24	Schistosoma mansoni
1175	1174	Smp_123290	Smp_123290	167	serine/threonine kinase	Smp_123290	108.9	VGGGVPHsPDENVTN	VHHGNPNYGAGVGGGVPHS*PDENVTNK	4	698.315	8112		39.52		3.059		-0.8438		0.1098		1		1.17		11		Schistosoma mansoni
1176	1175	Smp_123290	Smp_123290	167	serine/threonine kinase	Smp_123290	108.9	VGGGVPHsPDENVTN	VM#GNVHHGNPNYGAGVGGGVPHS*PDENVTNK	4	802.607	8448	8399	40.77	40.52	3.389	4.159	0.4437	0.9548	0.1821	0.2627	1	1	1.53	1.98	36	29	Schistosoma mansoni
1177	1176	Smp_123290	Smp_123290	167	serine/threonine kinase	Smp_123290	108.9	VGGGVPHsPDENVTN	VM#GNVHHGNPNYGAGVGGGVPHS*PDENVTNK	4	802.607		8419		40.59		4.216		0.9548		0.2835		1		2.07		6	Schistosoma mansoni
1178	1177	Smp_123290	Smp_123290	167	serine/threonine kinase	Smp_123290	108.9	VGGGVPHsPDENVTN	YGAGVGGGVPHS*PDENVTNK	2	1017.95	9530	9459	44.87	44.48	4.483	4.145	0.9905	1.2845	0.4205	0.5375	1	1	2.47	2.88	60	87	Schistosoma mansoni
1179	1178	Smp_123290	Smp_123290	167	serine/threonine kinase	Smp_123290	108.9	VGGGVPHsPDENVTN	YGAGVGGGVPHS*PDENVTNK	2	1017.95	9557		44.98		3.979		0.9905		0.5013		1		2.72		40		Schistosoma mansoni
1180	1179	Smp_123290	Smp_123290	167	serine/threonine kinase	Smp_123290	108.9	VGGGVPHsPDENVTN	YGAGVGGGVPHS*PDENVTNK	3	678.969	9524	9454	44.85	44.46	3.095	3.307	0.9212	0.5076	0.3594	0.3891	1	1	2.21	2.38	8	20	Schistosoma mansoni
1181	1180	Smp_123290	Smp_123290	173	serine/threonine kinase	Smp_123290	108.9	HSPDENVtNKITKNA	VHHGNPNYGAGVGGGVPHSPDENVT*NK	4	698.315	8104	8061	39.49	39.24	3.306	3.509	-1.5297	1.1693	0.1491	0.3218	7	1	1.32	2.2	3	1	Schistosoma mansoni
1182	1181	Smp_123290	Smp_123290	345, 347	serine/threonine kinase	Smp_123290	108.9	DDESHSPsSSSSTPA;ESHSPSSsSSTPAGS	NDDESHSPS*SS*SSTPAGSPPVTDVTTPPPAAALLLR	3	1240.22	26716		116.54		3.957		2.2494		0.0497		1		0.69		8;5		Schistosoma mansoni
1183	1182	Smp_123290	Smp_123290	346, 347	serine/threonine kinase	Smp_123290	108.9	DESHSPSsSSSTPAG;ESHSPSSsSSTPAGS	NDDESHSPSS*S*SSTPAGSPPVTDVTTPPPAAALLLR	3	1240.22		26880		116.48		3.707		0.5319		0.1556		18		1.12		0;0	Schistosoma mansoni
1184	1183	Smp_123350	Smp_123350	71, 75, 78	G-protein coupled receptor fragment, putative	Smp_123350	48	ITLLNTTsTDISINT;NTTSTDIsINTYHLT;STDISINtYHLTEMP	DDILPDNITLLNTTS*TDIS*INT*YHLT	3	1048.46	29032		127.16		2.411		22.3837		0.4004		36		0.59		0;4;0		Schistosoma mansoni
1185	1184	Smp_123490	Smp_123490	276	nicotinamide mononucleotide adenylyltransferase, putative	Smp_123490	32.8	LYGAKKRsVNQLESK	KRS*VNQLESK	3	423.55	2029	2068	15.6	15.69	2.583	2.404	0.5959	0.1086	0.2357	0.1981	1	3	1.18	0.98	76	44	Schistosoma mansoni
1186	1185	Smp_123500	Smp_123500	620, 628	ATP-dependent RNA Helicase, putative	Smp_123500	137.5	HRLIVVAtNVAETSI;NVAETSItIPNIRFV	VVAT*NVAETSIT*IPNIR	2	979.473	29045	29290	127.22	127.47	2.909	3.04	-1.9668	-1.7372	0.176	0.1366	1	5	1.08	0.92	51;49	51;49	Schistosoma mansoni
1187	1186	Smp_123500	Smp_123500	620, 628	ATP-dependent RNA Helicase, putative	Smp_123500	137.5	HRLIVVAtNVAETSI;NVAETSItIPNIRFV	VVAT*NVAETSIT*IPNIR	2	979.473		29216		127.11		2.795		-1.7788		0.2461		3		1.34		65;49	Schistosoma mansoni
1188	1187	Smp_123510	Smp_123510	336	vacuolar protein sorting vps16, putative	Smp_123510	105.3	IDGIRILsPTSHELL	ADDICLAQEIDGIRILS*PTSHELLQR	5	609.504		16720		74.37		2.603		4.0226		0.0546		1		0.66		12	Schistosoma mansoni
1189	1188	Smp_123610	Smp_123610	525, 533	serine/threonine kinase	Smp_123610	196.3	QNTQTPItAADLPTL;AADLPTLtQINRVNT	SYSQNTQTPIT*AADLPTLT*QINR	4	674.061		23406		101.52		3.607		-7.2706		0.1089		23		0.79		10;3	Schistosoma mansoni
1190	1189	Smp_123620	Smp_123620	253	C85 protease (C85 family)	Smp_123620	33.6	ISNCNTDyFQTFPFH	WSNEISNCNTDY*FQTFPFHR	3	881.697		24245		105.09		3.958		1.3958		0.3779		2		2.34		15	Schistosoma mansoni
1191	1190	Smp_123620	Smp_123620	256	C85 protease (C85 family)	Smp_123620	33.6	CNTDYFQtFPFHRKL	WSNEISNCNTDYFQT*FPFHR	3	881.697	24072	24259	105.13	105.15	4.084	4.063	1.1213	1.3958	0.2881	0.2959	5	11	2.01	2	15	3	Schistosoma mansoni
1192	1191	Smp_123770	Smp_123770	276	kettin/titin-relatedprotein	Smp_123770	126.4	VSNPIPSsQTPQFQV	FQHVSNPIPSS*QTPQFQVQNQQAYSQIQSK	3	1175.56	17464	17464	78.01	77.42	4.236	4.975	1.5473	0.8885	0.1286	0.441	1	1	1.3	2.73	4	5	Schistosoma mansoni
1193	1192	Smp_123770	Smp_123770	278	kettin/titin-relatedprotein	Smp_123770	126.4	NPIPSSQtPQFQVQN	FQHVSNPIPSSQT*PQFQVQNQQAYSQIQSK	3	1175.56	17345	17366	77.56	77.07	6.236	5.643	1.578	0.8885	0.4617	0.4687	1	1	2.97	2.93	4	5	Schistosoma mansoni
1194	1193	Smp_123770	Smp_123770	278	kettin/titin-relatedprotein	Smp_123770	126.4	NPIPSSQtPQFQVQN	FQHVSNPIPSSQT*PQFQVQNQQAYSQIQSK	4	881.92	17377	17399	77.68	77.2	4.949	5.319	2.876	0.8132	0.2944	0.2943	1	1	2.2	2.39	2	2	Schistosoma mansoni
1195	1194	Smp_123770	Smp_123770	278	kettin/titin-relatedprotein	Smp_123770	126.4	NPIPSSQtPQFQVQN	FQHVSNPIPSSQT*PQFQVQNQQAYSQIQSK	4	881.92		17424		77.29		4.745		1.2034		0.2915		1		2.27		2	Schistosoma mansoni
1196	1195	Smp_123770	Smp_123770	373	kettin/titin-relatedprotein	Smp_123770	126.4	TLPPIVSsQGFDQQV	QQHYQQQQQPVQTYQQVQTNQLNTQNTLPPIVSS*QGFDQQVPR	4	1283.37		21918		95.22		3.21		1.7519		0.126		2		1.08		6	Schistosoma mansoni
1197	1196	Smp_124050.4	Smp_124050.4	354	venom allergen-like (VAL) 6 protein	Smp_124050.4	49.4	HSYERESsISSNGRA	ESS*ISSNGR	2	508.706	1350	1410	12.69	12.89	1.368	1.637	0.7588	0.8861	0.1073	0.1139	32	1	0.93	1.03	7	9	Schistosoma mansoni
1198	1197	Smp_124050.4	Smp_124050.4	399	venom allergen-like (VAL) 6 protein	Smp_124050.4	49.4	GNANDDNsSTLRGSS	SSYMKDEQYGNANDDNS*STLRGSSVSGK	3	1026.43	8899	8849	42.44	42.17	3.952	4.276	1.9952	-1.099	0.2568	0.3021	28	2	1.1	1.3	11	8	Schistosoma mansoni
1199	1198	Smp_124050.4	Smp_124050.4	399, 400	venom allergen-like (VAL) 6 protein	Smp_124050.4	49.4	GNANDDNsSTLRGSS;NANDDNSsTLRGSSV	DEQYGNANDDNS*S*TLRGSSVSGK	2	1280.99		7702		37.93		4.417		1.4632		0.3153		1		1.64		9;7	Schistosoma mansoni
1200	1199	Smp_124050.4	Smp_124050.4	399, 400	venom allergen-like (VAL) 6 protein	Smp_124050.4	49.4	GNANDDNsSTLRGSS;NANDDNSsTLRGSSV	DEQYGNANDDNS*S*TLRGSSVSGK	3	854.332	7788	7660	38.32	37.77	2.948	3.145	1.0747	-0.0846	0.1233	0.1533	3	3	0.88	0.99	7;11	11;17	Schistosoma mansoni
1201	1200	Smp_124050.4	Smp_124050.4	399, 400	venom allergen-like (VAL) 6 protein	Smp_124050.4	49.4	GNANDDNsSTLRGSS;NANDDNSsTLRGSSV	DEQYGNANDDNS*S*TLRGSSVSGK	3	854.332	7718	7736	38.06	38.05	2.692	3.597	0.9447	0.8682	0.117	0.1626	3	3	0.83	1.15	0;7	11;7	Schistosoma mansoni
1202	1201	Smp_124050.4	Smp_124050.4	399, 400	venom allergen-like (VAL) 6 protein	Smp_124050.4	49.4	GNANDDNsSTLRGSS;NANDDNSsTLRGSSV	SSYM#KDEQYGNANDDNS*S*TLRGSSVSGK	3	1058.42	7924		38.8		4.047		1.6375		0.1874		2		0.88		3;3		Schistosoma mansoni
1203	1202	Smp_124050.4	Smp_124050.4	399, 401	venom allergen-like (VAL) 6 protein	Smp_124050.4	49.4	GNANDDNsSTLRGSS;ANDDNSStLRGSSVS	SSYM#KDEQYGNANDDNS*ST*LRGSSVSGK	3	1058.42		7974		38.92		4.505		0.9581		0.2313		2		1.16		0;0	Schistosoma mansoni
1204	1203	Smp_124050.4	Smp_124050.4	399, 401	venom allergen-like (VAL) 6 protein	Smp_124050.4	49.4	GNANDDNsSTLRGSS;ANDDNSStLRGSSVS	SSYM#KDEQYGNANDDNS*ST*LRGSSVSGK	3	1058.42		7856		38.48		4.661		0.8311		0.3372		1		1.63		8;9	Schistosoma mansoni
1205	1204	Smp_124050.4	Smp_124050.4	400, 401	venom allergen-like (VAL) 6 protein	Smp_124050.4	49.4	NANDDNSsTLRGSSV;ANDDNSStLRGSSVS	DEQYGNANDDNSS*T*LRGSSVSGK	3	854.332		7764		38.16		3.876		0.8682		0.1787		3		1.25		17;20	Schistosoma mansoni
1206	1205	Smp_124050.4	Smp_124050.4	400, 401	venom allergen-like (VAL) 6 protein	Smp_124050.4	49.4	NANDDNSsTLRGSSV;ANDDNSStLRGSSVS	SSYM#KDEQYGNANDDNSS*T*LRGSSVSGK	3	1058.42	8119	7997	39.55	39	4.276	4.168	2.015	1.0556	0.2084	0.1964	1	1	0.98	0.96	3;0	3;3	Schistosoma mansoni
1207	1206	Smp_124050.4	Smp_124050.4	400, 401	venom allergen-like (VAL) 6 protein	Smp_124050.4	49.4	NANDDNSsTLRGSSV;ANDDNSStLRGSSVS	SSYM#KDEQYGNANDDNSS*T*LRGSSVSGK	3	1058.42	7893		38.68		5.023		1.3906		0.2093		1		1.15		3;3		Schistosoma mansoni
1208	1207	Smp_124050.4	Smp_124050.4	400, 401	venom allergen-like (VAL) 6 protein	Smp_124050.4	49.4	NANDDNSsTLRGSSV;ANDDNSStLRGSSVS	SSYMKDEQYGNANDDNSS*T*LRGSSVSGK	3	1053.09	9779	9744	45.84	45.54	5.303	5.127	1.2136	1.731	0.1882	0.2765	4	7	1.12	1.37	7;5	0;0	Schistosoma mansoni
1209	1208	Smp_124050.4	Smp_124050.4	400, 401	venom allergen-like (VAL) 6 protein	Smp_124050.4	49.4	NANDDNSsTLRGSSV;ANDDNSStLRGSSVS	SSYMKDEQYGNANDDNSS*T*LRGSSVSGK	3	1053.09	9857		46.14		4.019		1.2136		0.1847		2		0.9		0;0		Schistosoma mansoni
1210	1209	Smp_124050.4	Smp_124050.4	401	venom allergen-like (VAL) 6 protein	Smp_124050.4	49.4	ANDDNSStLRGSSVS	DEQYGNANDDNSST*LR	2	939.861	6300		32.85		4.569		0.9301		0.4994		2		2.92		9		Schistosoma mansoni
1211	1210	Smp_124050.4	Smp_124050.4	401	venom allergen-like (VAL) 6 protein	Smp_124050.4	49.4	ANDDNSStLRGSSVS	SSYM#KDEQYGNANDDNSST*LRGSSVSGK	3	1031.76	7078	7098	35.71	35.68	3.775	4.623	2.2715	1.816	0.2997	0.328	84	1	1.16	1.52	2	2	Schistosoma mansoni
1212	1211	Smp_124050.4	Smp_124050.4	401	venom allergen-like (VAL) 6 protein	Smp_124050.4	49.4	ANDDNSStLRGSSVS	SSYMKDEQYGNANDDNSST*LR	3	825.664	9142	9108	43.37	43.15	4.663	3.84	1.1631	1.0998	0.324	0.3041	1	1	2.01	1.8	8	20	Schistosoma mansoni
1213	1212	Smp_124050.4	Smp_124050.4	401	venom allergen-like (VAL) 6 protein	Smp_124050.4	49.4	ANDDNSStLRGSSVS	SSYMKDEQYGNANDDNSST*LRGSSVSGK	3	1026.43	8876		42.36		4.844		0.8043		0.3303		1		1.65		0		Schistosoma mansoni
1214	1213	Smp_124050.4;Smp_124050.2;Smp_124050.1;Smp_124050.3	Smp_124050.4;Smp_124050.2;Smp_124050.1;Smp_124050.3	225, 233; 225, 233; 197, 205; 225, 233	venom allergen-like (VAL) 6 protein	Smp_124050.4;Smp_124050.2;Smp_124050.1;Smp_124050.3	49.4	PYAPEGHsLINEDER;LINEDERsRTGSIRS	CYWDHTPYAPEGHS*LINEDERS*R	3	998.063	16429	16488	73.84	73.45	2.63	2.978	2.0509	1.0891	0.1519	0.185	3	5	0.97	1.21	42;42	19;40	Schistosoma mansoni
1215	1214	Smp_124050.4;Smp_124050.2;Smp_124050.1;Smp_124050.3	Smp_124050.4;Smp_124050.2;Smp_124050.1;Smp_124050.3	225, 233; 225, 233; 197, 205; 225, 233	venom allergen-like (VAL) 6 protein	Smp_124050.4;Smp_124050.2;Smp_124050.1;Smp_124050.3	49.4	PYAPEGHsLINEDER;LINEDERsRTGSIRS	CYWDHTPYAPEGHS*LINEDERS*R	3	998.063	16393		73.68		3.242		2.0509		0.181		2		1.19		34;40		Schistosoma mansoni
1216	1215	Smp_124050.4;Smp_124050.2;Smp_124050.1;Smp_124050.3	Smp_124050.4;Smp_124050.2;Smp_124050.1;Smp_124050.3	225; 225; 197; 225	venom allergen-like (VAL) 6 protein	Smp_124050.4;Smp_124050.2;Smp_124050.1;Smp_124050.3	49.4	PYAPEGHsLINEDER	CYWDHTPYAPEGHS*LINEDERSR	4	728.808	15793	16022	71.15	71.43	1.874	2.459	0.3073	0.5845	0.0668	0.1509	1	2	0.78	1.22	2	10	Schistosoma mansoni
1217	1216	Smp_124050.4;Smp_124050.2;Smp_124050.1;Smp_124050.3	Smp_124050.4;Smp_124050.2;Smp_124050.1;Smp_124050.3	233; 233; 205; 233	venom allergen-like (VAL) 6 protein	Smp_124050.4;Smp_124050.2;Smp_124050.1;Smp_124050.3	49.4	LINEDERsRTGSIRS	CYWDHTPYAPEGHSLINEDERS*R	3	971.408	15837	15955	71.33	71.18	3.465	3.078	0.327	0.4695	0.2397	0.1974	2	10	1.54	1.26	7	3	Schistosoma mansoni
1218	1217	Smp_124050.4;Smp_124050.2;Smp_124050.1;Smp_124050.3	Smp_124050.4;Smp_124050.2;Smp_124050.1;Smp_124050.3	233; 233; 205; 233	venom allergen-like (VAL) 6 protein	Smp_124050.4;Smp_124050.2;Smp_124050.1;Smp_124050.3	49.4	LINEDERsRTGSIRS	CYWDHTPYAPEGHSLINEDERS*R	3	971.408		15927		71.07		2.547		0.4695		0.0369		3		0.53		18	Schistosoma mansoni
1219	1218	Smp_124050.4;Smp_124050.2;Smp_124050.1;Smp_124050.3	Smp_124050.4;Smp_124050.2;Smp_124050.1;Smp_124050.3	233; 233; 205; 233	venom allergen-like (VAL) 6 protein	Smp_124050.4;Smp_124050.2;Smp_124050.1;Smp_124050.3	49.4	LINEDERsRTGSIRS	CYWDHTPYAPEGHSLINEDERS*R	3	971.408		15915		71.02		3.418		0.4695		0.3076		1		1.78		13	Schistosoma mansoni
1220	1219	Smp_124050.4;Smp_124050.2;Smp_124050.1;Smp_124050.3	Smp_124050.4;Smp_124050.2;Smp_124050.1;Smp_124050.3	233; 233; 205; 233	venom allergen-like (VAL) 6 protein	Smp_124050.4;Smp_124050.2;Smp_124050.1;Smp_124050.3	49.4	LINEDERsRTGSIRS	CYWDHTPYAPEGHSLINEDERS*R	4	728.808		15907		70.99		2.736		0.6138		0.0678		1		0.92		15	Schistosoma mansoni
1221	1220	Smp_124050.4;Smp_124050.2;Smp_124050.1;Smp_124050.3	Smp_124050.4;Smp_124050.2;Smp_124050.1;Smp_124050.3	235, 237, 240; 235, 237, 240; 207, 209, 212; 235, 237, 240	venom allergen-like (VAL) 6 protein	Smp_124050.4;Smp_124050.2;Smp_124050.1;Smp_124050.3	49.4	NEDERSRtGSIRSGD;DERSRTGsIRSGDFQ;SRTGSIRsGDFQRSR	SRT*GS*IRS*GDFQR	2	853.826		7234		36.23		2.417		0.927		0.3325		9		1.44		20;34;55	Schistosoma mansoni
1222	1221	Smp_124050.4;Smp_124050.2;Smp_124050.1;Smp_124050.3	Smp_124050.4;Smp_124050.2;Smp_124050.1;Smp_124050.3	237, 240; 237, 240; 209, 212; 237, 240	venom allergen-like (VAL) 6 protein	Smp_124050.4;Smp_124050.2;Smp_124050.1;Smp_124050.3	49.4	DERSRTGsIRSGDFQ;SRTGSIRsGDFQRSR	TGS*IRS*GDFQR	2	692.276	7650		37.79		1.4		0.5631		0.1545		6		0.9		0;31		Schistosoma mansoni
1223	1222	Smp_124050.4;Smp_124050.2;Smp_124050.1;Smp_124050.3	Smp_124050.4;Smp_124050.2;Smp_124050.1;Smp_124050.3	246, 250; 246, 250; 218, 222; 246, 250	venom allergen-like (VAL) 6 protein	Smp_124050.4;Smp_124050.2;Smp_124050.1;Smp_124050.3	49.4	RSGDFQRsRPTSFSN;FQRSRPTsFSNNDDI	S*RPTS*FSNNDDIHYK	2	970.882	9802	9776	45.92	45.68	3.237	2.983	0.8346	0.8948	0.4383	0.4385	1	1	2.57	2.52	17;17	17;17	Schistosoma mansoni
1224	1223	Smp_124050.4;Smp_124050.2;Smp_124050.1;Smp_124050.3	Smp_124050.4;Smp_124050.2;Smp_124050.1;Smp_124050.3	246, 252; 246, 252; 218, 224; 246, 252	venom allergen-like (VAL) 6 protein	Smp_124050.4;Smp_124050.2;Smp_124050.1;Smp_124050.3	49.4	RSGDFQRsRPTSFSN;RSRPTSFsNNDDIHY	S*RPTSFS*NNDDIHYK	3	647.591		9779		45.69		1.818		0.6476		0.2452		8		1.76		15;15	Schistosoma mansoni
1225	1224	Smp_124050.4;Smp_124050.2;Smp_124050.1;Smp_124050.3	Smp_124050.4;Smp_124050.2;Smp_124050.1;Smp_124050.3	250, 252; 250, 252; 222, 224; 250, 252	venom allergen-like (VAL) 6 protein	Smp_124050.4;Smp_124050.2;Smp_124050.1;Smp_124050.3	49.4	FQRSRPTsFSNNDDI;RSRPTSFsNNDDIHY	SRPTS*FS*NNDDIHYK	3	647.591	9804		45.94		1.998		0.5413		0.1803		107		1.42		7;0		Schistosoma mansoni
1226	1225	Smp_124050.4;Smp_124050.2;Smp_124050.1;Smp_124050.3	Smp_124050.4;Smp_124050.2;Smp_124050.1;Smp_124050.3	337, 339; 337, 339; 309, 311; 337, 339	venom allergen-like (VAL) 6 protein	Smp_124050.4;Smp_124050.2;Smp_124050.1;Smp_124050.3	49.4	RTSVRRPtRSSTPVC;SVRRPTRsSTPVCNG	RPT*RS*STPVCNGHSYER	3	721.965	3973		23.6		2.334		0.8062		0.1822		3		1.25		3;2		Schistosoma mansoni
1227	1226	Smp_124050.4;Smp_124050.2;Smp_124050.1;Smp_124050.3	Smp_124050.4;Smp_124050.2;Smp_124050.1;Smp_124050.3	337, 339; 337, 339; 309, 311; 337, 339	venom allergen-like (VAL) 6 protein	Smp_124050.4;Smp_124050.2;Smp_124050.1;Smp_124050.3	49.4	RTSVRRPtRSSTPVC;SVRRPTRsSTPVCNG	RPT*RS*STPVCNGHSYER	3	721.965	3352		21.05		3.228		1.0513		0.3169		4		1.92		8;4		Schistosoma mansoni
1228	1227	Smp_124050.4;Smp_124050.2;Smp_124050.1;Smp_124050.3	Smp_124050.4;Smp_124050.2;Smp_124050.1;Smp_124050.3	337, 340, 341; 337, 340, 341; 309, 312, 313; 337, 340, 341	venom allergen-like (VAL) 6 protein	Smp_124050.4;Smp_124050.2;Smp_124050.1;Smp_124050.3	49.4	RTSVRRPtRSSTPVC;VRRPTRSsTPVCNGH;RRPTRSStPVCNGHS	RPT*RSS*T*PVCNGHSYER	3	748.62	3977	3995	23.61	23.57	2.048	1.929	0.7564	0.7944	0.0555	0.5265	2	9	0.69	2.62	11;7;11	11;0;0	Schistosoma mansoni
1229	1228	Smp_124050.4;Smp_124050.2;Smp_124050.1;Smp_124050.3	Smp_124050.4;Smp_124050.2;Smp_124050.1;Smp_124050.3	337, 340, 341; 337, 340, 341; 309, 312, 313; 337, 340, 341	venom allergen-like (VAL) 6 protein	Smp_124050.4;Smp_124050.2;Smp_124050.1;Smp_124050.3	49.4	RTSVRRPtRSSTPVC;VRRPTRSsTPVCNGH;RRPTRSStPVCNGHS	RPT*RSS*T*PVCNGHSYER	3	748.62	4169	3977	24.41	23.49	2.646	1.82	1.0477	1.2383	0.1369	0.0563	1	3	1.1	0.63	4;17;20	20;7;11	Schistosoma mansoni
1230	1229	Smp_124050.4;Smp_124050.2;Smp_124050.1;Smp_124050.3	Smp_124050.4;Smp_124050.2;Smp_124050.1;Smp_124050.3	337, 340, 341; 337, 340, 341; 309, 312, 313; 337, 340, 341	venom allergen-like (VAL) 6 protein	Smp_124050.4;Smp_124050.2;Smp_124050.1;Smp_124050.3	49.4	RTSVRRPtRSSTPVC;VRRPTRSsTPVCNGH;RRPTRSStPVCNGHS	RPT*RSS*T*PVCNGHSYER	3	748.62	3997		23.69		2.03		0.797		0.0502		46		0.62		6;0;0		Schistosoma mansoni
1231	1230	Smp_124050.4;Smp_124050.2;Smp_124050.1;Smp_124050.3	Smp_124050.4;Smp_124050.2;Smp_124050.1;Smp_124050.3	337, 340, 341; 337, 340, 341; 309, 312, 313; 337, 340, 341	venom allergen-like (VAL) 6 protein	Smp_124050.4;Smp_124050.2;Smp_124050.1;Smp_124050.3	49.4	RTSVRRPtRSSTPVC;VRRPTRSsTPVCNGH;RRPTRSStPVCNGHS	RPT*RSS*T*PVCNGHSYER	3	748.62	4058		23.95		3.024		0.789		0.1366		2		1.18		5;9;6		Schistosoma mansoni
1232	1231	Smp_124050.4;Smp_124050.2;Smp_124050.1;Smp_124050.3	Smp_124050.4;Smp_124050.2;Smp_124050.1;Smp_124050.3	337, 341; 337, 341; 309, 313; 337, 341	venom allergen-like (VAL) 6 protein	Smp_124050.4;Smp_124050.2;Smp_124050.1;Smp_124050.3	49.4	RTSVRRPtRSSTPVC;RRPTRSStPVCNGHS	RPT*RSST*PVCNGHSYER	3	721.965	3939	3366	23.46	21.01	2.845	2.497	0.7658	1.0801	0.2718	0.279	1	1	1.7	1.66	12;4	24;11	Schistosoma mansoni
1233	1232	Smp_124050.4;Smp_124050.2;Smp_124050.1;Smp_124050.3	Smp_124050.4;Smp_124050.2;Smp_124050.1;Smp_124050.3	340, 341; 340, 341; 312, 313; 340, 341	venom allergen-like (VAL) 6 protein	Smp_124050.4;Smp_124050.2;Smp_124050.1;Smp_124050.3	49.4	VRRPTRSsTPVCNGH;RRPTRSStPVCNGHS	SS*T*PVCNGHSYER	2	827.292	4846	4886	27.09	27.12	1.926	1.836	0.9261	0.9813	0.3061	0.3063	1	1	1.86	1.84	0;0	0;9	Schistosoma mansoni
1234	1233	Smp_124050.4;Smp_124050.2;Smp_124050.1;Smp_124050.3	Smp_124050.4;Smp_124050.2;Smp_124050.1;Smp_124050.3	340, 348; 340, 348; 312, 320; 340, 348	venom allergen-like (VAL) 6 protein	Smp_124050.4;Smp_124050.2;Smp_124050.1;Smp_124050.3	49.4	VRRPTRSsTPVCNGH;TPVCNGHsYERESSI	SS*TPVCNGHS*YER	2	827.292		4452		25.42		2.751		1.0954		0.3222		2		2.02		12;24	Schistosoma mansoni
1235	1234	Smp_124050.4;Smp_124050.2;Smp_124050.1;Smp_124050.3	Smp_124050.4;Smp_124050.2;Smp_124050.1;Smp_124050.3	341, 348; 341, 348; 313, 320; 341, 348	venom allergen-like (VAL) 6 protein	Smp_124050.4;Smp_124050.2;Smp_124050.1;Smp_124050.3	49.4	RRPTRSStPVCNGHS;TPVCNGHsYERESSI	SST*PVCNGHS*YER	2	827.292	4444		25.49		2.623		1.1305		0.3239		1		2.03		12;24		Schistosoma mansoni
1236	1235	Smp_124050.4;Smp_124050.2;Smp_124050.1;Smp_124050.3	Smp_124050.4;Smp_124050.2;Smp_124050.1;Smp_124050.3	341; 341; 313; 341	venom allergen-like (VAL) 6 protein	Smp_124050.4;Smp_124050.2;Smp_124050.1;Smp_124050.3	49.4	RRPTRSStPVCNGHS	SST*PVCNGHSYER	2	787.309	3813	3838	22.98	22.98	3.039	3.55	0.5944	0.6657	0.2983	0.3067	1	1	2.02	2.08	12	12	Schistosoma mansoni
1237	1236	Smp_124050.4;Smp_124050.2;Smp_124050.1;Smp_124050.3	Smp_124050.4;Smp_124050.2;Smp_124050.1;Smp_124050.3	341; 341; 313; 341	venom allergen-like (VAL) 6 protein	Smp_124050.4;Smp_124050.2;Smp_124050.1;Smp_124050.3	49.4	RRPTRSStPVCNGHS	SST*PVCNGHSYER	3	525.208	3821		23.02		1.99		-0.0428		0.2843		1		1.96		20		Schistosoma mansoni
1238	1237	Smp_124050.4;Smp_124050.2;Smp_124050.3	Smp_124050.4;Smp_124050.2;Smp_124050.3	174, 179; 174, 179; 174, 179	venom allergen-like (VAL) 6 protein	Smp_124050.4;Smp_124050.2;Smp_124050.3	49.4	TKLNDTGsANNDTSR;TGSANNDtSRESMYS	LNDTGS*ANNDT*SR	2	762.772		1844		14.75		2.823		1.4726		0.3473		2		2.11		31;9	Schistosoma mansoni
1239	1238	Smp_124050.4;Smp_124050.2;Smp_124050.3	Smp_124050.4;Smp_124050.2;Smp_124050.3	174, 179; 174, 179; 174, 179	venom allergen-like (VAL) 6 protein	Smp_124050.4;Smp_124050.2;Smp_124050.3	49.4	TKLNDTGsANNDTSR;TGSANNDtSRESMYS	LNDTGS*ANNDT*SR	2	762.772		1887		14.93		2.993		1.5454		0.4125		2		2.4		31;0	Schistosoma mansoni
1240	1239	Smp_124050.4;Smp_124050.2;Smp_124050.3	Smp_124050.4;Smp_124050.2;Smp_124050.3	179; 179; 179	venom allergen-like (VAL) 6 protein	Smp_124050.4;Smp_124050.2;Smp_124050.3	49.4	TGSANNDtSRESMYS	LNDTGSANNDT*SR	2	722.789	1717	1771	14.27	14.44	3.613	3.777	0.8432	1.0335	0.3436	0.4562	2	2	2.29	2.73	9	9	Schistosoma mansoni
1241	1240	Smp_124050.4;Smp_124050.2;Smp_124050.3	Smp_124050.4;Smp_124050.2;Smp_124050.3	179; 179; 179	venom allergen-like (VAL) 6 protein	Smp_124050.4;Smp_124050.2;Smp_124050.3	49.4	TGSANNDtSRESMYS	LNDTGSANNDT*SR	2	722.789		1788		14.51		3.925		1.0335		0.462		2		2.77		0	Schistosoma mansoni
1242	1241	Smp_124050.4;Smp_124050.2;Smp_124050.3	Smp_124050.4;Smp_124050.2;Smp_124050.3	179; 179; 179	venom allergen-like (VAL) 6 protein	Smp_124050.4;Smp_124050.2;Smp_124050.3	49.4	TGSANNDtSRESMYS	LNDTGSANNDT*SRESMYSLDR	3	809.336		11854		53.82		2.561		0.7702		0.0379		2		0.6		7	Schistosoma mansoni
1243	1242	Smp_124240	Smp_124240	23	sodium/potassium-dependent atpase beta subunit, putative	Smp_124240	32.9	MSRRRIPtWIYDPKN	RIPT*WIYDPK	2	684.839	20008	20074	88.16	87.76	2.074	2.313	0.4189	0.7062	0.124	0.0842	1	1	0.73	0.61	38	38	Schistosoma mansoni
1244	1243	Smp_124340	Smp_124340	87	expressed protein	Smp_124340	87.7	SACVVDVtSIVYGII	ACVVDVT*SIVYGIIR	3	582.295		20071		87.74		1.77		1.6117		0.0071		2		0.58		0	Schistosoma mansoni
1245	1244	Smp_124750	Smp_124750	247	expressed protein	Smp_124750	140.8	DESHAPEsPNTEPGP	TLKDESHAPES*PNTEPGPPGR	3	766.013	6487	6428	33.51	33.13	3.259	4.042	0.6473	0.3096	0.328	0.3685	1	1	1.79	2.04	50	45	Schistosoma mansoni
1246	1245	Smp_124750	Smp_124750	247	expressed protein	Smp_124750	140.8	DESHAPEsPNTEPGP	TLKDESHAPES*PNTEPGPPGR	3	766.013		6446		33.19		4.025		0.3096		0.4104		1		2.21		34	Schistosoma mansoni
1247	1246	Smp_124750	Smp_124750	247	expressed protein	Smp_124750	140.8	DESHAPEsPNTEPGP	TLKDESHAPES*PNTEPGPPGRR	3	818.047	5469		29.64		3.1		1.8317		0.1888		4		0.79		15		Schistosoma mansoni
1248	1247	Smp_124750	Smp_124750	247	expressed protein	Smp_124750	140.8	DESHAPEsPNTEPGP	TLKDESHAPES*PNTEPGPPGRR	4	613.787		5425		29.31		2.605		1.2327		0.133		9		0.76		5	Schistosoma mansoni
1249	1248	Smp_124750	Smp_124750	538	expressed protein	Smp_124750	140.8	ETHSRNLsQMTNAST	NLS*QM#TNASTTR	2	710.3	4264	4434	24.76	25.34	2.779	2.605	0.6281	0.9798	0.3865	0.3364	2	1	2.23	1.98	38	38	Schistosoma mansoni
1250	1249	Smp_124750	Smp_124750	538	expressed protein	Smp_124750	140.8	ETHSRNLsQMTNAST	NLS*QM#TNASTTR	2	710.3	4251	4253	24.71	24.63	2.872	2.719	0.6281	0.5544	0.4022	0.3765	1	1	2.31	2.16	38	38	Schistosoma mansoni
1251	1250	Smp_124750	Smp_124750	538	expressed protein	Smp_124750	140.8	ETHSRNLsQMTNAST	NLS*QM#TNASTTR	2	710.3	4447		25.5		2.449		1.1341		0.3262		2		1.9		38		Schistosoma mansoni
1252	1251	Smp_124750	Smp_124750	538	expressed protein	Smp_124750	140.8	ETHSRNLsQMTNAST	NLS*QM#TNASTTR	2	710.3	4431		25.44		3.108		1.1341		0.3636		1		2.15		38		Schistosoma mansoni
1253	1252	Smp_124750	Smp_124750	538	expressed protein	Smp_124750	140.8	ETHSRNLsQMTNAST	NLS*QMTNASTTR	2	702.303	10308	10280	47.93	47.63	3.476	3.256	0.9318	1.0815	0.4181	0.4356	1	1	2.45	2.48	38	38	Schistosoma mansoni
1254	1253	Smp_124760	Smp_124760	166	hypothetical protein	Smp_124760	42.2	HSAYLLAsLRLPSGQ	HSAYLLAS*LR	2	605.803	16818	16890	75.42	75.06	2.269	2.284	0.7762	1.0089	0.342	0.3624	7	6	1.96	2.06	59	44	Schistosoma mansoni
1255	1254	Smp_124760	Smp_124760	166	hypothetical protein	Smp_124760	42.2	HSAYLLAsLRLPSGQ	HSAYLLAS*LRLPSGQSVHR	4	543.782	18783	18825	83.24	82.8	3.019	2.455	0.4707	0.3072	0.2178	0.0162	2	4	1.51	0.59	3	8	Schistosoma mansoni
1256	1255	Smp_124840	Smp_124840	219	expressed protein	Smp_124840	45.8	SLAEVIYtPDSKKLR	NNSLAEVIYT*PDSK	2	815.872	16036		72.14		4.042		1.8798		0.3665		2		2.19		24		Schistosoma mansoni
1257	1256	Smp_124840	Smp_124840	219	expressed protein	Smp_124840	45.8	SLAEVIYtPDSKKLR	NNSLAEVIYT*PDSK	2	815.872	16051		72.21		3.534		1.1316		0.4076		2		2.33		24		Schistosoma mansoni
1258	1257	Smp_124910	Smp_124910	1316	stoned-related	Smp_124910	240.8	VKPVRQEtLSGNNPF	QET*LSGNNPFR	2	671.793	13698	13777	62.01	61.82	2.864	2.901	0.3742	0.7101	0.2985	0.3176	1	1	1.87	1.96	17	17	Schistosoma mansoni
1259	1258	Smp_124910	Smp_124910	1316	stoned-related	Smp_124910	240.8	VKPVRQEtLSGNNPF	QET*LSGNNPFR	2	671.793		13943		62.53		2.467		0.6984		0.2752		1		1.72		31	Schistosoma mansoni
1260	1259	Smp_124910	Smp_124910	1316	stoned-related	Smp_124910	240.8	VKPVRQEtLSGNNPF	VKPVRQET*LSGNNPFR	2	961.486		11197		51.32		1.408		1.8256		0.2919		3		1.19		31	Schistosoma mansoni
1261	1260	Smp_125000	Smp_125000	374	hypothetical protein	Smp_125000	119	KLGYNSQtLPFYNRL	LGYNSQT*LPFYNR	2	826.877	20059	20128	88.36	87.98	2.697	3.37	1.0482	1.2651	0.2335	0.3719	1	1	1.53	2.19	17	7	Schistosoma mansoni
1262	1261	Smp_125000	Smp_125000	374	hypothetical protein	Smp_125000	119	KLGYNSQtLPFYNRL	LGYNSQT*LPFYNR	2	826.877	20128		88.65		2.604		0.9811		0.1842		1		1.32		7		Schistosoma mansoni
1263	1262	Smp_125000	Smp_125000	613	hypothetical protein	Smp_125000	119	SDKPNNDyCINRRPS	CSDKPNNDY*CINR	3	579.224	4133	4122	24.26	24.1	2.611	3.393	0.6306	-0.2967	0.182	0.3896	1	1	1.54	2.44	39	89	Schistosoma mansoni
1264	1263	Smp_125000	Smp_125000	620	hypothetical protein	Smp_125000	119	YCINRRPsYDINSTQ	RPS*YDINSTQLCEK	2	895.893		11495		52.41		3.429		1.0834		0.4135		1		2.37		9	Schistosoma mansoni
1265	1264	Smp_125000	Smp_125000	620	hypothetical protein	Smp_125000	119	YCINRRPsYDINSTQ	RPS*YDINSTQLCEK	2	895.893		11579		52.71		3.211		1.2615		0.4002		1		2.27		9	Schistosoma mansoni
1266	1265	Smp_125050	Smp_125050	805	hepatoma derived growth factor, putative	Smp_125050	146.8	KSISLSTtPEQAGFT	SISLSTT*PEQAGFTVTPM#SDINCGSSATYM#GAYHSHPVITNK	4	1143.26	19124	19210	84.63	84.33	3.877	3.435	1.3251	2.178	0.0282	0.1736	3	1	0.68	1.15	20	8	Schistosoma mansoni
1267	1266	Smp_125100	Smp_125100	490	expressed protein	Smp_125100	177.8	IIYPRNNsLGSLRDN	NNS*LGSLR	2	470.716	8985	8964	42.76	42.57	1.702	1.591	-0.2205	-0.0387	0.1145	0.175	13	16	0.92	1.16	38	38	Schistosoma mansoni
1268	1267	Smp_125100	Smp_125100	502	expressed protein	Smp_125100	177.8	RDNLRDTsQGTLDTS	DTS*QGTLDTSK	2	616.756		3246		20.51		2.095		1.0958		0.2488		21		1.51		13	Schistosoma mansoni
1269	1268	Smp_125270	Smp_125270	715	dual specificity kinase	Smp_125270	113.2	VHEKVYQyIQSRFYR	VYQY*IQSR	2	568.76	6722	6723	34.38	34.24	2.319	2.148	0.3405	0.1597	0.1163	0.1355	1	1	1.08	1.1	54	24	Schistosoma mansoni
1270	1269	Smp_125270	Smp_125270	715	dual specificity kinase	Smp_125270	113.2	VHEKVYQyIQSRFYR	VYQY*IQSR	2	568.76		6706		34.17		2.23		0.1597		0.0718		1		0.84		54	Schistosoma mansoni
1271	1270	Smp_125300.1;Smp_125300.2	Smp_125300.1;Smp_125300.2	549; 549	expressed protein	Smp_125300.1;Smp_125300.2	75.7	NSLKHCYsLPEFTIK	HCYS*LPEFTIK	2	737.826	20210	20276	88.98	88.57	3.005	3.031	0.713	1.0212	0.3104	0.3228	1	1	1.93	1.97	24	24	Schistosoma mansoni
1272	1271	Smp_125380	Smp_125380	26	hypothetical protein	Smp_125380	18.9	RSRLYSFsQPRRNSS	LYSFS*QPR	2	539.242	13366	13424	60.63	60.38	1.807	1.969	0.3479	0.4616	0.0923	0.0377	78	28	0.81	0.66	31	17	Schistosoma mansoni
1273	1272	Smp_125430	Smp_125430	1346, 1348	development and differentiation-enhancing factor, ddef, putative	Smp_125430	159.3	KYDTSHYsPSSLKCH;DTSHYSPsSLKCHKS	FSLPQHTNDKYDTSHYS*PS*SLK	3	904.717		13910		62.38		2.479		1.4073		0.1633		13		0.91		7;17	Schistosoma mansoni
1274	1273	Smp_125730	Smp_125730	578	expressed protein	Smp_125730	76.3	FIQEASKsQITTGSN	FIQEASKS*QITTGSNK	2	909.935	8065	7915	39.34	38.71	2.922	3.482	1.3128	1.4812	0.2698	0.3286	1	1	1.32	1.65	24	31	Schistosoma mansoni
1275	1274	Smp_125730	Smp_125730	578	expressed protein	Smp_125730	76.3	FIQEASKsQITTGSN	FIQEASKS*QITTGSNK	2	909.935	7984		39.04		3.557		1.3128		0.3125		1		1.6		31		Schistosoma mansoni
1276	1275	Smp_125730	Smp_125730	578	expressed protein	Smp_125730	76.3	FIQEASKsQITTGSN	FIQEASKS*QITTGSNK	3	606.959		7950		38.84		2.495		1.282		0.1524		4		1.01		4	Schistosoma mansoni
1277	1276	Smp_125910	Smp_125910	300	rhogef and pleckstrin domain protein, putative	Smp_125910	119.6	EKNSLLSsVIRDQSD	NSLLSS*VIR	2	534.776	18813	18820	83.37	82.78	2.373	2.853	0.5218	0.699	0.1595	0.2029	4	1	1.31	1.56	24	9	Schistosoma mansoni
1278	1277	Smp_125910	Smp_125910	306, 308	rhogef and pleckstrin domain protein, putative	Smp_125910	119.6	SSVIRDQsDSQGEEE;VIRDQSDsQGEEETS	DQS*DS*QGEEETSDSHQNSQNLK	2	1311.98	4151	4164	24.33	24.28	2.966	3.471	0.6848	1.3221	0.48	0.4603	1	1	2.46	2.43	27;30	27;30	Schistosoma mansoni
1279	1278	Smp_125910	Smp_125910	306, 308	rhogef and pleckstrin domain protein, putative	Smp_125910	119.6	SSVIRDQsDSQGEEE;VIRDQSDsQGEEETS	DQS*DS*QGEEETSDSHQNSQNLK	3	874.987	4236	4107	24.65	24.04	2.026	2.099	0.9842	1.0057	0.1216	0.2637	1	1	1.04	1.66	63;34	63;34	Schistosoma mansoni
1280	1279	Smp_125910	Smp_125910	306, 308	rhogef and pleckstrin domain protein, putative	Smp_125910	119.6	SSVIRDQsDSQGEEE;VIRDQSDsQGEEETS	DQS*DS*QGEEETSDSHQNSQNLK	3	874.987	4051	4086	23.92	23.96	2.318	1.778	1.1902	1.0576	0.096	0.053	16	1	0.95	0.74	63;34	63;44	Schistosoma mansoni
1281	1280	Smp_125910	Smp_125910	306, 308	rhogef and pleckstrin domain protein, putative	Smp_125910	119.6	SSVIRDQsDSQGEEE;VIRDQSDsQGEEETS	DQS*DS*QGEEETSDSHQNSQNLK	3	874.987		4292		24.77		2.844		0.8443		0.1634		66		1.28		45;26	Schistosoma mansoni
1282	1281	Smp_125910	Smp_125910	308	rhogef and pleckstrin domain protein, putative	Smp_125910	119.6	VIRDQSDsQGEEETS	DQSDS*QGEEETSDSHQNSQNLK	2	1271.99	3676	3694	22.42	22.37	3.94	3.447	0.9876	0.442	0.405	0.3039	1	1	2.29	1.78	0	12	Schistosoma mansoni
1283	1282	Smp_125910	Smp_125910	308	rhogef and pleckstrin domain protein, putative	Smp_125910	119.6	VIRDQSDsQGEEETS	DQSDS*QGEEETSDSHQNSQNLK	2	1271.99	3673		22.4		3.666		0.9876		0.3521		1		2.03		0		Schistosoma mansoni
1284	1283	Smp_125910	Smp_125910	308	rhogef and pleckstrin domain protein, putative	Smp_125910	119.6	VIRDQSDsQGEEETS	DQSDS*QGEEETSDSHQNSQNLK	3	848.332	3662	3678	22.35	22.31	4.583	3.961	0.7527	1.0681	0.3226	0.3743	1	1	2.28	2.37	49	49	Schistosoma mansoni
1285	1284	Smp_125910	Smp_125910	308, 315	rhogef and pleckstrin domain protein, putative	Smp_125910	119.6	VIRDQSDsQGEEETS;SQGEEETsDSHQNSQ	DQSDS*QGEEETS*DSHQNSQNLK	2	1311.98	3713		22.57		3.202		1.2056		0.317		1		1.8		12;9		Schistosoma mansoni
1286	1285	Smp_125910	Smp_125910	308, 315	rhogef and pleckstrin domain protein, putative	Smp_125910	119.6	VIRDQSDsQGEEETS;SQGEEETsDSHQNSQ	DQSDS*QGEEETS*DSHQNSQNLK	3	874.987	3698	3719	22.5	22.49	2.298	3.878	1.2356	1.1885	0.165	0.4604	12	16	1.23	2.69	49;31	27;20	Schistosoma mansoni
1287	1286	Smp_125960	Smp_125960	1198, 1204, 1205	expressed protein	Smp_125960	224	PSVSIPVtSTNSLTS;VTSTNSLtSTLVTNS;TSTNSLTsTLVTNSI	KRIPALPTNPLGGPSVSIPVT*STNSLT*S*TLVTNSIVSAVSCSTSS	4	1185.32	23163		101.26		3.469		-18.2744		0.6238		70		1.04		15;0;6		Schistosoma mansoni
1288	1287	Smp_126080	Smp_126080	512	beta-arrestin 1,, putative	Smp_126080	63.2	NKAVCSYsPPVWDRN	AVCSYS*PPVWDR	2	758.818		17029		75.67		2.746		1.1701		0.244		1		1.57		24	Schistosoma mansoni
1289	1288	Smp_126180.2;Smp_126180.1	Smp_126180.2;Smp_126180.1	211, 218, 219; 211, 218, 219	expressed protein	Smp_126180.2;Smp_126180.1	67	HATESQVsGVDTELY;SGVDTELySKASRSP;GVDTELYsKASRSPG	ESQVS*GVDTELY*S*KASR	3	699.272		2745		18.49		2.353		-0.7425		0.0904		16		0.6		27;13;17	Schistosoma mansoni
1290	1289	Smp_126240	Smp_126240	1396	protein kinase	Smp_126240	671	RVPQRELtYSDSGVR	ELT*YSDSGVR	2	603.756	9566	9532	45.02	44.77	2.539	2.909	0.5521	0.6395	0.235	0.3048	1	1	2.02	2.42	9	9	Schistosoma mansoni
1291	1290	Smp_126240	Smp_126240	349	protein kinase	Smp_126240	671	RCTVRVDsTKHSVII	VDS*TKHSVIITIK	3	507.608		10696		49.32		1.922		0.2629		0.1724		72		1.49		7	Schistosoma mansoni
1292	1291	Smp_126240	Smp_126240	410	protein kinase	Smp_126240	671	VGELHVPsNKGSRRS	GNFDLSVIQVNDEANEEVDEVGELHVPS*NKGSRR	4	958.95	23920		104.46		3.812		1.8342		0.1792		1		1.25		2		Schistosoma mansoni
1293	1292	Smp_126240	Smp_126240	410, 414	protein kinase	Smp_126240	671	VGELHVPsNKGSRRS;HVPSNKGsRRSSTVK	GNFDLSVIQVNDEANEEVDEVGELHVPS*NKGS*R	3	1252.89	26262	26394	114.53	114.33	3.388	4.104	2.0348	1.8996	0.1831	0.2097	41	148	1.26	1.41	81;88	51;52	Schistosoma mansoni
1294	1293	Smp_126240	Smp_126240	410, 414	protein kinase	Smp_126240	671	VGELHVPsNKGSRRS;HVPSNKGsRRSSTVK	GNFDLSVIQVNDEANEEVDEVGELHVPS*NKGS*R	3	1252.89	26227	26451	114.37	114.6	4.619	3.712	2.1465	1.9045	0.2701	0.1076	2	8	1.85	1.1	65;65	58;52	Schistosoma mansoni
1295	1294	Smp_126240	Smp_126240	410, 414	protein kinase	Smp_126240	671	VGELHVPsNKGSRRS;HVPSNKGsRRSSTVK	GNFDLSVIQVNDEANEEVDEVGELHVPS*NKGS*R	3	1252.89		26532		114.96		3.447		1.6319		0.1659		6		1.33		58;52	Schistosoma mansoni
1296	1295	Smp_126240	Smp_126240	410, 414	protein kinase	Smp_126240	671	VGELHVPsNKGSRRS;HVPSNKGsRRSSTVK	GNFDLSVIQVNDEANEEVDEVGELHVPS*NKGS*R	4	939.916	26289	26420	114.65	114.45	3.808	3.627	0.9912	2.151	0.0785	0.1279	8	445	1.22	0.85	51;43	40;38	Schistosoma mansoni
1297	1296	Smp_126240	Smp_126240	410, 414	protein kinase	Smp_126240	671	VGELHVPsNKGSRRS;HVPSNKGsRRSSTVK	GNFDLSVIQVNDEANEEVDEVGELHVPS*NKGS*R	4	939.916		26461		114.63		3.968		2.151		0.0671		1		1.18		62;59	Schistosoma mansoni
1298	1297	Smp_126240	Smp_126240	410, 414	protein kinase	Smp_126240	671	VGELHVPsNKGSRRS;HVPSNKGsRRSSTVK	GNFDLSVIQVNDEANEEVDEVGELHVPS*NKGS*RR	3	1304.92	24891		108.56		3.55		1.2815		0.232		93		1.16		27;39		Schistosoma mansoni
1299	1298	Smp_126240	Smp_126240	410, 414	protein kinase	Smp_126240	671	VGELHVPsNKGSRRS;HVPSNKGsRRSSTVK	GNFDLSVIQVNDEANEEVDEVGELHVPS*NKGS*RR	4	978.941	24884	25047	108.53	108.47	4.411	4.118	1.233	0.3727	0.2404	0.2382	27	2	1.61	1.66	76;71	76;77	Schistosoma mansoni
1300	1299	Smp_126240	Smp_126240	414	protein kinase	Smp_126240	671	HVPSNKGsRRSSTVK	GNFDLSVIQVNDEANEEVDEVGELHVPSNKGS*R	3	1226.23		25458		110.18		4.186		1.1315		0.0827		1		1.12		12	Schistosoma mansoni
1301	1300	Smp_126240	Smp_126240	414	protein kinase	Smp_126240	671	HVPSNKGsRRSSTVK	GNFDLSVIQVNDEANEEVDEVGELHVPSNKGS*R	3	1226.23		25445		110.13		5.04		1.1315		0.3459		1		2.34		0	Schistosoma mansoni
1302	1301	Smp_126240	Smp_126240	414	protein kinase	Smp_126240	671	HVPSNKGsRRSSTVK	GNFDLSVIQVNDEANEEVDEVGELHVPSNKGS*R	3	1226.23		25435		110.08		4.039		0.668		0.0876		1		1.14		5	Schistosoma mansoni
1303	1302	Smp_126240	Smp_126240	417, 418	protein kinase	Smp_126240	671	SNKGSRRsSTVKKEE;NKGSRRSsTVKKEEE	RS*S*TVKKEEEYLNR	3	633.619		9025		42.82		1.936		1.1052		0.1717		139		0.82		34;17	Schistosoma mansoni
1304	1303	Smp_126240	Smp_126240	418	protein kinase	Smp_126240	671	NKGSRRSsTVKKEEE	RSS*TVKKEEEYLNR	3	606.963	6469		33.45		2.011		-0.0369		0.1642		12		0.81		7		Schistosoma mansoni
1305	1304	Smp_126240	Smp_126240	419	protein kinase	Smp_126240	671	KGSRRSStVKKEEEY	RSST*VKKEEEYLNR	2	909.941	6511	6553	33.59	33.59	2.016	1.69	0.1343	0.1392	0.2783	0.188	22	152	1.07	0.59	0	0	Schistosoma mansoni
1306	1305	Smp_126240	Smp_126240	456	protein kinase	Smp_126240	671	QARRDSMtNRRTSLA	RDSM#T*NR	2	488.189		3270		20.61		1.864		4.5534		0.0979		4		0.93		7	Schistosoma mansoni
1307	1306	Smp_126240	Smp_126240	5666	protein kinase	Smp_126240	671	ADRKIRSsSQQPTGF	SS*SQQPTGFESR	2	695.785		6662		33.99		2.141		0.7311		0.2632		11		2.09		0	Schistosoma mansoni
1308	1307	Smp_126240	Smp_126240	5667	protein kinase	Smp_126240	671	DRKIRSSsQQPTGFE	SSS*QQPTGFESR	2	695.785	6470	6466	33.45	33.26	2.799	2.953	0.6811	0.8087	0.3046	0.2935	1	1	2.31	2.35	12	12	Schistosoma mansoni
1309	1308	Smp_126260	Smp_126260	479	protein phosphatase-2b, putative	Smp_126260	67.3	RMPPRRDsSASTSTG	RDS*SASTSTGTSVR	2	746.325	1946	1977	15.26	15.33	1.868	1.974	0.7737	0.8276	0.2146	0.1065	1	1	1	0.59	24	24	Schistosoma mansoni
1310	1309	Smp_126260	Smp_126260	479	protein phosphatase-2b, putative	Smp_126260	67.3	RMPPRRDsSASTSTG	RDS*SASTSTGTSVR	3	497.886	1965	1984	15.34	15.35	2.271	2.2	0.5429	0.5413	0.1368	0.2479	149	1	0.79	1.41	0	0	Schistosoma mansoni
1311	1310	Smp_126390	Smp_126390	50	dihydropyrimidinase related protein-3 (M38 family)	Smp_126390	41.4	IPEEHKRsFIKNEIH	S*FIKNEIHPIPLNADHEVK	4	571.04	15463		69.69		1.884		0.4969		0.2276		27		1.33		1000		Schistosoma mansoni
1312	1311	Smp_126480	Smp_126480	152	calponin/transgelin,putative	Smp_126480	21.9	DIKCDDLsQEGKSVI	CDDLS*QEGK	2	566.205		3612		22.04		2.28		0.3944		0.1643		55		1.26		1000	Schistosoma mansoni
1313	1312	Smp_126500	Smp_126500	290	tensin, putative	Smp_126500	107.7	EKLQPQRtSSQMNIS	T*SSQM#NISGPSTM#TK	2	841.344	5685	4986	30.46	27.53	3.598	3.715	0.945	0.9853	0.4947	0.4085	1	1	3.07	2.71	0	8	Schistosoma mansoni
1314	1313	Smp_126500	Smp_126500	290	tensin, putative	Smp_126500	107.7	EKLQPQRtSSQMNIS	T*SSQM#NISGPSTM#TK	2	841.344	7777	4455	38.29	25.43	3.76	3.993	0.8315	0.6596	0.4462	0.4606	1	2	2.91	2.96	8	8	Schistosoma mansoni
1315	1314	Smp_126500	Smp_126500	290	tensin, putative	Smp_126500	107.7	EKLQPQRtSSQMNIS	T*SSQM#NISGPSTM#TK	2	841.344	9075	8731	43.12	41.71	3.833	2.546	1.2201	0.246	0.381	0.2287	1	1	2.63	1.77	8	0	Schistosoma mansoni
1316	1315	Smp_126500	Smp_126500	290	tensin, putative	Smp_126500	107.7	EKLQPQRtSSQMNIS	T*SSQM#NISGPSTM#TK	2	841.344	6809	5153	34.73	28.22	3.889	3.382	0.7514	0.9809	0.4307	0.4468	1	1	2.87	2.82	8	0	Schistosoma mansoni
1317	1316	Smp_126500	Smp_126500	290	tensin, putative	Smp_126500	107.7	EKLQPQRtSSQMNIS	T*SSQM#NISGPSTM#TK	2	841.344	7591	4806	37.55	26.84	3.581	4.055	0.6249	0.7196	0.4322	0.3474	1	1	2.83	2.51	8	0	Schistosoma mansoni
1318	1317	Smp_126500	Smp_126500	290	tensin, putative	Smp_126500	107.7	EKLQPQRtSSQMNIS	T*SSQM#NISGPSTM#TK	2	841.344	7374	7963	36.85	38.89	3.991	3.75	0.5493	1.188	0.458	0.3118	1	1	3	2.3	0	8	Schistosoma mansoni
1319	1318	Smp_126500	Smp_126500	290	tensin, putative	Smp_126500	107.7	EKLQPQRtSSQMNIS	T*SSQM#NISGPSTM#TK	2	841.344		8834		42.11		3.227		0.2006		0.0246		1		1.01		12	Schistosoma mansoni
1320	1319	Smp_126500	Smp_126500	290	tensin, putative	Smp_126500	107.7	EKLQPQRtSSQMNIS	T*SSQM#NISGPSTM#TK	2	841.344		5519		29.71		3.493		0.9372		0.4054		1		2.67		0	Schistosoma mansoni
1321	1320	Smp_126500	Smp_126500	290	tensin, putative	Smp_126500	107.7	EKLQPQRtSSQMNIS	T*SSQM#NISGPSTM#TK	2	841.344		8361		40.39		3.163		0.6813		0.2701		1		2.06		8	Schistosoma mansoni
1322	1321	Smp_126500	Smp_126500	290	tensin, putative	Smp_126500	107.7	EKLQPQRtSSQMNIS	T*SSQM#NISGPSTM#TK	2	841.344		4438		25.36		3.963		0.7028		0.4738		1		3.02		8	Schistosoma mansoni
1323	1322	Smp_126500	Smp_126500	290	tensin, putative	Smp_126500	107.7	EKLQPQRtSSQMNIS	T*SSQM#NISGPSTM#TK	3	561.232		4524		25.7		2.806		0.7021		0.1579		13		1.75		0	Schistosoma mansoni
1324	1323	Smp_126500	Smp_126500	290	tensin, putative	Smp_126500	107.7	EKLQPQRtSSQMNIS	T*SSQM#NISGPSTM#TK	3	561.232		5411		29.26		1.892		0.7984		0.0239		42		1.04		2	Schistosoma mansoni
1325	1324	Smp_126500	Smp_126500	290	tensin, putative	Smp_126500	107.7	EKLQPQRtSSQMNIS	T*SSQM#NISGPSTMTK	2	833.347	7589	7684	37.55	37.87	3.969	3.534	0.5305	0.8376	0.5126	0.4447	2	1	3.21	2.84	0	0	Schistosoma mansoni
1326	1325	Smp_126500	Smp_126500	290	tensin, putative	Smp_126500	107.7	EKLQPQRtSSQMNIS	T*SSQMNISGPSTM#TK	2	833.347	10310	8627	47.94	41.34	3.611	3.723	0.9208	0.4869	0.332	0.4632	1	2	2.41	2.93	8	9	Schistosoma mansoni
1327	1326	Smp_126500	Smp_126500	290	tensin, putative	Smp_126500	107.7	EKLQPQRtSSQMNIS	T*SSQMNISGPSTM#TK	2	833.347	10812	8247	50.03	39.94	3.259	4.033	0.9659	0.7064	0.2718	0.3801	1	1	2.11	2.64	0	0	Schistosoma mansoni
1328	1327	Smp_126500	Smp_126500	290	tensin, putative	Smp_126500	107.7	EKLQPQRtSSQMNIS	T*SSQMNISGPSTM#TK	2	833.347	9743	9865	45.71	46.05	3.618	3.613	0.9374	1.1786	0.3541	0.2567	1	1	2.5	2.05	0	0	Schistosoma mansoni
1329	1328	Smp_126500	Smp_126500	290	tensin, putative	Smp_126500	107.7	EKLQPQRtSSQMNIS	T*SSQMNISGPSTM#TK	2	833.347	9930	8825	46.45	42.08	3.594	3.612	0.9807	0.0917	0.418	0.4529	2	1	2.75	2.84	12	8	Schistosoma mansoni
1330	1329	Smp_126500	Smp_126500	290	tensin, putative	Smp_126500	107.7	EKLQPQRtSSQMNIS	T*SSQMNISGPSTMTK	2	825.349		11051		50.75		3.957		1.0943		0.4798		1		3.03		0	Schistosoma mansoni
1331	1330	Smp_126500	Smp_126500	290	tensin, putative	Smp_126500	107.7	EKLQPQRtSSQMNIS	T*SSQMNISGPSTMTK	3	550.568	11196		51.58		2.892		1.1399		0.3056		18		2.36		0		Schistosoma mansoni
1332	1331	Smp_126500	Smp_126500	291	tensin, putative	Smp_126500	107.7	KLQPQRTsSQMNISG	TS*SQM#NISGPSTM	2	718.775		10294		47.69		2.85		0.9376		0.3053		1		2.2		0	Schistosoma mansoni
1333	1332	Smp_126500	Smp_126500	291	tensin, putative	Smp_126500	107.7	KLQPQRTsSQMNISG	TS*SQM#NISGPSTM#TK	2	841.344		11174		51.22		2.885		0.3795		0.3025		1		2.14		0	Schistosoma mansoni
1334	1333	Smp_126500	Smp_126500	291	tensin, putative	Smp_126500	107.7	KLQPQRTsSQMNISG	TS*SQM#NISGPSTM#TK	2	841.344		7389		36.78		3.246		0.5969		0.3998		1		2.61		8	Schistosoma mansoni
1335	1334	Smp_126500	Smp_126500	291	tensin, putative	Smp_126500	107.7	KLQPQRTsSQMNISG	TS*SQM#NISGPSTM#TK	2	841.344		7589		37.48		3.45		0.8613		0.4322		1		2.78		0	Schistosoma mansoni
1336	1335	Smp_126500	Smp_126500	291	tensin, putative	Smp_126500	107.7	KLQPQRTsSQMNISG	TS*SQM#NISGPSTM#TK	2	841.344		6244		32.49		3.361		0.9157		0.358		1		2.45		0	Schistosoma mansoni
1337	1336	Smp_126500	Smp_126500	291	tensin, putative	Smp_126500	107.7	KLQPQRTsSQMNISG	TS*SQM#NISGPSTM#TK	2	841.344		7769		38.17		4.054		0.829		0.3715		1		2.61		0	Schistosoma mansoni
1338	1337	Smp_126500	Smp_126500	291	tensin, putative	Smp_126500	107.7	KLQPQRTsSQMNISG	TS*SQMNISGPSTM#	2	718.775	10030		46.82		2.433		0.7596		0.2627		1		1.99		0		Schistosoma mansoni
1339	1338	Smp_126500	Smp_126500	291	tensin, putative	Smp_126500	107.7	KLQPQRTsSQMNISG	TS*SQMNISGPSTM#TK	2	833.347		10239		47.47		3.718		0.9609		0.3385		1		2.42		0	Schistosoma mansoni
1340	1339	Smp_126500	Smp_126500	291	tensin, putative	Smp_126500	107.7	KLQPQRTsSQMNISG	TS*SQMNISGPSTM#TK	2	833.347		10425		48.21		3.428		1.0883		0.1306		1		1.5		0	Schistosoma mansoni
1341	1340	Smp_126500	Smp_126500	292	tensin, putative	Smp_126500	107.7	LQPQRTSsQMNISGP	TSS*QM#NISGPSTM	2	718.775	10321		47.98		2.675		0.9767		0.2776		1		2.08		9		Schistosoma mansoni
1342	1341	Smp_126500	Smp_126500	292	tensin, putative	Smp_126500	107.7	LQPQRTSsQMNISGP	TSS*QM#NISGPSTM#TK	2	841.344	9309	5333	44.04	28.96	3.896	3.511	0.9569	0.9864	0.4161	0.4808	1	1	2.8	2.98	8	0	Schistosoma mansoni
1343	1342	Smp_126500	Smp_126500	292	tensin, putative	Smp_126500	107.7	LQPQRTSsQMNISGP	TSS*QM#NISGPSTM#TK	2	841.344	8572	8160	41.23	39.61	3.513	3.651	0.7237	0.5919	0.3987	0.4086	1	1	2.68	2.7	0	0	Schistosoma mansoni
1344	1343	Smp_126500	Smp_126500	292	tensin, putative	Smp_126500	107.7	LQPQRTSsQMNISGP	TSS*QM#NISGPSTM#TK	2	841.344	9819	8575	45.99	41.15	2.74	2.557	0.8674	0.7325	0.3075	0.1843	1	4	2.18	1.62	0	0	Schistosoma mansoni
1345	1344	Smp_126500	Smp_126500	292	tensin, putative	Smp_126500	107.7	LQPQRTSsQMNISGP	TSS*QM#NISGPSTM#TK	2	841.344	6438	7194	33.35	36.07	3.497	3.648	0.7728	0.9331	0.493	0.4297	1	1	3.06	2.79	8	0	Schistosoma mansoni
1346	1345	Smp_126500	Smp_126500	292	tensin, putative	Smp_126500	107.7	LQPQRTSsQMNISGP	TSS*QM#NISGPSTM#TK	2	841.344	5329	7015	29.08	35.35	3.898	4.166	1.0098	0.855	0.3383	0.378	1	1	2.48	2.65	0	0	Schistosoma mansoni
1347	1346	Smp_126500	Smp_126500	292	tensin, putative	Smp_126500	107.7	LQPQRTSsQMNISGP	TSS*QM#NISGPSTM#TK	2	841.344	9037	5871	42.95	31.07	3.178	3.411	1.218	0.8931	0.3427	0.4338	1	1	2.37	2.78	0	0	Schistosoma mansoni
1348	1347	Smp_126500	Smp_126500	292	tensin, putative	Smp_126500	107.7	LQPQRTSsQMNISGP	TSS*QM#NISGPSTM#TK	2	841.344	6228	9050	32.59	42.93	3.568	3.638	0.8153	0.7621	0.4797	0.3793	1	1	3.01	2.59	0	0	Schistosoma mansoni
1349	1348	Smp_126500	Smp_126500	292	tensin, putative	Smp_126500	107.7	LQPQRTSsQMNISGP	TSS*QM#NISGPSTM#TK	2	841.344	8827	6453	42.15	33.22	2.891	3.515	0.4494	0.8602	0.2431	0.4926	1	1	1.94	3.04	0	12	Schistosoma mansoni
1350	1349	Smp_126500	Smp_126500	292	tensin, putative	Smp_126500	107.7	LQPQRTSsQMNISGP	TSS*QM#NISGPSTM#TK	2	841.344	7187	4621	36.15	26.11	3.679	3.475	0.8358	0.6766	0.3753	0.4414	1	1	2.6	2.82	0	0	Schistosoma mansoni
1351	1350	Smp_126500	Smp_126500	292	tensin, putative	Smp_126500	107.7	LQPQRTSsQMNISGP	TSS*QM#NISGPSTM#TK	2	841.344	4474	6833	25.61	34.68	3.636	3.681	0.3985	0.743	0.3934	0.462	1	1	2.67	2.93	0	8	Schistosoma mansoni
1352	1351	Smp_126500	Smp_126500	292	tensin, putative	Smp_126500	107.7	LQPQRTSsQMNISGP	TSS*QM#NISGPSTM#TK	2	841.344	5154	8943	28.33	42.5	3.096	2.897	1.0119	0.0198	0.3718	0.0856	1	1	2.48	1.21	0	0	Schistosoma mansoni
1353	1352	Smp_126500	Smp_126500	292	tensin, putative	Smp_126500	107.7	LQPQRTSsQMNISGP	TSS*QM#NISGPSTM#TK	2	841.344	8370	5704	40.49	30.4	4.356	3.619	0.7613	0.8323	0.3521	0.4546	1	1	2.63	2.9	0	12	Schistosoma mansoni
1354	1353	Smp_126500	Smp_126500	292	tensin, putative	Smp_126500	107.7	LQPQRTSsQMNISGP	TSS*QM#NISGPSTM#TK	2	841.344	9215	6053	43.67	31.79	3.433	3.908	0.9792	0.8669	0.3645	0.4172	1	1	2.51	2.78	0	12	Schistosoma mansoni
1355	1354	Smp_126500	Smp_126500	292	tensin, putative	Smp_126500	107.7	LQPQRTSsQMNISGP	TSS*QM#NISGPSTM#TK	2	841.344	11174	9156	51.48	43.33	3.934	3.552	0.946	1.0465	0.366	0.3042	1	1	2.6	2.25	0	0	Schistosoma mansoni
1356	1355	Smp_126500	Smp_126500	292	tensin, putative	Smp_126500	107.7	LQPQRTSsQMNISGP	TSS*QM#NISGPSTM#TK	2	841.344	5497	6645	29.77	33.94	3.737	3.504	0.9767	0.7073	0.3868	0.3836	1	1	2.65	2.58	0	8	Schistosoma mansoni
1357	1356	Smp_126500	Smp_126500	292	tensin, putative	Smp_126500	107.7	LQPQRTSsQMNISGP	TSS*QM#NISGPSTM#TK	2	841.344	6041		31.9		3.211		0.9017		0.4072		1		2.65		0		Schistosoma mansoni
1358	1357	Smp_126500	Smp_126500	292	tensin, putative	Smp_126500	107.7	LQPQRTSsQMNISGP	TSS*QM#NISGPSTM#TK	2	841.344	6629		34.03		3.755		0.688		0.4629		1		2.98		12		Schistosoma mansoni
1359	1358	Smp_126500	Smp_126500	292	tensin, putative	Smp_126500	107.7	LQPQRTSsQMNISGP	TSS*QM#NISGPSTM#TK	2	841.344	4810		26.97		3.661		0.7498		0.3035		1		2.32		0		Schistosoma mansoni
1360	1359	Smp_126500	Smp_126500	292	tensin, putative	Smp_126500	107.7	LQPQRTSsQMNISGP	TSS*QM#NISGPSTM#TK	2	841.344	8166		39.72		3.588		0.8429		0.3833		1		2.62		8		Schistosoma mansoni
1361	1360	Smp_126500	Smp_126500	292	tensin, putative	Smp_126500	107.7	LQPQRTSsQMNISGP	TSS*QM#NISGPSTM#TK	2	841.344	6997		35.42		3.857		0.7637		0.4369		1		2.89		0		Schistosoma mansoni
1362	1361	Smp_126500	Smp_126500	292	tensin, putative	Smp_126500	107.7	LQPQRTSsQMNISGP	TSS*QM#NISGPSTM#TK	2	841.344	4638		26.28		3.689		0.5668		0.4398		1		2.88		0		Schistosoma mansoni
1363	1362	Smp_126500	Smp_126500	292	tensin, putative	Smp_126500	107.7	LQPQRTSsQMNISGP	TSS*QM#NISGPSTM#TK	2	841.344	5851		31.16		3.758		0.8715		0.3784		1		2.63		8		Schistosoma mansoni
1364	1363	Smp_126500	Smp_126500	292	tensin, putative	Smp_126500	107.7	LQPQRTSsQMNISGP	TSS*QM#NISGPSTM#TK	2	841.344	4987		27.64		3.445		0.9219		0.4275		1		2.77		0		Schistosoma mansoni
1365	1364	Smp_126500	Smp_126500	292	tensin, putative	Smp_126500	107.7	LQPQRTSsQMNISGP	TSS*QM#NISGPSTM#TK	2	841.344	7979		39.02		3.732		1.1996		0.409		1		2.72		0		Schistosoma mansoni
1366	1365	Smp_126500	Smp_126500	292	tensin, putative	Smp_126500	107.7	LQPQRTSsQMNISGP	TSS*QM#NISGPSTM#TK	3	561.232	4559		25.95		2.263		0.5081		0.0275		2		1.17		0		Schistosoma mansoni
1367	1366	Smp_126500	Smp_126500	292	tensin, putative	Smp_126500	107.7	LQPQRTSsQMNISGP	TSS*QM#NISGPSTMTK	2	833.347	8165	7871	39.72	38.55	3.544	4.058	0.7163	1.1632	0.3974	0.443	1	1	2.68	2.89	0	0	Schistosoma mansoni
1368	1367	Smp_126500	Smp_126500	292	tensin, putative	Smp_126500	107.7	LQPQRTSsQMNISGP	TSS*QM#NISGPSTMTK	2	833.347	7976	8065	39.01	39.26	3.757	3.672	1.3531	0.7376	0.4945	0.4906	1	1	3.06	3.05	0	0	Schistosoma mansoni
1369	1368	Smp_126500	Smp_126500	292	tensin, putative	Smp_126500	107.7	LQPQRTSsQMNISGP	TSS*QM#NISGPSTMTK	2	833.347	7379	7514	36.86	37.18	4.076	3.421	0.2715	0.4505	0.4789	0.5426	1	1	3.08	3.21	0	9	Schistosoma mansoni
1370	1369	Smp_126500	Smp_126500	292	tensin, putative	Smp_126500	107.7	LQPQRTSsQMNISGP	TSS*QM#NISGPSTMTK	2	833.347	7775	7312	38.29	36.51	3.808	3.705	0.8883	0.5647	0.4429	0.4628	1	1	2.9	2.93	8	0	Schistosoma mansoni
1371	1370	Smp_126500	Smp_126500	292	tensin, putative	Smp_126500	107.7	LQPQRTSsQMNISGP	TSS*QMNISGPSTM#TK	2	833.347	9125	11087	43.31	50.89	3.792	2.518	0.8082	1.0793	0.3761	0.1167	1	1	2.63	1.32	12	0	Schistosoma mansoni
1372	1371	Smp_126500	Smp_126500	292	tensin, putative	Smp_126500	107.7	LQPQRTSsQMNISGP	TSS*QMNISGPSTM#TK	2	833.347	8359	10930	40.46	50.28	3.724	3.569	0.758	0.7962	0.4965	0.4027	1	1	3.11	2.68	0	0	Schistosoma mansoni
1373	1372	Smp_126500	Smp_126500	292	tensin, putative	Smp_126500	107.7	LQPQRTSsQMNISGP	TSS*QMNISGPSTM#TK	2	833.347	8934	9388	42.57	44.22	3.826	3.498	0.3512	0.8996	0.3963	0.3939	1	1	2.71	2.62	0	12	Schistosoma mansoni
1374	1373	Smp_126500	Smp_126500	292	tensin, putative	Smp_126500	107.7	LQPQRTSsQMNISGP	TSS*QMNISGPSTM#TK	2	833.347	9503	10057	44.77	46.79	3.987	3.697	0.946	1.0288	0.3329	0.4076	1	1	2.48	2.7	0	12	Schistosoma mansoni
1375	1374	Smp_126500	Smp_126500	292	tensin, putative	Smp_126500	107.7	LQPQRTSsQMNISGP	TSS*QMNISGPSTM#TK	2	833.347	11165	10590	51.45	48.88	3.019	3.608	0.9703	1.1065	0.2731	0.4434	3	2	2.07	2.83	0	0	Schistosoma mansoni
1376	1375	Smp_126500	Smp_126500	292	tensin, putative	Smp_126500	107.7	LQPQRTSsQMNISGP	TSS*QMNISGPSTM#TK	2	833.347	10985	9678	50.73	45.3	3.393	3.28	0.7105	0.8799	0.4925	0.3962	1	1	3.04	2.61	0	0	Schistosoma mansoni
1377	1376	Smp_126500	Smp_126500	292	tensin, putative	Smp_126500	107.7	LQPQRTSsQMNISGP	TSS*QMNISGPSTM#TK	2	833.347	10122	9201	47.2	43.51	3.252	3.557	0.9345	0.8961	0.3459	0.397	3	1	2.41	2.65	0	0	Schistosoma mansoni
1378	1377	Smp_126500	Smp_126500	292	tensin, putative	Smp_126500	107.7	LQPQRTSsQMNISGP	TSS*QMNISGPSTM#TK	2	833.347	9312	10758	44.06	49.57	3.865	3.426	0.8339	1.1799	0.3496	0.3439	1	1	2.53	2.39	0	0	Schistosoma mansoni
1379	1378	Smp_126500	Smp_126500	292	tensin, putative	Smp_126500	107.7	LQPQRTSsQMNISGP	TSS*QMNISGPSTM#TK	2	833.347	8757	8436	41.89	40.65	3.636	3.296	0.3325	0.9097	0.4935	0.4793	1	1	3.07	2.95	0	0	Schistosoma mansoni
1380	1379	Smp_126500	Smp_126500	292	tensin, putative	Smp_126500	107.7	LQPQRTSsQMNISGP	TSS*QMNISGPSTM#TK	2	833.347	10646	9015	49.35	42.8	3.5	3.177	1.0794	0.7388	0.3673	0.4251	1	1	2.53	2.71	0	12	Schistosoma mansoni
1381	1380	Smp_126500	Smp_126500	292	tensin, putative	Smp_126500	107.7	LQPQRTSsQMNISGP	TSS*QMNISGPSTM#TK	2	833.347	8564		41.21		3.956		0.6636		0.3592		1		2.6		0		Schistosoma mansoni
1382	1381	Smp_126500	Smp_126500	292	tensin, putative	Smp_126500	107.7	LQPQRTSsQMNISGP	TSS*QMNISGPSTM#TK	2	833.347	10477		48.64		3.646		1.1279		0.355		1		2.5		0		Schistosoma mansoni
1383	1382	Smp_126500	Smp_126500	292	tensin, putative	Smp_126500	107.7	LQPQRTSsQMNISGP	TSS*QMNISGPSTM#TK	3	555.9	8303		40.23		2.385		0.4954		0.0534		4		1.3		22		Schistosoma mansoni
1384	1383	Smp_126500	Smp_126500	292	tensin, putative	Smp_126500	107.7	LQPQRTSsQMNISGP	TSS*QMNISGPSTMTK	2	825.349	11244	11227	51.8	51.46	4.268	3.826	1.0006	1.0306	0.5109	0.5141	1	1	3.24	3.16	0	12	Schistosoma mansoni
1385	1384	Smp_126500	Smp_126500	292	tensin, putative	Smp_126500	107.7	LQPQRTSsQMNISGP	TSS*QMNISGPSTMTK	3	550.568		11170		51.21		1.713		0.7336		0.0604		57		1.14		0	Schistosoma mansoni
1386	1385	Smp_126500	Smp_126500	309	tensin, putative	Smp_126500	107.7	MTKTAWLsETNLRNS	TAWLS*ETNLR	2	635.795	19112	19163	84.57	84.14	1.799	1.913	0.711	0.9684	0.0778	0.1166	12	6	1.19	1.34	7	0	Schistosoma mansoni
1387	1386	Smp_126500	Smp_126500	433, 436	tensin, putative	Smp_126500	107.7	SGIKRSIsKDYYSPI;KRSISKDyYSPIRMQ	SIS*KDY*YSPIR	2	744.812		12890		58.12		1.415		1.041		0.2646		107		1.45		0;9	Schistosoma mansoni
1388	1387	Smp_126500	Smp_126500	437	tensin, putative	Smp_126500	107.7	RSISKDYySPIRMQR	SISKDYY*SPIR	2	704.829	10385		48.24		2.569		0.9026		0.2591		2		1.72		0		Schistosoma mansoni
1389	1388	Smp_126500	Smp_126500	490	tensin, putative	Smp_126500	107.7	NKSVLLPtIHHDPII	SVLLPT*IHHDPIIYGNHIVNNQSPELINQSYM#NR	4	1006.5		21821		94.81		4.17		0.3366		0.1315		2		1.66		15	Schistosoma mansoni
1390	1389	Smp_126500	Smp_126500	498	tensin, putative	Smp_126500	107.7	IHHDPIIyGNHIVNN	SVLLPTIHHDPIIY*GNHIVNNQSPELINQSYM#NR	4	1006.5	21717		95.11		3.371		1.5009		0.0565		1		1.25		11		Schistosoma mansoni
1391	1390	Smp_126500	Smp_126500	589	tensin, putative	Smp_126500	107.7	MHTSGPQsPYLGTMR	EM#HTSGPQS*PYLGTM#R	2	952.389	8026	8043	39.2	39.18	3.349	2.367	1.0794	0.9705	0.3595	0.1827	2	1	2.45	1.57	17	17	Schistosoma mansoni
1392	1391	Smp_126500	Smp_126500	589	tensin, putative	Smp_126500	107.7	MHTSGPQsPYLGTMR	EM#HTSGPQS*PYLGTMR	2	944.392	11198	11161	51.59	51.17	2.875	3.752	2.064	2.2385	0.3816	0.3957	2	1	2.4	2.55	7	17	Schistosoma mansoni
1393	1392	Smp_126500	Smp_126500	589	tensin, putative	Smp_126500	107.7	MHTSGPQsPYLGTMR	EMHTSGPQS*PYLGTM#R	2	944.392	9598	9527	45.15	44.75	3.865	3.385	0.8716	1.308	0.5151	0.4759	1	1	3.18	2.9	17	31	Schistosoma mansoni
1394	1393	Smp_126500	Smp_126500	589	tensin, putative	Smp_126500	107.7	MHTSGPQsPYLGTMR	EMHTSGPQS*PYLGTM#R	2	944.392	9561		45		3.388		0.5054		0.488		1		3		17		Schistosoma mansoni
1395	1394	Smp_126500	Smp_126500	599	tensin, putative	Smp_126500	107.7	LGTMRQNsQYEATPI	QNS*QYEATPIVNR	2	800.362	10733	10697	49.71	49.32	3.848	3.75	0.9128	0.9179	0.3525	0.3508	1	1	2.57	2.52	31	17	Schistosoma mansoni
1396	1395	Smp_126500	Smp_126500	599, 601	tensin, putative	Smp_126500	107.7	LGTMRQNsQYEATPI;TMRQNSQyEATPIVN	QNS*QY*EATPIVNR	2	840.345	9489	9435	44.71	44.4	3.66	3.396	0.5385	0.9444	0.4491	0.4027	1	1	2.95	2.68	27;13	17;13	Schistosoma mansoni
1397	1396	Smp_126500	Smp_126500	601	tensin, putative	Smp_126500	107.7	TMRQNSQyEATPIVN	QNSQY*EATPIVNR	2	800.362	8319	8254	40.29	39.96	3.558	3.366	0.908	1.017	0.3228	0.4014	1	1	2.41	2.67	24	24	Schistosoma mansoni
1398	1397	Smp_126500	Smp_126500	760	tensin, putative	Smp_126500	107.7	KQGALPCtLRLPLFT	QGALPCT*LR	2	548.255	11089	11062	51.13	50.79	2.171	2.194	-0.0605	-0.2687	0.0414	0.1023	4	4	1.09	1.28	1000	1000	Schistosoma mansoni
1399	1398	Smp_126500	Smp_126500	760	tensin, putative	Smp_126500	107.7	KQGALPCtLRLPLFT	QGALPCT*LRLPLFTNQTLFNQQR	3	932.805	29723	29891	130.43	130.33	3.155	3.508	0.2943	2.0556	0.2621	0.2699	1	1	1.79	1.8	15	46	Schistosoma mansoni
1400	1399	Smp_126500	Smp_126500	760	tensin, putative	Smp_126500	107.7	KQGALPCtLRLPLFT	QGALPCT*LRLPLFTNQTLFNQQR	3	932.805	29711	29882	130.38	130.29	3.065	3.7	0.2943	2.0556	0.1385	0.273	1	1	1.28	1.84	10	11	Schistosoma mansoni
1401	1400	Smp_126500	Smp_126500	760	tensin, putative	Smp_126500	107.7	KQGALPCtLRLPLFT	QGALPCT*LRLPLFTNQTLFNQQR	3	932.805	29750		130.56		3.522		0.4336		0.3672		1		2.29		33		Schistosoma mansoni
1402	1401	Smp_126510	Smp_126510	170	expressed protein	Smp_126510	37.6	SHNISNHsPLNTHIS	TTASHNISNHS*PLNTHISR	3	723.006		6672		34.03		2.692		1.0155		0.2452		1		1.67		15	Schistosoma mansoni
1403	1402	Smp_126510	Smp_126510	170	expressed protein	Smp_126510	37.6	SHNISNHsPLNTHIS	TTASHNISNHS*PLNTHISR	4	542.506	6693	6660	34.27	33.98	2.816	2.852	0.0237	0.1161	0.224	0.317	4	1	1.78	2.18	10	10	Schistosoma mansoni
1404	1403	Smp_126510	Smp_126510	174	expressed protein	Smp_126510	37.6	SNHSPLNtHISRWSS	TTASHNISNHSPLNT*HISR	3	723.006	6704		34.31		2.71		0.7255		0.1997		95		1.4		19		Schistosoma mansoni
1405	1404	Smp_126510;Smp_116100	Smp_126510;Smp_116100	96; 31	expressed protein	Smp_126510;Smp_116100	37.6	YYLGDNLtSERFKRR	YYLGDNLT*SER	2	705.801	14323	14414	64.67	64.5	2.659	2.469	0.6306	0.8781	0.4043	0.2961	1	1	2.28	1.8	9	9	Schistosoma mansoni
1406	1405	Smp_126600	Smp_126600	1799, 1809	expressed protein	Smp_126600	222.6	DTLSTEQsDAIHSGF;IHSGFDLsADNSDQD	LDTLSTEQS*DAIHSGFDLS*ADNSDQDLDSVAA	4	875.109	9078		43.13		2.394		-4.764		0.0907		13		0.6		2;3		Schistosoma mansoni
1407	1406	Smp_126600	Smp_126600	297	expressed protein	Smp_126600	222.6	KDQSTFSsSTPPLGH	DQSTFSS*STPPLGHVM#GR	3	667.291		13327		59.97		2.138		0.6832		0.1339		131		1.03		7	Schistosoma mansoni
1408	1407	Smp_126600	Smp_126600	299	expressed protein	Smp_126600	222.6	QSTFSSStPPLGHVM	DQSTFSSST*PPLGHVM#GR	2	1000.43	13166	13202	59.78	59.45	4.552	3.849	1.4219	1.0499	0.3244	0.3814	1	1	2.1	2.22	9	9	Schistosoma mansoni
1409	1408	Smp_126600	Smp_126600	299	expressed protein	Smp_126600	222.6	QSTFSSStPPLGHVM	DQSTFSSST*PPLGHVM#GR	2	1000.43	13188		59.87		4.672		1.4261		0.4489		1		2.62		9		Schistosoma mansoni
1410	1409	Smp_126600	Smp_126600	299	expressed protein	Smp_126600	222.6	QSTFSSStPPLGHVM	DQSTFSSST*PPLGHVMGR	2	992.435	17907		79.8		3.958		1.6733		0.4639		1		2.55		9		Schistosoma mansoni
1411	1410	Smp_126600	Smp_126600	299	expressed protein	Smp_126600	222.6	QSTFSSStPPLGHVM	TTGNLKDQSTFSSST*PPLGHVM#GR	3	872.07	12638	12608	57.49	56.92	3.553	2.967	1.4761	1.4424	0.2934	0.1661	5	34	1.58	0.95	7	7	Schistosoma mansoni
1412	1411	Smp_126600	Smp_126600	299	expressed protein	Smp_126600	222.6	QSTFSSStPPLGHVM	TTGNLKDQSTFSSST*PPLGHVM#GR	3	872.07	12616		57.39		3.128		2.2576		0.2157		60		1.08		4		Schistosoma mansoni
1413	1412	Smp_126600	Smp_126600	299	expressed protein	Smp_126600	222.6	QSTFSSStPPLGHVM	TTGNLKDQSTFSSST*PPLGHVM#GR	3	872.07	12764		58.04		3.2		1.131		0.2715		3		1.46		11		Schistosoma mansoni
1414	1413	Smp_126600	Smp_126600	299	expressed protein	Smp_126600	222.6	QSTFSSStPPLGHVM	TTGNLKDQSTFSSST*PPLGHVMGR	3	866.739	16098	16113	72.43	71.81	3.784	2.703	1.5641	1.6351	0.3464	0.1227	11	103	1.82	0.63	7	7	Schistosoma mansoni
1415	1414	Smp_126600	Smp_126600	299	expressed protein	Smp_126600	222.6	QSTFSSStPPLGHVM	TTGNLKDQSTFSSST*PPLGHVMGR	3	866.739		16191		72.16		4.122		0.6964		0.336		4		1.88		4	Schistosoma mansoni
1416	1415	Smp_126740	Smp_126740	139	protein kinase	Smp_126740	93.6	VKMPVWQsNLMPTCQ	M#PVWQS*NLMPTCQ	2	844.337		8141		39.54		1.36		0.8284		0.2036		134		1.06		27	Schistosoma mansoni
1417	1416	Smp_126840	Smp_126840	669, 673	expressed protein	Smp_126840	114.8	VPNIFGDsSTSTPTF;FGDSSTStPTFPNET	SLGQEVTSVPNIFGDS*STST*PTFPNETTSHPSSLLK	3	1308.26	27763	27968	121.25	121.33	3.361	4.478	2.2348	1.8169	0.1703	0.1533	2	1	1.03	1.15	8;7	20;0	Schistosoma mansoni
1418	1417	Smp_126840	Smp_126840	670, 671	expressed protein	Smp_126840	114.8	PNIFGDSsTSTPTFP;NIFGDSStSTPTFPN	SLGQEVTSVPNIFGDSS*T*STPTFPNETTSHPSSLLK	3	1308.26		28001		121.49		3.566		1.6466		0.4154		38		2.08		0;6	Schistosoma mansoni
1419	1418	Smp_126840	Smp_126840	673	expressed protein	Smp_126840	114.8	FGDSSTStPTFPNET	SLGQEVTSVPNIFGDSSTST*PTFPNETTSHPSSLLK	3	1281.61	26567	26708	115.9	115.75	3.656	3.712	1.1924	1.8549	0.3209	0.275	1	2	1.76	1.55	0	0	Schistosoma mansoni
1420	1419	Smp_126840	Smp_126840	673	expressed protein	Smp_126840	114.8	FGDSSTStPTFPNET	SLGQEVTSVPNIFGDSSTST*PTFPNETTSHPSSLLK	3	1281.61	26541	26790	115.8	116.09	3.223	4.017	1.1924	1.673	0.1254	0.2849	1	1	0.9	1.64	13	13	Schistosoma mansoni
1421	1420	Smp_126840	Smp_126840	673	expressed protein	Smp_126840	114.8	FGDSSTStPTFPNET	SLGQEVTSVPNIFGDSSTST*PTFPNETTSHPSSLLK	3	1281.61		26766		115.99		4.625		1.8549		0.3266		1		1.89		5	Schistosoma mansoni
1422	1421	Smp_126850.1;Smp_126850.2	Smp_126850.1;Smp_126850.2	630; 630	RNA binding protein, putative	Smp_126850.1;Smp_126850.2	95.3	SSNNPLTsDSHTPES	TADTGYAILEASSNNPLTS*DSHTPESASLVAEYGGVEDSDDSGQDETHSEK	4	1341.82	24242		105.89		4.713		2.6935		0.2077		78		1.21		0		Schistosoma mansoni
1423	1422	Smp_126850.1;Smp_126850.2	Smp_126850.1;Smp_126850.2	632; 632	RNA binding protein, putative	Smp_126850.1;Smp_126850.2	95.3	NNPLTSDsHTPESAS	TADTGYAILEASSNNPLTSDS*HTPESASLVAEYGGVEDSDDSGQDETHSEK	4	1341.82	24263		105.97		4.955		3.4035		0.2129		1		1.31		0		Schistosoma mansoni
1424	1423	Smp_126850.1;Smp_126850.2	Smp_126850.1;Smp_126850.2	632; 632	RNA binding protein, putative	Smp_126850.1;Smp_126850.2	95.3	NNPLTSDsHTPESAS	TADTGYAILEASSNNPLTSDS*HTPESASLVAEYGGVEDSDDSGQDETHSEK	4	1341.82	24062		105.08		6.173		1.6991		0.3915		2		2.35		4		Schistosoma mansoni
1425	1424	Smp_126850.1;Smp_126850.2	Smp_126850.1;Smp_126850.2	634; 634	RNA binding protein, putative	Smp_126850.1;Smp_126850.2	95.3	PLTSDSHtPESASLV	TADTGYAILEASSNNPLTSDSHT*PESASLVAEYGGVEDSDDSGQDETHSEK	4	1341.82		24230		105.02		5.692		1.1676		0.4005		2		2.31		3	Schistosoma mansoni
1426	1425	Smp_126850.1;Smp_126850.2	Smp_126850.1;Smp_126850.2	634; 634	RNA binding protein, putative	Smp_126850.1;Smp_126850.2	95.3	PLTSDSHtPESASLV	TADTGYAILEASSNNPLTSDSHT*PESASLVAEYGGVEDSDDSGQDETHSEK	4	1341.82		24296		105.33		5.7		1.6379		0.2044		4		1.46		10	Schistosoma mansoni
1427	1426	Smp_126850.1;Smp_126850.2	Smp_126850.1;Smp_126850.2	639; 639	RNA binding protein, putative	Smp_126850.1;Smp_126850.2	95.3	SHTPESAsLVAEYGG	TADTGYAILEASSNNPLTSDSHTPESAS*LVAEYGGVEDSDDSGQDETHSEK	4	1341.82		24367		105.64		4.625		1.2948		0.2633		24		1.56		4	Schistosoma mansoni
1428	1427	Smp_126990	Smp_126990	611	synapsin, putative	Smp_126990	84.7	TPHQTSFsTPATTAA	ADTPHQTSFS*TPATTAASR	3	676.3	9239	9133	43.77	43.25	3.054	2.333	0.6283	0.5201	0.242	0.1146	2	51	1.73	1.02	4	0	Schistosoma mansoni
1429	1428	Smp_127440	Smp_127440	349	expressed protein	Smp_127440	244.9	ELLRREIsTPENQIA	EIS*TPENQIADIILPTSSDRDSIHSSYR	3	1075.51	23462	23594	102.46	102.27	3.675	2.704	2.7434	2.6829	0.3586	0.1284	1	1	1.67	0.6	0	0	Schistosoma mansoni
1430	1429	Smp_127440	Smp_127440	349	expressed protein	Smp_127440	244.9	ELLRREIsTPENQIA	EIS*TPENQIADIILPTSSDRDSIHSSYR	3	1075.51	23444		102.39		3.354		2.53		0.1933		213		0.73		0		Schistosoma mansoni
1431	1430	Smp_127440	Smp_127440	350	expressed protein	Smp_127440	244.9	LLRREIStPENQIAD	EIST*PENQIADIILPTSSDRDSIHSSYR	3	1075.51		23580		102.21		3.609		2.5117		0.3195		1		1.53		0	Schistosoma mansoni
1432	1431	Smp_127440	Smp_127440	350	expressed protein	Smp_127440	244.9	LLRREIStPENQIAD	EIST*PENQIADIILPTSSDRDSIHSSYR	3	1075.51		23656		102.54		3.454		2.5117		0.3249		9		1.52		0	Schistosoma mansoni
1433	1432	Smp_127440	Smp_127440	350	expressed protein	Smp_127440	244.9	LLRREIStPENQIAD	EIST*PENQIADIILPTSSDRDSIHSSYR	4	806.883	23509	23641	102.66	102.47	2.557	3.423	1.1575	1.5451	0.064	0.2672	1	1	0.61	1.57	0	8	Schistosoma mansoni
1434	1433	Smp_127510	Smp_127510	1269	myosin XV, putative	Smp_127510	279.9	RGRFNPStPDIPSTP	FNPST*PDIPSTPEVTYR	2	1000.95	18005	18016	80.18	79.64	3.803	3.384	0.9443	1.2425	0.5014	0.4727	1	1	2.74	2.54	9	9	Schistosoma mansoni
1435	1434	Smp_127510	Smp_127510	1269	myosin XV, putative	Smp_127510	279.9	RGRFNPStPDIPSTP	GRFNPST*PDIPSTPEVTYR	2	1107.52	16246		73.07		2.54		1.2433		0.2032		1		0.97		0		Schistosoma mansoni
1436	1435	Smp_127510	Smp_127510	1269	myosin XV, putative	Smp_127510	279.9	RGRFNPStPDIPSTP	GRFNPST*PDIPSTPEVTYR	3	738.679	16218	16275	72.95	72.51	3.172	3.239	0.9361	1.1658	0.0919	0.1379	4	1	0.84	1.02	0	7	Schistosoma mansoni
1437	1436	Smp_127510	Smp_127510	1269, 1274	myosin XV, putative	Smp_127510	279.9	RGRFNPStPDIPSTP;PSTPDIPsTPEVTYR	GRFNPST*PDIPS*TPEVTYR	2	1147.5		16506		73.52		3.542		1.0987		0.4115		1		1.99		9;0	Schistosoma mansoni
1438	1437	Smp_127510	Smp_127510	1269, 1275	myosin XV, putative	Smp_127510	279.9	RGRFNPStPDIPSTP;STPDIPStPEVTYRL	FNPST*PDIPST*PEVTYR	2	1040.94	18156	17846	80.79	78.95	3.607	3.904	1.4364	1.1169	0.4047	0.4174	1	1	2.29	2.39	0;0	7;0	Schistosoma mansoni
1439	1438	Smp_127510	Smp_127510	1269, 1275	myosin XV, putative	Smp_127510	279.9	RGRFNPStPDIPSTP;STPDIPStPEVTYRL	FNPST*PDIPST*PEVTYR	2	1040.94	17697	18068	78.96	79.85	3.364	3.677	1.6209	1.1861	0.3867	0.4057	1	1	2.16	2.31	7;0	9;0	Schistosoma mansoni
1440	1439	Smp_127510	Smp_127510	1269, 1275	myosin XV, putative	Smp_127510	279.9	RGRFNPStPDIPSTP;STPDIPStPEVTYRL	FNPST*PDIPST*PEVTYR	2	1040.94	17851	17875	79.58	79.08	3.727	3.702	1.03	1.1379	0.383	0.3985	1	1	2.25	2.28	0;0	9;0	Schistosoma mansoni
1441	1440	Smp_127510	Smp_127510	1269, 1275	myosin XV, putative	Smp_127510	279.9	RGRFNPStPDIPSTP;STPDIPStPEVTYRL	FNPST*PDIPST*PEVTYR	2	1040.94	17822		79.46		3.738		1.0483		0.3763		1		2.22		0;0		Schistosoma mansoni
1442	1441	Smp_127510	Smp_127510	1269, 1275	myosin XV, putative	Smp_127510	279.9	RGRFNPStPDIPSTP;STPDIPStPEVTYRL	FNPST*PDIPST*PEVTYR	2	1040.94	18036		80.31		3.837		1.0386		0.3813		1		2.26		9;9		Schistosoma mansoni
1443	1442	Smp_127510	Smp_127510	1269, 1275	myosin XV, putative	Smp_127510	279.9	RGRFNPStPDIPSTP;STPDIPStPEVTYRL	GRFNPST*PDIPST*PEVTYR	2	1147.5	16428	16523	73.83	73.59	3.95	3.45	1.0588	0.8472	0.4722	0.3792	1	1	2.3	1.86	7;0	0;0	Schistosoma mansoni
1444	1443	Smp_127510	Smp_127510	1275	myosin XV, putative	Smp_127510	279.9	STPDIPStPEVTYRL	FNPSTPDIPST*PEVTYR	2	1000.95	17598	17593	78.56	77.95	4.347	3.49	1.1908	1.2067	0.395	0.3649	1	1	2.38	2.11	0	0	Schistosoma mansoni
1445	1444	Smp_127510	Smp_127510	1576	myosin XV, putative	Smp_127510	279.9	NMEVVSRyGPRKHLP	IIQNMEVVSRY*GPR	3	581.287	19035		84.26		2.016		3.456		0.0963		1		0.6		4		Schistosoma mansoni
1446	1445	Smp_127650	Smp_127650	36	secretory carrier membrane protein, putative	Smp_127650	35.7	VPKYESLtPETNEPS	YESLT*PETNEPSSDNR	2	959.889	9205	9328	43.62	44.01	4.361	4.61	0.6002	0.6509	0.4894	0.5039	1	1	2.8	2.86	31	31	Schistosoma mansoni
1447	1446	Smp_127650	Smp_127650	36	secretory carrier membrane protein, putative	Smp_127650	35.7	VPKYESLtPETNEPS	YESLT*PETNEPSSDNR	2	959.889	9376	9155	44.3	43.33	4.193	4.533	0.6006	0.7251	0.4284	0.4683	1	1	2.52	2.7	24	31	Schistosoma mansoni
1448	1447	Smp_127650	Smp_127650	36	secretory carrier membrane protein, putative	Smp_127650	35.7	VPKYESLtPETNEPS	YESLT*PETNEPSSDNR	3	640.262	9306	9254	44.03	43.71	4.302	3.91	0.7851	0.7826	0.2503	0.2492	1	1	2.02	1.93	4	11	Schistosoma mansoni
1449	1448	Smp_127680	Smp_127680	1498	rabconnectin-related	Smp_127680	450.5	FKITRKMsQIDLNRA	KM#S*QIDLNR	2	600.776	5510	5504	29.81	29.64	2.665	2.713	1.1904	0.9646	0.1944	0.202	2	1	1.13	1.2	1000	1000	Schistosoma mansoni
1450	1449	Smp_127680	Smp_127680	1498	rabconnectin-related	Smp_127680	450.5	FKITRKMsQIDLNRA	KMS*QIDLNR	2	592.778	9201	9164	43.6	43.36	2.229	2.421	0.4735	0.5737	0.2543	0.2278	7	1	1.32	1.26	1000	1000	Schistosoma mansoni
1451	1450	Smp_127680	Smp_127680	2924	rabconnectin-related	Smp_127680	450.5	DGVKNKVsEQAPATT	S*EQAPATTTTK	3	405.515		3320		20.82		1.731		4.8629		0.1372		72		0.91		8	Schistosoma mansoni
1452	1451	Smp_127680	Smp_127680	593	rabconnectin-related	Smp_127680	450.5	DGSLIVWyIHGLDLS	LIVWY*IHGLDLSVPNPK	3	682.027		36010		163.54		3.765		7.762		0.1132		1		0.86		87	Schistosoma mansoni
1453	1452	Smp_127740	Smp_127740	1466	adam (A disintegrin and metalloprotease, putative	Smp_127740	234.2	TTSGSRRsSPLPPAP	RS*SPLPPAPTILCNVGQQTDELSLLK	3	972.163	27704	27837	120.98	120.72	4.293	4.934	1.3248	1.1035	0.3633	0.4081	1	1	1.92	2.21	0	0	Schistosoma mansoni
1454	1453	Smp_127740	Smp_127740	1466	adam (A disintegrin and metalloprotease, putative	Smp_127740	234.2	TTSGSRRsSPLPPAP	RS*SPLPPAPTILCNVGQQTDELSLLK	3	972.163		27817		120.63		5.401		1.1035		0.389		1		2.19		0	Schistosoma mansoni
1455	1454	Smp_127740	Smp_127740	1467	adam (A disintegrin and metalloprotease, putative	Smp_127740	234.2	TSGSRRSsPLPPAPT	RSS*PLPPAPTILCNVGQQTDELSLLK	3	972.163	27652		120.73		4.651		1.3248		0.4573		1		2.36		0		Schistosoma mansoni
1456	1455	Smp_127770	Smp_127770	1617	ras GTP exchange factor, putative	Smp_127770	233.4	SGYTYPLsPGISNKV	SQVQNTSGYTYPLS*PGISNK	2	1111.01	15897	15972	71.54	71.23	5.784	5.824	1.2644	1.0607	0.506	0.4632	1	1	2.97	2.75	59	31	Schistosoma mansoni
1457	1456	Smp_127770	Smp_127770	1617	ras GTP exchange factor, putative	Smp_127770	233.4	SGYTYPLsPGISNKV	SQVQNTSGYTYPLS*PGISNK	3	741.011		16002		71.35		3.388		-0.0793		0.2948		1		1.9		20	Schistosoma mansoni
1458	1457	Smp_127770	Smp_127770	1621	ras GTP exchange factor, putative	Smp_127770	233.4	YPLSPGIsNKVMSPT	SQVQNTSGYTYPLSPGIS*NK	3	741.011	15932		71.69		2.635		1.1777		0.1747		15		1.31		12		Schistosoma mansoni
1459	1458	Smp_127770	Smp_127770	1628, 1629	ras GTP exchange factor, putative	Smp_127770	233.4	SNKVMSPtTMGTNGT;NKVMSPTtMGTNGTV	VMSPT*T*M#GTNGTVVATTLMTSSMVSTT	3	961.404	6515		33.61		2.511		2.0127		0.0928		4		0.78		0;0		Schistosoma mansoni
1460	1459	Smp_127780	Smp_127780	145	hypothetical protein	Smp_127780	172.7	PRYQPPPsTPILEQN	YQPPPS*TPILEQNR	2	860.409	12754	12592	58	56.86	1.586	1.839	0.9859	1.0527	0.0964	0.1301	3	5	0.81	0.98	0	0	Schistosoma mansoni
1461	1460	Smp_127780	Smp_127780	145	hypothetical protein	Smp_127780	172.7	PRYQPPPsTPILEQN	YQPPPS*TPILEQNR	2	860.409	12603		57.33		1.684		1.0472		0.1698		2		1.12		9		Schistosoma mansoni
1462	1461	Smp_127780	Smp_127780	146	hypothetical protein	Smp_127780	172.7	RYQPPPStPILEQNR	YQPPPST*PILEQNR	2	860.409	12936	12746	58.8	57.54	2.069	1.716	1.1858	1.017	0.1318	0.2214	80	1	0.93	1.35	9	9	Schistosoma mansoni
1463	1462	Smp_127780	Smp_127780	146	hypothetical protein	Smp_127780	172.7	RYQPPPStPILEQNR	YQPPPST*PILEQNR	3	573.942		12680		57.25		2.833		0.8946		0.3295		1		2.18		0	Schistosoma mansoni
1464	1463	Smp_127780	Smp_127780	855	hypothetical protein	Smp_127780	172.7	RSFDRPPtRIDDSPM	SFDRPPT*RIDDSPM#SYSVHR	3	820.365		11852		53.81		2.361		1.4228		0.197		1		1.11		18	Schistosoma mansoni
1465	1464	Smp_127810	Smp_127810	1069	expressed protein	Smp_127810	180.8	PRYLRQQsCNSHYFG	QQS*CNSHYFGSQQPLDR	3	711.293		11263		51.58		2.511		0.7468		0.198		446		0.98		8	Schistosoma mansoni
1466	1465	Smp_127810	Smp_127810	1186	expressed protein	Smp_127810	180.8	ALQDGSGyGTLVQRG	EPPTGGGGVNAGALQDGSGY*GTLVQR	3	846.726		15267		68.24		2.906		1.2582		0.1486		25		1.13		4	Schistosoma mansoni
1467	1466	Smp_127810	Smp_127810	1440	expressed protein	Smp_127810	180.8	QAQSVRGsQMDLGVV	GS*QMDLGVVQK	2	621.283	12217	12217	55.63	55.24	2.724	2.583	1.1999	0.6576	0.1713	0.2235	11	3	1.31	1.52	1000	1000	Schistosoma mansoni
1468	1467	Smp_127810	Smp_127810	1440	expressed protein	Smp_127810	180.8	QAQSVRGsQMDLGVV	LQNQAQSVRGS*QM#DLGVVQK	3	761.37	9639	9521	45.29	44.72	3.524	2.917	0.7127	0.3249	0.4469	0.3432	1	1	2.32	1.79	16	24	Schistosoma mansoni
1469	1468	Smp_127810	Smp_127810	1440	expressed protein	Smp_127810	180.8	QAQSVRGsQMDLGVV	LQNQAQSVRGS*QM#DLGVVQK	3	761.37	9593		45.13		2.688		0.7127		0.2532		3		1.4		10		Schistosoma mansoni
1470	1469	Smp_127810	Smp_127810	1440	expressed protein	Smp_127810	180.8	QAQSVRGsQMDLGVV	LQNQAQSVRGS*QMDLGVVQK	3	756.038	13138	13170	59.65	59.3	3.69	2.848	0.7132	1.5783	0.308	0.1719	1	4	1.78	1.04	27	27	Schistosoma mansoni
1471	1470	Smp_127810	Smp_127810	1604	expressed protein	Smp_127810	180.8	RIRDYSEyGIPRGIG	IRDYSEY*GIPR	2	724.832		11515		52.48		2.535		0.7568		0.1417		1		0.89		7	Schistosoma mansoni
1472	1471	Smp_127920	Smp_127920	165	serine/threonine kinase	Smp_127920	116.7	YNPTDLSsQLCMSYI	GGLPYGVTEYNPTDLSS*QLCM#SYIHR	3	1018.78	24757		108		2.871		1.281		0.2708		1		1.62		7		Schistosoma mansoni
1473	1472	Smp_127920	Smp_127920	170	serine/threonine kinase	Smp_127920	116.7	LSSQLCMsYIHRSKP	GGLPYGVTEYNPTDLSSQLCM#S*YIHR	3	1018.78		24949		108.06		2.288		1.589		0.14		3		0.99		7	Schistosoma mansoni
1474	1473	Smp_127920	Smp_127920	171	serine/threonine kinase	Smp_127920	116.7	SSQLCMSyIHRSKPP	GGLPYGVTEYNPTDLSSQLCM#SY*IHR	3	1018.78		24918		107.92		2.673		1.6253		0.2004		96		1.18		5	Schistosoma mansoni
1475	1474	Smp_127920	Smp_127920	374	serine/threonine kinase	Smp_127920	116.7	KSKSRKTsSIEQPRR	KTS*SIEQPR	2	563.269	2477	2519	17.46	17.54	2.67	2.63	0.5699	0.5335	0.2329	0.2958	2	2	1.3	1.55	0	9	Schistosoma mansoni
1476	1475	Smp_128080	Smp_128080	324	conserved hypothetical protein	Smp_128080	56.3	GKMKVEQtPESVFTL	M#KVEQT*PESVFTLDQVDAIDPETVETFAGQWEADSR	3	1388.96		33020		146.01		4.5		5.495		0.2514		1		0.99		4	Schistosoma mansoni
1477	1476	Smp_128080	Smp_128080	324	conserved hypothetical protein	Smp_128080	56.3	GKMKVEQtPESVFTL	M#KVEQT*PESVFTLDQVDAIDPETVETFAGQWEADSR	3	1388.96		33056		146.2		4.67		-0.9257		0.3215		1		1.51		4	Schistosoma mansoni
1478	1477	Smp_128480	Smp_128480	628	serine/threonine kinase	Smp_128480	75.6	TKEPPKLtPTDKLFI	DVNNFDSEFTKEPPKLT*PTDK	3	834.719		16663		74.14		3.399		1.3204		0.2914		5		1.3		24	Schistosoma mansoni
1479	1478	Smp_128480	Smp_128480	630	serine/threonine kinase	Smp_128480	75.6	EPPKLTPtDKLFIMN	DVNNFDSEFTKEPPKLTPT*DK	3	834.719	16835		75.49		2.595		1.1839		0.1539		1		0.6		35		Schistosoma mansoni
1480	1479	Smp_128600	Smp_128600	213	chromodomain helicase DNA binding protein, putative	Smp_128600	224.4	MSGAVLFtLNPSKAR	VLFT*LNPSK	2	549.783		22173		96.29		1.714		-0.849		0.0377		4		0.54		4	Schistosoma mansoni
1481	1480	Smp_128660	Smp_128660	1145	expressed protein	Smp_128660	468.5	TEICLVYsSISRLVS	YFPLECPTEICLVYS*SISR	5	483.622		4103		24.02		2.99		11.8166		0.1656		68		0.99		8	Schistosoma mansoni
1482	1481	Smp_128660	Smp_128660	1148	expressed protein	Smp_128660	468.5	CLVYSSIsRLVSRCP	YFPLECPTEICLVYSSIS*R	5	483.622	4128		24.24		2.661		12.0396		0.1307		4		0.83		3		Schistosoma mansoni
1483	1482	Smp_128760	Smp_128760	176	hypothetical protein	Smp_128760	39.5	QEERRKRsMLLYDET	KRS*M#LLYDETTHDSSK	3	669.635	6076	6067	32.04	31.85	3.206	2.812	1.8885	2.2737	0.2126	0.2819	7	5	0.98	1.21	37	37	Schistosoma mansoni
1484	1483	Smp_128810	Smp_128810	64	conserved hypothetical protein	Smp_128810	75.3	PVETCNDsQGRIRQR	QDKLDYPVETCNDS*QGR	2	1052.94	10364	10340	48.17	47.87	1.964	2.183	1.7885	1.1033	0.2491	0.2931	1	1	1.03	1.31	11	11	Schistosoma mansoni
1485	1484	Smp_128810	Smp_128810	64	conserved hypothetical protein	Smp_128810	75.3	PVETCNDsQGRIRQR	QDKLDYPVETCNDS*QGR	2	1052.94	10411		48.35		2.392		1.7885		0.3322		10		1.42		4		Schistosoma mansoni
1486	1485	Smp_128810	Smp_128810	64	conserved hypothetical protein	Smp_128810	75.3	PVETCNDsQGRIRQR	QDKLDYPVETCNDS*QGR	3	702.293	10390	10351	48.26	47.91	3.308	3.906	0.325	-0.2601	0.2551	0.3254	1	3	1.53	1.85	19	27	Schistosoma mansoni
1487	1486	Smp_128990	Smp_128990	468	expressed protein	Smp_128990	80	NHTKYSRsSTPPFAT	S*STPPFATSQLCDSNDWCTK	2	1191.47	19948	19999	87.91	87.43	4.01	3.907	1.2057	1.5147	0.4658	0.4354	1	1	2.52	2.36	0	0	Schistosoma mansoni
1488	1487	Smp_128990	Smp_128990	468	expressed protein	Smp_128990	80	NHTKYSRsSTPPFAT	S*STPPFATSQLCDSNDWCTK	3	794.652	19954	20005	87.93	87.45	4.176	4.384	0.8221	0.8162	0.4802	0.396	1	2	2.83	2.53	0	0	Schistosoma mansoni
1489	1488	Smp_128990	Smp_128990	470	expressed protein	Smp_128990	80	TKYSRSStPPFATSQ	SST*PPFATSQLCDSNDWCTK	3	794.652		19983		87.36		4.681		0.7432		0.4196		1		2.66		0	Schistosoma mansoni
1490	1489	Smp_129120	Smp_129120	23	shoc2, putative	Smp_129120	60.1	SNEFVRGtSPEFTDE	GT*SPEFTDELSELVPVLDSIHLVPY	2	1419.18		36144		164.2		3.055		2.2616		0.2343		1		1.27		0	Schistosoma mansoni
1491	1490	Smp_129120	Smp_129120	23	shoc2, putative	Smp_129120	60.1	SNEFVRGtSPEFTDE	GT*SPEFTDELSELVPVLDSIHLVPYK	3	989.154		35793		162.45		4.413		1.2811		0.4259		1		2.52		0	Schistosoma mansoni
1492	1491	Smp_129120	Smp_129120	23	shoc2, putative	Smp_129120	60.1	SNEFVRGtSPEFTDE	GT*SPEFTDELSELVPVLDSIHLVPYKK	3	1031.85	34895	34724	156.08	155.95	3.689	3.49	1.5238	0.5223	0.3695	0.413	1	1	1.83	2.04	12	12	Schistosoma mansoni
1493	1492	Smp_129120	Smp_129120	24	shoc2, putative	Smp_129120	60.1	NEFVRGTsPEFTDEL	GTS*PEFTDELSELVPVLDSIHLVPYK	2	1483.23		35807		162.52		3.28		1.6915		0.3849		1		1.94		0	Schistosoma mansoni
1494	1493	Smp_129120	Smp_129120	24	shoc2, putative	Smp_129120	60.1	NEFVRGTsPEFTDEL	GTS*PEFTDELSELVPVLDSIHLVPYK	3	989.154	36104		162.42		4.72		1.0978		0.4754		1		2.78		0		Schistosoma mansoni
1495	1494	Smp_129120	Smp_129120	24	shoc2, putative	Smp_129120	60.1	NEFVRGTsPEFTDEL	GTS*PEFTDELSELVPVLDSIHLVPYKK	3	1031.85	34886	34729	156.03	155.98	3.053	3.701	1.2469	2.1213	0.1963	0.4229	5	1	1.04	2.04	0	0	Schistosoma mansoni
1496	1495	Smp_129120	Smp_129120	24	shoc2, putative	Smp_129120	60.1	NEFVRGTsPEFTDEL	GTS*PEFTDELSELVPVLDSIHLVPYKK	3	1031.85		34754		156.15		4.175		1.4474		0.4851		1		2.41		12	Schistosoma mansoni
1497	1496	Smp_129120	Smp_129120	24	shoc2, putative	Smp_129120	60.1	NEFVRGTsPEFTDEL	GTS*PEFTDELSELVPVLDSIHLVPYKK	3	1031.85		34735		156.03		3.258		0.9273		0.2791		2		1.46		0	Schistosoma mansoni
1498	1497	Smp_129120	Smp_129120	28	shoc2, putative	Smp_129120	60.1	RGTSPEFtDELSELV	GTSPEFT*DELSELVPVLDSIHLVPYK	2	1483.23	36124		162.51		2.795		2.0694		0.3467		3		1.67		0		Schistosoma mansoni
1499	1498	Smp_129550	Smp_129550	1118	Paramyosin (Allergen Blo t 11), putative	Smp_129550	139.5	VYIENGQtELAKQQA	SQINPVYIENGQT*ELAK	2	992.475	35780		160.85		1.146		-1.1754		0.2829		161		1.11		15		Schistosoma mansoni
1500	1499	Smp_129550;Smp_129580	Smp_129550;Smp_129580	536; 541	Paramyosin (Allergen Blo t 11), putative	Smp_129550;Smp_129580	139.5	ESNATVNsLQTGNND	S*LQTGNNDLQNQITCLQK	3	719	25009	25167	109.09	108.99	3.233	3.176	0.4776	0.8198	0.2434	0.2771	3	2	1.76	1.89	0	4	Schistosoma mansoni
1501	1500	Smp_129550;Smp_129580	Smp_129550;Smp_129580	539; 544	Paramyosin (Allergen Blo t 11), putative	Smp_129550;Smp_129580	139.5	ATVNSLQtGNNDLQN	SLQT*GNNDLQNQITCLQK	3	719		25181		109.06		2.974		0.8198		0.1897		48		1.45		0	Schistosoma mansoni
1502	1501	Smp_129570	Smp_129570	300	expressed protein	Smp_129570	104.7	SRRKRAGsQFQFLAQ	AGS*QFQFLAQK	2	652.805	18926	18982	83.81	83.41	2.522	2.589	0.3437	0.7711	0.165	0.1855	1	1	1.26	1.35	1000	1000	Schistosoma mansoni
1503	1502	Smp_129570	Smp_129570	300	expressed protein	Smp_129570	104.7	SRRKRAGsQFQFLAQ	RAGS*QFQFLAQK	2	730.856	15682		70.66		2.895		0.2556		0.2405		4		1.3		1000		Schistosoma mansoni
1504	1503	Smp_129640	Smp_129640	1022	4.1 G protein, putative	Smp_129640	201.2	ALVSCKIsTPEFDDN	IS*TPEFDDNLPLTEQR	2	977.943		20667		90.19		3.659		1.562		0.3646		1		2.09		0	Schistosoma mansoni
1505	1504	Smp_129640	Smp_129640	1023	4.1 G protein, putative	Smp_129640	201.2	LVSCKIStPEFDDNL	IST*PEFDDNLPLTEQR	2	977.943	20695		91		3.566		1.2489		0.431		1		2.39		12		Schistosoma mansoni
1506	1505	Smp_129640	Smp_129640	1023	4.1 G protein, putative	Smp_129640	201.2	LVSCKIStPEFDDNL	IST*PEFDDNLPLTEQR	2	977.943	20589		90.56		3.645		1.1654		0.399		1		2.28		0		Schistosoma mansoni
1507	1506	Smp_129640	Smp_129640	786	4.1 G protein, putative	Smp_129640	201.2	EYIDRIDtEKEIENE	IDT*EKEIENEFDQK	2	909.396	16117		72.52		3.192		-3.8809		0.1718		1		0.75		1000		Schistosoma mansoni
1508	1507	Smp_129770	Smp_129770	285, 289	ankyrin repeat domain, putative	Smp_129770	81.8	TRPSRCDsPRLSQTM;RCDSPRLsQTMIPLS	CDS*PRLS*QTM#IPLSK	2	954.904		15812		70.59		2.382		2.1121		0.1159		1		0.65		24;7	Schistosoma mansoni
1509	1508	Smp_129770	Smp_129770	391	ankyrin repeat domain, putative	Smp_129770	81.8	TIPDEMLsPFRVNSP	EFQPTIEVFHHIGDETEEVDPSTIPDEM#LS*PFR	3	1313.26	29876	26847	131.17	116.34	3.788	3.332	3.2711	1.9049	0.2464	0.0377	411	5	1.02	0.62	25	38	Schistosoma mansoni
1510	1509	Smp_129770	Smp_129770	391	ankyrin repeat domain, putative	Smp_129770	81.8	TIPDEMLsPFRVNSP	EFQPTIEVFHHIGDETEEVDPSTIPDEM#LS*PFR	3	1313.26	26683		116.4		4.818		1.6745		0.3566		1		2.19		23		Schistosoma mansoni
1511	1510	Smp_129770	Smp_129770	391	ankyrin repeat domain, putative	Smp_129770	81.8	TIPDEMLsPFRVNSP	EFQPTIEVFHHIGDETEEVDPSTIPDEM#LS*PFR	4	985.193	26660		116.3		3.048		1.5799		0.2323		137		1.46		71		Schistosoma mansoni
1512	1511	Smp_129770	Smp_129770	391	ankyrin repeat domain, putative	Smp_129770	81.8	TIPDEMLsPFRVNSP	EFQPTIEVFHHIGDETEEVDPSTIPDEMLS*PFR	3	1307.92	29823	29976	130.92	130.74	3.773	4.44	1.6099	2.3078	0.0933	0.4145	3	19	0.96	2.29	41	24	Schistosoma mansoni
1513	1512	Smp_129770	Smp_129770	391	ankyrin repeat domain, putative	Smp_129770	81.8	TIPDEMLsPFRVNSP	EFQPTIEVFHHIGDETEEVDPSTIPDEMLS*PFR	3	1307.92		30036		131.03		3.831		2.4705		0.205		55		1.28		63	Schistosoma mansoni
1514	1513	Smp_129770	Smp_129770	391	ankyrin repeat domain, putative	Smp_129770	81.8	TIPDEMLsPFRVNSP	EFQPTIEVFHHIGDETEEVDPSTIPDEMLS*PFR	3	1307.92		29988		130.79		4.164		2.1416		0.2281		3		1.51		52	Schistosoma mansoni
1515	1514	Smp_129770	Smp_129770	397, 404	ankyrin repeat domain, putative	Smp_129770	81.8	LSPFRVNsPPGFPLS;SPPGFPLsPDFTNLK	RVNS*PPGFPLS*PDFTNLK	3	715.997		25280		109.48		3.469		1.7008		0.3117		1		1.8		77;19	Schistosoma mansoni
1516	1515	Smp_129770	Smp_129770	397, 404	ankyrin repeat domain, putative	Smp_129770	81.8	LSPFRVNsPPGFPLS;SPPGFPLsPDFTNLK	VNS*PPGFPLS*PDFTNLK	2	995.442	27347	27509	119.34	119.26	3.623	3.353	1.2999	1.4831	0.3745	0.2631	1	1	2.21	1.69	104;59	91;44	Schistosoma mansoni
1517	1516	Smp_129770	Smp_129770	397, 404	ankyrin repeat domain, putative	Smp_129770	81.8	LSPFRVNsPPGFPLS;SPPGFPLsPDFTNLK	VNS*PPGFPLS*PDFTNLK	2	995.442	28145	28248	123.01	122.62	2.128	3.211	1.2267	1.1902	0.1922	0.2616	8	1	1.23	1.68	56;31	67;44	Schistosoma mansoni
1518	1517	Smp_129770	Smp_129770	397, 404	ankyrin repeat domain, putative	Smp_129770	81.8	LSPFRVNsPPGFPLS;SPPGFPLsPDFTNLK	VNS*PPGFPLS*PDFTNLK	2	995.442	27666	28013	120.8	121.54	3.916	3.757	1.112	1.5212	0.4317	0.3503	1	1	2.5	2.11	104;44	91;44	Schistosoma mansoni
1519	1518	Smp_129770	Smp_129770	397, 404	ankyrin repeat domain, putative	Smp_129770	81.8	LSPFRVNsPPGFPLS;SPPGFPLsPDFTNLK	VNS*PPGFPLS*PDFTNLK	2	995.442	27377	27663	119.47	119.95	3.225	3.807	1.1845	1.6013	0.344	0.4214	1	1	2.03	2.4	79;31	118;59	Schistosoma mansoni
1520	1519	Smp_129770	Smp_129770	397, 404	ankyrin repeat domain, putative	Smp_129770	81.8	LSPFRVNsPPGFPLS;SPPGFPLsPDFTNLK	VNS*PPGFPLS*PDFTNLK	2	995.442	27501	27545	120.04	119.42	3.78	3.475	1.0372	1.6274	0.4273	0.2943	1	1	2.47	1.83	118;59	104;59	Schistosoma mansoni
1521	1520	Smp_129770	Smp_129770	397, 404	ankyrin repeat domain, putative	Smp_129770	81.8	LSPFRVNsPPGFPLS;SPPGFPLsPDFTNLK	VNS*PPGFPLS*PDFTNLK	2	995.442	27815	27975	121.49	121.37	3.389	2.873	1.4435	1.5917	0.3502	0.2663	1	1	2.07	1.63	104;59	67;31	Schistosoma mansoni
1522	1521	Smp_129770	Smp_129770	397, 404	ankyrin repeat domain, putative	Smp_129770	81.8	LSPFRVNsPPGFPLS;SPPGFPLsPDFTNLK	VNS*PPGFPLS*PDFTNLK	2	995.442		27821		120.65		3.865		1.6093		0.4227		1		2.42		118;59	Schistosoma mansoni
1523	1522	Smp_129770	Smp_129770	404	ankyrin repeat domain, putative	Smp_129770	81.8	SPPGFPLsPDFTNLK	VNSPPGFPLS*PDFTNLK	2	955.458	26030	26207	113.48	113.48	4.667	4.431	0.9522	1.3945	0.5456	0.5067	1	1	3.1	2.86	44	44	Schistosoma mansoni
1524	1523	Smp_129770	Smp_129770	404	ankyrin repeat domain, putative	Smp_129770	81.8	SPPGFPLsPDFTNLK	VNSPPGFPLS*PDFTNLK	2	955.458		26047		112.75		4.535		1.4381		0.4814		1		2.76		59	Schistosoma mansoni
1525	1524	Smp_130040	Smp_130040	416	pecanex-related protein	Smp_130040	251.3	NQLKRDVsQLPLLPI	DVS*QLPLLPIAR	2	701.379	27021	27154	117.92	117.72	2.708	2.807	0.2548	1.4024	0.2649	0.3141	1	1	1.67	1.87	1000	1000	Schistosoma mansoni
1526	1525	Smp_130040	Smp_130040	416	pecanex-related protein	Smp_130040	251.3	NQLKRDVsQLPLLPI	DVS*QLPLLPIAR	2	701.379		27217		118.01		2.122		1.4024		0.1999		1		1.3		1000	Schistosoma mansoni
1527	1526	Smp_130180	Smp_130180	1023	expressed protein	Smp_130180	192	FSRPPGEtPPYQPSS	IVPAAPSQLPLYDDFSRPPGET*PPYQPSSGVVHVSDYLNTSVDSYNSSSK	4	1362.14	27548		120.24		1.673		0.1213		0.1422		45		0.59		9		Schistosoma mansoni
1528	1527	Smp_130260	Smp_130260	336	expressed protein	Smp_130260	76.3	NEVQQLRsQLNMLSK	STNELPQIVDSM#NEVQQLRS*QLNM#LSK	3	1072.18		28883		125.55		3.45		2.1534		0.1842		2		1.03		7	Schistosoma mansoni
1529	1528	Smp_130260	Smp_130260	336	expressed protein	Smp_130260	76.3	NEVQQLRsQLNMLSK	STNELPQIVDSM#NEVQQLRS*QLNM#LSK	3	1072.18		28892		125.6		3.032		2.1534		0.1216		7		0.7		4	Schistosoma mansoni
1530	1529	Smp_130260	Smp_130260	566	expressed protein	Smp_130260	76.3	TILPYSIsPCKSASS	IKPELYDQTILPYSIS*PCK	2	1173.08	22829	22957	99.84	99.63	4.761	4.475	1.4241	1.9377	0.5464	0.5475	1	1	3	2.93	49	17	Schistosoma mansoni
1531	1530	Smp_130280	Smp_130280	2155	Crumbs complex protein	Smp_130280	279.3	RIVKAPLsVTSYPIG	APLS*VTSYPIGHNHR	3	576.945		12384		55.97		2.413		0.632		0.1221		2		1.23		2	Schistosoma mansoni
1532	1531	Smp_130280	Smp_130280	2192	Crumbs complex protein	Smp_130280	279.3	QPVMDDLsARQNVYN	IDQPVM#DDLS*AR	2	728.313		10417		48.18		2.83		1.0383		0.178		1		1.36		1000	Schistosoma mansoni
1533	1532	Smp_130480	Smp_130480	236	TBC1 domain family member 15, putative	Smp_130480	75.2	EAARLRTtDDEGGFA	LRTT*DDEGGFAVVER	2	872.899	13464	13536	61.04	60.82	3.39	3.624	1.2138	1.1719	0.3663	0.4587	1	1	1.81	2.24	0	0	Schistosoma mansoni
1534	1533	Smp_130480	Smp_130480	236	TBC1 domain family member 15, putative	Smp_130480	75.2	EAARLRTtDDEGGFA	LRTT*DDEGGFAVVER	3	582.268	13485	13527	61.12	60.78	2.667	3.03	0.5155	0.5338	0.3174	0.3293	2	1	1.72	1.84	0	0	Schistosoma mansoni
1535	1534	Smp_130510	Smp_130510	833, 843	hypothetical protein	Smp_130510	144.9	RATLHSPtIIDSSDI;DSSDIQKsPLSSSAS	ATLHSPT*IIDSSDIQKS*PLSSSASSSLK	3	1006.48		17320		76.9		3.532		1.5551		0.1272		9		0.78		6;9	Schistosoma mansoni
1536	1535	Smp_130590	Smp_130590	414	inhibitor of apoptosis 1, diap1, putative	Smp_130590	55	SSSLNQStPTSIPRV	TCDHSSSLNQST*PTSIPR	3	689.965	8518		41.02		2.482		0.6576		0.1052		3		1.09		0		Schistosoma mansoni
1537	1536	Smp_130650	Smp_130650	151	ubiquitin-protein ligase, putative	Smp_130650	148.3	LPSLTPSsNYTLPIR	YLSNLPSLTPSS*NYTLPIRIFEELFNIF	4	842.927		13594		61.06		2.539		4.0676		0.1112		15		0.6		6	Schistosoma mansoni
1538	1537	Smp_130660	Smp_130660	22, 58	hypothetical protein	Smp_130660	14.1	NQNVPKSsPVAHMTP;AAVRPSVySTFTSNE	SS*PVAHMTPPSSPQLIPTTAITTPATSVNVAAVRPSVY*STF	6	724.355		21938		95.3		3.387		-22.7649		0.4911		168		1.19		0;0	Schistosoma mansoni
1539	1538	Smp_130890	Smp_130890	701	transporter, putative	Smp_130890	245.3	PGKIITStSTLKAVE	ITST*STLK	2	465.731		1828		14.68		1.88		-1.4815		0.0651		6		0.65		9	Schistosoma mansoni
1540	1539	Smp_130930	Smp_130930	128	conserved hypothetical protein	Smp_130930	18.9	YRELRPLsTPPAEIK	ELRPLS*TPPAEIK	2	765.9		13765		61.77		2.628		1.2966		0.1686		1		1.21		0	Schistosoma mansoni
1541	1540	Smp_130930	Smp_130930	129	conserved hypothetical protein	Smp_130930	18.9	RELRPLStPPAEIKQ	ELRPLST*PPAEIK	2	765.9	13736		62.16		2.689		0.5773		0.1097		1		1.03		0		Schistosoma mansoni
1542	1541	Smp_131150	Smp_131150	632	polymyositis/sclerodermaautoantigen-related	Smp_131150	94.5	ELLKFPCsPLTTENK	FPCS*PLTTENK	2	687.294	12663	12652	57.6	57.12	2.272	2.251	0.8244	0.7612	0.1339	0.1174	3	1	1.1	1.03	54	38	Schistosoma mansoni
1543	1542	Smp_131150	Smp_131150	632	polymyositis/sclerodermaautoantigen-related	Smp_131150	94.5	ELLKFPCsPLTTENK	FPCS*PLTTENK	2	687.294	12497	12486	56.87	56.41	3.186	2.759	0.9502	0.9176	0.2791	0.212	1	1	1.83	1.49	59	59	Schistosoma mansoni
1544	1543	Smp_131150	Smp_131150	804, 809	polymyositis/sclerodermaautoantigen-related	Smp_131150	94.5	NAPPVESsTNSASKK;ESSTNSAsKKKKRPV	SSFNAPPVESS*TNSAS*KK	2	999.416	6676		34.2		2.391		0.1372		0.2241		49		0.97		5;0		Schistosoma mansoni
1545	1544	Smp_131260	Smp_131260	172	pangolin, putative	Smp_131260	75	NNTLFPLsPSGSINR	SQQYFTSSNSHQSSPCPSLGNNNNTLFPLS*PSGSINR	3	1368.94	21901	21939	95.88	95.3	4.501	4.251	1.1506	2.9668	0.3147	0.339	1	1	1.86	1.77	20	17	Schistosoma mansoni
1546	1545	Smp_131260	Smp_131260	172	pangolin, putative	Smp_131260	75	NNTLFPLsPSGSINR	SQQYFTSSNSHQSSPCPSLGNNNNTLFPLS*PSGSINR	4	1026.96	21832	21964	95.59	95.41	3.518	3.865	1.8095	1.5474	0.1643	0.2749	11	1	1.24	1.77	20	21	Schistosoma mansoni
1547	1546	Smp_131260	Smp_131260	172	pangolin, putative	Smp_131260	75	NNTLFPLsPSGSINR	SQQYFTSSNSHQSSPCPSLGNNNNTLFPLS*PSGSINR	4	1026.96	21859		95.71		3.343		1.2083		0.1501		24		1.18		11		Schistosoma mansoni
1548	1547	Smp_131280	Smp_131280	34, 48	bcl-2 homologous antagonist/killer (bak), putative	Smp_131280	110.8	ISDPSDSsTPNANSS;SLDETFAsNKFSPNS	TSFM#TISDPSDSS*TPNANSSLDETFAS*NKFSPNSFR	3	1354.89		24850		107.63		5.178		1.3158		0.1381		15		0.89		15;3	Schistosoma mansoni
1549	1548	Smp_131280	Smp_131280	34, 52	bcl-2 homologous antagonist/killer (bak), putative	Smp_131280	110.8	ISDPSDSsTPNANSS;TFASNKFsPNSFRNS	TSFM#TISDPSDSS*TPNANSSLDETFASNKFS*PNSFR	3	1354.89	24678	24874	107.65	107.74	4.853	4.84	1.9306	-0.3402	0.1526	0.1498	2	1	0.92	0.86	0;13	0;5	Schistosoma mansoni
1550	1549	Smp_131280	Smp_131280	35, 52	bcl-2 homologous antagonist/killer (bak), putative	Smp_131280	110.8	SDPSDSStPNANSSL;TFASNKFsPNSFRNS	TSFM#TISDPSDSST*PNANSSLDETFASNKFS*PNSFR	3	1354.89	24703		107.76		5.211		2.1573		0.1138		1		0.81		7;5		Schistosoma mansoni
1551	1550	Smp_131300	Smp_131300	29	hypothetical protein	Smp_131300	19.5	LMIAEPAyLIAQTTT	PLPTSLMIAEPAY*LIAQTTTDR	3	828.082	18894		83.69		2.639		-2.2331		0.0553		25		0.61		4		Schistosoma mansoni
1552	1551	Smp_131310	Smp_131310	218, 228	expressed protein	Smp_131310	198	CRKRSFCsDGPRPPD;PRPPDPPsPPPPGGG	KRSFCS*DGPRPPDPPS*PPPPGGGGGFTSTDNCPIATR	4	999.935	14743	14986	66.55	66.98	4.994	5.195	1.1553	1.6533	0.2945	0.2786	1	1	1.46	1.39	3;13	15;20	Schistosoma mansoni
1553	1552	Smp_131310	Smp_131310	218, 228	expressed protein	Smp_131310	198	CRKRSFCsDGPRPPD;PRPPDPPsPPPPGGG	KRSFCS*DGPRPPDPPS*PPPPGGGGGFTSTDNCPIATR	4	999.935	14938	15037	67.4	67.2	3.954	4.434	1.1593	1.3374	0.2883	0.2892	1	1	1.27	1.35	11;15	15;15	Schistosoma mansoni
1554	1553	Smp_131310	Smp_131310	218, 228	expressed protein	Smp_131310	198	CRKRSFCsDGPRPPD;PRPPDPPsPPPPGGG	KRSFCS*DGPRPPDPPS*PPPPGGGGGFTSTDNCPIATR	4	999.935	14655	14762	66.15	66	4.82	5.054	1.3984	1.042	0.1625	0.269	1	1	0.88	1.37	3;34	18;18	Schistosoma mansoni
1555	1554	Smp_131570	Smp_131570	41	ubiquitin-specific peptidase 9X (C19 family)	Smp_131570	330.8	TSLAYPKsPSTTLFP	S*PSTTLFPVHAFNTLNSLLSR	3	794.733		33005		145.93		2.503		1.3318		0.3265		1		1.95		31	Schistosoma mansoni
1556	1555	Smp_131570	Smp_131570	44	ubiquitin-specific peptidase 9X (C19 family)	Smp_131570	330.8	AYPKSPStTLFPVHA	SPST*TLFPVHAFNTLNSLLSR	3	794.733	32951	33098	146.11	146.42	2.18	2.817	0.8492	0.775	0.4474	0.3647	10	1	2.36	2.18	31	24	Schistosoma mansoni
1557	1556	Smp_131570	Smp_131570	44	ubiquitin-specific peptidase 9X (C19 family)	Smp_131570	330.8	AYPKSPStTLFPVHA	SPST*TLFPVHAFNTLNSLLSR	3	794.733		32990		145.85		2.537		0.469		0.1209		17		1.09		37	Schistosoma mansoni
1558	1557	Smp_131700	Smp_131700	785	serine/threonine kinase	Smp_131700	94.9	SSIHVPStPDNCNPK	AM#AATTCESSSSIHVPST*PDNCNPK	3	920.043	9879	9807	46.23	45.81	4.483	4.407	1.053	1.4016	0.3509	0.3459	2	1	2.24	2.17	3	3	Schistosoma mansoni
1559	1558	Smp_131700	Smp_131700	785	serine/threonine kinase	Smp_131700	94.9	SSIHVPStPDNCNPK	AMAATTCESSSSIHVPST*PDNCNPK	3	914.712	11230	11211	51.73	51.38	4.624	4.367	1.3945	1.3699	0.3615	0.2798	2	2	2.28	1.89	7	0	Schistosoma mansoni
1560	1559	Smp_131800	Smp_131800	393, 407, 418	protein kinase	Smp_131800	68.8	SVLQPCNsSSGFDFP;PSELLTQtNTAAVIG;AVIGSSAsNQVNNAL	SGSVLQPCNS*SSGFDFPSELLTQT*NTAAVIGSSAS*NQVNNALATGAAA	4	1238.79		21710		94.37		2.724		-30.109		0.7362		334		0.85		3;0;18	Schistosoma mansoni
1561	1560	Smp_131900	Smp_131900	153	expressed protein	Smp_131900	18.2	RIIERHPsLLEIASR	HPS*LLEIASR	2	601.8	14709	14975	66.39	66.93	1.845	1.652	1.0309	0.4518	0.1175	0.0803	1	1	0.96	0.78	72	24	Schistosoma mansoni
1562	1561	Smp_131900	Smp_131900	153	expressed protein	Smp_131900	18.2	RIIERHPsLLEIASR	HPS*LLEIASR	2	601.8	14879	14797	67.15	66.15	1.738	1.865	-0.1969	1.4911	0.1567	0.3146	2	1	1.07	1.77	34	72	Schistosoma mansoni
1563	1562	Smp_132120	Smp_132120	333	hypothetical protein	Smp_132120	68.8	QSAAKYRsQLTENRL	YRS*QLTENR	2	623.782	4468	4483	25.58	25.53	2.406	2.37	0.8307	0.8405	0.3266	0.3222	1	2	1.63	1.63	20	20	Schistosoma mansoni
1564	1563	Smp_132210	Smp_132210	237	expressed protein	Smp_132210	43.4	VKLERLPsECLTHVL	LPS*ECLTHVLTYINSPQDLETASLASSALASVVSDK	3	1299.63	35605	35309	159.96	159.88	6.385	5.783	1.4096	3.0916	0.487	0.4682	1	2	2.88	2.53	10	5	Schistosoma mansoni
1565	1564	Smp_132210	Smp_132210	237	expressed protein	Smp_132210	43.4	VKLERLPsECLTHVL	LPS*ECLTHVLTYINSPQDLETASLASSALASVVSDK	3	1299.63	35563		159.75		6.412		1.4927		0.5019		1		2.94		4		Schistosoma mansoni
1566	1565	Smp_132210	Smp_132210	237	expressed protein	Smp_132210	43.4	VKLERLPsECLTHVL	LPS*ECLTHVLTYINSPQDLETASLASSALASVVSDK	3	1299.63	35584		159.85		5.958		1.299		0.5092		2		2.91		4		Schistosoma mansoni
1567	1566	Smp_132210	Smp_132210	237	expressed protein	Smp_132210	43.4	VKLERLPsECLTHVL	LPS*ECLTHVLTYINSPQDLETASLASSALASVVSDK	3	1299.63	35571		159.79		5.671		1.4927		0.5236		2		2.91		5		Schistosoma mansoni
1568	1567	Smp_132210	Smp_132210	237	expressed protein	Smp_132210	43.4	VKLERLPsECLTHVL	LPS*ECLTHVLTYINSPQDLETASLASSALASVVSDK	4	974.977	35595		159.91		3.591		0.1369		0.2139		1		1.54		0		Schistosoma mansoni
1569	1568	Smp_132210	Smp_132210	245	expressed protein	Smp_132210	43.4	ECLTHVLtYINSPQD	LPSECLTHVLT*YINSPQDLETASLASSALASVVSDK	3	1299.63	35594		159.91		5.995		1.4927		0.4427		3		2.63		8		Schistosoma mansoni
1570	1569	Smp_132210	Smp_132210	245	expressed protein	Smp_132210	43.4	ECLTHVLtYINSPQD	LPSECLTHVLT*YINSPQDLETASLASSALASVVSDK	4	974.977	35589		159.88		3.042		0.1369		0.0299		2		0.71		5		Schistosoma mansoni
1571	1570	Smp_132320	Smp_132320	263	cadherin, putative	Smp_132320	152.2	LAEDLDSsPFNVQRY	IVLPLAEDLDSS*	3	451.218		4181		24.35		1.542		-1.9996		0.0541		17		0.65		1000	Schistosoma mansoni
1572	1571	Smp_132540	Smp_132540	723	axon guidance protein	Smp_132540	160.6	TQLDYKCsCKPPYYG	CS*CKPPY	2	496.174	3265		20.68		1.507		-0.7788		0.0634		24		0.65		1000		Schistosoma mansoni
1573	1572	Smp_132630	Smp_132630	172	hypothetical protein	Smp_132630	36.2	SLQPLAFsYDSINPD	SLQPLAFS*YDSINPDYHINK	2	1201.56	23630	23784	103.18	103.05	4.068	4.34	1.5474	0.8966	0.4375	0.3145	1	1	2.4	1.95	9	13	Schistosoma mansoni
1574	1573	Smp_132630	Smp_132630	172	hypothetical protein	Smp_132630	36.2	SLQPLAFsYDSINPD	SLQPLAFS*YDSINPDYHINK	2	1201.56	23614	23804	103.12	103.14	3.951	4.316	1.5474	1.7712	0.35	0.3652	1	1	2.02	2.1	9	9	Schistosoma mansoni
1575	1574	Smp_132630	Smp_132630	172	hypothetical protein	Smp_132630	36.2	SLQPLAFsYDSINPD	SLQPLAFS*YDSINPDYHINKDTSDK	3	983.45	21726		95.15		3.069		-2.2687		0.1437		123		0.58		8		Schistosoma mansoni
1576	1575	Smp_132630	Smp_132630	173	hypothetical protein	Smp_132630	36.2	LQPLAFSyDSINPDY	SLQPLAFSY*DSINPDYHINK	3	801.374	23583	23754	102.98	102.94	2.559	2.744	0.5007	1.1198	0.1931	0.2431	2	1	1.42	1.64	0	0	Schistosoma mansoni
1577	1576	Smp_132630	Smp_132630	173	hypothetical protein	Smp_132630	36.2	LQPLAFSyDSINPDY	SLQPLAFSY*DSINPDYHINK	3	801.374		23740		102.88		2.696		1.1198		0.329		1		1.99		7	Schistosoma mansoni
1578	1577	Smp_132670.2;Smp_132670.1	Smp_132670.2;Smp_132670.1	51; 51	myosin regulatory light chain, putative	Smp_132670.2;Smp_132670.1	22.7	KRAQRATsNVFGMFP	ATS*NVFGM#FPQNQIQEFK	2	1091.49	24499		106.92		3.342		1.424		0.4588		1		2.66		0		Schistosoma mansoni
1579	1578	Smp_132670.2;Smp_132670.1	Smp_132670.2;Smp_132670.1	51; 51	myosin regulatory light chain, putative	Smp_132670.2;Smp_132670.1	22.7	KRAQRATsNVFGMFP	ATS*NVFGM#FPQNQIQEFK	2	1091.49	24541		107.09		3.732		1.4587		0.4129		1		2.54		0		Schistosoma mansoni
1580	1579	Smp_133200	Smp_133200	250	peptidase Clp (S14 family)	Smp_133200	70.5	PQSGNLQsPGTPRRA	PQSGNLQS*PGTPR	2	709.825	5121	5147	28.2	28.19	3.019	1.963	0.7803	1.7083	0.433	0.1275	1	7	2.39	0.92	38	13	Schistosoma mansoni
1581	1580	Smp_133200	Smp_133200	250	peptidase Clp (S14 family)	Smp_133200	70.5	PQSGNLQsPGTPRRA	PQSGNLQS*PGTPR	2	709.825		5105		28.01		3.144		1.7083		0.3874		1		2.17		24	Schistosoma mansoni
1582	1581	Smp_133350	Smp_133350	597	nucleolar GTP-binding protein, putative	Smp_133350	77	AARARNStPNLHREA	NST*PNLHR	2	509.727		2516		17.53		2		0.3934		0.0643		13		0.78		24	Schistosoma mansoni
1583	1582	Smp_133370	Smp_133370	478	expressed protein	Smp_133370	64.3	KENKRRLsTVTIHQE	RLS*TVTIHQEQQQSPTIK	3	725.37		10132		47.05		3.146		-0.027		0.2108		2		1.28		3	Schistosoma mansoni
1584	1583	Smp_133370	Smp_133370	478	expressed protein	Smp_133370	64.3	KENKRRLsTVTIHQE	RLS*TVTIHQEQQQSPTIK	3	725.37		10103		46.95		3.805		-0.027		0.3317		1		1.88		16	Schistosoma mansoni
1585	1584	Smp_133370	Smp_133370	478	expressed protein	Smp_133370	64.3	KENKRRLsTVTIHQE	RRLS*TVTIHQEQQQSPTIK	4	583.305	8369	8308	40.48	40.18	3.003	3.994	0.6817	0.5075	0.1264	0.3043	1	1	0.85	1.73	13	13	Schistosoma mansoni
1586	1585	Smp_133370	Smp_133370	478	expressed protein	Smp_133370	64.3	KENKRRLsTVTIHQE	RRLS*TVTIHQEQQQSPTIK	4	583.305	8352		40.42		4.083		0.6817		0.336		1		1.87		13		Schistosoma mansoni
1587	1586	Smp_133370	Smp_133370	478, 489	expressed protein	Smp_133370	64.3	KENKRRLsTVTIHQE;IHQEQQQsPTIKKAG	RLS*TVTIHQEQQQS*PTIK	3	752.026		10665		49.18		2.582		0.5137		0.1327		2		0.92		8;12	Schistosoma mansoni
1588	1587	Smp_133370	Smp_133370	478, 489	expressed protein	Smp_133370	64.3	KENKRRLsTVTIHQE;IHQEQQQsPTIKKAG	RRLS*TVTIHQEQQQS*PTIKK	4	635.32		6899		34.92		3.904		0.4375		0.1254		40		0.61		24;17	Schistosoma mansoni
1589	1588	Smp_133370	Smp_133370	481, 489	expressed protein	Smp_133370	64.3	KRRLSTVtIHQEQQQ;IHQEQQQsPTIKKAG	RLSTVT*IHQEQQQS*PTIK	3	752.026	10712		49.63		2.791		0.5409		0.2852		14		1.56		9;5		Schistosoma mansoni
1590	1589	Smp_133410	Smp_133410	121	sec31-related protein	Smp_133410	56.3	ASQNHLSsSQITSNI	LISASQNHLSS*SQITSNINK	3	741.365	14263		64.39		2.767		0.9481		0.2648		2		1.72		7		Schistosoma mansoni
1591	1590	Smp_133410	Smp_133410	122	sec31-related protein	Smp_133410	56.3	SQNHLSSsQITSNIN	LISASQNHLSSS*QITSNINK	2	1111.54	14266	14337	64.4	64.14	4.761	4.807	1.0731	1.2089	0.3219	0.3887	1	1	2.06	2.3	9	9	Schistosoma mansoni
1592	1591	Smp_133410	Smp_133410	122	sec31-related protein	Smp_133410	56.3	SQNHLSSsQITSNIN	LISASQNHLSSS*QITSNINK	3	741.365		14320		64.07		3.565		1.1544		0.4086		1		2.43		7	Schistosoma mansoni
1593	1592	Smp_133450	Smp_133450	298	jnk stimulatory phosphatase-related	Smp_133450	59.2	TKNDGSLtDSESIQS	NDGSLT*DSESIQSHLK	2	905.896	12787	12821	58.13	57.84	3.563	3.53	0.9833	0.0572	0.3922	0.3459	1	1	2.24	2.01	49	49	Schistosoma mansoni
1594	1593	Smp_133510	Smp_133510	378	aldehyde dehydrogenase, putative	Smp_133510	293.2	KAEFFPLtPEAVRLS	AEFFPLT*PEAVR	2	728.847	24016		104.88		2.351		0.7412		0.0512		1		0.76		1000		Schistosoma mansoni
1595	1594	Smp_133650	Smp_133650	42	hypothetical protein	Smp_133650	20.6	QAAARFRsTEDITRH	FRS*TEDITR	2	602.771	5698	5686	30.52	30.33	2.246	2.163	0.7275	0.9964	0.254	0.2247	4	2	1.31	1.19	24	24	Schistosoma mansoni
1596	1595	Smp_133740	Smp_133740	1315	expressed protein	Smp_133740	181	KLLDVNLtSVDNVTL	NLT*SVDNVTLASEATSFK	3	659.645	15956	17981	71.8	79.5	3.411	3.406	-7.901	-6.8983	0.1089	0.1524	2	8	0.67	0.86	8	8	Schistosoma mansoni
1597	1596	Smp_133740	Smp_133740	1316	expressed protein	Smp_133740	181	LLDVNLTsVDNVTLA	NLTS*VDNVTLASEATSFK	3	659.645	16124	16219	72.55	72.29	3.366	3.225	-7.3497	-6.9699	0.0829	0.1113	4	3	0.59	0.67	8	8	Schistosoma mansoni
1598	1597	Smp_133740	Smp_133740	1316	expressed protein	Smp_133740	181	LLDVNLTsVDNVTLA	NLTS*VDNVTLASEATSFK	3	659.645	16460	16740	73.97	74.46	3.442	3.233	-7.3601	-6.9153	0.186	0.0998	12	72	1.01	0.54	8	8	Schistosoma mansoni
1599	1598	Smp_133740	Smp_133740	1316	expressed protein	Smp_133740	181	LLDVNLTsVDNVTLA	NLTS*VDNVTLASEATSFK	3	659.645		18527		81.62		3.239		-6.8539		0.137		2		0.78		8	Schistosoma mansoni
1600	1599	Smp_133910	Smp_133910	1471, 1476	huntingtin interacting protein-related	Smp_133910	176.8	EPSSELIsYLVVSKG;LISYLVVsKGDWRRH	SSELIS*YLVVS*K	3	495.561	5466		29.62		1.947		4.1252		0.0924		7		0.82		0;1		Schistosoma mansoni
1601	1600	Smp_134410.1;Smp_134410.2	Smp_134410.1;Smp_134410.2	67; 67	monocarboxylate transporter, putative	Smp_134410.1;Smp_134410.2	77.9	IKSSRTLsEPTLPTS	TLS*EPTLPTSK	2	627.305		12632		57.03		1.779		0.555		0.0533		28		0.64		20	Schistosoma mansoni
1602	1601	Smp_134560	Smp_134560	1354	serine/threonine kinase	Smp_134560	279.4	SSKALLKtPETTSRR	ALLKT*PETTSR	2	648.832	7386	7295	36.88	36.45	2.145	2.016	0.4872	0.7703	0.2817	0.1946	1	1	1.38	1.03	24	17	Schistosoma mansoni
1603	1602	Smp_134570	Smp_134570	1702	expressed protein	Smp_134570	233.9	LGFLVRPtSRQGSQD	ISNYPDPTLGFLVRPT*SR	2	1057.03	23720		103.58		1.91		0.7754		0.1787		1		1.09		0		Schistosoma mansoni
1604	1603	Smp_134570	Smp_134570	1955, 1963, 1983	expressed protein	Smp_134570	233.9	SNEIISTsGTSSITT;GTSSITTtTMTTTTT;ATTTTTSsSSINHHE	ISTS*GTSSITTT*TMTTTTTHCTTTATTTTTSS*SSINHHENSSQSIVKR	4	1322.57		26849		116.35		3.545		7.28		0.3255		387		0.58		0;0;5	Schistosoma mansoni
1605	1604	Smp_134570	Smp_134570	421, 423	expressed protein	Smp_134570	233.9	NRSRQGVsLSREESF;SRQGVSLsREESFEE	QGVS*LS*REESFEEQQIVR	3	761.001		19796		86.6		2.495		0.8547		0.1673		1		1.06		5;4	Schistosoma mansoni
1606	1605	Smp_134570	Smp_134570	427	expressed protein	Smp_134570	233.9	VSLSREEsFEEQQIV	EES*FEEQQIVR	2	737.317	13260	13315	60.19	59.92	3.053	2.987	0.6349	0.8017	0.3734	0.3204	1	1	2.22	1.98	1000	1000	Schistosoma mansoni
1607	1606	Smp_134570	Smp_134570	427	expressed protein	Smp_134570	233.9	VSLSREEsFEEQQIV	QGVSLSREES*FEEQQIVR	3	734.346	16924	17002	75.87	75.55	2.669	3.038	0.76	1.2872	0.0893	0.2107	4	3	0.75	1.28	12	12	Schistosoma mansoni
1608	1607	Smp_134570	Smp_134570	427	expressed protein	Smp_134570	233.9	VSLSREEsFEEQQIV	QGVSLSREES*FEEQQIVR	3	734.346		17014		75.61		2.871		1.2847		0.1342		1		0.95		12	Schistosoma mansoni
1609	1608	Smp_134660	Smp_134660	77	radial spokehead-l, putative	Smp_134660	57.1	DLALRRRsYFTVPSK	RRS*YFTVPSK	2	660.827		8817		42.04		2.778		0.8693		0.2528		5		1.08		0	Schistosoma mansoni
1610	1609	Smp_134660	Smp_134660	77	radial spokehead-l, putative	Smp_134660	57.1	DLALRRRsYFTVPSK	RRS*YFTVPSK	3	440.887		8784		41.92		2.086		0.2694		0.1483		1		0.75		17	Schistosoma mansoni
1611	1610	Smp_134840	Smp_134840	274	expressed protein	Smp_134840	62.8	HYKQYSQsEPDLFNK	QYSQS*EPDLFNK	2	768.324	14422	14532	65.1	65	3.47	3.522	0.693	0.9641	0.3244	0.3479	2	1	2.06	2.14	7	17	Schistosoma mansoni
1612	1611	Smp_134840	Smp_134840	290	expressed protein	Smp_134840	62.8	PTLLSLSsTSSSFND	IPTLLSLSS*TSSSFNDLSGNHFHQEQQSK	3	1090.51		23163		100.54		4.164		1.7365		0.37		2		2.15		13	Schistosoma mansoni
1613	1612	Smp_134840	Smp_134840	290	expressed protein	Smp_134840	62.8	PTLLSLSsTSSSFND	IPTLLSLSS*TSSSFNDLSGNHFHQEQQSK	3	1090.51		23136		100.42		4.493		1.6672		0.4426		2		2.5		8	Schistosoma mansoni
1614	1613	Smp_134840	Smp_134840	290, 294	expressed protein	Smp_134840	62.8	PTLLSLSsTSSSFND;SLSSTSSsFNDLSGN	IPTLLSLSS*TSSS*FNDLSGNHFHQEQQSK	3	1117.16		24232		105.03		3.124		0.6427		0.0742		2		0.83		0;0	Schistosoma mansoni
1615	1614	Smp_134840	Smp_134840	292	expressed protein	Smp_134840	62.8	LLSLSSTsSSFNDLS	IPTLLSLSSTS*SSFNDLSGNHFHQEQQSK	3	1090.51	23044		100.77		4.566		2.0885		0.3186		2		1.98		0		Schistosoma mansoni
1616	1615	Smp_134840	Smp_134840	292	expressed protein	Smp_134840	62.8	LLSLSSTsSSFNDLS	IPTLLSLSSTS*SSFNDLSGNHFHQEQQSK	3	1090.51	23062		100.84		4.82		2.0885		0.4207		3		2.44		0		Schistosoma mansoni
[truncated: 1,408 more rows]

## Sheet: Summary
PTMSCAN® RESULTS
Table #3: Schistosoma mansoni; Trypsin Digest; Phospho-Ser/Thr Motif Antibody Mix
[truncated: 1,556 more rows]
