# Supplementary material for: Deep phosphoproteome analysis of Schistosoma mansoni leads development of a kinomic array that highlights sex-biased differences in adult worm protein phosphorylation
Source: PLoS Negl Trop Dis. 2020 Mar 23;14(3):e0008115. doi: 10.1371/journal.pntd.0008115 (PMC7089424; doi:10.1371/journal.pntd.0008115)
Supplement: S4 Table — Significantly enriched phosphorylation motifs were generated using the Motif-X algorithm using the S. mansoni full proteome as background. Tabs are provided for Y, T, S centered motifs for both the standard and degenerate amino acid set. Upstream kinases for known motifs were extracted using the HPRD motif finder and Phosida. (XLSX) [file pntd.0008115.s007.xlsx]

## Sheet: y
#	Motif	Motif Score	Foreground Matches	Foreground Size	Background Matches	Background Size	Fold Increase	HRPD Kinase/Phosphatase Motifs	Phosida Kinase/Phosphatase Motifs	HRPD Binding Motifs		Key:
1	......Y..L...	16	280	1580	15611	162167	1.84	JAK2 kinase substrate motif	ALK	None		Tyrosine
2	.....LY......	12.92	194	1300	12689	146556	1.72	None	None	None		Proline -directed
3	......Y.....L	8.93	166	1106	12508	133867	1.61	None	None	None		Acidic
4	..R...Y......	7.22	82	940	5628	121359	1.88	None	None	None		Basic
												Other

## Sheet: s
#	Motif	Motif	Foreground	Foreground	Background	Background	Fold	HRPD	Phosida	HRPD Binding Motifs		Key:
		Score	Matches	Size	Matches	Size	Increase	Kinase/Phosphatase Motifs	Kinase/Phosphatase Motifs			Tyrosine
1	...R..SP.....	32	230	9835	1220	499627	9.58	Calmodulin-dependent protein kinase II substrate motif PKA kinase substrate motif PKC kinase substrate motif GSK-3, ERK1, ERK2, CDK5 substrate motif ERK1, ERK2 Kinase substrate motif	CAMK2 CDK1 CDK2 PKC	14-3-3 domain binding motif WW domain binding motif		Proline -directed
2	....PSSP.....	38.13	47	9605	205	498407	11.9	DNA dependent Protein kinase substrate motif GSK-3, ERK1, ERK2, CDK5 substrate motif ERK1, ERK2 Kinase substrate motif	CDK1 CDK2 ERK/MAPK	MDC1 BRCT domain binding motif Plk1 PBD domain binding motif WW domain binding motif		Acidic
3	.....SSP.....	32	268	9558	2742	498202	5.09	GSK-3, ERK1, ERK2, CDK5 substrate motif ERK1, ERK2 Kinase substrate motif	CDK1 CDK2	MDC1 BRCT domain binding motif Plk1 PBD domain binding motif WW domain binding motif		Basic
4	......SSP....	32	352	9290	3083	495460	6.09	GSK-3, ERK1, ERK2, CDK5 substrate motif ERK1, ERK2 Kinase substrate motif	CDK1 CDK2	MDC1 BRCT domain binding motif Plk1 PBD domain binding motif WW domain binding motif		Other
5	...RS.S...L..	44.53	47	8938	243	492377	10.65	Calmodulin-dependent protein kinase II substrate motif PKA kinase substrate motif PKC kinase substrate motif Casein Kinase II substrate motif	CAMK2 PKC	14-3-3 domain binding motif
6	......SP.L...	29.07	235	8891	1801	492134	7.22	GSK-3, ERK1, ERK2, CDK5 substrate motif ERK1, ERK2 Kinase substrate motif	None	WW domain binding motif
7	...R.SS......	32	167	8656	2645	490333	3.58	PKA kinase substrate motif PKC kinase substrate motif Calmodulin-dependent protein kinase II substrate motif	CAMK2 PKC	14-3-3 domain binding motif MDC1 BRCT domain binding motif Plk1 PBD domain binding motif
8	....S.S...L..	32	241	8489	4942	487688	2.8	Casein Kinase II substrate motif	None	None
9	....R.SS.....	32	167	8248	2675	482746	3.65	PKA kinase substrate motif PKC kinase substrate motif Calmodulin-dependent protein kinase II substrate motif	CAMK2 PKC	14-3-3 domain binding motif MDC1 BRCT domain binding motif Plk1 PBD domain binding motif
10	....P.SP.....	25	137	8081	1081	480071	7.53	GSK-3, ERK1, ERK2, CDK5 substrate motif ERK1, ERK2 Kinase substrate motif	ERK/MAPK CDK1 CDK2	WW domain binding motif
11	....S.SP.....	32	178	7944	2092	478990	5.13	Casein Kinase II substrate motif GSK-3, ERK1, ERK2, CDK5 substrate motif ERK1, ERK2 Kinase substrate motif	CDK2	WW domain binding motif
12	.....SS.....X	32	20	7766	1	476898	1228.17	None	None	MDC1 BRCT domain binding motif Plk1 PBD domain binding motif
13	.L.R..S...L..	38.55	39	7746	180	476897	13.34	Chk1 kinase substrate motif Calmodulin-dependent protein kinase I substrate motif Calmodulin-dependent protein kinase II substrate motif Calmodulin-dependent protein kinase IV substrate motif PKA kinase substrate motif PKC kinase substrate motif	CAMK2 PKD CHK1 CHK1/2	14-3-3 domain binding motif
14	......SP..L..	32	130	7707	1332	476717	6.04	GSK-3, ERK1, ERK2, CDK5 substrate motif ERK1, ERK2 Kinase substrate motif	None	WW domain binding motif
15	...R..SS.....	27.04	92	7577	2106	475385	2.74	Calmodulin-dependent protein kinase II substrate motif PKA kinase substrate motif PKC kinase substrate motif	CAMK2 PKC	14-3-3 domain binding motif MDC1 BRCT domain binding motif Plk1 PBD domain binding motif
16	.....SS..L...	30.3	184	7485	5014	473279	2.32	None	None	MDC1 BRCT domain binding motif Plk1 PBD domain binding motif
17	...RR.SL.....	38.17	31	7301	152	468265	13.08	Calmodulin-dependent protein kinase II substrate motif PKA kinase substrate motif PKC kinase substrate motif PKC epsilon kinase substrate motif PAK2 kinase substrate motif Aurora-A kinase substrate motif	PKA AURORA AURORA A CAMK2 PKC	14-3-3 domain binding motif
18	...R..SL.....	32	125	7270	1855	468113	4.34	Calmodulin-dependent protein kinase II substrate motif PKA kinase substrate motif PKC kinase substrate motif	CAMK2 PKC	14-3-3 domain binding motif
19	......SP....L	32	91	7145	1218	466258	4.88	GSK-3, ERK1, ERK2, CDK5 substrate motif ERK1, ERK2 Kinase substrate motif	CDK1 CDK2	WW domain binding motif
20	...R..S...L..	32	81	7054	1129	465040	4.73	Calmodulin-dependent protein kinase II substrate motif PKA kinase substrate motif PKC kinase substrate motif	CAMK2 PKC	14-3-3 domain binding motif
21	......S..DL..	31.05	100	6973	1921	463911	3.46	Pyruvate dehydrogenase kinase substrate motif Casein kinase II substrate motif	None	None
22	......SPL....	22.02	101	6873	970	461990	7	GSK-3, ERK1, ERK2, CDK5 substrate motif ERK1, ERK2 Kinase substrate motif	None	WW domain binding motif
23	......SD.E...	32	192	6772	1737	461020	7.52	Casein kinase II substrate motif	CK2	None
24	......SS...L.	26.92	159	6580	4936	459283	2.25	None	None	MDC1 BRCT domain binding motif Plk1 PBD domain binding motif
25	......SP.....	16	614	6421	10233	454347	4.25	GSK-3, ERK1, ERK2, CDK5 substrate motif ERK1, ERK2 Kinase substrate motif	CDK1 CDK2	WW domain binding motif
26	..R..SS......	28.24	89	5807	2171	444114	3.14	Calmodulin-dependent protein kinase II substrate motif PKA kinase substrate motif PKC kinase substrate motif	CAMK2	14-3-3 domain binding motif MDC1 BRCT domain binding motif Plk1 PBD domain binding motif
27	...RS.S......	32	87	5718	1671	441943	4.02	Calmodulin-dependent protein kinase II substrate motif PKA kinase substrate motif PKC kinase substrate motif Casein Kinase II substrate motif	CAMK2 PKC	14-3-3 domain binding motif
28	......SS..E..	24.98	82	5631	2319	440272	2.76	Casein kinase II substrate motif	CK2	MDC1 BRCT domain binding motif Plk1 PBD domain binding motif
29	...S..SL.....	25.7	154	5549	5150	437953	2.36	Casein Kinase I substrate motif Casein Kinase II substrate motif	CK1	None
30	.....SSL.....	24.61	118	5395	4068	432803	2.33	None	None	MDC1 BRCT domain binding motif Plk1 PBD domain binding motif
31	......S..NL..	26.93	94	5277	2410	428735	3.17	None	None	None
32	......SDDD...	38.34	29	5183	176	426325	13.55	Pyruvate dehydrogenase kinase substrate motif Casein kinase II substrate motif	None	None
33	...R..S.....L	29.69	62	5154	1218	426149	4.21	Calmodulin-dependent protein kinase II substrate motif PKA kinase substrate motif PKC kinase substrate motif	CAMK2 PKC	14-3-3 domain binding motif
34	......SSL....	23.76	120	5092	4444	424931	2.25	None	None	MDC1 BRCT domain binding motif Plk1 PBD domain binding motif
35	......S.D.D..	26.05	70	4972	1392	420487	4.25	None	None	None
36	......S.SP...	32	132	4902	2785	419095	4.05	Casein Kinase II substrate motif GSK-3, ERK1, ERK2, CDK5 substrate motif ERK1, ERK2 Kinase substrate motif	CDK1 CDK2	WW domain binding motif
37	......SD.D...	32	81	4770	1415	416310	5	Pyruvate dehydrogenase kinase substrate motif Casein kinase II substrate motif	None	None
38	......S.E....	16	405	4689	21173	414895	1.69	Casein Kinase II substrate motif	None	None
39	......SDD....	22.74	52	4284	1210	393722	3.95	None	None	None
40	......S.DE...	22.24	51	4232	1326	392512	3.57	Casein kinase II substrate motif	CK2	None
41	...RR.S......	32	71	4181	887	391186	7.49	Calmodulin-dependent protein kinase II substrate motif PKA kinase substrate motif PKC kinase substrate motif PKC epsilon kinase substrate motif PAK2 kinase substrate motif	PKA CAMK2 PKC	14-3-3 domain binding motif
42	...RK.S......	24.07	43	4110	719	390299	5.68	Calmodulin-dependent protein kinase II substrate motif PKA kinase substrate motif PKC kinase substrate motif PKC epsilon kinase substrate motif	PKA CAMK2 PKC	14-3-3 domain binding motif
43	......S.....X	16	52	4067	19	389580	262.16	None	None	None
44	.R.R..S......	24.09	36	4015	616	389561	5.67	Akt kinase substrate motif MAPKAPK1 kinase substrate motif Calmodulin-dependent protein kinase II substrate motif PKA kinase substrate motif PKC kinase substrate motif	CAMK2 AKT PKC	14-3-3 domain binding motif
45	.....GS......	15.65	290	3979	17144	388945	1.65	None	None	None
46	.R..S.S......	26.29	66	3689	1870	371801	3.56	Calmodulin-dependent protein kinase II substrate motif PKA kinase substrate motif PKC kinase substrate motif Casein Kinase II substrate motif	CAMK2	14-3-3 domain binding motif
47	..SP..S......	24.09	75	3623	2423	369931	3.16	GSK-3, ERK1, ERK2, CDK5 substrate motif G protein-coupled receptor kinase 1 substrate motif ERK1, ERK2 Kinase substrate motif MAPKAPK2 kinase substrate motif Casein Kinase I substrate motif GSK3 kinase substrate motif	CK2 CK1 GSK3	WW domain binding motif
48	......S..DD..	19.16	40	3548	1100	367508	3.77	Pyruvate dehydrogenase kinase substrate motif Casein kinase II substrate motif	None	None
49	R..S..S......	24.51	69	3508	2067	366408	3.49	Calmodulin-dependent protein kinase II substrate motif PKA kinase substrate motif PKC kinase substrate motif Casein Kinase I substrate motif Casein Kinase II substrate motif	CAMK2 CK1 PKC	14-3-3 domain binding motif
50	......S..G...	11.85	244	3439	16137	364341	1.6	None	None	None
51	......S..SP..	22.03	67	3195	2340	348204	3.12	G protein-coupled receptor kinase 1 substrate motif Casein Kinase I substrate motif Casein Kinase II substrate motif GSK-3, ERK1, ERK2, CDK5 substrate motif ERK1, ERK2 Kinase substrate motif	CK1 CDK1 CDK2	WW domain binding motif
52	......S...L..	12.41	332	3128	24524	345864	1.5	None	None	None
53	......S..E...	10.87	217	2796	15500	321340	1.61	Casein kinase II substrate motif	CK2	None
54	......S..D...	11.75	219	2579	15840	305840	1.64	Pyruvate dehydrogenase kinase substrate motif Casein kinase II substrate motif	None	None
55	......S.SL...	22.3	82	2360	3314	290000	3.04	Casein Kinase II substrate motif	None	None
56	......S...SP.	21.23	59	2278	2097	286686	3.54	G protein-coupled receptor kinase 1 substrate motif MAPKAPK2 kinase substrate motif GSK3 kinase substrate motif GSK-3, ERK1, ERK2, CDK5 substrate motif ERK1, ERK2 Kinase substrate motif	CK1 GSK3	WW domain binding motif
57	....SPS......	19.24	52	2219	1815	284589	3.67	GSK-3, ERK1, ERK2, CDK5 substrate motif ERK1, ERK2 Kinase substrate motif Casein Kinase II substrate motif DNA dependent Protein kinase substrate motif	CDK1 CDK2	WW domain binding motif
58	.....SS......	9.41	344	2167	32351	282774	1.39	None	None	MDC1 BRCT domain binding motif Plk1 PBD domain binding motif
59	...R..S......	8.9	95	1823	6662	250423	1.96	Calmodulin-dependent protein kinase II substrate motif PKA kinase substrate motif PKC kinase substrate motif	CAMK2 PKC	14-3-3 domain binding motif
60	......SL.....	8.48	223	1728	21204	243761	1.48	None	None	None
61	......SS.....	9.21	244	1505	24460	222557	1.48	None	None	MDC1 BRCT domain binding motif Plk1 PBD domain binding motif
62	......SQL....	24.63	54	1261	1504	198097	5.64	DNA dependent Protein kinase substrate motif ATM kinase substrate motif	None	None
63	......STP....	15.47	32	1207	1052	196593	4.95	GSK-3, ERK1, ERK2, CDK5 substrate motif	None	MDC1 BRCT domain binding motif Plk1 PBD domain binding motif WW domain binding motif
64	......SD.....	7.3	129	1175	13158	195541	1.63	None	None	None
65	......S.D....	7.89	97	1046	9219	182383	1.83	None	None	None

## Sheet: t
#	Motif	Motif	Foreground	Foreground	Background	Background	Fold	HRPD	Phosida	HRPD Binding Motifs		Key:
		Score	Matches	Size	Matches	Size	Increase	Kinase/Phosphatase Motifs	Kinase/Phosphatase Motifs			Tyrosine
1	...R..TP.....	27.81	77	3060	733	311173	10.68	Calmodulin-dependent protein kinase II substrate motif PKC kinase substrate motif GSK-3, ERK1, ERK2, CDK5 substrate motif	CAMK2 PKC	WW domain binding motif		Proline -directed
2	....SPT......	32	102	2983	1869	310440	5.68	GSK-3, ERK1, ERK2, CDK5 substrate motif ERK1, ERK2 Kinase substrate motif Casein Kinase II substrate motif DNA dependent Protein kinase substrate motif	CDK1 CDK2	WW domain binding motif		Acidic
3	....P.TP.....	25.3	79	2881	946	308571	8.94	ERK1, ERK2 Kinase substrate motif GSK-3, ERK1, ERK2, CDK5 substrate motif	ERK/MAPK	WW domain binding motif		Basic
4	......TPP....	23.08	55	2802	691	307625	8.74	GSK-3, ERK1, ERK2, CDK5 substrate motif	None	WW domain binding motif		Other
5	.R..S.T......	32	69	2747	1353	306934	5.7	Calmodulin-dependent protein kinase II substrate motif PKA kinase substrate motif PKC kinase substrate motif Casein Kinase II substrate motif	CAMK2 PKC	14-3-3 domain binding motif
6	.....STP.....	32	70	2678	1536	305581	5.2	GSK-3, ERK1, ERK2, CDK5 substrate motif	CDK1 CDK2	MDC1 BRCT domain binding motif Plk1 PBD domain binding motif WW domain binding motif
7	......TTP....	32	78	2608	1293	304045	7.03	GSK-3, ERK1, ERK2, CDK5 substrate motif	CDK1 CDK2	WW domain binding motif
8	....S.TP.....	24.67	42	2530	1152	302752	4.36	GSK-3, ERK1, ERK2, CDK5 substrate motif	CDK1 CDK2	WW domain binding motif
9	......TPE....	24.5	48	2488	595	301600	9.78	GSK-3, ERK1, ERK2, CDK5 substrate motif	CDK1 CDK2	WW domain binding motif
10	......TPT....	24.68	57	2440	867	301005	8.11	GSK-3, ERK1, ERK2, CDK5 substrate motif DNA dependent Protein kinase substrate motif	CDK1 CDK2	WW domain binding motif
11	......TP.....	16	207	2383	8389	300138	3.11	GSK-3, ERK1, ERK2, CDK5 substrate motif	CDK1 CDK2	WW domain binding motif
12	....S.T......	16	340	2176	28539	291749	1.6	Casein Kinase II substrate motif	None	None
13	.....ST..L...	25.96	66	1836	2513	263210	3.77	None	None	None
14	...SP.T......	22.32	46	1770	1481	260697	4.57	GSK-3, ERK1, ERK2, CDK5 substrate motif ERK1, ERK2 Kinase substrate motif Casein Kinase I substrate motif Casein Kinase II substrate motif	CK1 ERK/MAPK	WW domain binding motif
15	....L.T......	10.96	282	1724	28460	259216	1.49	None	None	None
16	......TL.....	12.23	208	1442	20029	230756	1.66	None	None	None
17	......TSP....	27.72	51	1234	1162	210727	7.49	GSK-3, ERK1, ERK2, CDK5 substrate motif ERK1, ERK2 Kinase substrate motif	CDK1 CDK2	WW domain binding motif
18	....TPT......	17.95	30	1183	1112	209565	4.78	GSK-3, ERK1, ERK2, CDK5 substrate motif DNA dependent Protein kinase substrate motif	CDK1 CDK2	WW domain binding motif
19	......T.S....	10.56	201	1153	22779	208453	1.6	None	None	None
20	......T..S...	8.52	160	952	19577	185674	1.59	Casein Kinase I substrate motif Casein Kinase II substrate motif	CK1	None
21	......TD.E...	18.62	28	792	735	166097	7.99	Casein Kinase II substrate motif	CK2	None
22	....T.T......	7.79	7.79	7.79	7.79	7.79	7.79	None	None	None
23	......T.D....	6.23	6.23	6.23	6.23	6.23	6.23	None	None	None
24	......T...S..	6.7	95	566	13724	139773	1.71	G protein-coupled receptor kinase 1 substrate motif	CK1	None

## Sheet: degenerated y
#	Motif	Motif	Foreground	Foreground	Background	Background	Fold	HRPD	Phosida		Key:
		Score	Matches	Size	Matches	Size	Increase	Kinase/Phosphatase Motifs	Kinase/Phosphatase Motifs		Tyrosine
1	......Y[AG].....	15.65	269	1656	34459	351194	1.66	Src kinase substrate motif	None		Proline -directed
2	......Y[DE].....	10.26	254	1387	38803	316735	1.49	Src kinase substrate motif	None		Acidic
3	…[DE]..Y......	6.76	170	1133	28121	277932	1.48	ALK kinase substrate motif	SRC		Basic
											Other

## Sheet: degenerated st
#	Motif	Motif	Foreground	Foreground	Background	Background	Fold	HRPD	Phosida		Key:
		Score	Matches	Size	Matches	Size	Increase	Kinase/Phosphatase Motifs	Kinase/Phosphatase Motifs		Tyrosine
1	....P[ST][ST]P.....	46.3	113	13943	549	807548	11.92	DNA dependent Protein kinase substrate motif GSK-3, ERK1, ERK2, CDK5 substrate motif ERK1, ERK2 Kinase substrate motif	ERK/MAPK CDK1 CDK2		Proline -directed
2	.....[ST][ST]P.....	32	616	13830	7231	806999	4.97	GSK-3, ERK1, ERK2, CDK5 substrate motif ERK1, ERK2 Kinase substrate motif	CDK1 CDK2		Acidic
3	.....[ST][ST][ST]P....	48	204	13214	2112	799768	5.85	Casein Kinase II substrate motif GSK-3, ERK1, ERK2, CDK5 substrate motif ERK1, ERK2 Kinase substrate motif	CDK1 CDK2		Basic
4	....[KR].[ST][ST]P....	48	83	13010	552	797656	9.22	PKA kinase substrate motif PKC kinase substrate motif GSK-3, ERK1, ERK2, CDK5 substrate motif ERK1, ERK2 Kinase substrate motif	PKA CAMK2 PKC CDK1 CDK2		Other
5	...[KR][KR].[ST][ST].....	48	137	12927	1789	797104	4.72	PKA kinase substrate motif PKC kinase substrate motif	PKA CAMK2 PKC
6	.....P[ST][ST]P....	45.71	99	12790	491	795315	12.54	PKA kinase substrate motif PKC kinase substrate motif Casein Kinase II substrate motif GSK-3, ERK1, ERK2, CDK5 substrate motif ERK1, ERK2 Kinase substrate motif	ERK/MAPK PKC CDK1 CDK2
7	...[KR][ST].[ST]P.....	48	104	12691	669	794824	9.74	PKA kinase substrate motif PKC kinase substrate motif Casein Kinase II substrate motif GSK-3, ERK1, ERK2, CDK5 substrate motif ERK1, ERK2 Kinase substrate motif	CAMK2 PKC CDK1 CDK2
8	......[ST][ST]P....	32	361	12587	4630	794155	4.92	GSK-3, ERK1, ERK2, CDK5 substrate motif ERK1, ERK2 Kinase substrate motif	CDK1
9	.[KR]..[ST].[ST]P.....	44.91	59	12226	546	789525	6.98	PKA kinase substrate motif PKC kinase substrate motif Casein Kinase II substrate motif GSK-3, ERK1, ERK2, CDK5 substrate motif ERK1, ERK2 Kinase substrate motif	PKA CAMK2 CDK1 CDK2
10	.[KR]..[ST].[ST]..[DE]...	41.91	93	12167	1456	788979	4.14	PKA kinase substrate motif PKC kinase substrate motif Casein Kinase II substrate motif	PKA CK2 CAMK2 PKB/AKT
11	..[KR][KR].[ST][ST]......	47.65	127	12074	1700	787523	4.87	PKA kinase substrate motif PKC kinase substrate motif	PKA CAMK2
12	...[KR][ST].[ST]...[ILVM]..	38.62	131	11947	2729	785823	3.16	PKA kinase substrate motif PKC kinase substrate motif Casein Kinase II substrate motif	CAMK2 PKC
13	.....[ST][ST].....X	32	33	11816	7	783094	312.43	None	None
14	..[KR]..[ST][ST][ST].....	38.88	107	11783	2657	783087	2.68	PKA kinase substrate motif PKC kinase substrate motif Casein Kinase II substrate motif	PKA CAMK2
15	...[KR]..[ST]P[ST]....	48	60	11676	481	780430	8.34	PKA kinase substrate motif PKC kinase substrate motif GSK-3, ERK1, ERK2, CDK5 substrate motif ERK1, ERK2 Kinase substrate motif DNA dependent Protein kinase substrate motif Casein Kinase II substrate motif	PKA CAMK2
16	....[ST].[ST]P.....	32	313	11616	4729	779949	4.44	GSK-3, ERK1, ERK2, CDK5 substrate motif ERK1, ERK2 Kinase substrate motif Casein Kinase II substrate motif	CDK1 CDK2
17	....[KR][KR][ST][ST].....	41.84	81	11303	1334	775220	4.16	PKA kinase substrate motif PKC kinase substrate motif	CAMK2 PKC
18	.....[ST][ST].[DE]....	31.18	383	11222	13759	773886	1.92	Pyruvate dehydrogenase kinase substrate motif Casein kinase II substrate motif	CK2
19	...[KR][KR].[ST].[ST]....	42.45	88	10839	1326	760127	4.65	PKA kinase substrate motif PKC kinase substrate motif Casein Kinase II substrate motif	PKA PKB/AKT AURORA AURORA - A
20	......[ST][ST]....X	32	21	10751	4	758801	370.54	None	None
21	......[ST][ST][DE].[DE]..	37.61	76	10730	1468	758797	3.66	Pyruvate dehydrogenase kinase substrate motif Casein kinase II substrate motif	CK2
22	...[KR]..[ST].[ST]P...	42.99	51	10654	629	757329	5.76	PKA kinase substrate motif PKC kinase substrate motif Casein Kinase II substrate motif GSK-3, ERK1, ERK2, CDK5 substrate motif ERK1, ERK2 Kinase substrate motif	PKA CAMK2 CDK1 CDK2
23	......[ST]P[ST]....	32	307	10603	4198	756700	5.22	GSK-3, ERK1, ERK2, CDK5 substrate motif ERK1, ERK2 Kinase substrate motif Casein Kinase II substrate motif DNA dependent Protein kinase substrate motif	None
24	.....[ST][ST][ST].....	31.35	742	10296	33035	752502	1.64	Casein Kinase II substrate motif	None
25	....[ST]P[ST]......	32	276	9554	7138	719467	2.91	GSK-3, ERK1, ERK2, CDK5 substrate motif ERK1, ERK2 Kinase substrate motif Casein Kinase II substrate motif DNA dependent Protein kinase substrate motif	None
26	.....[DE][ST][DE].[DE][DE]..	54.86	67	9278	316	712329	16.28	Casein Kinase II substrate motif b-Adrenergic Receptor kinase substrate motif Pyruvate dehydrogenase kinase substrate motif	CK2
27	......[ST][DE][DE][DE]...	48	143	9211	1489	712013	7.42	Pyruvate dehydrogenase kinase substrate motif Casein kinase II substrate motif	CK2
28	.....[ST][ST]..[DE]...	28.65	240	9068	9566	710524	1.97	Pyruvate dehydrogenase kinase substrate motif Casein kinase II substrate motif	CK2
29	...[KR][KR].[ST]......	32	292	8828	6512	700958	3.56	PKA kinase substrate motif PKC kinase substrate motif	PKA CAMK2 PKC AURORA-A
30	......[ST][ST].[DE]...	29.13	251	8536	10327	694446	1.98	Pyruvate dehydrogenase kinase substrate motif Casein kinase II substrate motif	CK2
31	..[ST]...[ST]P.....	32	229	8285	3568	684119	5.3	G protein-coupled receptor kinase 1 substrate motif MAPKAPK2 kinase substrate motif GSK3 kinase substrate motif GSK-3, ERK1, ERK2, CDK5 substrate motif ERK1, ERK2 Kinase substrate motif	CK1 GSK3 CDK1
32	.[KR]..[ST].[ST]......	31.65	250	8056	10150	680551	2.08	PKA kinase substrate motif PKC kinase substrate motif Casein Kinase II substrate motif	PKA CAMK2
33	...[KR]..[ST]P[DE]....	42.89	32	7806	230	670401	11.95	PKA kinase substrate motif PKC kinase substrate motif GSK-3, ERK1, ERK2, CDK5 substrate motif ERK1, ERK2 Kinase substrate motif	PKA CAMK2
34	......[ST]P...[DE].	32	89	7774	1534	670171	5	GSK-3, ERK1, ERK2, CDK5 substrate motif ERK1, ERK2 Kinase substrate motif	CDK1 CDK2
35	......[ST]P[DE]....	32	102	7685	1761	668637	5.04	GSK-3, ERK1, ERK2, CDK5 substrate motif ERK1, ERK2 Kinase substrate motif	CDK1 CDK2
36	...[KR]..[ST]P.....	32	103	7583	1100	666876	8.23	PKA kinase substrate motif PKC kinase substrate motif GSK-3, ERK1, ERK2, CDK5 substrate motif ERK1, ERK2 Kinase substrate motif	PKA CAMK2 PKC CDK1 CDK2
37	[KR]..[ST]P.[ST]......	38.34	41	7480	607	665776	6.01	PKA kinase substrate motif PKC kinase substrate motif GSK-3, ERK1, ERK2, CDK5 substrate motif ERK1, ERK2 Kinase substrate motif Casein Kinase I substrate motif Casein Kinase II substrate motif	PKA CK1 CAMK2 PKC
38	.....[ST][ST]......	16	1252	7439	89037	665169	1.26	None	None
39	......[ST][ST].P...	25.04	132	6187	5523	576132	2.23	None	None
40	.....[DE][ST]P.....	32	76	6055	1157	570609	6.19	GSK-3, ERK1, ERK2, CDK5 substrate motif b-Adrenergic Receptor kinase substrate motif ERK1, ERK2 Kinase substrate motif	CDK1 CDK2
41	.....[AG][ST]P.....	32	83	5979	1190	569452	6.64	GSK-3, ERK1, ERK2, CDK5 substrate motif ERK1, ERK2 Kinase substrate motif	CDK1 CDK2
42	......[ST][ST].....	16	1204	5896	91797	568262	1.26	None	None
43	......[ST][DE].[DE][DE]..	40.47	56	4692	785	476465	7.24	Pyruvate dehydrogenase kinase substrate motif Casein kinase II substrate motif	CK2
44	...[KR]..[ST].[DE]....	29.54	136	4636	4547	475680	3.07	PKA kinase substrate motif PKC kinase substrate motif	PKA CAMK2
45	.....[DE][ST][DE].[DE]...	42.16	59	4500	918	471133	6.73	Casein Kinase II substrate motif b-Adrenergic Receptor kinase substrate motif Pyruvate dehydrogenase kinase substrate motif	CK2
46	...[KR].[AG][ST]......	23.46	93	4441	3972	470215	2.48	PKA kinase substrate motif PKC kinase substrate motif	PKA CAMK2
47	..[DE]...[ST].[DE]....	24.47	125	4348	5395	466243	2.48	None	None
48	......[ST]P.....	16	442	4223	8837	460848	5.46	GSK-3, ERK1, ERK2, CDK5 substrate motif ERK1, ERK2 Kinase substrate motif	CDK1 CDK2
49	......[ST].[ST]P...	32	106	3781	3659	452011	3.46	Casein Kinase II substrate motif GSK-3, ERK1, ERK2, CDK5 substrate motif ERK1, ERK2 Kinase substrate motif	CDK1 CDK2
50	....[ST].[ST]..[DE]...	23.83	120	3675	6237	448352	2.35	Casein Kinase II substrate motif Pyruvate dehydrogenase kinase substrate motif	CK2
51	......[ST].[DE]....	16	475	3555	38659	442115	1.53	None	None
52	...[KR]..[ST].[ST]....	25.18	109	3080	5635	403456	2.53	PKA kinase substrate motif PKC kinase substrate motif Casein Kinase II substrate motif	PKA CAMK2
53	......[ST].....X	16	48	2971	25	397821	257.09	None	None
54	.....[AG][ST]......	15.48	443	2923	41058	397796	1.47	None	None
55	......[ST].[ST]....	12.29	552	2480	59541	356738	1.33	Casein Kinase II substrate motif	None
56	....[ST].[ST]......	13.31	358	1928	37419	297197	1.47	Casein Kinase II substrate motif	None
57	......[ST]..[ST]...	9.83	359	1570	43261	259778	1.37	Casein Kinase I substrate motif Casein Kinase II substrate motif	CK1
58	...[KR]..[ST]......	9.11	179	1211	20188	216517	1.59	PKA kinase substrate motif PKC kinase substrate motif	PKA CAMK2 PKC
59	...[ST]..[ST]......	9.1	263	1032	35138	196329	1.42	Casein Kinase I substrate motif Casein Kinase II substrate motif	CK1
60	......[ST]..[DE]...	6.63	147	769	20386	161191	1.51	Pyruvate dehydrogenase kinase substrate motif Casein kinase II substrate motif	CK2
