# Supplementary material for: Deep phosphoproteome analysis of Schistosoma mansoni leads development of a kinomic array that highlights sex-biased differences in adult worm protein phosphorylation
Source: PLoS Negl Trop Dis. 2020 Mar 23;14(3):e0008115. doi: 10.1371/journal.pntd.0008115 (PMC7089424; doi:10.1371/journal.pntd.0008115)
Supplement: S5 Table — Annotation of kinase (protein description/group/family) to Smp_ identifier was based on Andrade et al [18] and Grevelding [20]. The phosphorylation sites were extracted from the raw data tables (S1–S3 Tables) and the relative positions of activation loops within each protein identified using NCBI BLASTp (conserved protein domain tool) and InterPro; phosphorylated residues within the activation loops are highlighted in red. (XLSX) [file pntd.0008115.s008.xlsx]

## Sheet: Sheet3
S. mansoni Protein Kinases containing One or More Phosphorylated Residue
Smp_ ID	Protein Description	Kinase Group	Family	Subfamily	Phosphorylation sites	Predicted Activation Loop (Phosphorylated Residues in Red)
Smp_128790	Non-specific protein-tyrosine kinase	TK	Abl		Y76, Y83, Y213, S471, Y554, S575, Y630, Y711	DFGLARCIERDLTYRAHEGAKFPIKWTAPE
Smp_169230	tyrosine protein kinase Abl	TK	Abl		T177, Y178, Y198, Y492, T496, Y498, S872, Y880, S990, S994	DFGLARYMQRQDTYTARNGAKFPIKWTAPE
Smp_162900	tyrosine protein kinase pr2	TK	Ack		S53, S55, S656, T700, S1033, S1323, S1360, S1385, T1417	DFGMSRALQLGKSYYQSNFNVNLKLPIAWCAPE
Smp_164930	activated cdc42 kinase 1	TK	Ack		Y377, T588, Y641, S643, S644, S713, S729, Y766, S816, S818, Y828,	DFGLVRSLESCAVNKKKLNENESDEPIYTGCLEQKIPFAWSAPE
Smp_065290	calcium:calmodulin dependent protein kinase I	CAMK	CAMK1		S343, S384, S385, S386, S388, S389, S391, S392, T394, S401, S403	DFGLSKIENNESIMATACGTPGYVAPE
Smp_011660.1	protein kinase	CAMK	CAMK2		S281, T288, S334, S346, S349, S526	DFGLAIEVQGDQPAWFGFAGTPGYLSPE
Smp_142990 (Smp_214100)	serine:threonine protein kinase	CAMK	CAMKL	AMPK	S344, T355, S356, S359, T548, S551, S555, T560,	DFGLSNIMQDGEFLRTSCGSPNYAAPEV
Smp_134910.1	serine:threonine protein kinase	CAMK	CAMKL	BRSK	S432, S466, S490, S881, T080, S1084, S1105, T1109,	DFGMASLQPEGSLLETSCGSPHYACPE
Smp_013840	serine:threonine protein kinase MARK2	CAMK	CAMKL	MARK	S377, S378, S383, Y518, S539, S542, T649, S691, S707, S780, Y833, T878	DFGFSNEFSPGTKLDTFCGSPPYAAPE
Smp_014170.2	serine:threonine protein kinase	CaMK	CaMKL	MARK	S40, S43, S418, S445, S511, S625, S779, T781, S793, T811, S850, S851, S855, S906	DFGLANTFESDQRLTTFCGSPPYAAPE
Smp_169900.1	serine:threonine protein kinase	CAMK	CAMKL	MARK	S22, T24, S472, S564, S568, S731, S738	No conserved activation loop identified
Smp_194640	serine:threonine protein kinase MARK2	CAMK	CAMKL	MARK	T299, T112, S116, S296	DFGFSNYFSNSQKLDTFCGSPPYAAPE
Smp_166150	maternal embryonic leucine zipper kinase	CAMK	CAMKL	MELK	S827	DFGLCAKGHNLSMLNTFCGSFAYVAPE
Smp_094190	serine:threonine protein kinase NIM1	CAMK	CAMKL	NIM1	S83, S530	DFGFSKCVAPDAALTTFCGSPPYAAPE
Smp_068990	SNF serine:threonine protein kinase	CAMK	CAMKL	SNRK	S444, S773	DFGFSNKFIPGTNLDTACGSLAYSAPE
Smp_090980	cyclin dependent kinase 20	CMGC	CDK		Y77, S78	DFGLARVFENNNERLYSHQVATRWYRAPE
Smp_103950	cyclin dependent kinase 10	CMGC	CDK	CDK10	S354	DFGLSRPTHSHNPMTPCVVTLWYRAPE
Smp_150040.1	cyclin dependent kinase 7	CMGC	CDK	CDK7	T334, S359	DFGLARQFASSPTRPMTHQVATRWYRAPE
Smp_007510	Cell division cycle 2 protein kinase 5	CMGC	CDK	CRK7	T81, T367	DFGLARLYIAGDKERPYTNKVITLWYRPPE
Smp_041820	cyclin dependent kinase 16	CMGC	CDK	PCTAIRE	S187, Y210	DNGNFYEELSFDNKVGNSISNRLSLPASIN
Smp_155330	cyclin dependent kinase 16	CMGC	CDK	PFTAIRE	S54, S211, S276, S385, S588, S1056	DFGLARAKSVPSRTYSHEVVTLWYRPPE
Smp_176620	cyclin dependent kinase 11	CMGC	CDK	PITSLRE	Y73, S74, S234, S331, S335, S337, S364, S401, S403, S414, S416, S470, S545, S546, S548, S700, S701, S1072, S1074, T1101, S1106, T1111,	DFGLAREYGSPLKHYTEVVVTLWYRAPE
Smp_164150	tau tubulin kinase 1	CK1	CK1		S693, S699, T703	DFGLARPYTVNGPGTEVRNARQVAGFRGTVR
Smp_168120	casein kinase I alpha	CK1	CK1		S7	DFGLAKRFRDHRTKCHIPYRDDKNLTGTAR
Smp_067810	casein kinase I alpha	CK1	CK1	CK1A	Y295, S312, S328, T331, S332, T348	DFGLAKRYRDVRTGRHISYREDKNLTGTAR
Smp_194270	casein kinase I alpha	CK1	CK1	CK1A	T332	DFGLAKKFRYVLLYFLRGSLPWQGLQVCDFNVVSIW
Smp_180400	casein kinase I gamma	CK1	CK1	CK1D	Y428, Y433, S517	DFGLAKEYIDPETQKHIPYREHKSLTGTAR
Smp_099030	casein kinase ii subunit alpha	CMGC	CK2		S349, T350, T351, T354	DWGLAEFYHPGQEYNVRVASRYFKGPE
Smp_058620	serine:threonine protein kinase doa	CMGC	CLK		S165, S167, S477	DFGSATFDEDHHSTTIQTRHYRAPE
Smp_134560	serine:threonine protein kinase doa	CMGC	CLK		S64, S80, S81, S88, S91, S94, S348, S362, T349, S655, S659, S737, S759, S830, S962, T1094, T1354, S1690, S1692, S1745, S1746, S1777, S1780, Y1783, S1912, T1914, S1916, S2053,	DFGSATFDYDHHSTIVSTRHYRAPE
Smp_125360	tyrosine protein kinase csk	TK	Csk		Y171	DFGMARDLHDFNNNTSLNPMVLHDNAAIPLKWTAPE
Smp_181490	death associated protein kinase 1	CAMK	DAPK	DAPK	S293, S329, S331, S332, T334, S335, S349, S374	DFGLARVLNPNESFQDMAGTPEFCAPE
Smp_139800	rho associated protein kinase 1	AGC	DMPK	Unknown	S405,S423, S1210, S1212	DFGSCVRVGEDGYYYCTSPIGTPDYISPE
Smp_151140	rho associated protein kinase 2	AGC	DMPK	Unknown	S4, T407, T440, S950, S1353, S1391, T1532, S1576, S1581,	DFGTAIRVDPETSLIHCDAAVGTPDYLSPE
Smp_148690	citron Rho interacting kinase	AGC	DMPK	Unknown	S1416, S1417	DFGSAIRLDADGKCVCPTMVGTKEYLNIELLRQRGRHNQEPLLVGPE
Smp_158560.1	serine:threonine protein kinase MRCK alpha	AGC	DMPK	GEK	S962, S965, S1800, S1867, S1870, S1871,	DFGSCLKLGENGLVKNNTAVGTPDYISPE
Smp_125270	dual specificity	CMGC	DYRK	DYRK1	Y713, Y715	DFGSSCHVHEKVYQYIQSRFYRSPE
Smp_142610	dual specificity tyrosine (Y) phosphorylation	CMGC	DYRK	DYRK1	S138, S144, S151, S358, 3477, S479, S589, Y792, S801, T803, S1034, Y1036, Y1038, S1166, Y1222, S1225, S1593, S1603	No conserved activation loop identified
Smp_129170	dual specificity	CMGC	DYRK	DYRK2	Y134, Y153, Y172, S503, Y699, Y1029	DFGSSCFQNGQPYPYIQSRFYRAPE
Smp_130250	dual specificity	CMGC	DYRK	DYRK2	Y275	DFGSSCFIHQKTYTYIQSRFYRAPE
Smp_150860	dual specificity	CMGC	DYRK	DYRK2	Y241, Y243, S246, S604, S606,	DFGSSCYINECPYNYIQSRFYRAPE
Smp_000720	homeodomain interacting protein kinase 2	CMGC	DYRK	HIPK	Y338, S1016	DFGSACHSSKAVQNTYLQSRYYRAPE
Smp_068960.1	Serine:threonine protein kinase PRP4	CMGC	DYRK	PRP4	T458, Y467,	DFGSASTIQDNDITPYLVSRFYRAPE
Smp_093930.2	tyrosine kinase	TK	EGFR		S962, S1369, S1384, S1400, S1401, S1423, S1457, S1500, S1501, Y1509, S1582	DFGLAKMLERRDEDSVIVKAGRVPIRWLAIE
Smp_152680	epidermal growth factor receptor	TK	EGFR		Y639, S646, T647	DFGLAKCLDTTHSEYHASGGRMPIKWLAIE
Smp_139480	ephrin receptor	TK	Eph		Y874, T429, T436, T439	DFGLTRKCNSDSHEDAYTFTGGKVPIRWTAPE
Smp_137610	focal adhesion kinase 1	TK	Fak		Y527, S540	DFGMSLILTDKNDFQAEQGRKMPIKWMAPE
Smp_164810	tyrosine protein kinase Fps85D	TK	Fer		Y83	No conserved activation loop identified
Smp_159010.1	rhodopsin kinase	AGC	GRK	BARK	S982, S999, S1023, T1030, S1051, S1052,	DLGLACDFSRRKPHASVGTHGYMAPE
Smp_123640	G protein coupled receptor kinase 4	AGC	GRK	GRK	S609, S619	DLGLAIYIEPGGTAKGRVGTAGYMAPE
Smp_125310	glycogen synthase kinase 3 beta	CMGC	GSK		S205, Y206	HVSATAKMLNPDEPNVSYICSRYYRAPE
Smp_155720	glycogen synthase kinase 3	CMGC	GSK		S13, S49, S50, T112, S118, S266, Y267, S269, T453, S510, S516, S554	DFGSAKEMVPGTANVSYISSRYYRAPE
Smp_074030	Receptor protein-tyrosine kinase	TK	InsR		Y1392, Y1393	DNGISCTDAFHFSKMEPRDYDHYPLKWDGHLRISANSNTVENHESIN
Smp_047870	LIM domain kinase 1	TKL	LISK		Y152, S153	DFGLSKLVQSIPSCKHTTTTTNDSVSIIQDSSSDTSNNTDVHCNHTHRLRRHHAYNHPRRHTV VGSPYWMAPE
Smp_128670	dual specificity testis specific protein kinase	TKL	LISK		S379	DLGLCLDLKQDHSDTVSVVGNPFYAAPE
Smp_143400 (Smp_199040)	protein kinase	TKL	LRRK		S1297, T1342, S1344	DYGVSRFMSVRDDDEGDNGCRGYVGTPGYMAPE
Smp_142050	Serine/Threonine Kinase, CMGC Group, MAPK family, ERK subfamily	CMGC	MAPK	ERK	Y182	DFGLARIADPESEQSGTLTEYVATRWYRAPE
Smp_133490	mitogen activated protein kinase 15	CMGC	MAPK	ERK7	Y301, Y311, S319, S369, Y371, S404	DFGLARSLKGPLTEYVATRWYRAPE
Smp_133500 (Smp_198810)	mitogen activated protein kinase 15	CMGC	MAPK	ERK7	Y187	DFGLARSLKGRNKYENVNGKLNCKTLLPALTEYVATRWYRAPE
Smp_172240	stress activated protein kinase JNK	CMGC	MAPK	JNK	T257, Y259, T262	DFGLARTAGDSFLMTPYVVTRYYRAPE
Smp_133020	p38 MAP kinase MPK2 protein	CMGC	MAPK	p38	Y36	No conserved activation loop identified
Smp_121780	myosin light chain kinase, smooth muscle	CAMK	MLCK		S350, S359, S390, T392, S418, S470, S482, S490, S517	DFGLARFYQDQNLCVLFGTPEFVSPE
Smp_126240	twitchin	CAMK	MLCK		S349, S410, S414, S417, T419, S418, S432, T456, T460, S461, Y484, Y517, T998, T1396, Y1521 S1720, S1929, Y1924, S2013, T2358, T2534, T2757, S2922, T2946, S3316, S3486, S3491, T3497, T3677, S4233, S4278, T4720, T5134, S5260, S5323, Y5355, S5398, S5666, S5667, S5698, S5727, S6073,	VDFSLSRKLDPKSPVKVSLSHPEFAAPE
Smp_079760	integrin linked protein kinase	TKL	MLK	ILK	S214, S359, T361, S190, T263	No conserved activation loop identified
Smp_136550	tyrosine protein kinase transmembrane receptor	TK	Musk		S991, S1002	SDFSMCRPIQSGVDFISTSNECLPIK
Smp_047190	cyclin g associated kinase	Other	NAK		S1055, S1069, T1073	DFGSATTITYSPDQSWTALKRGSVQEELERFTTPMYRAPE
Smp_176750	AP2 associated protein kinase 1	Other	NAK		S301	DFGSATSRVLHPGVHGLGRCEEEISRYTTLAYRAPE
Smp_103570	serine:threonine protein kinase 38	AGC	NDR		S527	DFGLCTGLKKAHRTDFYKDLSQAKPSDFSYSTVGTPDYIAPE
Smp_157890	microtubule associated serine:threonine protein	AGC	NDR		S388, S390	No conserved activation loop identified
Smp_046140	nuclear receptor binding protein	Other	NRBP		T581, S593, S601, S605, S650, T908, S940, S1086, T1100, T1101,	No conserved activation loop identified
Smp_060940	eukaryotic translation initiation factor 2 alpha	Other	PEK		S580, S581	DFGLVTSMIDDKLNQSDSSYINCNKRGEQSSCSSVTTIVNDLNGQSEHNNNNAIIDRQLYPLKEIST AQQKRSVLTRRHTDHVGTDLYMSPE
Smp_079390	eukaryotic translation initiation factor 2 alpha	Other	PEK		T555	DFGLATRTVQEKLMNARQAVAAEFHKCSKQTECSDSTQQIPPVGHKEVPNSTGQHENTMKFDD HSMTHNVGTFFYISPE
Smp_098840	hypothetical protein	CAMK	PHK		S391	DFGLAVFVDDEEELKETRGTPGYLAPE
Smp_090890	proto oncogene serine:threonine protein kinase	CAMK	PIM		T390, S393	DFGSGAFLESRLYTDFDGTRVYSPPE
Smp_080770 (Smp_164380)	oligomeric Golgi complex component	AGC	PKA		T59, T61, T65, S202,	DFGFAKKIKGRTWTLCGTPEYLAPE
Smp_147450	cAMP dependent protein kinase catalytic subunit	AGC	PKA		T726, T735, T739	DFGFVKHVKYRTYTLCGTPEYLAPE
Smp_152330	cAMP dependent protein kinase catalytic subunit	AGC	PKA		Y85, Y85, T212, T214, T218	DFGFAKRVKGRTWTLCGTPEYLAPE
Smp_194610	cAMP dependent protein kinase catalytic subunit	AGC	PKA		Y210	DFGFAKHVKDRTYSLCGTPEYLAPE
Smp_128480	protein kinase C beta type	AGC	PKC	Alpha	S296, T484, T486, T490, T628, T630	DFGMCKEGIFDEKKTRTFCGTPDYIAPE
Smp_131700	protein kinase c epsilon type	AGC	PKC	Eta	S227, S353, S370, S742, S743, S749, S755, S756, S763, S765, S784, S785, S842, S844	DFGMCKEGMKPGRSTSTFCGTPDYIAPE
Smp_096310	atypical protein kinase C	AGC	PKC	Iota	Y120, T641	DYGMCKEGIIGDMTTTTFCGTPNYIAPE
Smp_080860	cGMP dependent protein kinase, isozyme 2 forms	AGC	PKG		T70	TDLGFAKQLPYGAKTWTFCGTPEYMAPE
Smp_123290	cGMP dependent protein kinase	AGC	PKG		S14, S167, T173, S180, S298, S299, T304, S306, S307, S321, S341, S345, S346, S347, T350, T361, T362, S343, S345, T349, T362,	DFGFAKYIGIGQKTWTFCGTPEYVAPE
Smp_151100	GMP dependent protein kinase	AGC	PKG		S146, T725, T727, T731,	DFGFAKRVGHGKKTWTFCGTPEYVAPE
Smp_160760	serine:threonine protein kinase N2	AGC	PKN		S90, S583, S612, S624, T632, S671, S705, S724, T907, S908, T909, T913, T1051,	DFGLCKEGMGPDDRTSTFCGTPE
Smp_009600	serine:threonine protein kinase PLK1	Other	PLK	PLK1	S366	DFGLASRISHEGEKKKTLCGTPNYIAPE
Smp_176990 (Smp_337010)	serine:threonine kinase	TKL	RAF	RAF	S399, S742	GDFGLATVKSRWWNTGCQQPTGSIFWMAPE
Smp_142620	atrial natriuretic peptide receptor 1	RGC	RGC		S589, S1166	DFGLPHIRGPPPLESEVGSFIFHRNLLWTAPE
Smp_118100	tyrosine protein kinase transmembrane receptor	TK	Ror		S24, Y26	TDLGLARDCYAADYYRLHPHSLMLPIR
Smp_136750 (Smp_213400)	e3 ubiquitin-protein ligase bre1	AGC	RSK	p70	S579, S585, S666, S668, S681, T688, S1274, S1331, S1416, S1419, S1443, S1453,	DFGLSKERVDRDHLTHTFCGTIEYMAPE
Smp_017900	ibosomal protein S6 kinase, polypeptide 2	AGC	RSK	RSK	S221, T453, T633, S742, S794	DFGFAKQLRAENGLLMTPCYTANFVAPE
Smp_126740	scy1 protein 2	Other	SCY1		S139	No conserved activation loop identified
Smp_158720	protein kinase	Other	SCY1		S585, S623, S706, S716	No conserved activation loop identified
Smp_176440	protein kinase	Other	SCY1		T709, S785	No conserved activation loop identified
Smp_011700	proto oncogene tyrosine protein kinase ROS	TK	Sev		Y342, Y346, Y347, S484, Y486, Y564, Y734, Y788	DFGLARDIYKNDYYRKRNEPKLPVRWMSPE
Smp_006920	Proto oncogene tyrosine protein kinase FYN	TK	Src		S462, Y464, Y478	DFGLAKIISDDSHADPNTKFPIKWTAPE
Smp_054500 (Smp_212730)	tyrosine kinase, TK group, Src family	TK	Src		Y131	DFGLARMIHNREYVAHAGARFPIK
Smp_136300	tyrosine kinase, TK group, Src family	TK	Src		Y246	DFGLARMVEDHYCTYMAQKSTKFPIKWTAPE
Smp_172200	tyrosine protein kinase Fyn	TK	Src		S334, Y337, Y600	DFGLARIIDSGNETYTAKQGAKFPIKWTAPE
Smp_041770	serine:threonine protein kinase SRPK	CMGC	SRPK		S76, T277, S319, S357, T369, Y376, S393, S404, T406, S425, S428, S438, S440, S483, S498, S501, S502, T503, S504, S506, T551, S555, S560, S574, S581, T613, Y614, T623, T998, S1019, S1072, T1076,	DMGLIPADSEQNHEEPEQVDEKPKRDSEISPE
Smp_162800.1 (Smp_333260.1)	protein kinase	STE	STE11	ASK	S583, S957, S960, S1222,	DFGASKRLAGLIPRAQTFKGTMRYMAPE
Smp_131800	serine:threonine protein kinase OSR1	STE	STE20	FRAY	Y198, T199, S348, S366, S370, S450	DFGVAGFLATQPLTATGSVDLRRYTFVGTPCWMAPE
Smp_139790 (Smp_212600)	protein kinase	STE	STE20	KHS	S183, T187, S439, T563, T578, S587, S1221, S1229, T1230, T1232, T1234, T1235, S1397, S1402, S1424, S1506, S1507, S1537, T1573, S1596, S1731, S1737, S1741,	DFGVAAQITQTIQRRNSFIGTPYWMAPE
Smp_163420.1	protein kinase	STE	STE20	MSN	S327, T481, S642, S645, S662, T666, S1201, S1204, T1336, S1411, S1527,	DFGVSAQLDKTFGKRNTFIGTPYWMAPE
Smp_064040	serine:threonine protein kinase PAK 1	STE	STE20	PAKA	S20, T22, S90, T139, S145, T147, T169, Y174	DFGFCAQLGNRQSKRQTMVGTPYWMAPE
Smp_159730.1	protein kinase	STE	STE20	PAKA	T335, S336, T337, S347, T349, S393, S493, T617, S749	DFGFCAQLSNDGTKRSTMVGTPYWMAPE
Smp_150260 (Smp_19660)	LOK-like protein kinase	STE	STE20	SLK	S188, T189	DFGVSAKLADEKQKRSTFIGTPYWMAPE
Smp_068060.1	serine:threonine protein kinase	STE	STE20	TAO	S183, S242, S323, S328, S331, S340, S343, S364, S386, S467, S473, S475, S496, S508, Y512, Y531, Y543, S634, S642,	DFGSASFVSPANSFVGTPFWIAPE
Smp_096640	hypothetical protein	STE	STE20	YSK	S301, S318, S320, T345, S373, S378, S382, S384, S385, S386, S388, S412	DFGVAGQLSSTITKRGTFVGTPFWMAPE
Smp_026510	dual specificity mitogen activated protein	STE	STE7	MEK1	S48, S49, S51, S66, S100, S117, T121, T123, S173, S539, S543	DFGVSGQLIDSLANSFVGTRSYMAPE
Smp_086690	dual specificity mitogen activated protein	STE	STE7	MEK4	S384	DFGISGQLVDSIARSRDAGCKPYMAPE
Smp_031940	dual specificity mitogen activated protein	STE	STE7	MEK7	T671, S672, T676, S751	DFGISGILKDSIARSRQPGCTGYMAPE
Smp_124450	bone morphogenetic protein receptor type 1a	TKL	STKR		S69, S74, S86	DIGLSVRLPPCPFPFSVDRGIQIGTPRYMAPE
Smp_144390	activin A receptor, type IIA	TKL	STKR		Y184, S212, S264	DFGQSVCLAENSPNSPTSNNSCGTSLQDVLTTTYSVSSALESMPKAGTLRYQAPE
Smp_080120.1	TGF-beta receptor, Hybrid Protein Kinase, TKL group, STKR family, Type2 Subfamily	TKL	STKR	Type2	S38	DFGLAIRFEAGQCMRDAHLQLGTRRYMAPE
Smp_027400	tyrosine protein kinase shark	TK	SYK		S720, Y722, Y723	DFGLSRAVGVESDYYKATQRGKWPVKWYAPE
Smp_149460	tyrosine protein kinase SYK	TK	SYK		Y605, Y606, T390, T395, T398	DFGMSKALNFGSDYYRAATAGKWPLKWYAPE
Smp_124850	tyrosine protein kinase Btk29A	TK	Tec		Y338, Y339, S546, T549, Y507, Y508, S510, Y524, Y719	FGMARFLLDNVYEPSAGTKFPVRWAPPE
Smp_141580	serine:threonine protein kinase tousled	Other	TLK		S154	DFGLSKLMTEDKYNPETGMDLTSQGAGTYWYLPPE
Smp_097820	Serine/Threonine Kinase	CK1	TTBK		T611, S626	DFGLARQFTTANGDIRAPRQVAGFRGTVR
Smp_132260	serine:threonine protein kinase	Other	ULK		S392, S414, S509, S533, S607, S626, S635, S1503	DFGFARVMGWNTLVLTSIKGTPLYMAPE
Smp_145190	serine:threonine protein kinase ULK3	Other	ULK		S445, S455, S518	DFGFAQCIKETAKKNEVRGTLLYMAPE
Smp_153870	serine:threonine protein kinase ULK4	Other	ULK		S465, S1334, S1370	DFSLAHAEDEILDDLLVQFCEEDDYNQGDFLRGLSVHSE
Smp_157350	serine:threonine protein kinase ULK	Other	ULK		S338, S367, S368, S429, S636, S750	DFGFARFLQDGMMAVTMCGSPMYMAPE
Smp_153170	striated muscle specific	CAMK	Unknown		S45, T139, S156, S205, S250, T444, S454, T484, S488, S516, T517, S1194, S1195, S1281, T1358, T1372, T1374, S1749, T2423, S2425, S2433, S2434, S2436, S2437, S2438, S2445, T2499, T2501, T2684, S2689, S2692, T3036, S3042, S3094, T3095,	TGFSTAQTYITNSQHCVTCMPPLWYRPE
Smp_077180	serine:threonine protein kinase Chk1	CAMK	Unknown		S106	DFGWAVDLRKQKLIQGAVGTTSYAAPE
Smp_136270 (Smp_199420)	calcium:calmodulin dependent protein kinase type	CAMK	Unknown		T809	TDYSPQLFTTADLDLELVCLTAT
Smp_175590	proto oncogene tyrosine protein kinase receptor	TK	Unknown		S215, S219, S494, S495, T509	DFGYACTQEESNNGYMEMDKEYLAVRWMAPE
Smp_078230	cGMP dependent protein kinase, isozyme 2 forms	Unknown	Unknown		S34, S401	No conserved activation loop identified
Smp_127920	serine:threonine protein kinase 11	Unknown	Unknown		S165, S170, Y171, S303, S317, S318, S336, S351, T355, S374, S554, S562, T821, S823	DFGVSASISAFSTNDMVSGGQTTPAVQPPE
Smp_139630 (Smp_213160)	TP53-regulating kinase	Unknown	Unknown		S23	DFGLSSSSSGLTSQRLAEDKAVDLYVFERALTCGLDHKALSKITAAHSDLNTPE
Smp_019790	tyrosine kinase	TK	VKR		T1034, Y1035, T1347	DFGLTREMNSSENEGYYRFTRNCELPIRWMSPE
Smp_153500	guanylate cyclase	TK	VKR		Y1048, Y1049, S1492	DFGLTRQAAKNTSEAYYRFTRKCELPIRWMSPE
Smp_123610	phosphoinositide 3 kinase regulatory subunit 4	Other	VPS15		S699, T525, T533	DPAPFKPVWLPSDNPSEFTRFFDSSRRRVCYLAPE
Smp_141380	serine:threonine protein kinase VRK1	CK1	VRK		S521	DFGLVHLFRSKGVHTAEKADPKFRHNGTIE
Smp_154440	serine:threonine protein kinase WNK1	Other	WNK		S18, S71, S595, S1404, S1509, Y1511, S1606, S1610, S1612, S1614, S1617, S1618, S1623, S1839, T1966, S2297, S2309, S2311, S2315, Y2316,	DFGLATHVSNSGRKTMLGTLGFMAPE
