# Supplementary material for: Deep phosphoproteome analysis of Schistosoma mansoni leads development of a kinomic array that highlights sex-biased differences in adult worm protein phosphorylation
Source: PLoS Negl Trop Dis. 2020 Mar 23;14(3):e0008115. doi: 10.1371/journal.pntd.0008115 (PMC7089424; doi:10.1371/journal.pntd.0008115)
Supplement: S6 Table — (XLSX) [file pntd.0008115.s009.xlsx]

## Sheet: Sheet1
Number	KEGG Pathway	#Sequences	#Enzymes
1	Biosynthesis of antibiotics	59	39
2	Purine metabolism	57	21
3	Aminoacyl-tRNA biosynthesis	22	18
4	T cell receptor signaling pathway	21	2
5	Pentose phosphate pathway	19	10
6	Pyrimidine metabolism	18	14
7	Glycerolphospholipid metabolism	17	13
8	Pyruvate metabolism	17	12
9	Carbon fixation in photosynthetic organisms	15	8
10	Phosphatidylinositol signaling system	14	8
11	Starch and sucrose metabolism	13	7
12	Amino sugar and nucleotide sugar metabolism	12	7
13	Galactose metabolism	10	4
14	Methane metabolism	10	6
15	Cysteine and methionine metabolism	10	8
16	Propanoate metabolism	9	7
17	Glycerolipid metabolism	9	6
18	Inositol phosphate metabolism	9	6
19	Glutathione metabolism	9	6
20	Carbon fixation pathways in prokaryotes	9	6
21	Lysine degradation	9	4
22	Drug metabolism - other enzymes	9	7
23	Fructose and mannose metabolism	8	6
24	mTOR signaling pathway	8	3
25	Alanine, aspartate and glutamate metabolism	7	5
26	Glyoxylate and dicarboxylate metabolism	7	4
27	Fatty acid degradation	7	3
28	Citrate cycle (TCA cycle)	7	5
29	Streptomycin biosynthesis	6	1
30	Fatty acid biosynthesis	6	2
31	beta-Alanine metabolism	5	4
32	Pantothenate and CoA biosynthesis	5	2
33	Ether lipid metabolism	5	3
34	Valine, leucine and isoleucine degradation	5	4
35	Oxidative phosphorylation	5	2
36	Porphyrin and chlorophyll metabolism	5	4
37	Glycine, serine and threonine metabolism	5	4
38	Arginine and proline metabolism	4	4
39	Sphingolipid metabolism	4	2
40	Folate biosynthesis	4	3
41	Arachidonic acid metabolism	4	2
42	Nitrogen metabolism	4	2
43	Aminobenzoate degradation	4	2
44	Phosphonate and phosphinate metabolism	3	3
45	Vitamin B6 metabolism	3	2
46	Tyrosine metabolism	3	6
47	N-Glycan biosynthesis	3	2
48	Drug metabolism - cytochrome P450	3	2
49	Arginine biosynthesis	3	3
50	Metabolism of xenobiotics by cytochrome P450	3	2
51	Phenylpropanoid biosynthesis	3	1
52	Selenocompound metabolism	2	2
53	Tropane, piperidine and pyridine alkaloid biosynthesis	2	5
54	Nicotinate and nicotinamide metabolism	2	3
55	Sulfur metabolism	2	3
56	Biosynthesis of ansamycins	2	1
57	Peptidoglycan biosynthesis	2	1
58	Isoquinoline alkaloid biosynthesis	2	4
59	Histidine metabolism	2	3
60	Tryptophan metabolism	2	2
61	Tetracycline biosynthesis	1	1
62	Aflatoxin biosynthesis	1	1
63	Butanoate metabolism	1	1
64	Ubiquinone and other terpenoid-quinone biosynthesis	1	1
65	Ascorbate and aldarate metabolism	1	1
66	Glycosylphosphatidylinositol(GPI)-anchor biosynthesis	1	1
67	Benzoate degradation	1	1
68	Pentose and glucuronate interconversions	1	1
69	Phenylalanine, tyrosine and tryptophan biosynthesis	1	4
70	Novobiocin biosynthesis	1	4
71	Taurine and hypotaurine metabolism	1	1
72	One carbon pool by folate	1	1
73	Cutin, suberine and wax biosynthesis	1	1
74	Mucin typw O-Glycan biosynthesis	1	1
75	Various types of N-glycan biosynthesis	1	2
76	PI3K-Akt signaling pathway	1	1
77	Limonene and pinene degradation	1	1
78	Synthesis and degradation of ketone bodies	1	1
79	Lysine biosynthesis	1	1
80	C5-Branched dibasic acid metabolism	1	1
81	Cyanoamino acid metabolism	1	1
82	Monobactam biosynthesis	1	1
83	Chloroalkane and chloroalkene degradation	1	1
84	Terpenoid backbone biosynthesis	1	1
