# Supplementary material for: Deep phosphoproteome analysis of Schistosoma mansoni leads development of a kinomic array that highlights sex-biased differences in adult worm protein phosphorylation
Source: PLoS Negl Trop Dis. 2020 Mar 23;14(3):e0008115. doi: 10.1371/journal.pntd.0008115 (PMC7089424; doi:10.1371/journal.pntd.0008115)
Supplement: S7 Table — (XLSX) [file pntd.0008115.s010.xlsx]

## Sheet: Sheet1
Display name	Canonical name	Database identifier	Description
Smp_140210	G4VMT3	6183.Smp_140210__mRNA	Adapter-related protein complex 3, beta subunit
Smp_166840	G4VGJ0	6183.Smp_166840__mRNA	Transcription initiation factor tfiid, putative
Smp_051510	C4QB33	6183.Smp_051510__mRNA	Pericentrin, putative
Smp_097750	G4LXC4	6183.Smp_097750__mRNA	Cold shock domain protein A, putative
Smp_046160	G4VPT3	6183.Smp_046160__mRNA	Protein phosphatase inhibitor 2 (Ipp-2), putative
Smp_043940.2__mRNA	G4M0T4	6183.Smp_043940.2__mRNA	Synaptosomal associated protein, putative
Smp_085740		6183.Smp_085740__mRNA	Abl-binding protein-related
Smp_133910	G4LYT0	6183.Smp_133910__mRNA	Huntingtin interacting protein-related
Smp_046130	G4VPT1	6183.Smp_046130__mRNA	Alpha-actinin, putative
Smp_052810	G4VAM6	6183.Smp_052810__mRNA	Glucose-6-phosphate 1-dehydrogenase
SRP72	G4V8I3	6183.Smp_048280.1__mRNA	Signal recognition particle 72 kDa protein
Smp_027890	C4Q4W5	6183.Smp_027890__mRNA	Nucleoporin 145 (S59 family)
Smp_106130.2__mRNA	G4VEN0	6183.Smp_106130.2__mRNA	Heat shock protein 70 (Hsp70), putative
Smp_062070.2__mRNA	G4LZN8	6183.Smp_062070.2__mRNA	Sulfide quinone reductase, putative
Smp_161170	G4VCZ0	6183.Smp_161170__mRNA	Expressed protein
Smp_059130.1__mRNA	G4VJ39	6183.Smp_059130.1__mRNA	Cyln2 (Cytoplasmic linker protein-115) (Clip-115), putative
Smp_080040	G4VTB0	6183.Smp_080040.2__mRNA	Adhesion regulating molecule 1 (110 kD cell membrane glycoprotein), putative
Smp_148150	G4VSB2	6183.Smp_148150__mRNA	Cohesin subunit rad21, putative
Smp_157920	G4VST1	6183.Smp_157920__mRNA	Suppressor of actin (Sac)-related
Smp_004780.1__mRNA	G4VD59	6183.Smp_004780.1__mRNA	Immunophilin, putative
Smp_051230.1__mRNA	G4LY34	6183.Smp_051230.1__mRNA	Tar DNA-binding protein, putative
Smp_152230	G4V5Y1	6183.Smp_152230__mRNA	Peroxisomal targeting signal 2 receptor, putative
Smp_115240	G4VA35	6183.Smp_188700__mRNA	Eukaryotic translation initiation factor 3 subunit (Eif-3), putative
Smp_042670.2__mRNA	G4VFX1	6183.Smp_042670.2__mRNA	Expressed protein
Smp_017610	G4VGX7	6183.Smp_017610__mRNA	Amine oxidase
Smp_165540	G4VRN1	6183.Smp_165540__mRNA	Peptidyl-prolyl cis-trans isomerase-like 4. ppil4
Smp_127280	C4PZS7	6183.Smp_127280__mRNA	Diacylglycerol O-acyltransferase 1
lipin	G4V8V6	6183.Smp_147940.2__mRNA	Lipin, putative
Smp_095130	G4VRL5	6183.Smp_095130__mRNA	Hydroxymethylbilane synthase (Porphobilinogen deaminase, putative)
Smp_022130	G4LWE2	6183.Smp_022130__mRNA	Expressed protein
Smp_046120	G4VPT0	6183.Smp_046120__mRNA	Vesicular acetylcholine transporter, putative
Smp_153500	G4VNM3	6183.Smp_153500__mRNA	Tyrosine kinase
Smp_010160	G4VES6	6183.Smp_010160__mRNA	Chaperone binding protein, putative
Smp_161120	G4VS19	6183.Smp_161120__mRNA	Actin bundling/missing in metastasis-related
Smp_070680	G4VEL0	6183.Smp_070680__mRNA	Expressed protein
Smp_127040.1__mRNA	G4VIH6	6183.Smp_127040.1__mRNA	Expressed protein
Smp_150480	G4VGF5	6183.Smp_150480__mRNA	Single-stranded DNA-binding protein mssp-1, putative
Smp_161970	G4V784	6183.Smp_161970.1__mRNA	Tangerin, putative
Smp_142890	G4VNS7	6183.Smp_142890__mRNA	Hect E3 ubiquitin ligase, putative
Smp_079010	G4LV34	6183.Smp_079010__mRNA	Camp-dependent protein kinase type II-alpha regulatory subunit, putative
Smp_056370	G4VSX8	6183.Smp_056370__mRNA	Pbs lyase heat-like protein
Smp_140230	G4VMS9	6183.Smp_140230__mRNA	Putative uncharacterized protein
Smp_026510	G4VT52	6183.Smp_026510__mRNA	Protein kinase
Smp_043070	G4VIW3	6183.Smp_043070__mRNA	Expressed protein
Smp_006920	G4LWG5	6183.Smp_006920__mRNA	Tyrosine kinase
Smp_121430.2__mRNA	G4LUJ6	6183.Smp_121430.2__mRNA	Proteasome subunit beta type
Smp_040800	G4VFP9	6183.Smp_040800__mRNA	Glycyl-tRNA synthetase, putative
Smp_162630.1__mRNA	G4VH12	6183.Smp_162630.1__mRNA	Ubiquitin-activating enzyme E1, putative
Smp_165700.2__mRNA	G4VLZ8	6183.Smp_165700.2__mRNA	USP6 N-terminal-like protein
Smp_069670	G4LVX7	6183.Smp_069670__mRNA	Vacuolar protein sorting (Vps33), putative
Smp_104520	C4QPU2	6183.Smp_104520__mRNA	Vacuolar protein sorting-associated, putative
Smp_168850.1__mRNA	C4QKF0	6183.Smp_168850.1__mRNA	Metastasis-associated protein 1 (Mta1), putative
Smp_138770	G4LW35	6183.Smp_138770__mRNA	Histone deacetylase hda2, putative
Smp_015800	G4VSM8	6183.Smp_015800__mRNA	Expressed protein
Smp_169990.1__mRNA	G4VLR6	6183.Smp_169990.1__mRNA	Golgi reassembly stacking protein 2 (Grasp2), putative
Smp_105860	G4VEQ8	6183.Smp_105860__mRNA	Nuclear protein SkiP, putative
Smp_093690.2__mRNA	G4V9R1	6183.Smp_093690.2__mRNA	DEAD box ATP-dependent RNA helicase, putative
Smp_169040	G4VCD8	6183.Smp_169040__mRNA	Putative uncharacterized protein
Smp_130800	G4VSM9	6183.Smp_130800__mRNA	Ubiquitin specific protease 52 / poly(A) ribonuclease subunit pan2, putative
Smp_065290	G4VCT2	6183.Smp_065290__mRNA	Serine/threonine kinase
Smp_071640.1__mRNA	G4VRU1	6183.Smp_071640.1__mRNA	Arginine/serine-rich splicing factor, putative
Smp_151770	G4M1U0	6183.Smp_151770__mRNA	Mitochondrial ribosomal protein L2, putative
Smp_211110	G4LVE0	6183.Smp_140450.1__mRNA	Circulating cathodic antigen
Smp_117810	G4VGB1	6183.Smp_117810__mRNA	Vacuolar ATP synthase subunit h, putative
Smp_124100	G4V6M6	6183.Smp_124100__mRNA	Expressed protein
Smp_125430		6183.Smp_125430__mRNA	Development and differentiation-enhancing factor, ddef, putative
Smp_070640	G4LZJ3	6183.Smp_070640__mRNA	Putative uncharacterized protein
Smp_095190	G4VRL9	6183.Smp_095190__mRNA	Apoptosis regulator bax, putative
Smp_129800	G4VS37	6183.Smp_129800__mRNA	Tyrosyl-DNA phosphodiesterase, putative
Smp_163760	G4VTN5	6183.Smp_163760__mRNA	Expressed protein
Smp_159670	G4VIN8	6183.Smp_159670__mRNA	Synaptojanin, putative
Smp_157010	G4VNR5	6183.Smp_157010__mRNA	Titin, putative
Smp_022020.1__mRNA	G4VE26	6183.Smp_022020.1__mRNA	Cpg binding protein, putative
Smp_089230	G4VAB3	6183.Smp_089230__mRNA	Polycomb complex protein bmi-1, putative
Smp_149460	G4VKS4	6183.Smp_149460__mRNA	Tyrosine kinase
Smp_031010	G4VPJ1	6183.Smp_031010__mRNA	DEAD box ATP-dependent RNA helicase, putative
Smp_019380	G4LUC1	6183.Smp_019380__mRNA	Eukariotic translation initiation factor 2b, epsilon subunit, putative
Smp_157020	G4VNR9	6183.Smp_157020__mRNA	Hemicentin, putative
Smp_173970	G4LVJ6	6183.Smp_173970__mRNA	DEAD box ATP-dependent RNA helicase, putative
Smp_011660.1__mRNA	G4VSZ2	6183.Smp_011660.1__mRNA	Protein kinase
Smp_148120	G4VSC0	6183.Smp_148120__mRNA	Ctd sr related rna binding protein
Smp_035270.2__mRNA	G4V7Z7	6183.Smp_035270.2__mRNA	Malate dehydrogenase
Smp_006550.1__mRNA	G4V9X6	6183.Smp_006550.1__mRNA	Glutaredoxin, grx, putative
Smp_172670		6183.Smp_172670__mRNA	Protein kinase C, putative
Smp_012750	G4V9G5	6183.Smp_012750__mRNA	60S ribosomal protein L12, putative
Smp_165570.2__mRNA	G4VRU6	6183.Smp_165570.2__mRNA	Ras-dva small gtpase, putative
Smp_130830		6183.Smp_130830__mRNA	Wimple/ift172, putative
Smp_070600	G4LZK0	6183.Smp_070600__mRNA	Transaldolase
Smp_092950	G4V5B4	6183.Smp_092950__mRNA	Expressed protein
Smp_160680	G4VJ64	6183.Smp_160680__mRNA	Expressed protein
Smp_031770.10__mRNA	G4VN69	6183.Smp_031770.10__mRNA	Tropomyosin-2
Smp_046980	G4VNB2	6183.Smp_046980__mRNA	Expressed protein
Smp_069600	G4LVY5	6183.Smp_069600__mRNA	Expressed protein
Smp_173990	G4LZE0	6183.Smp_173990__mRNA	Rab11, putative
Smp_132670.1__mRNA	G4LUD9	6183.Smp_132670.1__mRNA	Myosin regulatory light chain, putative
Smp_078550	G4VM25	6183.Smp_078550__mRNA	Zinc finger protein, putative
Smp_149430	G4VKS1	6183.Smp_149430__mRNA	Phenylalanyl-tRNA synthetase mitochondrial, putative
Smp_015090	G4VGB4	6183.Smp_015090__mRNA	Coatomer beta subunit, putative
Smp_045950.2__mRNA	G4VPR0	6183.Smp_045950.2__mRNA	Transformer-2-related
Smp_012810	G4V9H0	6183.Smp_012810__mRNA	Four and A half lim domains, putative
Smp_108050		6183.Smp_108050__mRNA	Myosin-binding protein-related
Smp_147640	G4VBG3	6183.Smp_147640__mRNA	Homeobox protein even skipped, putative
Smp_064010	G4VIM7	6183.Smp_064010__mRNA	Camp-response element binding protein-related
Smp_158310	G4VNC7	6183.Smp_158310__mRNA	Multiple ankyrin repeats single kh domain protein, putative
Smp_018120	G4VP07	6183.Smp_018120__mRNA	Kif9, putative
Smp_212280	G4M187	6183.Smp_160640__mRNA	dynein heavy chain
Smp_000850	G4V657	6183.Smp_000850__mRNA	DnaJ domain, putative
Smp_131280	G4VKX7	6183.Smp_131280__mRNA	Bcl-2 homologous antagonist/killer (Bak), putative
Smp_020460	G4M001	6183.Smp_020460__mRNA	Elongation factor 1-alpha (Ef-1-alpha), putative
Smp_035430.2__mRNA	G4V7Y4	6183.Smp_035430.2__mRNA	Protein phosphatase 2a regulatory subunit, putative
Smp_147620	G4VBH1	6183.Smp_147620__mRNA	Expressed protein
Smp_079970	G4VTA5	6183.Smp_079970__mRNA	Tubulin beta chain, putative
Smp_144590	G4V7T0	6183.Smp_144590__mRNA	Synaptic ras gtpase activating protein, syngap, putative
Smp_031100	G4VPK3	6183.Smp_031100__mRNA	Liquid facets, putative
Smp_087580	G4VFA8	6183.Smp_087580__mRNA	Pcd6 interacting protein-related
Smp_079960	G4VTA4	6183.Smp_079960__mRNA	Tubulin beta chain, putative
Smp_134370	G4VQ15	6183.Smp_134370__mRNA	Rna 3' terminal phosphate cyclase, putative
Smp_062270	G4LVN8	6183.Smp_062270__mRNA	12.5 kDa retinal tissue protein (Rtp12.5), putative
Smp_033710	G4LVC7	6183.Smp_033710__mRNA	DEAD box ATP-dependent RNA helicase, putative
Smp_161920	G4VSW5	6183.Smp_161920__mRNA	Actin-2
Smp_090240	G4VQW3	6183.Smp_090240__mRNA	Jnk/sapk-associated protein, putative
Smp_078610	G4V9Z2	6183.Smp_078610__mRNA	RNA binding motif protein 25, putative
Smp_147670	G4VEE5	6183.Smp_147670__mRNA	Sorbin, putative
Smp_011570.1__mRNA	G4VS96	6183.Smp_011570.1__mRNA	40S ribosomal protein S4, putative
Smp_161930	G4VSW6	6183.Smp_161930__mRNA	Actin, putative
Smp_133020	G4V8H0	6183.Smp_133020__mRNA	Serine/threonine kinase
Smp_126720	G4V5G8	6183.Smp_126720__mRNA	Expressed protein
Smp_055960	G4VB90	6183.Smp_055960__mRNA	Ubiquitin-conjugating enzyme E2r, putative
Smp_155260	G4LUP3	6183.Smp_155260__mRNA	Rab3 interacting molecule (Rim)-related
Smp_012800	G4V9G9	6183.Smp_012800__mRNA	Putative uncharacterized protein
Smp_156590	C4QEK9	6183.Smp_156590__mRNA	Filamin-related
Smp_135670	G4VMA6	6183.Smp_135670__mRNA	Expressed protein
Smp_061940.1__mRNA	G4VNE5	6183.Smp_061940.1__mRNA	Adenylate kinase 1, putative
Smp_180200		6183.Smp_180200__mRNA	Zinc finger protein, putative
Smp_030690	G4LW38	6183.Smp_030690__mRNA	Elongation factor 1-beta, putative
Smp_079920	G4VT40	6183.Smp_079920__mRNA	Pyruvate dehydrogenase, putative
Smp_148980	G4LWL2	6183.Smp_148980__mRNA	Suppressor of fused, putative
Smp_033260.2__mRNA	G4M0W7	6183.Smp_033260.2__mRNA	Family C48 unassigned peptidase (C48 family)
Smp_131220	G4VKW7	6183.Smp_131220__mRNA	Tripeptidyl-peptidase II (S08 family)
Smp_176130	G4M1H5	6183.Smp_176130__mRNA	Plasma membrane calcium-transporting atpase, putative
Smp_004350	G4LXI7	6183.Smp_004350__mRNA	Ubiquitin-conjugating enzyme E2 l, putative
Smp_008710	G4VII6	6183.Smp_008710__mRNA	Putative uncharacterized protein
Smp_014400.3__mRNA	G4LXP3	6183.Smp_014400.3__mRNA	Enhancer of polycomb, putative
Smp_139190	G4LUU8	6183.Smp_139190__mRNA	Adenomatous polyposis coli protein, putative
Smp_094630	C1M0L0	6183.Smp_094630__mRNA	Expressed protein
Smp_054610	G4M165	6183.Smp_054610__mRNA	Expressed protein
Smp_132540	G4VG21	6183.Smp_132540__mRNA	Axon guidance protein (Slit)
Smp_008470.1__mRNA		6183.Smp_008470.1__mRNA	Erythroblast macrophage protein emp, putative
Smp_164150	G4VL87	6183.Smp_164150__mRNA	Protein kinase
Smp_031920.5__mRNA	C4Q5Y3	6183.Smp_031920.5__mRNA	Expressed protein
Smp_139180	G4LUU9	6183.Smp_139180__mRNA	Frizzled-like receptor, putative
Smp_093310	C4QM45	6183.Smp_093310__mRNA	E2F4, putative
Smp_169840	G4VF99	6183.Smp_169840__mRNA	Xp-G/rad2 DNA repair endonuclease family member, putative
Smp_055920	G4VB87	6183.Smp_055920__mRNA	Ubiquitin conjugating enzyme E2, putative
Smp_181500	G4M213	6183.Smp_181500__mRNA	Peter pan-related
Smp_164160	G4VL88	6183.Smp_164160__mRNA	Tumor differentially expressed protein, putative
Smp_165490	C1LZY9	6183.Smp_165490__mRNA	Serine/threonine-protein phosphatase
SNaK1	G4VGA5	6183.Smp_015020__mRNA	Term=sodium potassium transporting ATPase alpha subunit;with=UniProt:Q95WT4;evidence=inferred from sequence or structural similarity
Smp_168520	G4VI74	6183.Smp_168520__mRNA	Acetyl-CoA synthetase
Smp_031990	G4LYL3	6183.Smp_031990__mRNA	Glutamyl-tRNA(Gln) amidotransferase subunit A, putative
Smp_194800	G4VQJ8	6183.Smp_194800__mRNA	SPRY domain containing protein
Smp_064870	G4VPU8	6183.Smp_064870__mRNA	Cytoplasmic dynein intermediate chain 2, (Dhic-2), putative
Smp_067900	G4LZY4	6183.Smp_067900__mRNA	Cdc37-related
Smp_108630	G4V612	6183.Smp_124910__mRNA	Stoned-related
Smp_173060	G4LZ97	6183.Smp_173060__mRNA	Pak-interacting exchange factor, beta-pix/cool-1, putative
Smp_071150	G4V7Y0	6183.Smp_071150__mRNA	Formin binding protein and related proteins
Smp_075210.2__mRNA	G4VS58	6183.Smp_075210.2__mRNA	Prohibitin, putative
Smp_006970	G4LWG0	6183.Smp_006970__mRNA	Expressed protein
Smp_064860	G4VPU9	6183.Smp_064860__mRNA	Heat shock protein 70 (Hsp70)-interacting protein, putative
Smp_131260	G4VKX5	6183.Smp_131260__mRNA	Pangolin, putative
Smp_198290	G4VE12	6183.Smp_021920.1__mRNA	Paramyosin
Smp_148930	G4LWM1	6183.Smp_148930__mRNA	Structure specific recognition protein, putative
Smp_037230	G4LXR0	6183.Smp_037230__mRNA	Fimbrin, putative
Smp_084460	G4VSC8	6183.Smp_084460__mRNA	60S ribosomal protein L28, putative
Smp_097700	G4LXB9	6183.Smp_097700__mRNA	Retinoic acid receptor RXR
Smp_153310.1__mRNA	G4VK20	6183.Smp_153310.1__mRNA	Lethal giant larvae homolog 2 (Cell polarity protein)
Smp_052280.1__mRNA	G4VHZ6	6183.Smp_052280.1__mRNA	Ribose-phosphate pyrophosphokinase 1,2, putative
Smp_006980	G4LWF9	6183.Smp_006980__mRNA	Putative uncharacterized protein
Smp_123640		6183.Smp_123640__mRNA	Serine/threonine kinase
Smp_124970	G4LZK4	6183.Smp_124970__mRNA	Phosphatidylinositol-4-phosphate 5-kinase type I, putative
Smp_161080	G4VRU3	6183.Smp_161080__mRNA	Ran binding protein 9-related
Smp_006830.1__mRNA	G4V889	6183.Smp_006830.1__mRNA	Expressed protein
Smp_156500	G4M0X9	6183.Smp_156500__mRNA	Expressed protein
Smp_132570	G4VG41	6183.Smp_132570__mRNA	Choline/ethanolamine kinase, putative
Smp_123610	G4VF42	6183.Smp_123610__mRNA	Serine/threonine kinase
Smp_085310.2__mRNA	G4LV40	6183.Smp_085310.2__mRNA	26S proteasome regulatory subunit S3, putative
Smp_069160.1__mRNA	G4VIN9	6183.Smp_069160.1__mRNA	Peptidyl-prolyl cis-trans isomerase G, ppig, putative
Smp_097720		6183.Smp_097720__mRNA	Pinn, putative
Smp_055770.2__mRNA	G4VHK3	6183.Smp_055770.2__mRNA	Protein phosphatase 2a regulatory subunit, putative
Smp_031940	C4Q5Z0	6183.Smp_031940__mRNA	Protein kinase
Smp_169820	G4VFA2	6183.Smp_169820__mRNA	Expressed protein
Smp_164130	G4VL72	6183.Smp_164130__mRNA	Dopey-related
Smp_129770		6183.Smp_129770__mRNA	Ankyrin repeat domain, putative
Smp_148050	G4V8J0	6183.Smp_148050__mRNA	Glutaminyl-tRNA synthetase (Glutamine--tRNA ligase) (Glnrs), putative
Smp_047370	G4VBJ0	6183.Smp_047370__mRNA	Malate dehydrogenase, mitochondrial
Smp_154750	G4V9P0	6183.Smp_154750__mRNA	Nucleotide binding protein 2 (Nbp 2), putative
Smp_141410	G4VHK7	6183.Smp_141410__mRNA	Cell adhesion molecule, putative
Smp_188980		6183.Smp_188980__mRNA	Tubulin alpha-1 chain, putative
aPKC		6183.Smp_096310__mRNA	Serine/threonine kinase (Cell polarity protein) (Atypical protein kinase c)
Smp_035390	G4V7Y6	6183.Smp_035390__mRNA	Protein tyrosine phosphatase n11 (Shp2), putative
Smp_128420	G4VT00	6183.Smp_128420__mRNA	Putative uncharacterized protein
Smp_039750	G4VSJ6	6183.Smp_039750.2__mRNA	Phosphorylase
Smp_046020	G4VPR7	6183.Smp_046020__mRNA	Protein phosphatases pp1 regulatory subunit, putative
Smp_103140	Q26444	6183.Smp_103140__mRNA	Alpha tubulin, putativeAlpha-tubulin
Smp_048680	G4VSA3	6183.Smp_048680__mRNA	Expressed protein
Smp_121800	G4VGE0	6183.Smp_121800__mRNA	Replication factor A 1, rfa1, putative
Smp_137380	G4V634	6183.Smp_137380__mRNA	Smad nuclear interacting protein, putative
Smp_165420	G4V7M6	6183.Smp_165420__mRNA	Zinc finger protein, putative
Smp_073620	G4V705	6183.Smp_073620__mRNA	Methionyl-tRNA synthetase, putative
Smp_048650	G4VSA6	6183.Smp_048650__mRNA	Histidine triad (Hit) protein, putative
Smp_002410	Q95W36	6183.Smp_002410__mRNA	14-3-3 epsilon 2
Smp_128490	G4VT13	6183.Smp_128490__mRNA	Tomosyn, putative
Smp_210810	G4V6J5	6183.Smp_159010.1__mRNA	Serine/threonine kinase
Smp_097660	G4LXB6	6183.Smp_097660__mRNA	DEAD box ATP-dependent RNA helicase, putative
Smp_015720	G4VSL7	6183.Smp_015720__mRNA	GTP-binding protein-related
Smp_012690	G4V9F8	6183.Smp_012690__mRNA	Zinc finger protein, putative
Smp_006250.2__mRNA	G4VQP7	6183.Smp_006250.2__mRNA	Sex comb on midleg homolog, putative
Smp_048660	G4VSA5	6183.Smp_048660__mRNA	Nucleolar protein NOP56, putative
Smp_142780	G4VHN2	6183.Smp_142780__mRNA	Retinoblastoma binding protein, putative
Smp_073600	G4V708	6183.Smp_073600__mRNA	Platelet-activating factor acetylhydrolase ib, putative
Smp_089180	G4VAA7	6183.Smp_089180__mRNA	Ubiquitin-specific peptidase 7 (C19 family)
Smp_164990	G4VM19	6183.Smp_164990__mRNA	Expressed protein
Smp_175660	G4VML3	6183.Smp_175660__mRNA	B-cell receptor-associated protein-like protein
Smp_176990	G4VG61	6183.Smp_176990__mRNA	Serine/threonine kinase
Smp_150360	G4VAL5	6183.Smp_150360__mRNA	Ubiquitin--protein ligase edd, putative
Smp_083870	G4LVV4	6183.Smp_083870.2__mRNA	PwLAP aminopeptidase (M17 family)
Smp_128480	G4VT10	6183.Smp_128480__mRNA	Serine/threonine kinase
Smp_175650	G4VMK9	6183.Smp_175650__mRNA	E3 ubiquitin-protein ligase nedd-4, putative
Smp_154730	G4V9P3	6183.Smp_154730__mRNA	Rna-binding protein musashi-related
Smp_077180	G4VTW8	6183.Smp_077180__mRNA	Serine/threonine kinase
Smp_003770	G4V6K8	6183.Smp_003770__mRNA	Histone h1/h5, putative
Smp_139110	C4Q5U3	6183.Smp_139110__mRNA	Ankyrin 2,3/unc44, putative
Smp_140100	G4VMZ1	6183.Smp_140100__mRNA	Double-stranded rna-binding protein zn72d, putative
Smp_000670	G4LYG4	6183.Smp_000670__mRNA	CENTB5 protein
Smp_033590	G4LVA8	6183.Smp_033590__mRNA	Expressed protein
Smp_125330	G4V720	6183.Smp_125330__mRNA	DEAD box ATP-dependent RNA helicase, putative
Smp_100030	G4VG68	6183.Smp_100030__mRNA	Ribosome biogenesis protein BMS1, putative
Smp_020270	G4V8C9	6183.Smp_020270__mRNA	High voltage-activated calcium channel Cav1
Smp_065180	G4VCS0	6183.Smp_065180__mRNA	Eh domain containing/past-1-related
Smp_173890	C4QMB8	6183.Smp_173890__mRNA	Peter pan-related
Smp_138640	C4Q5J6	6183.Smp_138640__mRNA	Chromatin regulatory protein sir2, putative
Smp_062920	G4M1G3	6183.Smp_062920__mRNA	Expressed protein
Smp_159900.1__mRNA	G4LVZ3	6183.Smp_159900.1__mRNA	Lamin, putative
Smp_007270.1__mRNA	G4VB06	6183.Smp_007270.1__mRNA	Alpha-actinin, putative
Smp_140950	G4V955	6183.Smp_140950__mRNA	Transcription factor mrg-related
Smp_024660	G4VIQ7	6183.Smp_024660__mRNA	Cell adhesion molecule, putative
Smp_164960	G4V7A4	6183.Smp_164960__mRNA	Phosphatidylinositol-4,5-bisphosphate 3-kinase catalytic subunit alpha PI3K
Smp_125310	G4V727	6183.Smp_125310__mRNA	Protein kinase
Smp_035310	G4V7Z2	6183.Smp_035310__mRNA	SFRS11 protein , putative
Smp_050920	G4VMJ2	6183.Smp_050920__mRNA	Transformer-2-related
Smp_138620	C4Q5J4	6183.Smp_138620__mRNA	Expressed protein
Smp_015710	G4VSL5	6183.Smp_015710__mRNA	6-phosphofructo-2-kinase/fructose-2,6-bisphosph at ase,putative
Smp_033050.1__mRNA	G4VRG0	6183.Smp_033050.1__mRNA	DNA topoisomerase type I, putative
Smp_147570	G4VBI5	6183.Smp_147570__mRNA	Expressed protein
Smp_188920		6183.Smp_188920__mRNA	Filamin-related
Smp_071840	G4VCY4	6183.Smp_071840__mRNA	6-phosphogluconate dehydrogenase, decarboxylating
Smp_146240	G4LY48	6183.Smp_146240__mRNA	Discs large (Membrane-associated guanylate kinase homolog) (Cell polarity protein) (Neuronal differentiation protein)
Smp_142710	G4VQY4	6183.Smp_142710__mRNA	Fkbp-rapamycin associated protein, putative
Smp_172530	G4VM72	6183.Smp_172530__mRNA	DNA replication licensing factor MCM4, putative
Smp_000640	G4LYG8	6183.Smp_000640__mRNA	Adapter molecule crk, putative
Smp_077120	G4VTX4	6183.Smp_077120__mRNA	Expressed protein
Smp_080770	G4VLY7	6183.Smp_080770__mRNA	Serine/threonine kinase
Smp_072110.1__mRNA	G4M0A0	6183.Smp_072110.1__mRNA	Programmed cell death, putative
Smp_053140	G4LXT0	6183.Smp_053140__mRNA	Tip60, putative
Smp_140990	G4LV52	6183.Smp_140990__mRNA	Putative uncharacterized protein
Smp_073500.2__mRNA	G4V780	6183.Smp_073500.2__mRNA	Elongation factor Tu
Smp_000660	G4LYG5	6183.Smp_000660__mRNA	Ornithine--oxo-acid transaminase
Smp_103100	G4VTQ5	6183.Smp_103100__mRNA	Nuclear pore complex protein nup93 (Nucleoporin nup93) (Dead eye protein), putative
Smp_019280	G4LUC8	6183.Smp_019280__mRNA	Camp-dependent protein kinase regulatory chain, putative
Smp_138660	C4Q5K0	6183.Smp_138660__mRNA	Long-chain-fatty-acid--CoA ligase
Smp_151620	G4V5N0	6183.Smp_151620__mRNA	Cadherin-related
Smp_020040.2__mRNA	G4V8G2	6183.Smp_020040.2__mRNA	Protein phosphatase 2C, putative
Smp_146280	G4VK91	6183.Smp_146280__mRNA	Calbindin-32, putative
Smp_181490	G4VEM5	6183.Smp_181490__mRNA	Serine/threonine kinase
Smp_154420.1__mRNA	G4VAK4	6183.Smp_154420.1__mRNA	Clathrin heavy chain, putative
Smp_125360	G4V712	6183.Smp_125360__mRNA	Tyrosine kinase
Smp_176090		6183.Smp_176090__mRNA	Fbxl4, putative
Smp_000710	G4LYG0	6183.Smp_000710__mRNA	Ubiquitin carboxyl-terminal hydrolase
Smp_067890	G4LZY3	6183.Smp_067890__mRNA	Proteasome subunit alpha type
Smp_080860	G4VLZ2	6183.Smp_080860__mRNA	Serine/threonine kinase
Smp_103950	G4VAT7	6183.Smp_103950__mRNA	Serine/threonine kinase
Smp_120320.1__mRNA	C4QU54	6183.Smp_120320.1__mRNA	Spliceosome-associated protein, putative
RPT5a	G4M0R9	6183.Smp_042270.2__mRNA	26S protease regulatory subunit 6a, putative
HIPK2	G4LYF9	6183.Smp_000720__mRNA	Serine/threonine kinase (Homeodomain-interacting protein kinase 2 (Ec 2.7.1.37) (Hhipk2))
Smp_133120.2__mRNA	G4V8E5	6183.Smp_133120.2__mRNA	DEAD box ATP-dependent RNA helicase, putative
Smp_069130.2__mRNA	C4QFX9	6183.Smp_069130.2__mRNA	Heat shock protein 70 (Hsp70)-4, putative
Smp_127920		6183.Smp_127920__mRNA	Serine/threonine kinase
Smp_143150	G4VI95	6183.Smp_143150__mRNA	Eukaryotic translation elongation factor, putative
Smp_000730	G4LYF8	6183.Smp_000730__mRNA	ADP-ribosylation factor family
Smp_126850.2__mRNA	G4VII2	6183.Smp_126850.2__mRNA	RNA binding protein, putative
Smp_147500	G4VNB9	6183.Smp_147500__mRNA	Maguk P55 subfamily member 3,5, putative
Smp_192110		6183.Smp_192110__mRNA	Tubulin beta chain, putative
Smp_193440	G4VTQ7	6183.Smp_193440__mRNA	P30 dbc protein, putative
Smp_148830	G4LWN9	6183.Smp_148830__mRNA	Expressed protein
Smp_152900	G4VMX0	6183.Smp_152900__mRNA	Protein Wnt
Smp_194770	P16641	6183.Smp_194770__mRNA	Taurocyamine kinase
Smp_173840	C4QMB3	6183.Smp_173840__mRNA	26S protease regulatory subunit, putative
Smp_092750	G4VJY9	6183.Smp_092750__mRNA	Nucleoside diphosphate kinase
Smp_143140	G4VI96	6183.Smp_143140__mRNA	Eukaryotic translation elongation factor, putative
Smp_080280.1__mRNA	G4V7M1	6183.Smp_080280.1__mRNA	Tfiia large subunit, putative
Smp_159540	G4V691	6183.Smp_159540__mRNA	Inhibitor of apoptosis (Iap) domain family member, putative
Smp_022990	G4VN15	6183.Smp_022990__mRNA	Voltage-dependent anion-selective channel, putative
Smp_131150	G4VHH8	6183.Smp_131150__mRNA	Polymyositis/scleroderma autoantigen-related
Smp_168310.2__mRNA	G4VP42	6183.Smp_168310.2__mRNA	Glycerol-3-phosphate dehydrogenase, putative
Smp_012720	G4V9G1	6183.Smp_012720__mRNA	Coronin, putative
Smp_053940.1__mRNA	G4VHQ4	6183.Smp_053940.1__mRNA	Heterogeneous nuclear ribonucleoprotein, putative
Smp_053230	G4LXR9	6183.Smp_053230__mRNA	NADH-cytochrome B5 reductase, putative
Smp_054560	G4VQH5	6183.Smp_054560__mRNA	Huntingtin interacting protein-related
Smp_079840	G4VFC7	6183.Smp_079840__mRNA	Uroporphyrinogen-III synthase
Smp_005190.2__mRNA	G4V601	6183.Smp_005190.2__mRNA	Mitogen-activated protein kinase kinase kinase 3, mapkkk3, mekk3, putative
Smp_042550	G4VRE2	6183.Smp_042550__mRNA	Sortingnexin-related
Smp_169750	C4QKR0	6183.Smp_169750__mRNA	Dicer-1, putative
Smp_170750	G4VHL1	6183.Smp_170750__mRNA	Paired box protein pax-6, putative
Smp_092770	G4V6J3	6183.Smp_092770__mRNA	Coatomer subunit gamma
Smp_127950	G4VMR6	6183.Smp_127950__mRNA	Protein arginine n-methyltransferase, putative
Smp_034920	G4V842	6183.Smp_034920__mRNA	Dynein heavy chain, putative
Smp_155120	G4VCE4	6183.Smp_155120__mRNA	Synaptic ras gtpase activating protein, syngap, putative
Smp_176040	G4LV90	6183.Smp_176040__mRNA	Eukaryotictranslation initiation factor, putative
rab5	G4VB69	6183.Smp_040570.1__mRNA	Rab5, putative
Smp_008640	G4VIJ2	6183.Smp_008640__mRNA	Gelsolin, putative
Smp_054540	G4VQH7	6183.Smp_054540__mRNA	Microtubule-associated protein, rp/eb family, putative
Smp_056890.1__mRNA		6183.Smp_056890.1__mRNA	Nitrilase-related
Smp_134010.1__mRNA	G4VE14	6183.Smp_134010.1__mRNA	Zinc finger protein, putative
Smp_091460	G4V9E4	6183.Smp_091460__mRNA	Glutamine synthetase
Smp_176070	G4LV95	6183.Smp_176070__mRNA	Expressed protein
Smp_020300	G4V8C6	6183.Smp_020300__mRNA	Dishevelled, putative
Smp_194730	G4VGD2	6183.Smp_194730__mRNA	Expressed protein
Smp_009980	G4VEU6	6183.Smp_009980__mRNA	Ran binding protein 9-related
Smp_100010	G4VG66	6183.Smp_100010__mRNA	Phospholipase C-like protein 2, plc-L2
Smp_176060	G4LV93	6183.Smp_176060__mRNA	Ubiquitin ligase E3 alpha-related
Smp_006000	G4V713	6183.Smp_006000__mRNA	Eukaryotictranslation initiation factor 3 subunit, putative
Smp_210770	G4VA73	6183.Smp_073130.3__mRNA	Vacuolar protein sorting 26, vps26, putative
Smp_170760	G4VAA0	6183.Smp_170760__mRNA	Bromodomain containing protein, putative
Smp_055850	C4QC98	6183.Smp_055850__mRNA	Threonyl-tRNA synthetase, cytoplasmic, putative
Smp_019310	G4LUC6	6183.Smp_019310__mRNA	Cytoplasmic dynein light chain, putative
SOD	G4M0D0	6183.Smp_176200.2__mRNA	Superoxide dismutase [Cu-Zn]
Smp_176010	C1M0R1	6183.Smp_176010__mRNA	Expressed protein
Smp_067810	G4VHW4	6183.Smp_067810__mRNA	Protein kinase
Smp_141380	G4V7Q8	6183.Smp_141380__mRNA	Protein kinase
Smp_165350	G4VJL6	6183.Smp_165350__mRNA	Clasp2 protein, putative
Smp_052790	G4VAM9	6183.Smp_052790__mRNA	Expressed protein
Smp_106150	G4VEM7	6183.Smp_106150__mRNA	Aspartate carbamoyltransferase (Carbamoyl-phosphate synthetase (Glutamine-hydrolysing)) (Dihydroorotase) (Dihydro-orotase (M38 family))
Smp_157740	G4VPA3	6183.Smp_157740__mRNA	DNA-directed RNA polymerase
Smp_049150	G4VC15	6183.Smp_049150__mRNA	Aspartate aminotransferase
Smp_047870.1__mRNA	G4VDM2	6183.Smp_047870.1__mRNA	Protein kinase
Smp_086330.1__mRNA	G4M0V2	6183.Smp_086330.1__mRNA	Calponin-related
Smp_141370	G4V7Q7	6183.Smp_141370__mRNA	Z-protein (S1r protein), putative
Smp_164030	G4VL59	6183.Smp_164030__mRNA	Golgi associated, gamma adaptin ear containing, arf binding protein 1 (Gga1), putative
Smp_121780	G4VGE2	6183.Smp_121780__mRNA	Serine/threonine kinase
TPx-2	Q9Y0D3	6183.Smp_158110.2__mRNA	Thioredoxin peroxidase, putative
Smp_054500	G4VQI0	6183.Smp_054500__mRNA	Tyrosine kinase
Smp_133740	G4VT29	6183.Smp_133740__mRNA	Expressed protein
Smp_156420	G4VA10	6183.Smp_156420__mRNA	Ectopic virus integration site, putative
Smp_072380	G4V9B1	6183.Smp_072380__mRNA	Elongin B, putative
Smp_140390.2__mRNA	G4LVC8	6183.Smp_140390.2__mRNA	Mixed-lineage leukemia protein, mll, putative
Smp_010930	G4VMR7	6183.Smp_010930__mRNA	Heat shock protein 70 (Hsp70)-interacting protein, putative
Smp_118100	G4VPB8	6183.Smp_118100__mRNA	Tyrosine kinase
Smp_170730	G4VHL4	6183.Smp_170730__mRNA	Proteasome subunit alpha type
Smp_018240.3__mRNA	G4M0P7	6183.Smp_018240.3__mRNA	Cell division control protein 48 aaa family protein (Transitional endoplasmic reticulum atpase), putative
Smp_050110	G4LWL5	6183.Smp_050110__mRNA	Gamma-secretase subunit aph-1, putative
Smp_063420	G4VF75	6183.Smp_063420__mRNA	Chaperonin containing t-complex protein 1, epsilon subunit, tcpe, putative
Smp_115090		6183.Smp_115090__mRNA	Putative uncharacterized protein
Smp_086450.1__mRNA	G4M148	6183.Smp_086450.1__mRNA	Pseudouridine synthase
Smp_006850	G4V892	6183.Smp_006850__mRNA	DNA-directed rna polymerase subunit rpb8, putative
Smp_152000	G4VB85	6183.Smp_152000__mRNA	Ubiquitin carboxyl-terminal hydrolase
Smp_155990	G4VSE9	6183.Smp_155990__mRNA	Guanine-nucleotide-exchange-factor, putative
Smp_140520.2__mRNA	G4V9T0	6183.Smp_140520.2__mRNA	Ank repeat-containing, putative
Smp_123510	G4VF52	6183.Smp_123510__mRNA	Vacuolar protein sorting vps16, putative
Smp_166640	G4VM76	6183.Smp_166640__mRNA	Expressed protein
Smp_144450	G4M1J4	6183.Smp_144450__mRNA	Apobec-1 complementation factor-related
Smp_052750	G4VM35	6183.Smp_052750__mRNA	Expressed protein
Smp_071020	G4V7X1	6183.Smp_071020__mRNA	Choline/ethanolaminephosphotransferase 1 (Ethanolaminephosphotransferase)
Smp_093230	G4V8Q5	6183.Smp_093230__mRNA	Actin-related protein 10, arp10
Smp_175590	G4V918	6183.Smp_175590__mRNA	Tyrosine kinase
Smp_124850	G4V5Z2	6183.Smp_124850__mRNA	Tyrosine kinase
Smp_196620	G4VAM0	6183.Smp_150390.2__mRNA	Expressed protein
Smp_184390		6183.Smp_184390__mRNA	Putative uncharacterized protein
Smp_072340	G4V9B5	6183.Smp_072340__mRNA	26S protease regulatory subunit 6b, putative
Smp_052730	G4VM37	6183.Smp_052730__mRNA	Heat shock protein 70 (Hsp70)-interacting protein, putative
Smp_179980		6183.Smp_179980__mRNA	Expressed protein
Smp_157710	G4VPA7	6183.Smp_157710__mRNA	Phosphoglucomutase, putative
hsp70	G4V8L4	6183.Smp_106930.2__mRNA	Heat shock 70 kDa protein homolog
Smp_001180	G4V5Q3	6183.Smp_001180__mRNA	Hypothetical conserved protein
Smp_140070	G4VMY6	6183.Smp_140070__mRNA	Adenylate and guanylate cyclases, putative
Smp_164250.1__mRNA	G4LYD4	6183.Smp_164250.1__mRNA	Pyridoxine kinase
Smp_174280		6183.Smp_174280__mRNA	Dynein heavy chain, putative
Smp_199400	G4M1S7	6183.Smp_103000.1__mRNA	Myosin regulatory light chain 2 smooth muscle, putative
Smp_123500		6183.Smp_123500__mRNA	ATP-dependent RNA Helicase, putative
Smp_136240.6__mRNA	G4VKP4	6183.Smp_136240.6__mRNA	Vesicle-associated membrane protein (Vamp), putative
Smp_176000.1__mRNA	C1M0Q9	6183.Smp_176000.1__mRNA	Myosin V, putative
Smp_130650	G4VSE0	6183.Smp_130650__mRNA	Ubiquitin-protein ligase, putative
Smp_056970.1__mRNA	G4V5I2	6183.Smp_056970.1__mRNA	Glyceraldehyde-3-phosphate dehydrogenase
Smp_174230	G4VRY9	6183.Smp_174230__mRNA	Expressed protein
Smp_142630	G4V653	6183.Smp_142630__mRNA	Talin 2 , putative
Smp_050890	G4VMI9	6183.Smp_050890__mRNA	Expressed protein
Smp_163570	G4LXE8	6183.Smp_163570__mRNA	Ryanodine receptor related
Smp_094480	G4VTR5	6183.Smp_094480__mRNA	Guanine nucleotide-binding protein beta 1, 4 (G protein beta1, 4), putative
Smp_098840	G4V683	6183.Smp_098840__mRNA	Serine/threonine kinase
Smp_154630	G4V6I8	6183.Smp_154630__mRNA	Putative uncharacterized protein
Smp_150270	G4VHP4	6183.Smp_150270__mRNA	Cullin, putative
Smp_142620	G4V651	6183.Smp_142620__mRNA	Guanylate cyclase
Smp_163580	G4LXF1	6183.Smp_163580__mRNA	Rab6, putative
par6	G4VSB8	6183.Smp_048550__mRNA	Partition defective complex protein (Cell polarity protein) (Synapse formation protein)
Smp_116320	G4LUI8	6183.Smp_009780.2__mRNA	14-3-3 protein, putative
Smp_083080.1__mRNA	G4V7D8	6183.Smp_083080.1__mRNA	Expressed protein
Smp_060940.1__mRNA	G4VBQ0	6183.Smp_060940.1__mRNA	Protein kinase
Smp_142610	G4V649	6183.Smp_142610__mRNA	Serine/threonine kinase
Smp_128300		6183.Smp_128300__mRNA	Expressed protein
Smp_162260	G4VLB8	6183.Smp_162260__mRNA	Phosphatidylinositol-binding clathrin assembly protein, putative
Smp_125270	G4V732	6183.Smp_125270__mRNA	Dual specificity kinase
Smp_026250.3__mRNA	G4VEZ1	6183.Smp_026250.3__mRNA	Peptide alpha-n-acetyltransferase-related
Smp_154650	G4V6I6	6183.Smp_154650__mRNA	Nuclear lim interactor-interacting factor (Nli-interacting factor) (Nli-if), putative
PRKAG2	G4V5R9	6183.Smp_001030__mRNA	5'-amp-activated protein kinase gamma-2 non-catalytic subunit transcript variant 2
Smp_083780	G4V6U2	6183.Smp_083780__mRNA	Ku P80 DNA helicase, putative
HSF	G4VTC4	6183.Smp_068270.4__mRNA	Heat shock transcription factor, putative
Smp_143930	G4VKG7	6183.Smp_143930__mRNA	Sh3 and multiple ankyrin repeat domains protein 1,2 (Shank1,2), putative
Smp_013930.1__mRNA	G4LVI3	6183.Smp_013930.1__mRNA	Expressed protein
Smp_047200	G4VN87	6183.Smp_047200.3__mRNA	60S ribosomal protein L3, putative
Smp_089060.1__mRNA	G4VHL6	6183.Smp_089060.1__mRNA	Eukaryotic translation initiation factor 4h, putative
Smp_145700	G4VKA7	6183.Smp_145700__mRNA	Ankyrin 2,3/unc44, putative
Smp_035210	G4V802	6183.Smp_035210__mRNA	Putative uncharacterized protein
Smp_130680	G4VSK5	6183.Smp_130680__mRNA	DNA-directed RNA polymerase
Smp_039870.1__mRNA	C4Q805	6183.Smp_039870.1__mRNA	Vasodilator-stimulated phosphoprotein, putative
Smp_133710	G4V8H7	6183.Smp_133710__mRNA	Importin 7,, putative
Smp_176840	G4VBM8	6183.Smp_176840__mRNA	Hypoxia associated factor, putative
Smp_037860	G4V654	6183.Smp_037860__mRNA	Talin, putative
Smp_055340.1__mRNA	G4V5N1	6183.Smp_055340.1__mRNA	Lin-9, putative
Smp_012580	G4V979	6183.Smp_012580__mRNA	Guanine-nucleotide-exchange-factor, putative
Smp_071770	G4VS23	6183.Smp_071770__mRNA	Rnase h (70), putative
Smp_050830	G4VIB3	6183.Smp_050830__mRNA	Synaptojanin, putative
Smp_097560	G4M0N4	6183.Smp_097560__mRNA	Protein phosphatase inhibitor, putative
Smp_077070	G4VTX9	6183.Smp_077070__mRNA	Expressed protein
Smp_180530.1__mRNA	C4QPU4	6183.Smp_180530.1__mRNA	Phosphoglucomutase, putative
Smp_104390	G4VCK5	6183.Smp_104390__mRNA	Nephrin related
Smp_164880	G4VP50	6183.Smp_164880__mRNA	4.1 G protein, putative
Smp_068110	G4V6Q2	6183.Smp_068110__mRNA	Meiotic recombination repair protein 11 (Mre11), putative
Smp_151580		6183.Smp_151580__mRNA	Pdz domain containing protein, putative
Smp_163560	G4LXE6	6183.Smp_163560__mRNA	Symplekin, putative
Smp_162230	G4VLB5	6183.Smp_162230__mRNA	Microtubule-associated protein
Smp_004910	C4PY91	6183.Smp_004910__mRNA	Rab-2,4,14, putative
Smp_150780.2__mRNA	G4VRK7	6183.Smp_150780.2__mRNA	Queuine tRNA-ribosyltransferase, putative
Smp_024520	G4VC26	6183.Smp_024520__mRNA	Rab GDP-dissociation inhibitor, putative
Smp_068100	G4V6Q1	6183.Smp_068100.1__mRNA	Microfibril-associated protein, putative
Smp_013860	G4LVH9	6183.Smp_013860__mRNA	Glutamate-cysteine ligase
Smp_176810	G4VBN2	6183.Smp_176810__mRNA	Elav (Embryonic lethal, abnormal vision, drosophila)-like protein
Smp_151510	G4VH69	6183.Smp_151510__mRNA	Expressed protein
Smp_160460	G4V5A5	6183.Smp_160460__mRNA	Zinc finger protein, putative
Smp_138520	G4VFN3	6183.Smp_138520__mRNA	Putative uncharacterized protein
Smp_083720	G4V6T6	6183.Smp_083720__mRNA	Mitochondrial phosphate carrier protein, putative
Smp_176800	G4LV09	6183.Smp_176800__mRNA	Expressed protein
Smp_159490	G4VQ96	6183.Smp_196060__mRNA	Methionine aminopeptidase
Smp_147470	G4VNB5	6183.Smp_147470__mRNA	Leucine-rich transmembrane proteins, putative
Smp_160470	G4V5A4	6183.Smp_160470__mRNA	Tbc1 domain family member 2 (Prostate antigen recognized and indentified by serex) (Paris-1), putative
Smp_030830.2__mRNA	G4VLS7	6183.Smp_030830.2__mRNA	Rna-binding ras-gap sh3 binding protein related
Smp_149200.1__mRNA	G4VH88	6183.Smp_149200.1__mRNA	Restin-like
Smp_126520	G4VN39	6183.Smp_126520__mRNA	Signal transducing adapter molecule (Stam), putative
Smp_164840	G4VP46	6183.Smp_164840__mRNA	Proteasome catalytic subunit 3 (T01 family)
Smp_100130.1__mRNA	G4VG83	6183.Smp_100130.1__mRNA	Expressed protein
Smp_123490	G4VF56	6183.Smp_123490__mRNA	Nicotinamide mononucleotide adenylyltransferase, putative
Smp_138500	G4VFM8	6183.Smp_138500__mRNA	Centaurin/arf-related
Smp_099310	G4LUY9	6183.Smp_099310__mRNA	Protein transport protein sec23, putative
Smp_173790	C4QMA8	6183.Smp_173790__mRNA	O-acyltransferase (Membrane bound) domain containing protein, putative
Smp_134140	G4VPI6	6183.Smp_134140__mRNA	Camp-specific 3,5-cyclic phosphodiesterase, putative
Smp_016920	G4VL01	6183.Smp_016920__mRNA	Putative uncharacterized protein
Smp_065610.1__mRNA	G4VAI0	6183.Smp_065610.1__mRNA	Pyruvate kinase
Smp_090980	G4V8J8	6183.Smp_090980__mRNA	Serine/threonine kinase
Smp_057430	G4VMV8	6183.Smp_057430__mRNA	Expressed protein
Smp_147450	G4VSL9	6183.Smp_147450__mRNA	Serine/threonine kinase
Smp_041060	G4V7S6	6183.Smp_041060__mRNA	Septin, putative
Smp_179040	G4VRM7	6183.Smp_179040__mRNA	UfSP2 peptidase (C78 family)
PRMT1	Q4PLC2	6183.Smp_029240.2__mRNA	Protein arginine N-methyltransferase 1, putative
Smp_127580.2__mRNA		6183.Smp_127580.2__mRNA	Ribonuclease II-related
Smp_067250.1__mRNA	G4V9P7	6183.Smp_067250.1__mRNA	Fms interacting protein, putative
sat1	Q26595	6183.Smp_090120.1__mRNA	Alpha tubulin, putative
Smp_161750	G4VA63	6183.Smp_161750__mRNA	Expressed protein
Smp_058730	G4VQP4	6183.Smp_058730__mRNA	Tubby, tubby-like
Smp_101280	C4QNZ8	6183.Smp_101280__mRNA	Golgi-specific brefeldin A-resistance factor, putative
Smp_137230	G4M090	6183.Smp_137230__mRNA	Kif21, putative
Smp_008490	G4V5G7	6183.Smp_008490__mRNA	Glycogenin-related
Smp_172400	G4VAN8	6183.Smp_172400__mRNA	Phosphatidylinositol-4,5-bisphosphate 3-kinase catalytic subunit alpha PI3K
gli2a	G4LYI1	6183.Smp_000530__mRNA	Zinc finger transcription factor gli2
Smp_007170	G4VB16	6183.Smp_007170__mRNA	Expressed protein
Smp_079650	G4V7W2	6183.Smp_079650__mRNA	Chromodomain helicase DNA binding protein, putative
Smp_078320	G4VTH2	6183.Smp_078320__mRNA	Eukaryotic translation initiation factor 3 subunit 5 (M67 family)
Smp_054350	G4VQJ9	6183.Smp_054350__mRNA	Forkhead protein/ forkhead protein domain, putative
Smp_146170	G4VQT4	6183.Smp_146170__mRNA	DNA polymerase
pss1		6183.Smp_127890__mRNA	Phosphatidylserine synthase 1
Smp_104310	G4M0X0	6183.Smp_104310__mRNA	Rab11, putative
Smp_158130	G4VM00	6183.Smp_158130__mRNA	Uridine kinase
Smp_134180	G4VPH7	6183.Smp_134180__mRNA	Receptor tyrosine phosphatase type r2a, putative
Smp_069220.2__mRNA	G4VIP4	6183.Smp_069220.2__mRNA	Es2 protein, putative
Smp_172420	G4VAP0	6183.Smp_172420__mRNA	Ubiquitin protein ligase E3a, putative
Smp_046740	G4VCN8	6183.Smp_046740__mRNA	Dihydrolipoyl dehydrogenase
Smp_007180	G4VB15	6183.Smp_007180__mRNA	Sr-related ctd associated factor
Smp_053030	G4VK07	6183.Smp_053030__mRNA	Expressed protein
Smp_136750	G4VFZ3	6183.Smp_136750__mRNA	Serine/threonine kinase
Smp_156360	G4VF74	6183.Smp_156360__mRNA	Pyruvate kinase
Smp_167010	G4VC82	6183.Smp_167010__mRNA	Talin, putative
Smp_055780	G4VHK5	6183.Smp_055780__mRNA	Smdr2
Smp_131050	G4VHF4	6183.Smp_131050__mRNA	Camp-dependent protein kinase type II regulatory subunit, putative
Smp_042160.2__mRNA	G4VJT9	6183.Smp_042160.2__mRNA	Fructose-bisphosphate aldolase
Smp_049730.2__mRNA	G4V997	6183.Smp_049730.2__mRNA	Metastasis-associated protein 1 (Mta1), putative
Smp_180010	G4VTQ9	6183.Smp_180010__mRNA	Putative uncharacterized protein
Smp_155050	G4LY67	6183.Smp_155050__mRNA	Agrin, putative
Smp_161730	G4VA56	6183.Smp_161730__mRNA	Expressed protein
Smp_008500.2__mRNA	G4V5G6	6183.Smp_008500.2__mRNA	Transcription factor IWS1, putative
Smp_078400	G4VRV4	6183.Smp_078400__mRNA	Galactokinase
Smp_034860	G4V845	6183.Smp_034860__mRNA	Nuclear receptor 2DBD-gamma
Smp_068920.2__mRNA		6183.Smp_068920.2__mRNA	Centromere/microtubule binding protein cbf5, putative
Smp_074030	G4VGJ8	6183.Smp_074030__mRNA	Tyrosine kinase
Smp_156390	G4VF71	6183.Smp_156390__mRNA	Growth factor receptor-bound protein, putative
Smp_067980.4__mRNA	G4LZZ6	6183.Smp_067980.4__mRNA	Ubiquitin conjugating enzyme E2, putative
Smp_021540	G4VNH1	6183.Smp_021540__mRNA	Zinc finger protein, putative
Smp_131030	G4VHF2	6183.Smp_131030__mRNA	Metazoan probable membrane protein, putative
Smp_194640	C4QUG2	6183.Smp_194640__mRNA	Serine/threonine kinase
Smp_144340		6183.Smp_144340__mRNA	Expressed protein
Smp_145670	G4VK99	6183.Smp_145670__mRNA	DNAj-related
Smp_074020	G4VGJ9	6183.Smp_074020__mRNA	Alpha adaptin carboxyl-terminal domain, putative
Smp_135460	G4V8Q8	6183.Smp_135460__mRNA	Thymidylate synthase
Smp_157650	G4VPB9	6183.Smp_157650__mRNA	Putative uncharacterized protein
Smp_158980	G4LZZ2	6183.Smp_158980__mRNA	Neuronal calcium sensor, putative
Smp_171960	G4VRI4	6183.Smp_171960__mRNA	Short chain dehydrogenase, putative
Smp_126500	G4VN41	6183.Smp_126500__mRNA	Tensin, putative
Smp_079710	G4VFB4	6183.Smp_079710__mRNA	Expressed protein
Smp_169630	G4VJG5	6183.Smp_169630__mRNA	Putative uncharacterized protein
Smp_139810	G4VDG5	6183.Smp_139810__mRNA	Ubiquitin-protein ligase BRE1, putative
Smp_131090	G4VHG2	6183.Smp_131090__mRNA	Cornichon, putative
Smp_179270.3__mRNA	G4VLD5	6183.Smp_179270.3__mRNA	Heterogeneous nuclear ribonucleoprotein (Hnrnp), putative
Smp_158990	G4LZZ3	6183.Smp_158990__mRNA	Neuronal calcium sensor, putative
Smp_169640	G4VJG2	6183.Smp_169640__mRNA	Expressed protein
Smp_165280		6183.Smp_165280__mRNA	Groucho-related
Smp_147430	G4VN92	6183.Smp_147430__mRNA	Glutamate receptor, kainate, putative
Smp_146100	G4VDB3	6183.Smp_146100__mRNA	Sec15, putative
Smp_139800	G4VDG4	6183.Smp_139800__mRNA	Serine/threonine kinase
Smp_028140	G4V620	6183.Smp_028140__mRNA	Proline-serine-threonine phosphatase interacting protein, putative
Smp_194610	G4LZA5	6183.Smp_194610__mRNA	Serine/threonine kinase
Smp_124780	C4PY87	6183.Smp_124780__mRNA	Expressed protein
Smp_123450	G4VF62	6183.Smp_123450__mRNA	Expressed protein
Smp_034190.1__mRNA	G4VEF4	6183.Smp_034190.1__mRNA	DEAD box ATP-dependent RNA helicase, putative
Smp_144390	G4VFP8	6183.Smp_144390__mRNA	Protein kinase
Smp_155020	G4LY59	6183.Smp_155020__mRNA	Heat shock protein 70 (Hsp70)-interacting protein, putative
Smp_072290	G4V9C3	6183.Smp_072290__mRNA	Rab15, 13, 10, 1, 35, 5, and, putative
Smp_008545		6183.Smp_008545__mRNA	Heat shock protein HSP60, putative
Smp_131070	G4VHF7	6183.Smp_131070__mRNA	Condensin complex subunit 1
Smp_007210	G4VB12	6183.Smp_007210__mRNA	Rab6 gtpase activating protein, gapcena (Rabgap1 protein), putative
Smp_084400.2__mRNA	G4VF18	6183.Smp_084400.2__mRNA	Sporulation protein rmd5-related (Glucose-induced degradation protein 2)
Smp_056360.8__mRNA	G4VSY2	6183.Smp_056360.8__mRNA	P30 dbc protein, putative
Smp_154580		6183.Smp_154580__mRNA	Rab 3 and, putative
Smp_030400		6183.Smp_030400__mRNA	Camp-dependent protein kinase type I-beta regulatory subunit, putative
Smp_034840.2__mRNA	G4V8A9	6183.Smp_034840.2__mRNA	14-3-3 epsilon
Smp_122980	G4VCH2	6183.Smp_122980__mRNA	Kelch-like protein
Smp_013060	Q9GQN9	6183.Smp_013060__mRNA	Smad1Smad1, 5, 8, and, putative
Smp_031720	G4VN61	6183.Smp_031720.1__mRNA	Histone H2A
Smp_132300	G4VGN0	6183.Smp_132300__mRNA	hypothetical protein
Smp_004120	G4LVK0	6183.Smp_004120__mRNA	AMP deaminase, putative
Smp_107370		6183.Smp_107370__mRNA	Putative uncharacterized protein
Smp_049000	G4VC03	6183.Smp_049000__mRNA	Arginine/serine rich splicing factor sf4/14, putative
Smp_061590.1__mRNA	C4QDY6	6183.Smp_061590.1__mRNA	Nonsense-mediated mRNA decay protein 1 (Rent1), putative
Smp_073590	G4V709	6183.Smp_073590__mRNA	GTP-binding protein-like protein
Smp_064050.2__mRNA	G4VIM8	6183.Smp_064050.2__mRNA	Ruvb-related reptin and pontin
Smp_088600	G4VDJ1	6183.Smp_088600__mRNA	Ccr4 not-related
Smp_158560.1__mRNA	G4V9Q1	6183.Smp_158560.1__mRNA	Serine/threonine kinase
Smp_119310	G4VIG2	6183.Smp_119310__mRNA	26S protease regulatory subunit, putative
Smp_141240	G4V7Y2	6183.Smp_141240__mRNA	Rna binding motif protein, putative
Smp_051320	G4LY21	6183.Smp_051320__mRNA	Ap endonuclease, putative
Smp_130580	G4VRS1	6183.Smp_130580__mRNA	Expressed protein
Smp_002180.1__mRNA	G4VLL3	6183.Smp_002180.1__mRNA	Transcription factor btf3, putative
Smp_177230	C4QNP4	6183.Smp_177230__mRNA	Cytidylate kinase
Smp_040680	G4VB75	6183.Smp_040680__mRNA	Cytoplasmic dynein light chain, putative
Smp_165260	G4VTB2	6183.Smp_165260__mRNA	Nedd-4-like E3 ubiquitin-protein ligase
Smp_122970	G4VCH1	6183.Smp_122970__mRNA	Expressed protein
Smp_094420	G4VC25	6183.Smp_094420__mRNA	Rab GDP-dissociation inhibitor, putative
Smp_090070	G4LYU7	6183.Smp_090070__mRNA	WD-repeat protein, putative
Smp_132350		6183.Smp_132350__mRNA	Expressed protein
Smp_001040	G4V5R8	6183.Smp_001040__mRNA	Kinesin heavy chain
Smp_041980	G4VJS1	6183.Smp_041980__mRNA	60S acidic ribosomal protein P1, putative
Smp_120360	C1M2S7	6183.Smp_120360__mRNA	Helicase, putative
Smp_039650	G4VSR8	6183.Smp_039650__mRNA	Crumbs complex protein (Cell polarity protein) (Patj homolog)
Smp_158910	G4VHW3	6183.Smp_158910__mRNA	Cyclin-dependent kinases regulatory subunit or 60S ribosome subunit biogenesis protein nip7-related
pct1	G4VD67	6183.Smp_124730__mRNA	Choline-phosphate cytidylyltransferase
Smp_035280	G4V7Z6	6183.Smp_035280__mRNA	Ubiquitin-activating enzyme E1, putative
Smp_037540.2__mRNA	G4VE62	6183.Smp_037540.2__mRNA	Alpha-amylase, putative
Smp_155890	G4VJ94	6183.Smp_155890__mRNA	Alkaline phosphatase, putative
Smp_132330	G4VGM5	6183.Smp_132330__mRNA	Rab15, 13, 10, 1, 35, 5, and, putative
Smp_158920	G4VHW2	6183.Smp_158920__mRNA	Uracil-DNA glycosylase, putative
Smp_124700	G4VD56	6183.Smp_124700__mRNA	Expressed protein
Smp_060420.1__mRNA	G4VJY4	6183.Smp_060420.1__mRNA	Suppressor of actin (Sac), putative
Smp_039670	G4VSR6	6183.Smp_039670__mRNA	Cyclin l, putative
Smp_132320	G4VGM7	6183.Smp_132320__mRNA	Cadherin, putative
Smp_195080	G4LZY0	6183.Smp_195080__mRNA__1	Cofilin
Smp_165220	G4VT41	6183.Smp_165220__mRNA	Embryonic ectoderm development protein, putative
Smp_174110		6183.Smp_174110__mRNA	Protein phosphatase 1 regulatory inhibitor subunit 16a, putative
Smp_102690.3__mRNA	C4QPD1	6183.Smp_102690.3__mRNA	Eukaryotic translation initiation factor 2c, putative
Smp_176770	G4LV04	6183.Smp_176770__mRNA	Dock-9, putative
Smp_041820	G4VJQ4	6183.Smp_041820__mRNA	Serine/threonine kinase
Smp_137170	G4VID8	6183.Smp_137170__mRNA	Plasma membrane calcium-transporting atpase, putative
Smp_143840	G4VSJ5	6183.Smp_143840__mRNA	Glycogen phosphorylase, putative
Smp_073410	G4VSW3	6183.Smp_073410__mRNA	Proteasome subunit beta type
Smp_094360	G4VA59	6183.Smp_094360__mRNA	Hepatitis B virus X associated protein, hbxa, putative
Smp_171070	G4V5U7	6183.Smp_171070__mRNA	Cell cycle control protein cwf22, putative
Smp_175430	G4VJV2	6183.Smp_175430__mRNA	DNA repair protein xp-E, putative
Smp_122910	G4VCG1	6183.Smp_122910__mRNA	Ataxia telangiectasia mutated (Atm)-related
Smp_040500	G4VB57	6183.Smp_040500__mRNA	Fk506 binding protein, putative
Smp_062760	G4VSE6	6183.Smp_062760__mRNA	Regulator of G protein signaling, putative
Smp_149130	G4VH98	6183.Smp_149130__mRNA	Fimbrin/plastin, putative
Smp_167820	G4VRA2	6183.Smp_167820__mRNA	Solute carrier family 12, k-cl cotransporter, putative
Smp_126490	G4VN42	6183.Smp_126490__mRNA	Lon protease homolog
Smp_137070.2__mRNA	G4VIC3	6183.Smp_137070.2__mRNA	Expressed protein
Smp_002230	G4VLL8	6183.Smp_002230__mRNA	Expressed protein
Smp_149120	G4VH99	6183.Smp_149120__mRNA	Insect origin recognition complex subunit, putative
Smp_011180		6183.Smp_011180__mRNA	Late embryogenesis abundant protein , putative
Smp_126480	G4VN43	6183.Smp_126480__mRNA	Calponin/transgelin, putative
Smp_150170	G4VHZ8	6183.Smp_150170__mRNA	Putative uncharacterized protein
Smp_179810	G4LYF7	6183.Smp_179810__mRNA	Troponin t, invertebrate, putative
Smp_139790	G4VDF7	6183.Smp_139790__mRNA	Protein kinase
Smp_070340	G4VTA0	6183.Smp_070340__mRNA	Protein arginine n-methyltransferase, putative
Smp_155000.1__mRNA	G4LY56	6183.Smp_155000.1__mRNA	Pumilio, putative
Smp_171040	G4V5U0	6183.Smp_171040__mRNA	Vasodilator-stimulated phosphoprotein/sprouty protein evh1 domain containing protein, putative
Smp_122940	G4VCG6	6183.Smp_122940__mRNA	Family C86 unassigned peptidase (C86 family)
Smp_032060	G4LYM0	6183.Smp_032060__mRNA	Expressed protein
Smp_142550	G4V642	6183.Smp_142550__mRNA	Nuclear pore membrane glycoprotein gp210-related
Smp_146910	G4VPS9	6183.Smp_146910__mRNA	Choline o-acyltransferase, putative
Smp_058690	G4LX61	6183.Smp_058690__mRNA	Glutathione peroxidase
Smp_131890		6183.Smp_131890__mRNA	Transporter
Smp_050740	G4VIA6	6183.Smp_050740__mRNA	Expressed protein
Smp_098760	G4M196	6183.Smp_098760__mRNA	Transducin beta-like
Smp_044060	G4VD32	6183.Smp_044060__mRNA	Camp-specific cyclic nucleotide phosphodiesterase, putative
Smp_138930.2__mRNA	G4VLU3	6183.Smp_138930.2__mRNA	Glutamyl-tRNA synthetase, cytoplasmic (Glutamate--tRNA ligase) (Glurs), putative
eif3s8	G4LYI7	6183.Smp_000480__mRNA	Eukaryotic translation initiation factor 3 subunit 8
Smp_090800	G4VJ72	6183.Smp_090800__mRNA	Xaa-Pro dipeptidase (M24 family)
Smp_013790	G4LVH2	6183.Smp_013790__mRNA	DEAD box ATP-dependent RNA helicase, putative
Smp_046690	G4VCP4	6183.Smp_046690__mRNA	Ubiquitin (Ribosomal protein L40), putative
Smp_072980	G4VA51	6183.Smp_072980__mRNA	Eukaryotic elongation factor 2 kinase (Eef-2 kinase), putative
Smp_176750	G4VLP5	6183.Smp_176750__mRNA	Serine/threonine kinase
Smp_078280	G4VTG8	6183.Smp_078280__mRNA	Enoyl-CoA hydratase-related
Smp_162100	G4M049	6183.Smp_162100__mRNA	Expressed protein
Smp_012470	G4V969	6183.Smp_012470__mRNA	26S protease regulatory subunit, putative
Smp_129550	G4V6A3	6183.Smp_129550__mRNA	Paramyosin (Allergen Blo t 11), putative
Smp_131870		6183.Smp_131870__mRNA	Syntaxin binding protein-1,2,3, putative
Smp_066290	G4VGG6	6183.Smp_066290__mRNA	Expressed protein
Smp_149160	G4VH93	6183.Smp_149160__mRNA	Lipin, putative
Smp_090820	G4VJ74	6183.Smp_090820__mRNA	CDP-diacylglycerol--glycerol-3-phosphate 3-phosphatidyltransferase (Phosphatidylglycerophosphate synthase-like protein, putative)
Smp_070310	G4VTA3	6183.Smp_070310__mRNA	Ecotropic viral integration site, putative
Smp_164770	C4QII2	6183.Smp_164770__mRNA	Apg5-related
Smp_160770.1__mRNA	G4V7X7	6183.Smp_160770.1__mRNA	Arp2/3 complex 20 kD subunit, putative
Smp_103790		6183.Smp_103790__mRNA	Tubulin alpha chain, putative
Smp_135380	G4VQG9	6183.Smp_135380__mRNA	Hunchback protein, putative
Smp_059980	Q6WVP6	6183.Smp_059980__mRNA	ArginaseArginase, putative
Smp_148690	G4V912	6183.Smp_148690__mRNA	Serine/threonine kinase
Smp_057320	G4VMW9	6183.Smp_057320__mRNA	Vesicular-fusion protein nsf, putative
Smp_186970		6183.Smp_186970__mRNA	Coatomer alpha subunit, putative
Smp_071630	G4VRU0	6183.Smp_071630__mRNA	Rab-2,4,14, putative
Smp_046680	G4VCP6	6183.Smp_046680__mRNA	Expressed protein
Smp_007500.1__mRNA	G4VF21	6183.Smp_007500.1__mRNA	Trans-golgi protein gmx33-related
Smp_006350.2__mRNA	G4VR34	6183.Smp_006350.2__mRNA	Expressed protein
Smp_072330.2__mRNA	G4V9B9	6183.Smp_072330.2__mRNA	Heat shock protein, putative
Smp_161680	G4V9Y4	6183.Smp_161680__mRNA	Phosphorylase B kinase beta, kpbb, putative
Smp_152740	G4V5I0	6183.Smp_152740__mRNA	Expressed protein
Smp_020050	G4V8G0	6183.Smp_020050__mRNA	Cop9 signalosome complex subunit, putative
Smp_025740	G4VAQ9	6183.Smp_025740__mRNA	Gtpase_rho, putative
Smp_158050	G4LZ02	6183.Smp_158050__mRNA	Helicase, putative
Smp_134020	G4VE15	6183.Smp_134020__mRNA	Cell division cycle, putative
calmodulin	G4VT44	6183.Smp_026560.2__mRNA	Calmodulin, putative
Smp_079560	G4V7V1	6183.Smp_079560__mRNA	DNA replication licensing factor MCM2, putative
Smp_193270	C4QTZ4	6183.Smp_193270__mRNA	Tsg101-related
Smp_078230	G4VLZ1	6183.Smp_078230__mRNA	Protein kinase, cgmp-dependent, type I, putative
Smp_147330	G4VCM3	6183.Smp_147330__mRNA	ATP-dependent RNA Helicase, putative
Smp_084900	G4VFF7	6183.Smp_084900__mRNA	Translation initiation factor EIF-2b alpha subunit, putative
Smp_022660	G4VEB8	6183.Smp_022660__mRNA	WD-repeat protein, putative
Smp_045300	G4VBR8	6183.Smp_045300__mRNA	Expressed protein
Smp_078220	G4LVZ6	6183.Smp_078220__mRNA	DNA-directed RNA polymerase I, putative
Smp_090870	G4V8L1	6183.Smp_090870__mRNA	Protein transport protein Sec13, putative
Smp_156290	G4VF89	6183.Smp_156290__mRNA	Jumonji/arid domain-containing protein, putative
Smp_080530	G4VRN3	6183.Smp_080530__mRNA	Replication protein A, putative
Smp_113620.3__mRNA	G4VBT1	6183.Smp_113620.3__mRNA	Serine/arginine rich splicing factor, putative
Smp_162970	G4VT76	6183.Smp_162970__mRNA	Kalirin, putative
Smp_073720.1__mRNA	G4V6Z7	6183.Smp_073720.1__mRNA	Actin-related protein 2/3 complex subunit 5
Smp_138430	G4VFL4	6183.Smp_138430__mRNA	Regulator of G protein signaling, putative
Smp_139760	G4VSG2	6183.Smp_139760__mRNA	Kinesin-like protein
Smp_053510.1__mRNA	G4VJ11	6183.Smp_053510.1__mRNA	Aspartyl-tRNA synthetase, putative
Smp_131800	G4LW63	6183.Smp_131800__mRNA	Protein kinase
Smp_093920	G4VRX9	6183.Smp_093920__mRNA	Expressed protein
Smp_127770		6183.Smp_127770__mRNA	Ras GTP exchange factor, putative
Smp_034660	G4V948	6183.Smp_034660__mRNA	Cytohesin-related guanine nucleotide-exchange protein
Smp_010690	G4VMP1	6183.Smp_010690__mRNA	Arp2/3, putative
Smp_030290	G4VFN5	6183.Smp_030290__mRNA	Prefoldin subunit 2, putative
Smp_194560	G4VEC7	6183.Smp_194560__mRNA	Small VCP/p97-interacting protein, putative
Smp_118830	G4LVU9	6183.Smp_118830__mRNA	F-actin capping protein alpha, putative
Smp_054240	G4LYK4	6183.Smp_054240__mRNA	Translationally-controlled tumor protein homolog
Smp_160330	G4VT99	6183.Smp_160330__mRNA	Dynein light chain, putative
Smp_059930	G4VT15	6183.Smp_059930__mRNA	Expressed protein
Smp_162920	G4VT86	6183.Smp_196180__mRNA	Expressed protein
Smp_171880	G4VRJ5	6183.Smp_171880__mRNA	Expressed protein
Smp_009760	G4LUI9	6183.Smp_009760__mRNA	14-3-3 protein homolog 1
Smp_174910	G4VR63	6183.Smp_174910__mRNA	Importin alpha-related
Smp_150690.1__mRNA	G4LXR6	6183.Smp_150690.1__mRNA	Proliferation-associated protein 2G4, 38kDa (M24 family)
Smp_142360.1__mRNA	C4Q799	6183.Smp_142360.1__mRNA	Phosphatidylinositol-4-phosphate 5-kinase type II, putative
Smp_132260	G4VGP5	6183.Smp_132260__mRNA	Serine/threonine kinase
Smp_189150		6183.Smp_189150__mRNA	Putative uncharacterized protein
Smp_028040	G4V633	6183.Smp_028040__mRNA	Slit-robo rho gtpase activating protein 1,3, putative
Smp_062250.1__mRNA	Q26572	6183.Smp_062250.1__mRNA	Essential myosin light chainMyosin light chainMyosin light chain, putative
Smp_086600.2__mRNA	G4VGX2	6183.Smp_086600.2__mRNA	Arginine/serine-rich splicing factor, putative
Smp_212190	G4VMK4	6183.Smp_175610.1__mRNA	Dihydrolipoamide acetyltransferase component of pyruvate dehydrogenase, putative
Smp_076580	G4LZG1	6183.Smp_076580__mRNA	Short chain dehydrogenase, putative
Smp_170570	G4VAR1	6183.Smp_170570__mRNA	Pre-mRNA processing protein prp39-related
Smp_194530	G4VED6	6183.Smp_194530__mRNA	Expressed protein
Smp_169570	G4VNX4	6183.Smp_169570__mRNA	Glycerol-3-phosphate dehydrogenase, putative
Smp_019100	G4LUE9	6183.Smp_019100__mRNA	Eh domain containing/past-1-related
Smp_091240.1__mRNA	G4M1U8	6183.Smp_091240.1__mRNA	Voltage-dependent anion-selective channel, putative
Smp_042340	G4M0R3	6183.Smp_042340__mRNA	Catenin and plakophilin, putative
Smp_149910	G4VI40	6183.Smp_149910__mRNA	Lar interacting protein (Lip)-related protein
Smp_087220	G4VJG9	6183.Smp_087220__mRNA	Expressed protein
Smp_030370	C4Q5I7	6183.Smp_030370__mRNA	Calreticulin
Smp_153170	G4M080	6183.Smp_153170__mRNA	Serine/threonine kinase
Smp_170510	G4M1G1	6183.Smp_170510__mRNA	Tip120, putative
Smp_051260	G4LY29	6183.Smp_051260__mRNA	60S ribosomal protein L8, putative
Smp_004040	G4V6B5	6183.Smp_004040__mRNA	Transcriptional adaptor 2 (Ada2)-related
Smp_157540	G4VAI1	6183.Smp_157540__mRNA	Smad, putative
Smp_183460	G4LVH5	6183.Smp_013840.2__mRNA	Serine/threonine kinase
Smp_122030	G4VAV5	6183.Smp_122030__mRNA	Sh3-containing grb2-like protein 1 (Endophilin II)
Smp_144280	G4VB70	6183.Smp_144280__mRNA	Tensin, putative
Smp_169520	G4LZV7	6183.Smp_169520__mRNA	Expressed protein
RXR	G4VSW7	6183.Smp_073470.2__mRNA	Retinoid-x-receptor (RXR)
Smp_063230	G4VF95	6183.Smp_063230__mRNA	Leucine-rich repeat-containing protein, putative
Smp_157550	G4VAI2	6183.Smp_157550__mRNA	Partition defective complex protein (Cell polarity protein)
Smp_169530	G4LZV6	6183.Smp_169530__mRNA	Smg-7 (Suppressor with morphological effect on genitalia protein 7), putative
Smp_104470.1__mRNA	G4M0E0	6183.Smp_104470.1__mRNA	Lysyl-tRNA synthetase
Smp_171860	G4VRJ9	6183.Smp_171860__mRNA	Kh-domain rna binding protein-related
Smp_017360	G4VE92	6183.Smp_017360__mRNA	T-complex protein 1 subunit alpha
Smp_001410.1__mRNA		6183.Smp_001410.1__mRNA	Lactoylglutathione lyase
Smp_056930	G4V5H6	6183.Smp_056930__mRNA	Expressed protein
Smp_149960	G4VI31	6183.Smp_149960__mRNA	Putative uncharacterized protein
Smp_162910	G4VT88	6183.Smp_162910__mRNA	Related to multifunctional cyclin-dependent kinase-related
Smp_076530	G4LZG8	6183.Smp_076530__mRNA	Regulator of chromosome condensation, putative
Smp_016050	G4V5E6	6183.Smp_016050__mRNA	Fragile X related 2, frx2
Smp_136640	G4VKW2	6183.Smp_136640__mRNA	Programmed cell death protein, putative
Smp_145590	C4Q8Y9	6183.Smp_145590__mRNA	Expressed protein
Smp_077860	G4VL77	6183.Smp_077860__mRNA	Actin, putative
Smp_009390.2__mRNA	G4VL14	6183.Smp_009390.2__mRNA	Prefoldin subunit, putative
Smp_044550.8__mRNA	G4VQS9	6183.Smp_044550.8__mRNA	Far upstream (Fuse) binding protein, putative
Smp_090920.2__mRNA	G4V8K8	6183.Smp_090920.2__mRNA	Mitochondrial 28S ribosomal protein S14 (S14mt), putative
Smp_093750.2__mRNA	Q95W35	6183.Smp_093750.2__mRNA	Eukaryotic translation initiation factor 2 alpha subunit, putative
Smp_186050		6183.Smp_186050__mRNA	Heat shock protein, putative
Smp_154470	G4VQL7	6183.Smp_154470__mRNA	Pten, putative
Smp_158830	G4VHX4	6183.Smp_158830__mRNA	Transmembrane protein 1/tmem1b, putative
Smp_133510	G4VQE0	6183.Smp_133510__mRNA	Aldehyde dehydrogenase, putative
Smp_043610	G4VKA1	6183.Smp_043610__mRNA	Expressed protein
Smp_130480	G4LYQ6	6183.Smp_130480__mRNA	TBC1 domain family member 15, putative
Smp_019840.2__mRNA	G4LYZ5	6183.Smp_019840.2__mRNA	DNA ligase
Smp_060180	G4VQM9	6183.Smp_060180__mRNA	Nucleoporin seh1 (Sec13-like protein)
Smp_187370	G4VG19	6183.Smp_187370__mRNA	Phosphoglycerate kinase
Smp_180740	G4V7T3	6183.Smp_180740__mRNA	Zinc finger protein, putative
Smp_076500	G4LZH2	6183.Smp_076500__mRNA	Dystrophin-like protein
Smp_128150	G4VD90	6183.Smp_128150__mRNA	Oxysterol-binding protein 1,, putative
Smp_130470	G4LYQ7	6183.Smp_130470__mRNA	Expressed protein
Smp_072140	G4V9A8	6183.Smp_072140__mRNA	Rho2 GTPase, putative
Smp_133500		6183.Smp_133500__mRNA	Serine/threonine kinase
Smp_166460	G4M206	6183.Smp_166460__mRNA	Conserved oligomeric Golgi complex component, putative
Smp_036270.2__mRNA	G4V6F5	6183.Smp_036270.2__mRNA	Arginine/serine-rich splicing factor, putative
MYH	G4M0G4	6183.Smp_085540.6__mRNA	Myosin heavy chain
Smp_016390.2__mRNA	G4VHF9	6183.Smp_016390.2__mRNA	Snf7-like protein (Bc-2) (Putative breast adenocarcinoma marker)
Smp_047190	G4VN88	6183.Smp_047190__mRNA	Serine/threonine kinase
Smp_157520	G4VAH6	6183.Smp_157520__mRNA	Expressed protein
Smp_004020	G4V6B6	6183.Smp_004020__mRNA	Chromosome transmission fidelity factor, putative
Smp_026270	G4VEY8	6183.Smp_026270__mRNA	Early growth response protein, putative
Smp_005350	G4LZ30	6183.Smp_005350__mRNA	20 kDa calcium-binding protein
Smp_065840	G4VPA9	6183.Smp_065840__mRNA	DNA topoisomerase 2
Smp_143770	G4VSR4	6183.Smp_143770__mRNA	Hspc200, putative
Smp_044920	C4Q9B4	6183.Smp_044920__mRNA	Dynamin, putative
Smp_007900.1__mRNA	G4V5P5	6183.Smp_007900.1__mRNA	60S ribosomal protein L23, putative
Smp_052510	G4VHN8	6183.Smp_052510__mRNA	Alpha-amylase, putative
Smp_074780	G4VH28	6183.Smp_074780__mRNA	40S ribosomal protein S18, putative
Smp_086760	G4VKL5	6183.Smp_086760.2__mRNA	Phosducin-like protein 3 (Viral iap-associated factor 1) (Viaf-1)
Smp_163420.1__mRNA	G4V7L1	6183.Smp_163420.1__mRNA	Protein kinase
Smp_149900	G4VI41	6183.Smp_149900__mRNA	Chaperonin containing t-complex protein 1, eta subunit, tcph, putative
Smp_095650		6183.Smp_095650__mRNA	Selinide, water dikinase
Smp_051360.1__mRNA	G4LY00	6183.Smp_051360.1__mRNA	UDP-N-acetylglucosamine--dolichyl-phosphate N-acetylglucosaminephosphotransferase
Smp_134880		6183.Smp_134880__mRNA	Expressed protein
Smp_086750	G4VKL6	6183.Smp_086750__mRNA	Zinc finger protein, putative
PFK	G4VKA5	6183.Smp_043670.2__mRNA	6-phosphofructokinase
Smp_188660		6183.Smp_188660__mRNA	Putative uncharacterized protein
Smp_166410	G4VDR6	6183.Smp_166410__mRNA	Thyroid hormone receptor-associated protein, putative
Smp_132210	G4VGQ1	6183.Smp_132210__mRNA	Expressed protein
Smp_150080	G4VI13	6183.Smp_150080__mRNA	Transducin-like enhancer protein 1
Smp_134870	G4VFS3	6183.Smp_134870__mRNA	Early growth response protein, putative
Smp_135080.1__mRNA	G4VD22	6183.Smp_135080.1__mRNA	Microtubule-associated protein, putative
Smp_154440	G4VAJ8	6183.Smp_154440__mRNA	Protein kinase
Smp_031360.1__mRNA	G4VPN2	6183.Smp_031360.1__mRNA	Nuclear cap-binding protein, putative
Smp_068090	G4V6P9	6183.Smp_068090__mRNA	Zinc phosphodiesterase, putative
Smp_155780	G4VJA4	6183.Smp_155780__mRNA	Gtpase activating protein-related
Smp_053830	G4VHS0	6183.Smp_053830__mRNA	40S ribosomal protein S14, putative
Smp_134860	G4VFS2	6183.Smp_134860__mRNA	Translational activator gcn1-related
Smp_094340	G4VA58	6183.Smp_094340__mRNA	Expressed protein
Smp_007970	G4VJ59	6183.Smp_007970__mRNA	Expressed protein
Smp_002280	G4VLM1	6183.Smp_002280.1__mRNA	Kif-2, putative
Smp_122890	G4VCF6	6183.Smp_122890__mRNA	WD-repeat protein, putative
Smp_126390	G4V5P8	6183.Smp_126390__mRNA	Dihydropyrimidinase related protein-3 (M38 family)
Smp_130410	G4LYR6	6183.Smp_130410__mRNA	Dynein light intermediate chain, putative
Smp_137040	G4VIB8	6183.Smp_137040__mRNA	Ubiquitin-protein ligase, putative
Smp_062630	G4VJL0	6183.Smp_062630__mRNA	Dynactin subunit, putative
Smp_152680	G4M1E6	6183.Smp_152680__mRNA	Tyrosine kinase
Smp_162000	G4V702	6183.Smp_162000__mRNA	Expressed protein
Smp_019640.1__mRNA	C4Q2F2	6183.Smp_019640.1__mRNA	Calcyphosine/tpp, putative
Smp_140690	G4VEG3	6183.Smp_140690__mRNA	DNA-directed RNA polymerase I subunit, putative
Smp_099930	G4VG58	6183.Smp_099930__mRNA	F-box and wd40 domain protein, putative
Smp_172280		6183.Smp_172280__mRNA	Serine/threonine protein phosphatase 2a regulatory subunit A, putative
Smp_130400	G4LYR8	6183.Smp_130400__mRNA	Putative uncharacterized protein
Smp_155720	G4VMJ8	6183.Smp_155720__mRNA	Serine/threonine kinase
Smp_087920	G4VLR7	6183.Smp_087920__mRNA	App binding protein, putative
TBRII	G4VJM7	6183.Smp_080120.2__mRNA	Protein kinase
Smp_028070.1__mRNA	G4V629	6183.Smp_028070.1__mRNA	Bicaudal D-like protein
Smp_075940	G4LUW0	6183.Smp_075940__mRNA	Prohibitin, putative
Smp_071570	G4V9J2	6183.Smp_071570__mRNA	Transcription initiation factor brf1, putative
Smp_095580	G4VRT3	6183.Smp_095580__mRNA	1-acylglycerol-3-phosphate acyltransferase, putative
Smp_003440	G4V6P0	6183.Smp_003440__mRNA	Stomatin-related
Smp_035030	G4V825	6183.Smp_035030__mRNA	ATP-dependent RNA Helicase, putative
Smp_199500	C4QMW9	6183.Smp_096810.2__mRNA	Expressed protein
Smp_149050.2__mRNA	G4LWJ9	6183.Smp_149050.2__mRNA	Xtp3-transactivated protein B, putative
Smp_164680	G4LYW0	6183.Smp_164680__mRNA	Synaptic ras gtpase activating protein, syngap, putative
Smp_095910.1__mRNA		6183.Smp_095910.1__mRNA	Signal recognition particle receptor alpha subunit (Sr-alpha), putative
Smp_027400	G4VHA4	6183.Smp_027400__mRNA	Tyrosine kinase
Smp_151380	G4M170	6183.Smp_151380__mRNA	Meiotic checkpoint regulator cut4, putative
Smp_108660	G4VQK2	6183.Smp_054340.2__mRNA	Chaperonin containing t-complex protein 1, beta subunit, tcpb, putative
Smp_155740	G4VJ99	6183.Smp_155740__mRNA	Heat shock protein, putative
Smp_163360	G4LZH1	6183.Smp_163360__mRNA	Expressed protein
Smp_110840		6183.Smp_110840__mRNA	Titin, putative
Smp_021290	G4V8H9	6183.Smp_021290__mRNA	HIV-1 rev binding protein, hrbl, putative
Smp_046590	G4VLW1	6183.Smp_046590.2__mRNA	Actin, putative
Smp_153970	G4VJ48	6183.Smp_153970__mRNA	Dynactin 1, putative
Smp_006630.2__mRNA	G4V9W5	6183.Smp_006630.2__mRNA	Expressed protein
Smp_164620	G4VKJ5	6183.Smp_164620__mRNA	Cortactin, putative
Smp_128120	G4VD97	6183.Smp_128120__mRNA	Polybromo-1, putative
Smp_038960	G4VQZ4	6183.Smp_038960.1__mRNA	L-lactate dehydrogenase
Smp_072870	G4LW08	6183.Smp_072870__mRNA	Actin, putative
Smp_130440	G4LYR0	6183.Smp_130440__mRNA	Expressed protein
Smp_131770	G4LW67	6183.Smp_131770__mRNA	DEAD box ATP-dependent RNA helicase, putative
Smp_151320	G4VQH6	6183.Smp_151320__mRNA	TPX2 protein , putative
Smp_172240	G4VLN2	6183.Smp_172240__mRNA	Serine/threonine kinase
Smp_152650	G4LYB9	6183.Smp_152650__mRNA	SWI/SNF complex-related
Smp_038950	G4VQZ5	6183.Smp_038950__mRNA	L-lactate dehydrogenase
Smp_165960	G4V8P0	6183.Smp_165960__mRNA	Dcp1 related
Smp_172270	G4LUP5	6183.Smp_172270__mRNA	Carbon catabolite repressor protein, putative
Smp_122800	G4VDW4	6183.Smp_122800__mRNA	Lupus la ribonucleoprotein, putative
Smp_079490	G4VM15	6183.Smp_079490__mRNA	Eukaryotic translation initiation factor 4b/4h, putative
Smp_147250.2__mRNA	G4VCN6	6183.Smp_147250.2__mRNA	Multidrug resistance associated protein, putative
Smp_163310	G4LZI2	6183.Smp_163310__mRNA	Two-pore calcium channel, putative
Smp_070200	G4VJB4	6183.Smp_070200__mRNA	Ribonucleic acid binding protein S1, putative
Smp_189940		6183.Smp_189940__mRNA	Titin, putative
Smp_149040	G4LWK2	6183.Smp_149040__mRNA	Phosphorylase B kinase alpha, kpb1, putative
Smp_176620	G4LUY3	6183.Smp_176620__mRNA	Serine/threonine kinase
Smp_058560		6183.Smp_058560__mRNA	Ubiquitin-specific peptidase 24 (C19 family)
Smp_093740.3__mRNA	G4VTD6	6183.Smp_093740.3__mRNA	Hepatocyte growth factor-regulated tyrosine kinase substrate (Hgs), putative
Smp_143730	G4VSS4	6183.Smp_143730__mRNA	Carboxypeptidase regulatory region-containing, putative
Smp_164650	C4QIH2	6183.Smp_164650__mRNA	Lupus la ribonucleoprotein, putative
Smp_096010	G4M0M8	6183.Smp_096010__mRNA	DNAj homolog subfamily A member, putative
Smp_001640	G4VCG8	6183.Smp_001640__mRNA	Vacuolar ATP synthase subunit G, putative
Smp_168190	G4VFF9	6183.Smp_168190__mRNA	Expressed protein
Smp_045220	G4VBS3	6183.Smp_045220.1__mRNA	Myosin light chain 1, putative
Smp_147240	G4VCN9	6183.Smp_147240__mRNA	Wd40 protein, putative
Smp_161550	G4LXY8	6183.Smp_161550__mRNA	Adenylyl cyclase-associated protein
Smp_126300	G4VPY0	6183.Smp_126300__mRNA	Calcium-transporting atpase 2 (Atpase 2), putative
Smp_172200	G4VLP0	6183.Smp_172200__mRNA	Tyrosine kinase
Smp_136580	G4LX48	6183.Smp_136580__mRNA	Exocyst complex protein exo70, putative
Smp_013630	G4VEK9	6183.Smp_013630__mRNA	Cadherin-related
Smp_128970	G4V9F9	6183.Smp_128970__mRNA	Expressed protein
Smp_034550	G4V935	6183.Smp_034550__mRNA	Alpha-actinin, putative
Smp_197920	G4VIG9	6183.Smp_127000.2__mRNA	Cationic amino acid transporter, putative
Smp_162310.1__mRNA	G4VLC9	6183.Smp_162310.1__mRNA	Arsenite-resistance protein 2, putative
Smp_194490	G4M1L1	6183.Smp_194490__mRNA	Vesicular amine transporter, putative
Smp_165930	G4V8P7	6183.Smp_165930__mRNA	Flightless-I, putative
Smp_147220	G4VCP3	6183.Smp_147220__mRNA	Formin binding protein and related proteins
Smp_097370	G4VML1	6183.Smp_097370__mRNA	Fructose-1,6-bisphosphatase-related
Smp_153960	G4VJ47	6183.Smp_153960__mRNA	Subfamily A22A unassigned peptidase (A22 family)
Smp_172220	G4VLN4	6183.Smp_172220__mRNA	Expressed protein
Smp_066890		6183.Smp_177910__mRNA	40S ribosomal protein S10, putative
GST28	P09792	6183.Smp_054160__mRNA	Glutathione S-transferase class-mu 28 kDa isozyme
Smp_144180	G4VB49	6183.Smp_144180__mRNA	Mixed-lineage leukemia protein, mll, putative
Smp_147210	G4V9Z0	6183.Smp_147210__mRNA	Ubiquitin (Ribosomal protein L40), putative
Smp_128380.2__mRNA		6183.Smp_128380.2__mRNA	Glutamate synthase, putative
Smp_080420	G4VTP8	6183.Smp_080420__mRNA	Expressed protein
Smp_150860	G4VIZ8	6183.Smp_150860__mRNA	Serine/threonine kinase
Smp_131700	G4VE95	6183.Smp_131700__mRNA	Serine/threonine kinase
Smp_009690.1__mRNA	C4PZS5	6183.Smp_009690.1__mRNA	60S acidic ribosomal protein P0, putative
Smp_072800	G4LW01	6183.Smp_072800__mRNA	DNA-directed RNA polymerase I, putative
Smp_141980		6183.Smp_141980__mRNA	Camp-specific 3,5-cyclic phosphodiesterase, putative
Smp_156170	G4VMH9	6183.Smp_156170__mRNA	Expressed protein
Smp_130790.2__mRNA	G4VSM7	6183.Smp_130790.2__mRNA	Eukaryotic release factor 3-related (Erfs) (Hbs1-like)
Smp_179650.1__mRNA	G4VDS7	6183.Smp_179650.1__mRNA	Chromobox protein, putative
Smp_009580		6183.Smp_009580__mRNA	Ubiquitin (Ribosomal protein L40), putative
Smp_144090.2__mRNA	G4VAW3	6183.Smp_144090.2__mRNA	Hyperparathyroidism homolog, putative
Smp_127680	G4VMM0	6183.Smp_127680__mRNA	Rabconnectin-related
Smp_135280	G4VQ77	6183.Smp_135280__mRNA	Brefeldin A-inhibited guanine nucleotide-exchange protein, putative
Smp_008260	G4V7H6	6183.Smp_008260.1__mRNA	Glycogen synthase kinase 3-related (Gsk3) (Cmgc group III)
Smp_002820.3__mRNA	G4VLJ5	6183.Smp_002820.3__mRNA	Expressed protein
Smp_051080	G4VKR5	6183.Smp_051080__mRNA	Clathrin light chain, putative
Smp_168160	G4VFD2	6183.Smp_168160__mRNA	Ubiquitin ligase E3a, putative
Smp_147260	G4VCN4	6183.Smp_147260__mRNA	Ras-like family
Smp_123290	G4VLL9	6183.Smp_123290__mRNA	Serine/threonine kinase
Smp_139630	G4LYN6	6183.Smp_139630__mRNA	Protein kinase
Smp_153920	G4VJ37	6183.Smp_153920__mRNA	Cyclin G2, putative
Smp_055450	G4V5W4	6183.Smp_055450__mRNA	Expressed protein
Smp_165070	G4V7W1	6183.Smp_165070__mRNA	Pinch, putative
Smp_088460	G4V8A3	6183.Smp_088460__mRNA	Tfiif-alpha, putative
Smp_090920.1__mRNA		6183.Smp_090920.1__mRNA	Mitochondrial 28S ribosomal protein S14 (S14mt), putative
Smp_137830	G4VGS9	6183.Smp_137830__mRNA	Expressed protein
Smp_046600	G4VLW2	6183.Smp_046600__mRNA	Actin-1
Smp_067520	G4VQC3	6183.Smp_067520__mRNA	Jun-related protein
Smp_088450		6183.Smp_088450__mRNA	Putative uncharacterized protein
Smp_177080	G4VG79	6183.Smp_177080__mRNA	Alpha-1,3-mannosyltransferase
Smp_022640	G4V5V3	6183.Smp_022640__mRNA	60S ribosomal protein L13
Smp_011980	G4VRZ6	6183.Smp_011980__mRNA	Expressed protein
Smp_168120	G4LUR5	6183.Smp_168120__mRNA	Kinase (Ubiquitin-specific peptidase 14 (C19 family))
Smp_169450	G4LXU7	6183.Smp_169450__mRNA	DNA replication licensing factor MCM8, putative
Smp_141080	G4V841	6183.Smp_141080__mRNA	DNAj (Hsp40) homolog, subfamily B, member, putative
Smp_097800.3__mRNA	G4LXD2	6183.Smp_097800.3__mRNA	Y box binding protein, putative
Smp_049380.1__mRNA	G4V8Z3	6183.Smp_049380.1__mRNA	Chimerin-related rho-gtpase-activating protein
Smp_099030	G4VR11	6183.Smp_099030__mRNA	Protein kinase
Smp_119170	G4V9K4	6183.Smp_119170__mRNA	Putative uncharacterized protein
Smp_156150	G4LXV9	6183.Smp_156150__mRNA	Calcium-activated potassium channel
Smp_133450	G4LYA9	6183.Smp_133450__mRNA	Jnk stimulatory phosphatase-related
Smp_141070	G4V843	6183.Smp_141070__mRNA	Expressed protein
Smp_157410	G4VCT8	6183.Smp_157410__mRNA	Expressed protein
Smp_104960	G4VJV9	6183.Smp_104960__mRNA	Syntaxin, putative
Smp_009600		6183.Smp_009600__mRNA	Polo-like kinaseSerine/threonine kinase
Smp_136550	G4LX52	6183.Smp_136550__mRNA	Tyrosine kinase
Smp_072080	G4M0A6	6183.Smp_072080__mRNA	Pyruvoyl tetrahydrobiopterin synthase, putative
Smp_059210.4__mRNA	G4VJ51	6183.Smp_059210.4__mRNA	Expressed protein
Smp_167690	G4LVW0	6183.Smp_167690__mRNA	Ubiquitin-protein ligase, putative
Smp_122370.2__mRNA	G4LYH6	6183.Smp_122370.2__mRNA	Zinc finger protein, putative
Smp_104970	G4VJW0	6183.Smp_104970__mRNA	Leucine-rich transmembrane protein, putative
Smp_136540	G4LX54	6183.Smp_136540__mRNA	DNAj-related
Smp_005080.1__mRNA	G4V5M7	6183.Smp_005080.1__mRNA	Nucleolar protein nol1/nop2, putative
Smp_171740	G4VJ79	6183.Smp_171740__mRNA	Multidrug resistance protein 1 (ATP-binding cassette C1), putative
Smp_060070	G4VAK1	6183.Smp_060070__mRNA	Septin, putative
Smp_177030	G4VG65	6183.Smp_177030__mRNA	Phospholipase C-like protein 2, plc-L2
Smp_133490	G4LYA1	6183.Smp_133490__mRNA	Serine/threonine kinase
Smp_162800.2__mRNA	G4VS72	6183.Smp_162800.2__mRNA	Protein kinase
Smp_051550.1__mRNA	G4M1K6	6183.Smp_051550.1__mRNA	Pyridoxamine 5'-phosphate oxidase
Smp_086690	G4VKM3	6183.Smp_086690__mRNA	Kinase
Smp_058150.1__mRNA	G4VK46	6183.Smp_058150.1__mRNA	Expressed protein
Smp_144140	G4VB41	6183.Smp_144140__mRNA	Zinc/iron transporter, putative
Smp_085110.2__mRNA	G4VES1	6183.Smp_085110.2__mRNA	Dihydropyrimidinase related protein-2 (M38 family)
Smp_154340	G4V9A1	6183.Smp_154340__mRNA	Nuclear factor Y transcription factor subunit B homolog, putative
Smp_163290	G4LZ62	6183.Smp_163290__mRNA	Nuclear receptor co-repressor related (Ncor)
Smp_143680	G4VKF7	6183.Smp_143680__mRNA	Laminin, putative
Smp_032810	G4VDI4	6183.Smp_032810__mRNA	Thymidylate kinase
SmHDAC1	G4V604	6183.Smp_005210__mRNA	Histone deacetylase
Smp_089700	G4V5U8	6183.Smp_089700__mRNA	Integrin beta
Smp_156450.2__mRNA	G4VA15	6183.Smp_156450.2__mRNA	Expressed protein
Smp_073880.1__mRNA	G4M051	6183.Smp_073880.1__mRNA	40S ribosomal protein S3A, putative
Smp_196510	G4V7J3	6183.Smp_144460.2__mRNA	Ubiquitin fusion degradaton protein, putative
Smp_041760	G4VJQ0	6183.Smp_041760__mRNA	Chromodomain helicase DNA binding protein, putative
Smp_143660	G4VKF5	6183.Smp_143660__mRNA	Mdn1, midasin-related
Smp_144990	G4VJS5	6183.Smp_144990__mRNA	Amyloid beta A4 protein related
Smp_142330	G4VRQ1	6183.Smp_142330__mRNA	Expressed protein
Smp_023360.1__mRNA	G4VFX7	6183.Smp_023360.1__mRNA	Histidyl-tRNA synthetase, putative
Smp_141000	G4LV53	6183.Smp_141000__mRNA	Interleukin enhancer binding factor, putative
Smp_130340	G4VGB3	6183.Smp_130340__mRNA	Phosphatidylinositol 4-kinase
Smp_041770	G4VJQ1	6183.Smp_041770__mRNA	Serine/threonine kinase
Smp_122730	G4VDY2	6183.Smp_122730__mRNA	Expressed protein
Smp_187270		6183.Smp_187270__mRNA	Dynein light intermediate chain, putative
Smp_052420	G4VHP6	6183.Smp_052420__mRNA	Centaurin/arf-related
Smp_137950.2__mRNA	G4VGU7	6183.Smp_137950.2__mRNA	Expressed protein
Smp_041740	G4VJP7	6183.Smp_041740__mRNA	Chaperonin containing t-complex protein 1, gamma subunit, tcpg, putative
Smp_026100		6183.Smp_026100__mRNA	40S ribosomal protein S28, putative
Smp_060010	G4VAK6	6183.Smp_060010__mRNA	Ubx domain containing protein, putative
Smp_145420	G4VIV2	6183.Smp_145420__mRNA	Plexin, putative
Smp_164580	G4VFD8	6183.Smp_164580__mRNA	Expressed protein
Smp_020800	G4LYA2	6183.Smp_020800__mRNA	Cysteine and histidine-rich domain (Chord)-containing, zinc binding protein, putative
Smp_095520	G4V853	6183.Smp_095520__mRNA	Dynein light chain
Smp_122780		6183.Smp_122780__mRNA	Leucyl-tRNA synthetase, putative
Smp_163250	G4LZ68	6183.Smp_163250__mRNA	Putative uncharacterized protein
Smp_085300	G4LV42	6183.Smp_085300__mRNA	60S ribosomal protein L22, putative
Smp_163260	G4LZ67	6183.Smp_163260__mRNA	Expressed protein
Smp_062680	G4VS75	6183.Smp_062680__mRNA	Expressed protein
Smp_016780	G4VKY4	6183.Smp_016780__mRNA	Tubulin alpha chain, putative
Smp_039400	G4VDD2	6183.Smp_039400__mRNA	Eukaryotic translation initiation factor 5A
Smp_167630	G4LVV0	6183.Smp_167630__mRNA	Solute carrier family, putative
Smp_168960	C1M044	6183.Smp_168960__mRNA	Multiple pdz domain protein, putative
Smp_133410		6183.Smp_133410__mRNA	Sec31-related protein
Smp_175250	C4QMW7	6183.Smp_175250__mRNA	26S proteasome regulatory subunit rpn2, putative
Smp_146720	G4VK82	6183.Smp_146720__mRNA	Expressed protein
Smp_018250.2__mRNA		6183.Smp_018250.2__mRNA	Troponin I, putative
Smp_166310	G4VD08	6183.Smp_166310__mRNA	Ran gtpase-activating protein, putative
Smp_168970	G4VNN6	6183.Smp_168970__mRNA	Discs lost-related,
Smp_156920	G4VKB8	6183.Smp_156920__mRNA	Activating signal cointegrator 1 complex subunit 3, helc1, putative
Smp_024240	G4VQ76	6183.Smp_024240__mRNA	Rcc1-related guanine nucleotide exchange factor
Smp_146200.2__mRNA	G4VQS1	6183.Smp_146200.2__mRNA	Zyxin/trip6, putative
Smp_144930	G4VJR0	6183.Smp_144930__mRNA	Ikappab kinase complex-associated protein, putative
Smp_099800	G4VGH2	6183.Smp_099800__mRNA	Expressed protein
Smp_126260	G4VPZ6	6183.Smp_126260__mRNA	Serine/threonine-protein phosphatase
Smp_049550	G4V910	6183.Smp_049550__mRNA	Heat shock protein 70 (Hsp70), putative
Smp_080700.3__mRNA	G4VLX5	6183.Smp_080700.3__mRNA	Jnk/sapk-associated protein, putative
Smp_132940	G4LYX6	6183.Smp_132940__mRNA	Protein kinase C alpha binding protein, putative
Smp_172160	G4V9L8	6183.Smp_172160__mRNA	Senescence downregulated leo1-like
Smp_025560	G4VPC2	6183.Smp_025560__mRNA	Expressed protein
Smp_062520	G4VJK0	6183.Smp_062520__mRNA	N-terminal acetlytransferase-related
Smp_152570	G4M1D7	6183.Smp_152570__mRNA	Expressed protein
Smp_099810	G4VGH3	6183.Smp_099810__mRNA	Putative uncharacterized protein
Smp_050540	G4VH85	6183.Smp_050540__mRNA	Orotidine 5'-phosphate decarboxylase (Orotate phosphoribosyltransferase)
Smp_102280	G4VDE9	6183.Smp_102280__mRNA	Expressed protein
Smp_048760.1__mRNA	G4VBY2	6183.Smp_048760.1__mRNA	Sumo-1-activating enzyme E1a, putative
Smp_049520	G4V906	6183.Smp_049520__mRNA	WD repeat-containing protein SL1-17
Smp_151250	G4VQJ5	6183.Smp_151250__mRNA	ER lumen protein retaining receptor
Smp_063830	G4M0Y0	6183.Smp_063830__mRNA	GMP synthetase (Glutamine-hydrolysing) (Phosphoribosylformylglycinamidine syntethase) (Family c26 unassigned peptidase (C26 family))
Smp_131600	G4VF39	6183.Smp_131600__mRNA	Cadherin, putative
Smp_075810	G4LW81	6183.Smp_075810__mRNA	Pcd6 interacting protein-related
Smp_126240	G4M018	6183.Smp_126240__mRNA	Protein kinase (Titin, putative)
Smp_156950	G4VKB1	6183.Smp_156950__mRNA	Partner of ralbp-1, putative
Smp_105320	G4V5D8	6183.Smp_105320__mRNA	60S ribosomal protein L37a
Smp_176540	G4VR12	6183.Smp_176540__mRNA	Cadherin, putative
Smp_054790.2__mRNA	G4V7U4	6183.Smp_054790.2__mRNA	Microtubule associated protein xmap215, putative
Smp_167570.1__mRNA	G4V6S9	6183.Smp_167570.1__mRNA	Negative cofactor 2 transcriptional co-repressor (Nc2), putative
Smp_172130	G4V9L5	6183.Smp_172130__mRNA	SUMO ligase, putative
Smp_083410	G4LXB1	6183.Smp_083410__mRNA	Elongation factor 1-gamma, putative
Smp_002890	G4VLI9	6183.Smp_002890__mRNA	DNA-directed RNA polymerase
Smp_058450	G4LX82	6183.Smp_058450__mRNA	Protein phosphatase 1 regulatory inhibitor subunit 16a, putative
Smp_079390	G4V7A0	6183.Smp_079390__mRNA	Protein kinase
Smp_144970	G4VJS2	6183.Smp_144970__mRNA	Copper-transporting atpase 1, 2 (Copper pump 1, 2), putative
Smp_017900	G4VNY3	6183.Smp_017900__mRNA	Serine/threonine kinase
Smp_014870		6183.Smp_014870__mRNA	Retinoblastoma-binding protein 4 (Rbbp4), putative
Smp_129330	G4LWT3	6183.Smp_129330__mRNA	Acetyl-CoA acetyltransferase, cytosolic (ACAT2) (Beta ketothiolase) (Acetyl-coa c-acetyltransferase) (Acetyl-coa c-acyltransferase)
Smp_129350	G4VEH6	6183.Smp_129350__mRNA	Rab, putative
Smp_150040.2__mRNA	G4VI20	6183.Smp_150040.2__mRNA	Serine/threonine kinase
Smp_004600	G4VHD9	6183.Smp_004600__mRNA	T-complex protein 1 subunit delta
Smp_173450	G4LW15	6183.Smp_173450__mRNA	Kif4a, putative
Smp_049510	G4V905	6183.Smp_049510__mRNA	WD-repeat protein, putative
Smp_058460	G4LX81	6183.Smp_058460__mRNA	Eukaryotic translation initiation factor 3 (Eif3)-related
Smp_039490.1__mRNA	G4VKF3	6183.Smp_039490.1__mRNA	Expressed protein
Smp_078050	C1LZT1	6183.Smp_078050__mRNA	Expressed protein
Smp_142300	G4VRP8	6183.Smp_142300__mRNA	Polypyrimidine tract binding protein, putative
Smp_161480	G4VA33	6183.Smp_161480__mRNA	Eukaryotic translation initiation factor 3 subunit (Eif-3), putative
Smp_144000	C4Q820	6183.Smp_144000__mRNA	Cytochrome C oxidase polypeptide vib, putative
Smp_144010.1__mRNA	C4Q820	6183.Smp_144010.1__mRNA	Cytochrome C oxidase polypeptide vib, putative
Smp_130310	G4VGA2	6183.Smp_130310__mRNA	Prolyl oligopeptidase (S09 family)
Smp_103470.3__mRNA	C4QPK6	6183.Smp_103470.3__mRNA	Expressed protein
Smp_172150	G4V9L7	6183.Smp_172150__mRNA	ATP-dependent RNA Helicase, putative
Smp_153870	G4VJ20	6183.Smp_153870__mRNA	Protein kinase
Smp_120980	G4VFM1	6183.Smp_120980__mRNA	Inhibitor of growth family, member 5, putative
Smp_159180	G4VBD2	6183.Smp_159180__mRNA	Gamma-tubulin complex component 3 (Gcp-3), putative
Smp_078040	C4QIC0	6183.Smp_078040__mRNA	Tubulin beta chain, putative
Smp_165850	G4VTF9	6183.Smp_165850__mRNA	Long-chain-fatty-acid--CoA ligase
Smp_099870	G4VAD2	6183.Smp_099870.1__mRNA	Elongation factor 1-alpha
Smp_130300	G4VGA0	6183.Smp_130300__mRNA	Na+/k+ atpase alpha subunit, putative
Smp_173470	G4V9Q7	6183.Smp_173470__mRNA	Expressed protein
Smp_152550	G4M1L2	6183.Smp_152550__mRNA	Phosphatidylinositol-binding clathrin assembly protein, putative
Smp_016600		6183.Smp_016600__mRNA	Solute carrier family 1 (Glial high affinity glutamate transporter, putative)
Smp_034490	G4V926	6183.Smp_034490__mRNA	Proteasome subunit beta type
Smp_129320	G4LWT4	6183.Smp_129320__mRNA	Cell division control protein, putative
Smp_098550	G4M0G8	6183.Smp_098550__mRNA	Trim56 protein, putative
Smp_135140	G4VD13	6183.Smp_135140__mRNA	High voltage-activated calcium channel beta subunit 1, putative
Smp_168070	G4LU89	6183.Smp_168070__mRNA	Tumor necrosis factor receptor related
Smp_094190	G4VR00	6183.Smp_094190__mRNA	Serine/threonine kinase
Smp_046430	G4VKT9	6183.Smp_046430__mRNA	Ubiquitin carboxyl-terminal hydrolase
Smp_136470	G4VT51	6183.Smp_136470__mRNA	Rho/rac guanine nucleotide exchange factor, putative
Smp_153810	G4VJ31	6183.Smp_153810__mRNA	L-asparaginase I, putative
Smp_127510	G4VEU1	6183.Smp_127510__mRNA	Myosin XV, putative
Smp_072720	G4LXY5	6183.Smp_072720__mRNA	Zinc finger protein, putative
Smp_001530	G4VCF8	6183.Smp_001530__mRNA	Expressed protein
Smp_103560	G4LWQ2	6183.Smp_103560.3__mRNA	Hypoxanthine-guanine phosphoribosyltransferase
Smp_159120		6183.Smp_159120__mRNA	Family C48 unassigned peptidase (C48 family)
Smp_153820	G4VJ29	6183.Smp_153820__mRNA	Transcriptional regulator atrx homolog (X-linked nuclear protein-1), putative
Smp_144080	G4VAW2	6183.Smp_144080__mRNA	Subfamily S8B unassigned peptidase (S08 family)
Smp_035760	G4VHK8	6183.Smp_035760__mRNA	Tubulin beta chain, putative
Smp_005900	G4V719	6183.Smp_005900__mRNA	Bcl2-associated athanogene, putative
Smp_025510	G4VPD0	6183.Smp_025510__mRNA	Skd/vacuolar sorting, putative
SER	G4VRX8	6183.Smp_093930.2__mRNA	Tyrosine kinase
S5a	Q547D2	6183.Smp_000740.2__mRNA	26S proteasome non-ATPase regulatory subunit 4
Smp_042050	G4VJS6	6183.Smp_042050__mRNA	Expressed protein
Smp_103530	G4LWQ6	6183.Smp_103530__mRNA	SWI/SNF-related chromatin binding protein
Smp_080320	G4V7M5	6183.Smp_080320__mRNA	WD-repeat protein, putative
Smp_135120	G4VD15	6183.Smp_135120__mRNA	Ribosome biogenesis protein bop1 (Block of proliferation 1 protein), putative
Smp_143470.2__mRNA	G4VDE6	6183.Smp_143470.2__mRNA	Spectrin beta chain, brain 3 (Spectrin, non-erythroid beta chain 3) (Beta-IV spectrin), putative
Smp_014850	G4VBX5	6183.Smp_014850__mRNA	Dreadlocks/dock, putative
Smp_194370	G4VAU0	6183.Smp_194370__mRNA	Vacuolar membrane protein pep11, putative
Smp_088280	G4M1N4	6183.Smp_088280__mRNA	Chromatin-specific transcription elongation factor 140 kDa subunit (M24 family)
Smp_125790	G4V9W6	6183.Smp_125790__mRNA	Actin-related protein 5, arp5
Smp_152510	G4VJW5	6183.Smp_152510__mRNA	Putative uncharacterized protein
Smp_162790	G4VS65	6183.Smp_162790__mRNA	MAGUK homolog (Crumbs complex protein) (Cell polarity protein)
Smp_161460	G4VA39	6183.Smp_161460__mRNA	Putative uncharacterized protein
Smp_038080.1__mRNA	G4VHN1	6183.Smp_038080.1__mRNA	Importin beta-1, putative
Smp_047720	G4LWA0	6183.Smp_047720__mRNA	Putative uncharacterized protein
Smp_141860	G4VQF7	6183.Smp_141860__mRNA	Heat containing protein, putative
Smp_102240	G4VQR0	6183.Smp_102240__mRNA	Upf3 regulator of nonsense transcripts-like protein
Smp_147150	G4VLW3	6183.Smp_147150__mRNA	Heterogeneous nuclear ribonucleoprotein C (C1/C2), putative
Smp_148480	G4VC18	6183.Smp_148480__mRNA	Cleavage and polyadenylation specificity factor cpsf, putative
Smp_103570	G4VBN3	6183.Smp_103570__mRNA	Serine/threonine kinase
Smp_001500	G4VCF5	6183.Smp_001500__mRNA	Eukaryotic translation initiation factor 4e, putative
Smp_047700	G4VBG2	6183.Smp_047700__mRNA	Ring finger protein 11 (Sid 1669) (Nedd4 ww domain-binding protein 2), putative
Smp_139520		6183.Smp_139520__mRNA	Eps8-related protein
Smp_156060	G4VHU8	6183.Smp_156060__mRNA	Expressed protein
Smp_018530.2__mRNA	G4VGM9	6183.Smp_018530.2__mRNA	Nascent polypeptide associated complex alpha subunit (Nac alpha), putative
Smp_077590	G4VL53	6183.Smp_077590__mRNA	Pre-mRNA-splicing factor CWC26, putative
Smp_140680.1__mRNA	G4VEG1	6183.Smp_140680.1__mRNA	Endothelial differentiation-related factor 1
Smp_186700	G4VQ10	6183.Smp_186700__mRNA	Arp2/3 complex subunit 41-related
Smp_141830		6183.Smp_141830__mRNA	Transcriptional enhancer factor (Tef) related
Smp_139510		6183.Smp_139510__mRNA	Tuftelin interacting protein, putative
Smp_168050	G4VRG2	6183.Smp_168050__mRNA	Long-chain-fatty-acid--CoA ligase
Smp_148460	G4VC12	6183.Smp_148460__mRNA	Neurofibromin, putative
Smp_123180	G4VLH9	6183.Smp_123180__mRNA	Nedd-4-like E3 ubiquitin-protein ligase
Smp_055880.2__mRNA	C4QCA1	6183.Smp_055880.2__mRNA	Chmp1 (Chromatin modifying protein) (Charged multivesicular body protein), putative
Smp_170310	G4V8A5	6183.Smp_170310__mRNA	Spectrin beta chain, brain 4 (Spectrin, non-erythroid beta chain 4) (Beta-V spectrin) (BSPECV), putative
Smp_150700	G4LXR4	6183.Smp_150700__mRNA	Pol-related
Smp_087010	G4LXU9	6183.Smp_087010__mRNA	DNA polymerase
Smp_009420.1__mRNA	G4VL11	6183.Smp_009420.1__mRNA	Expressed protein
Smp_045480.2__mRNA	G4LXP6	6183.Smp_045480.2__mRNA	Numb (Cell polarity protein)
Smp_179590	G4VNV9	6183.Smp_179590__mRNA	Camp/cgmp cyclic nucleotide phosphodiesterase, putative
Smp_133350	G4LY91	6183.Smp_133350__mRNA	Nucleolar GTP-binding protein, putative
Smp_132020	G4VNY6	6183.Smp_132020__mRNA	Cell division cycle 20 (Fizzy)-related
Smp_005180	G4V5Z8	6183.Smp_005180__mRNA	Expressed protein
Smp_169320	G4VKL9	6183.Smp_169320__mRNA	Protein phosphatase 2c gamma, putative
Smp_166290	G4VD10	6183.Smp_166290__mRNA	Phosphotyrosyl phosphatase activator, putative
Smp_157350	G4VCS7	6183.Smp_157350__mRNA	Protein kinase
Smp_068720	G4LWR6	6183.Smp_068720__mRNA	Diaphanous, putative
Smp_035200.4__mRNA	G4V805	6183.Smp_035200.4__mRNA	Hsp40, subfamily A, members 1,2,4, putative
Smp_169330	G4VKL8	6183.Smp_169330__mRNA	Nuclear pore complex protein nup155, putative
Smp_147980	G4V8W1	6183.Smp_147980__mRNA	Zinc finger protein, putative
Smp_171820.2__mRNA	G4V8K1	6183.Smp_171820.2__mRNA	Neuropathy target esterase/swiss cheese-related protein
Smp_171650	G4VP79	6183.Smp_171650__mRNA	Eps-15-related
Smp_170800.2__mRNA	G4VAA6	6183.Smp_170800.2__mRNA	Cysteinyl-tRNA synthetase, putative
Smp_155590	C4QE42	6183.Smp_155590__mRNA	Expressed protein
Smp_073290	G4VA89	6183.Smp_073290__mRNA	Protein phosphatase, putative
Smp_024140.4__mRNA	G4VQ61	6183.Smp_024140.4__mRNA	Polyadenylate binding protein, putative
Smp_052350	G4VF10	6183.Smp_052350__mRNA	TRABID protein (C64 family)
Smp_149740	G4LY13	6183.Smp_149740__mRNA	Alzheimer's disease beta-amyloid related
Smp_154270	G4VMD4	6183.Smp_154270__mRNA	Adenylsulfate kinase, putative
Smp_133390	G4LY96	6183.Smp_133390__mRNA	Restin-like
Smp_137750	G4M0U4	6183.Smp_137750__mRNA	Calbindin-32, putative
Smp_159730.1__mRNA	G4V7N7	6183.Smp_159730.1__mRNA	Protein kinase
Smp_027390	G4VHA5	6183.Smp_027390__mRNA	Exocyst componenet sec8, putative
Smp_124450	G4VCJ8	6183.Smp_124450__mRNA	Serine/threonine kinase
Smp_038030	G4VQX9	6183.Smp_038030__mRNA	Adenylosuccinate lyase
Smp_157310	G4VCR0	6183.Smp_157310__mRNA	Lim domain, putative
Smp_019790	G4LYY6	6183.Smp_019790__mRNA	Tyrosine kinase
Smp_060900.1__mRNA	G4VBP4	6183.Smp_060900.1__mRNA	U4/U6-associated RNA splicing factor-related
cds1		6183.Smp_144030__mRNA	Phosphatidate cytidylyltransferase
Smp_124430	G4VCJ4	6183.Smp_124430__mRNA	Coatomer subunit beta
Smp_018460	G4VGN6	6183.Smp_018460__mRNA	Phosphatidylinositol 4-kinase type-II, putative
Smp_056700	G4LYD2	6183.Smp_056700__mRNA	Membrane associated ring finger 1,8, putative
Smp_169300		6183.Smp_169300__mRNA	Transcription initiation factor tfiid 55 kD subunit-related
Smp_130250	G4VMK2	6183.Smp_130250__mRNA	Dual specificity kinase
Smp_120640.1__mRNA	C4QU84	6183.Smp_120640.1__mRNA	Expressed protein
Smp_156880	G4VKC5	6183.Smp_156880__mRNA	Sec24-related C, d
Smp_032320.6__mRNA	G4VSH8	6183.Smp_032320.6__mRNA	Serine/arginine rich splicing factor, putative
Smp_131570	G4VTI3	6183.Smp_131570__mRNA	Ubiquitin-specific peptidase 9X (C19 family)
Smp_124820.1__mRNA	G4V5M0	6183.Smp_124820.1__mRNA	Chromosome region maintenance protein 1/exportin, putative
Smp_131560	G4VTI5	6183.Smp_131560__mRNA	Rna polymerase II ctd phosphatase, putative
Smp_026040	G4VKP8	6183.Smp_026040__mRNA	Expressed protein
Smp_167550	G4LXL2	6183.Smp_167550__mRNA	Sorting nexin, putative
set	G4LY72	6183.Smp_155060.2__mRNA	Set, putative
Smp_050590	G4VHI6	6183.Smp_050590__mRNA	N-terminal acetyltransferase complex ard1 subunit, putative
Smp_166220	G4LY81	6183.Smp_166220__mRNA	Ubiquitin-activating enzyme E1b, putative
Smp_059290.1__mRNA	G4VR73	6183.Smp_059290.1__mRNA	Dual-specificity phosphatase, putative
Smp_159940	G4LVY9	6183.Smp_159940__mRNA	Expressed protein
Smp_154250	G4VME7	6183.Smp_154250__mRNA	Unkempt protein, putative
Smp_026030	G4LWJ6	6183.Smp_026030__mRNA	DNA repair and recombination protein rad54-related
Smp_006440	G4LZ56	6183.Smp_006440__mRNA	Heterogeneous nuclear ribonucleoprotein l (Hnrnp l), putative
Smp_180520	C4QPU1	6183.Smp_180520__mRNA	Myotubularin-related protein
Smp_133320	G4LY86	6183.Smp_133320__mRNA	Ccr4-not transcription complex, putative
Smp_134650	G4VCB5	6183.Smp_134650__mRNA	CTP synthase, putative
Smp_002880.1__mRNA	G4VLJ0	6183.Smp_002880.1__mRNA	ATP synthase subunit alpha
Smp_037590	G4VE68	6183.Smp_037590__mRNA	DNA replication licensing factor MCM3, putative
Smp_123990	G4V6P2	6183.Smp_123990__mRNA	Threonyl-tRNA synthetase, putative
Smp_053610	G4VIZ9	6183.Smp_053610__mRNA	Seryl-tRNA synthetase
Smp_092380	G4VHY6	6183.Smp_092380__mRNA	G10 protein homolog, putative
Smp_130280	G4VG96	6183.Smp_130280__mRNA	Crumbs complex protein (Cell polarity protein) (Family s9 non-peptidase homologue (S09 family))
Smp_028630	G4VP66	6183.Smp_028630__mRNA	Exocyst complex component sec6, 3'
Smp_176440	G4V678	6183.Smp_176440__mRNA	Protein kinase
Smp_060410.2__mRNA		6183.Smp_060410.2__mRNA	Multiple pdz domain protein, putative
Smp_147950	G4V8V7	6183.Smp_147950__mRNA	Bromodomain-containing protein 3, brd3, putative
Smp_133300	G4M004	6183.Smp_133300__mRNA	5'-3' exoribonuclease, putative
Smp_134630	G4VCC4	6183.Smp_134630__mRNA	Chromatin regulatory protein sir2, putative
Smp_029990	G4VFK0	6183.Smp_029990__mRNA	Dedicator of cytokinesis protein 1 (DOCK1), putative
Smp_059170.2__mRNA	G4VJ45	6183.Smp_059170.2__mRNA	Troponin I, putative
Smp_164480		6183.Smp_164480__mRNA	Tubulin beta chain, putative
Smp_014010	G4LVI8	6183.Smp_014010__mRNA	Adenylyl cyclase-associated protein
Smp_135950	G4VPE6	6183.Smp_135950__mRNA	Cell polarity protein (Lethal giant larvae homolog 2) (Inorganic pyrophosphatase, putative)
Smp_096760	G4VJD5	6183.Smp_096760__mRNA	Phosphoglycerate mutase
Smp_123980	G4V6P3	6183.Smp_123980__mRNA	Threonyl-tRNA synthetase-related
Smp_074510	G4VRC1	6183.Smp_074510__mRNA	GTP-binding protein alpha subunit, gna, putative
Smp_039300	G4VDE0	6183.Smp_039300__mRNA	Trim56 protein, putative
Smp_143570	G4VDD4	6183.Smp_143570__mRNA	Expressed protein
Smp_105210	G4VCZ9	6183.Smp_105210__mRNA	Zinc finger protein, putative
Smp_128280.2__mRNA	G4VD74	6183.Smp_128280.2__mRNA	Expressed protein
Smp_045060	G4VQU7	6183.Smp_045060__mRNA	Mitotic checkpoint protein bub3, putative
Smp_024120	G4VQ59	6183.Smp_024120__mRNA	Cytochrome b-c1 complex subunit 7
SMV0119	G4VMR9	6183.Smp_010940.3__mRNA	Acidic leucine-rich nuclear phosphoprotein 32-related protein
Smp_126140	C4PYZ0	6183.Smp_126140__mRNA	Alpha integrin receptor 1Integrin alpha, putative
Smp_029800	G4VFI2	6183.Smp_029800__mRNA	4.1 G protein, putative
Smp_045070	G4VQU8	6183.Smp_045070__mRNA	Expressed protein
Smp_196030	G4VRB9	6183.Smp_196030__mRNA	GTPase activating protein,putative
Rho1		6183.Smp_060130.2__mRNA	Rho GTPase, putative
Smp_138120	G4LWA2	6183.Smp_138120__mRNA	Bardet-Biedl syndrome 7-like protein
Smp_151120	G4LYK1	6183.Smp_151120__mRNA	Twik family of potassium channels-related
Smp_153780	G4VQN6	6183.Smp_153780__mRNA	Glutamate receptor, kainate, putative
Smp_024110	G4VQ58	6183.Smp_024110__mRNA	Enolase
Smp_102340.1__mRNA	G4LV57	6183.Smp_102340.1__mRNA	Adenylate cyclase type IX, putative
Smp_150980.1__mRNA	G4VHR6	6183.Smp_150980.1__mRNA	P53 inducible protein-related
Smp_163100	G4LUV5	6183.Smp_163100__mRNA	High-affinity cgmp-specific 3,5-cyclic phosphodiesterase, putative
Smp_096670	G4VR22	6183.Smp_096670__mRNA	Putative uncharacterized protein
Smp_045040	G4VQU5	6183.Smp_045040__mRNA	Ribosomal RNA methyltransferase, putative
Smp_072660	G4LXY0	6183.Smp_072660__mRNA	Ras gtpase activating protein, putative
Smp_020760.1__mRNA	G4LYA6	6183.Smp_020760.1__mRNA	Ankyrin repeat-containing, putative
Smp_000170	G4LVT6	6183.Smp_000170__mRNA	Neurocalcin homolog (Drosnca), putative (Neurocalcin, putative)
Smp_153790	G4VJ35	6183.Smp_153790__mRNA	60S ribosomal protein L4, putative
Smp_057020	G4V5I9	6183.Smp_057020__mRNA	DEAD box ATP-dependent RNA helicase, putative
Smp_127450		6183.Smp_127450__mRNA	Expressed protein
Smp_163110	G4VST9	6183.Smp_163110__mRNA	DEAD box ATP-dependent RNA helicase, putative
Smp_029820	G4VFI4	6183.Smp_029820__mRNA	60S Acidic ribosomal protein P2, putative
Smp_173390	G4VAY1	6183.Smp_173390__mRNA	Ribosomal protein L5, putative
Smp_008900	G4VIE9	6183.Smp_008900__mRNA	Eukaryotic translation initiation factor 4 gamma, putative
Smp_151140	G4LZX9	6183.Smp_151140__mRNA	Serine/threonine kinase
Smp_115490		6183.Smp_115490__mRNA	Putative uncharacterized protein
Smp_040970.1__mRNA	G4V7J7	6183.Smp_040970.1__mRNA	Vacuolar proton atpases, putative
Smp_118510		6183.Smp_118510__mRNA	Ubiquitin--protein ligase edd, putative
Smp_140420	G4LVD6	6183.Smp_140420__mRNA	5'-3' exoribonuclease, putative
Smp_128790	G4VC54	6183.Smp_128790__mRNA	Tyrosine kinase
Smp_041430.1__mRNA	G4LWW0	6183.Smp_041430.1__mRNA	14-3-3 protein, putative
Smp_126130	G4VAZ9	6183.Smp_126130__mRNA	Expressed protein
Smp_140490	G4V9S3	6183.Smp_140490__mRNA	Membrane traffic protein, putative
Smp_079270	G4V7B6	6183.Smp_079270__mRNA	Crp-related
Smp_019050.2__mRNA	G4VG46	6183.Smp_019050.2__mRNA	Expressed protein
Smp_129210	G4M0L7	6183.Smp_129210__mRNA	Tyrosyl-tRNA synthetase, putative
Smp_084610	G4V6D7	6183.Smp_084610__mRNA	Fas-associated factor-related
Smp_173330	G4VM32	6183.Smp_173330__mRNA	Vacuolar sorting protein, putative
Smp_062420.3__mRNA	G4VJJ1	6183.Smp_062420.3__mRNA	Heat shock protein 70 (Hsp70)-interacting protein, putative
Smp_131520		6183.Smp_131520__mRNA	Putative uncharacterized protein
Smp_174690	G4VL94	6183.Smp_174690__mRNA	Target of myb1 related (Tom1-related)
Smp_138920.1__mRNA	G4VLT7	6183.Smp_138920.1__mRNA	Cop9 signalosome complex subunit, putative
Smp_128650.2__mRNA	G4VS12	6183.Smp_128650.2__mRNA	Nuclear movement protein related
Smp_094060	G4LV70	6183.Smp_094060__mRNA	Phenylalanyl-tRNA synthetase beta chain, putative
Smp_007630.1__mRNA	G4VPZ4	6183.Smp_007630.1__mRNA	Polyadenylate binding protein, putative
Smp_151100	G4LZX4	6183.Smp_151100__mRNA	Serine/threonine kinase
Smp_033040	G4VRF8	6183.Smp_033040__mRNA	L-lactate dehydrogenase, putative
Smp_017810	G4VNQ5	6183.Smp_017810__mRNA	Nipped-b-like protein (Delangin) (Scc2 homolog), putative
Smp_139480	G4LYL1	6183.Smp_139480__mRNA	Ephrin receptor, putative
Smp_079240	G4V790	6183.Smp_079240__mRNA	Deoxyuridine 5'-triphosphate nucleotidohydrolase (Dutp pyrophosphatase)
Smp_017010.4__mRNA	G4VTK4	6183.Smp_017010.4__mRNA	Expressed protein
Smp_164410	G4VTH3	6183.Smp_164410__mRNA	Transportin, putative
Smp_073940	G4M057	6183.Smp_073940__mRNA	WD-repeat protein, putative
Smp_023670	G4VFT7	6183.Smp_023670__mRNA	Tar rna binding protein (Trbp), putative
Smp_150660	G4LXS4	6183.Smp_150660__mRNA	Phosphatidylinositol 4-kinase
Smp_169280		6183.Smp_169280__mRNA	GTP binding protein, putative
Smp_085910	G4LUM0	6183.Smp_085910__mRNA	TGF-beta signal transducer Smad2, putative
Smp_022340	G4VPH8	6183.Smp_022340__mRNA	Pdz and lim domain protein, putative
Smp_079230	Q8MTB4	6183.Smp_079230__mRNA	Immunophilin FK506 binding protein FKBP12Immunophilin FK506 binding protein FKBP12, putative
Smp_169270		6183.Smp_169270__mRNA	Homeobox protein six-related
Smp_182250		6183.Smp_182250__mRNA	Serine/threonine-protein phosphatase
Smp_150670	G4LXS2	6183.Smp_150670__mRNA	Expressed protein
Smp_159000	G4M000	6183.Smp_159000__mRNA	Expressed protein
Smp_022330	G4VPH9	6183.Smp_022330__mRNA	DNAj homolog subfamily B member 2, 6, 8,, putative
Smp_064750.1__mRNA	G4VQ30	6183.Smp_064750.1__mRNA	Pantothenate kinase, putative
Smp_079220	G4VP51	6183.Smp_079220__mRNA	ADP,ATP carrier protein, putative
Smp_153700	G4LX70	6183.Smp_153700__mRNA	Protein phosphatase 1 binding protein, putative
Smp_128730	G4VC64	6183.Smp_128730__mRNA	Sec24-related A, B
Smp_145290	G4VIT0	6183.Smp_145290__mRNA	Alkaline phosphatase, putative
Smp_163980	G4VL49	6183.Smp_163980__mRNA	Zinc finger protein, putative
Smp_136330	G4VEZ7	6183.Smp_136330__mRNA	Lip-related protein (Liprin) alpha
Smp_170290	G4V8A2	6183.Smp_170290__mRNA	Discs large (Membrane-associated guanylate kinase homolog) (Cell polarity protein) (Neuronal differentiation protein)
Smp_082860	G4VC69	6183.Smp_082860__mRNA	Tryptophanyl-tRNA synthetase, putative
Smp_128700		6183.Smp_128700__mRNA	Guanine nucleotide-exchange, putative
Smp_000100		6183.Smp_000100__mRNA	Filamin
Smp_064190	G4VG34	6183.Smp_064190__mRNA	Ocrl type II inositol 5-phosphatase, putative
Smp_137650	G4VBF2	6183.Smp_137650__mRNA	Expressed protein
Smp_153720	G4LX67	6183.Smp_153720__mRNA	Expressed protein
Smp_133290	G4M003	6183.Smp_133290__mRNA	85 kD calcium-independent phospholipase A2 (Ipla2), putative
Smp_036990	G4LV14	6183.Smp_036990__mRNA	Sh3-containing grb2-like protein 3 (Endophilin III)
Smp_044010.2__mRNA	G4VD36	6183.Smp_044010.2__mRNA	Tropomyosin-1
EXOC1	G4V5S3	6183.Smp_000990__mRNA	Exocyst complex component 1
Smp_162600		6183.Smp_162600__mRNA	Expressed protein
Smp_135060	G4VD25	6183.Smp_135060__mRNA	Bollus pemphigoid antigen, putative
Smp_169230	G4VGW8	6183.Smp_169230__mRNA	Tyrosine kinase
Smp_126100	G4VB11	6183.Smp_126100__mRNA	Putative uncharacterized protein
Smp_046090.2__mRNA	G4VPS5	6183.Smp_046090.2__mRNA	Chaperonin containing t-complex protein 1, theta subunit, tcpq, putative
Smp_059790.2__mRNA	G4V9A5	6183.Smp_059790.2__mRNA	Transketolase
Smp_012980	G4VEX2	6183.Smp_012980__mRNA	Expressed protein
faa3	C4QPH5	6183.Smp_103160.2__mRNA	FAA1 Long-chain-fatty-acid--CoA ligase 1 (Faa3 long-chain-fatty-acid--coa ligase 3) (Faa4 long-chain-fatty-acid--coa ligase 4) (Long-chain-fatty-acid--coa ligase)
Smp_169240	G4VGX0	6183.Smp_169240__mRNA	Proto-oncogene tyrosine-protein kinase abl1, putative
Smp_128770	G4VC58	6183.Smp_128770__mRNA	Ubiquitin carboxyl-terminal hydrolase
Smp_032580.2__mRNA	G4VDG3	6183.Smp_032580.2__mRNA	Proteasome subunit alpha type
Smp_139400	G4VN79	6183.Smp_139400__mRNA	Tensin, putative
Smp_170250	G4VSP6	6183.Smp_170250__mRNA	Gc-rich sequence DNA-binding factor, putative
SMA1	Q27779	6183.Smp_007260.2__mRNA	ATPase, putative
Smp_052800.1__mRNA	G4VAM7	6183.Smp_052800.1__mRNA	Poly(P)/ATP NAD kinase, putative
Smp_147020	G4VKT4	6183.Smp_147020__mRNA	Arf6 guanine nucleotide exchange factor, putative
Smp_128740	G4VC63	6183.Smp_128740__mRNA	Sec24-related A, B
Smp_160000.1__mRNA	G4LVY0	6183.Smp_160000.1__mRNA	Expressed protein
Smp_123050	G4VLF5	6183.Smp_123050__mRNA	Regulator of G protein signaling 17, 19, 20 (Rgs17, 19, 20), putative
Smp_024970	G4VM92	6183.Smp_024970__mRNA	Ccr4 not-related
Smp_187910	G4LVU8	6183.Smp_187910__mRNA	Putative uncharacterized protein
Smp_171570	G4LVM3	6183.Smp_171570__mRNA	Ribosomal protein L19
Smp_169260	G4VGX5	6183.Smp_169260__mRNA	Zinc finger protein, putative
Smp_055210	G4VH65	6183.Smp_055210__mRNA	Microsomal glutathione s-transferase, putative
Smp_047360.1__mRNA	G4VBJ2	6183.Smp_047360.1__mRNA	Ubx6(Yeast)-related
Smp_068960.2__mRNA	G4VQA3	6183.Smp_068960.2__mRNA	Serine/threonine kinase
Smp_182220		6183.Smp_182220__mRNA	Putative uncharacterized protein
Smp_180470		6183.Smp_180470__mRNA	Cytoplasmic dynein intermediate chain 2, (Dhic-2), putative
Smp_019690	C4Q2F6	6183.Smp_019690__mRNA	Splicing factor u2af large subunit, putative
Smp_134570	G4VN07	6183.Smp_134570__mRNA	Expressed protein
Smp_030000	G4VFK1	6183.Smp_030000__mRNA	Leucine aminopeptidase (M17 family)
Smp_099850.3__mRNA	G4VAD4	6183.Smp_099850.3__mRNA	Putative divalent metal transporter DMT1B
Smp_157220	G4VPT7	6183.Smp_157220__mRNA	Expressed protein
Rad23	A9CBJ4	6183.Smp_061920.1__mRNA	DNA repair proteinUv excision repair protein rad23, putative
Smp_091770	G4LUP4	6183.Smp_091770__mRNA	Protein farnesyltransferase alpha subunit, putative
Smp_056640	G4VH57	6183.Smp_056640__mRNA	Huntingtin interacting protein-related
Smp_070930	G4M183	6183.Smp_070930__mRNA	Proteasome subunit alpha type
Smp_014660.2__mRNA	Q26554	6183.Smp_014660.2__mRNA	Rab-related GTP-binding protein
Smp_102960	G4M1T0	6183.Smp_102960__mRNA	Nebula, putative
Smp_022400	G4VPH5	6183.Smp_022400__mRNA	Glucose-6-phosphate isomerase
Smp_014780.2__mRNA	G4VBW4	6183.Smp_014780.2__mRNA	Alpha-actinin, putative
Smp_169210	G4VGW6	6183.Smp_169210__mRNA	Protein regulator of cytokinesis 1 prc1-related
Smp_147860	G4V8U7	6183.Smp_147860__mRNA	Transient receptor potential channel, putative
Smp_094810	G4VTT6	6183.Smp_094810__mRNA	Peptidyl-prolyl cis-trans isomerase E
Smp_135870	G4VPF8	6183.Smp_135870__mRNA	Beige/beach protein-related
Smp_130180	G4VBW0	6183.Smp_130180__mRNA	Expressed protein
Smp_126930	G4VIF6	6183.Smp_126930__mRNA	DNA replication helicase dna2, putative
Smp_035700	G4V7Q9	6183.Smp_035700__mRNA	Adenosine deaminase, putative
Smp_077540	G4VL48	6183.Smp_077540__mRNA	Faf1 protein, putative
Smp_158500	G4V6R9	6183.Smp_158500__mRNA	Mername-AA168 protein (M67 family)
Smp_092530.2__mRNA	G4VQA5	6183.Smp_092530.2__mRNA	Adapter-related protein complex 1 gamma subunit (Gamma-adaptin)
Smp_005000	G4V5L5	6183.Smp_005000__mRNA	Expressed protein
Smp_045940	G4VPQ8	6183.Smp_045940__mRNA	Procollagen-lysine,2-oxoglutarate 5-dioxygenase, putative
Smp_007660	G4VPZ1	6183.Smp_007660__mRNA	Transcription elongation factor s-II, putative
Smp_030300.4__mRNA	G4VFN7	6183.Smp_030300.4__mRNA	Endoplasmin, putative
Smp_085150	G4V958	6183.Smp_085150__mRNA	Phosphoglucomutase, putative
Smp_169900.2__mRNA	G4LUZ9	6183.Smp_169900.2__mRNA	Serine/threonine kinase
Smp_160830	G4VFV5	6183.Smp_160830__mRNA	Phospholipase d-related
Smp_159840	G4M1B8	6183.Smp_159840__mRNA	dynein heavy chain
Tk5	G4VJW6	6183.Smp_136300__mRNA	Term=tyrosine kinase 5;db_xref=PMID:11289068;with=UniProt:Q9NH62;evidence=tracea ble author statement
Smp_007670	G4VPZ0	6183.Smp_007670__mRNA	Ank repeat-containing, putative
Smp_006340	G4VR33	6183.Smp_006340__mRNA	Expressed protein
Smp_180420	G4VCK0	6183.Smp_180420__mRNA	Suppressor of ty, putative
Smp_134590	G4VN04	6183.Smp_134590__mRNA	Unc-13 (Munc13), putative
Smp_206010	G4M276	6183.Smp_057720.1__mRNA	Expressed protein
Smp_086460	G4M144	6183.Smp_086460__mRNA	Tho2 protein, putative
Smp_062260.2__mRNA	G4LVN9	6183.Smp_062260.2__mRNA	Uridine kinase
Smp_160850	G4VFV7	6183.Smp_160850__mRNA	Tpr , putative
Smp_137610	G4VP68	6183.Smp_137610__mRNA	Tyrosine kinase
Smp_166150	G4VJI6	6183.Smp_166150__mRNA	Serine/threonine kinase (Gsx family homeobox protein)
Smp_125640	G4LZ54	6183.Smp_125640__mRNA	Syntaxin-12, putative
Smp_046060.1__mRNA	G4VPS2	6183.Smp_046060.1__mRNA	Myosin-10 (Myosin heavy chain, nonmuscle IIb) (Nonmuscle myosin heavy chain IIb) (NMMHC II-b) (NMMHC-IIB) (Cellular myosin heavy chain, type B) (Nonmuscle myosin heavy chain-B) (NMMHC-B), putative
Smp_130130		6183.Smp_130130__mRNA	Nck2/grb4, putative
Smp_151070	G4VHQ9	6183.Smp_151070__mRNA	Suppressor of ty, putative
Smp_118490		6183.Smp_118490__mRNA	Tyrosine kinase
Smp_154100	G4VM84	6183.Smp_154100__mRNA	Zinc finger protein, putative
Smp_094880	G4V966	6183.Smp_094880__mRNA	Starch branching enzyme II, putative
Smp_039180.1__mRNA	C4Q7T4	6183.Smp_039180.1__mRNA	Nuclear protein localization, putative
Smp_036180	G4V6E6	6183.Smp_036180__mRNA	Diacylglycerol kinase, theta, putative
Smp_070090	G4VJC2	6183.Smp_070090__mRNA	Hematopoietic lineage cell specific protein, putative
Smp_003140.1__mRNA	G4V6X9	6183.Smp_003140.1__mRNA	Sorting nexin, putative
Smp_130110	G4VBU5	6183.Smp_130110__mRNA	Proteasome subunit alpha 6 (T01 family)
Smp_073110		6183.Smp_073110__mRNA	Vacuolar protein sorting vps41, putative
Smp_132770	G4LUB9	6183.Smp_132770__mRNA	Ring finger protein 19 (Dorfin) (Double ring-finger protein), putative
Smp_126090	G4VB13	6183.Smp_126090__mRNA	Putative uncharacterized protein
Smp_007640	G4VPZ3	6183.Smp_007640__mRNA	Expressed protein
Smp_050470	G4VH94	6183.Smp_050470__mRNA	Expressed protein
Smp_129130	G4VEW8	6183.Smp_129130__mRNA	DNA helicase recq5, putative
Smp_155460	G4VNF2	6183.Smp_155460__mRNA	Coracle (Septate junction protein)
Smp_060090.1__mRNA	G4VAJ9	6183.Smp_060090.1__mRNA	40S ribosomal protein S12
Smp_007650	G4VPZ2	6183.Smp_007650__mRNA	Expressed protein
Smp_188360		6183.Smp_188360__mRNA	26S protease regulatory subunit 6b, putative
Smp_163080	G4LUV8	6183.Smp_163080__mRNA	Diacylglycerol kinase, theta, putative
Smp_129120	G4VEW9	6183.Smp_129120__mRNA	Shoc2, putative
Smp_133200	G4V8C8	6183.Smp_133200__mRNA	Peptidase Clp (S14 family)
Smp_153690	G4LX72	6183.Smp_153690__mRNA	Ubiquitin-specific peptidase 9X (C19 family)
Smp_198210	G4LWL8	6183.Smp_050070.1__mRNA	Aminopeptidase P1 (M24 family)
Smp_183530	G4VNH9	6183.Smp_064590.1__mRNA	Splicing factor, putative
Smp_071390	G4V9S0	6183.Smp_071390__mRNA	Adenylate kinase
Smp_005880	G4V721	6183.Smp_005880__mRNA	Phosphoenolpyruvate carboxykinase, putative
Smp_041500	G4LWW9	6183.Smp_041500__mRNA	Expressed protein
Smp_147840	G4VDN2	6183.Smp_147840__mRNA	Cytosolic purine 5-nucleotidase, putative
Smp_164340	G4M0E4	6183.Smp_164340__mRNA	Afadin (Af-6 protein), putative
Smp_165670	G4VRA3	6183.Smp_165670__mRNA	Solute carrier family 12, electroneutral k-cl cotransporter, putative
Smp_056810.1__mRNA	G4LYB7	6183.Smp_056810.1__mRNA	Heterogeneous nuclear ribonucleoprotein, putative
Smp_152370	G4VSQ9	6183.Smp_152370__mRNA	Arf gtpase-activating protein, putative
Smp_003230	G4V6X1	6183.Smp_003230.2__mRNA	Sh3 domain grb2-like protein B1 (Endophilin B1)
Smp_096020.2__mRNA	G4M0M5	6183.Smp_096020.2__mRNA	Adenosylhomocysteinase
Smp_036130	G4VHU3	6183.Smp_036130__mRNA	Phosducin-like protein (Phlp)
Smp_122550	G4V5S7	6183.Smp_122550__mRNA	GTP binding protein, putative
Smp_082030	G4VDR4	6183.Smp_082030__mRNA	Family C56 non-peptidase homologue (C56 family)
Smp_165400.3__mRNA	G4V7M2	6183.Smp_165400.3__mRNA	Acetyl-CoA carboxylase (Methylcrotonyl-coa carboxylase)
ral	G4VJJ9	6183.Smp_062510.1__mRNA	Ral, putative
Smp_014170.2__mRNA	G4V8S0	6183.Smp_014170.2__mRNA	Serine/threonine kinase
Smp_024190	G4VQ70	6183.Smp_024190__mRNA	Expressed protein
Smp_070070.1__mRNA	G4VJD1	6183.Smp_070070.1__mRNA	Fip1-like 1 protein
Smp_030860	G4VLT2	6183.Smp_030860__mRNA	Arsenite-resistance protein, putative
Smp_163030	G4LW82	6183.Smp_163030__mRNA	Expressed protein
Smp_054800	G4V7U6	6183.Smp_054800__mRNA	Related to multifunctional cyclin-dependent kinase-related
Smp_129170	G4VEW3	6183.Smp_129170__mRNA	Dual specificity kinase
Smp_096640	G4VR95	6183.Smp_096640__mRNA	Serine/threonine kinase
Smp_163040	G4LW83	6183.Smp_163040__mRNA	Expressed protein
Smp_123860	G4V6X2	6183.Smp_123860__mRNA	Neurexin, putative
Smp_017890	G4VNY2	6183.Smp_017890__mRNA	Family C19 non-peptidase homologue (C19 family)
Smp_128690		6183.Smp_128690__mRNA	Glycine dehydrogenase (Decarboxylating)
Smp_005720	G4V740	6183.Smp_005720__mRNA	Aquaporin-3, putative
Smp_096530	G4LZM1	6183.Smp_096530__mRNA	DEAD box ATP-dependent RNA helicase, putative
Smp_001360	C4PXA6	6183.Smp_001360__mRNA	Thymidylate kinase
Smp_142990	G4VNU5	6183.Smp_142990__mRNA	Serine/threonine kinase
Smp_140330	G4LVB4	6183.Smp_140330__mRNA	Epsin 4/enthoprotin, putative
Smp_141660	G4V6E8	6183.Smp_141660__mRNA	High voltage-activated calcium channel beta subunit 2, putative
Smp_035260.1__mRNA	G4V7Z9	6183.Smp_035260.1__mRNA	Epidermal growth factor receptor kinase substrate eps8-related protein
Smp_152330	G4VSY8	6183.Smp_152330__mRNA	Serine/threonine kinase
Smp_000040	G4LUF7	6183.Smp_000040__mRNA	Kinesin light chain, putative
Smp_132700	G4LUD3	6183.Smp_132700__mRNA	Nephrin, putative
Smp_156700	G4VCK8	6183.Smp_156700__mRNA	Putative uncharacterized protein
Smp_005740	C4PYI6	6183.Smp_005740__mRNA	AquaporinAquaporin-3, putative
Smp_139320		6183.Smp_139320__mRNA	Expressed protein
Smp_141630.1__mRNA	G4V6E1	6183.Smp_141630.1__mRNA	Splicing factor 3b, subunit 1-related
Smp_129990	G4LXN3	6183.Smp_129990__mRNA	Rab GDP/GTP exchange factor, putative
GST26		6183.Smp_102070__mRNA	Glutathione S-transferase class-mu 26 kDa isozyme
Smp_051610	G4LY16	6183.Smp_051610__mRNA	Disco-interacting protein 2 (Dip2), putative
Smp_180910.1__mRNA	G4VE38	6183.Smp_180910.1__mRNA	Pumilio, putative
Smp_176300	G4M0H0	6183.Smp_176300__mRNA	Dynein heavy chain, putative
Smp_001390	G4VDW3	6183.Smp_001390__mRNA	Expressed protein
Smp_025340	G4VPE5	6183.Smp_025340__mRNA	Expressed protein
Smp_153680	G4LX73	6183.Smp_153680__mRNA	Expressed protein
Smp_136290	G4VKQ4	6183.Smp_136290__mRNA	Eukaryotictranslation initiation factor 3 subunit, putative
Smp_128670	G4VS81	6183.Smp_128670__mRNA	Tyrosine kinase
Smp_047560	G4VBH6	6183.Smp_047560__mRNA	Peptide chain release factor, putative
Smp_052910	G4VGF4	6183.Smp_052910__mRNA	Skp1-related
Smp_143400	G4LWS2	6183.Smp_143400__mRNA	Protein kinase
Smp_161230	G4M0C6	6183.Smp_161230__mRNA	Ras GTP exchange factor, son of sevenless, putative
Smp_126080	G4VB17	6183.Smp_126080__mRNA	Beta-arrestin 1,, putative
Smp_003990	G4V6B9	6183.Smp_003990__mRNA	Triosephosphate isomerase
Smp_173210	G4VJZ5	6183.Smp_173210__mRNA	Zinc finger protein, putative
Smp_068480	G4VQK4	6183.Smp_068480__mRNA	Vesicle transport V-snare protein vti1a, putative
Smp_138030	G4LZU6	6183.Smp_138030__mRNA	Mixed-lineage leukemia protein, mll, putative
Smp_027970	G4LU80	6183.Smp_027970__mRNA	ATP-dependent RNA Helicase, putative
Smp_082780	G4VC80	6183.Smp_082780__mRNA	Wiskott-aldrich syndrome protein, putative
Smp_194170	G4V672	6183.Smp_194170__mRNA	F1, putative
Smp_010290	G4M0X2	6183.Smp_010290__mRNA	Ubiquilin 1,2, putative
Smp_099630	G4VBN1	6183.Smp_099630__mRNA	Fragile X related 1, frx1
Smp_078310.1__mRNA	G4VTH0	6183.Smp_078310.1__mRNA	Ran-binding protein, putative
Smp_120700.1__mRNA	G4LX89	6183.Smp_120700.1__mRNA	Cofilin, actophorin, putative
Smp_145190	G4VRE7	6183.Smp_145190__mRNA	Protein kinase
Smp_081430	G4LV77	6183.Smp_081430__mRNA	Short chain dehydrogenase, putative
Smp_142910	G4VNT0	6183.Smp_142910__mRNA	Coatomer alpha subunit, putative
Smp_175840	G4LXC5	6183.Smp_175840__mRNA	Nuclease-related
Smp_174510	G4V850	6183.Smp_174510__mRNA	Dynein light chain, putative
Smp_128600	G4VS04	6183.Smp_128600__mRNA	Chromodomain helicase DNA binding protein, putative
Smp_124240	C4PY08	6183.Smp_124240__mRNA	Sodium/potassium ATPase1 beta subunitSodium/potassium-dependent atpase beta subunit, putative
Smp_149540	G4LY28	6183.Smp_149540__mRNA	TATA-binding protein-associated phosphoprotein (Dr1), putative
Smp_066760.2__mRNA	G4VND1	6183.Smp_066760.2__mRNA	Merlin/moesin/ezrin/radixin, putative
Smp_103320	G4LYV3	6183.Smp_103320__mRNA	Nuclear movement protein nudc, putative
ATPDase1	Q7YTA4	6183.Smp_042020.1__mRNA	ATP-diphosphohydrolase 1ATP-diphosphohydrolase 1, putative
Smp_043170	G4VIX4	6183.Smp_043170__mRNA	Transforming acidic coiled-coil containing protein 1/2, putative
Smp_076630.2__mRNA	G4V7L6	6183.Smp_076630.2__mRNA	Nonsense-mediated mRNA decay protein, putative
Smp_149530		6183.Smp_149530__mRNA	Elongation factor 2 kinase, putative
Smp_068440	G4VBD5	6183.Smp_068440__mRNA	DEAD box ATP-dependent RNA helicase, putative
Smp_081410	G4LV75	6183.Smp_081410__mRNA	Ste20-related kinase
Smp_150560	G4VK09	6183.Smp_150560__mRNA	Lysine-specific histone demethylase 1, putative
Smp_169180	G4VA25	6183.Smp_169180__mRNA	Expressed protein
Smp_125550	G4VQP9	6183.Smp_125550__mRNA	Expressed protein
Smp_124220	G4V6K1	6183.Smp_124220__mRNA	Expressed protein
gelsolin	G4VIJ1	6183.Smp_008660.1__mRNA	Gelsolin, putative
Smp_027920	C4Q4S5	6183.Smp_027920__mRNA	Tubulin alpha chain, putative
Smp_003970	G4V6C2	6183.Smp_003970__mRNA	Elongation factor-1 beta,delta, putative
Smp_043150	Q04702	6183.Smp_043150__mRNA	SmIrV1 proteinSmIrV1 protein, putative
Smp_105960	G4VEQ0	6183.Smp_105960__mRNA	Zuotin related factor
Smp_138860	G4VLS4	6183.Smp_138860__mRNA	Putative uncharacterized protein
Smp_154930	G4VBQ8	6183.Smp_154930__mRNA	Pold3 protein , putative
Smp_137530	G4LWZ8	6183.Smp_137530__mRNA	Term=TATA element modulatory factor;evidence=inferred from sequence alignment
Smp_170160	G4LXW9	6183.Smp_170160__mRNA	5-AMP-activated protein kinase , beta subunit, putative
Smp_130900	G4VJN1	6183.Smp_130900__mRNA	Alpha catenin, putative
Smp_091710	G4VLN1	6183.Smp_091710__mRNA	Actin, putative
Smp_034210	G4VEF7	6183.Smp_034210__mRNA	Vam6/vps39 related
Smp_072900.1__mRNA	G4LW12	6183.Smp_072900.1__mRNA	Hsp90 co-chaperone (Tebp), putative
Smp_000870	G4V5T3	6183.Smp_000870__mRNA	Putative uncharacterized protein
vav2	G4V959	6183.Smp_168370.1__mRNA	Vav2, putative
Smp_159790	G4V7M8	6183.Smp_159790__mRNA	Kif1, putative
Smp_136270	G4VKQ0	6183.Smp_136270__mRNA	Serine/threonine kinase
Smp_171440		6183.Smp_171440__mRNA	Mind bomb, putative
Smp_170110	G4LXW3	6183.Smp_170110__mRNA	High-density lipoprotein receptor (Hdl)
Smp_191040	G4V8H1	6183.Smp_191040__mRNA	P38 MAPk, putative
Smp_136280	G4VKQ3	6183.Smp_136280__mRNA	Regulator of telomere elongation helicase 1 rtel1, putative
Smp_142950	G4VNT6	6183.Smp_142950__mRNA	Expressed protein
Smp_148250	G4VBY3	6183.Smp_148250__mRNA	Expressed protein
Smp_160780	G4V7X8	6183.Smp_160780__mRNA	Voltage-gated potassium channel, putative
Smp_192360	G4LV91	6183.Smp_192360__mRNA	Expressed protein
Smp_012860	G4V9H5	6183.Smp_012860__mRNA	Translation initiation factor eif3-related
Smp_106990	G4VK00	6183.Smp_150510__mRNA	Wipi-2, putative
Smp_078690	G4LUS0	6183.Smp_078690__mRNA	Calponin homolog, putative
Smp_006190	G4VQR4	6183.Smp_006190__mRNA	Expressed protein
Smp_091730	G4VLM8	6183.Smp_091730__mRNA	Sorting nexin, putative
Smp_043100		6183.Smp_043100__mRNA	Heterogeneous nuclear ribonucleoprotein, putative
Smp_158610.2__mRNA	G4LZ92	6183.Smp_158610.2__mRNA	Helicase mot1, putative
Smp_137580		6183.Smp_137580__mRNA	Helicase, putative
Smp_023530	G4VFS5	6183.Smp_023530__mRNA	Nucleosome assembly protein, putative
Smp_032480	G4VSF7	6183.Smp_032480__mRNA	Stromal antigen, putative
Smp_148230	G4VBY0	6183.Smp_148230__mRNA	Pre-mRNA-splicing factor CLF1, putative
Smp_138050.2__mRNA	G4LZU3	6183.Smp_138050.2__mRNA	Polypyrimidine tract binding protein, putative
Smp_024850	G4VMA5	6183.Smp_024850__mRNA	60S ribosomal protein L17, putative
Smp_157160	G4VPU6	6183.Smp_157160__mRNA	Signal recognition particle 68 kD protein, putative
Smp_171450	G4VQV9	6183.Smp_171450__mRNA	Mind bomb, putative
Smp_052060	G4VI16	6183.Smp_052060__mRNA	Succinyl-CoA synthetase-related
Smp_082800	G4VC78	6183.Smp_082800__mRNA	Sly1-related
Smp_159750	G4V7N4	6183.Smp_159750__mRNA	Vacuolar protein sorting, putative
Smp_044530	G4VQT2	6183.Smp_044530__mRNA	Growth factor receptor-bound protein, putative
Smp_166040	C4QJ35	6183.Smp_166040__mRNA	ATP-dependent transporter, putative
Smp_089430	C4QL66	6183.Smp_089430__mRNA	Ubiquitin (Ribosomal protein L40), putative
Smp_012930	G4V9I5	6183.Smp_012930__mRNA	Inosine-5'-monophosphate dehydrogenase
Smp_210860	G4VTT3	6183.Smp_170090.2__mRNA	Dystrobrevin, putative
Smp_143390	G4LWS3	6183.Smp_143390__mRNA	Guanyl-nucleotide exchange factor, putative
Smp_058980.2__mRNA	G4VJ23	6183.Smp_058980.2__mRNA	Oxysterol-binding protein 1,, putative
Smp_018260	G4VGQ5	6183.Smp_018260__mRNA	Glycogen synthase
Smp_130070		6183.Smp_130070__mRNA	Nephrin, putative
Smp_079760.1__mRNA	G4VFB9	6183.Smp_079760.1__mRNA	Protein kinase
Smp_041480.2__mRNA	G4LWW6	6183.Smp_041480.2__mRNA	Rna recognition motif (Rrm) domain containing protein, putative
Smp_143380	G4LWS7	6183.Smp_143380__mRNA	DNA mismatch repair protein PMS2, putative
Smp_160760	G4V7X6	6183.Smp_160760__mRNA	Serine/threonine kinase
Smp_142050	G4M1B1	6183.Smp_142050__mRNA	Serine/threonine kinase
Smp_074390	G4VLC5	6183.Smp_074390__mRNA	Eukaryotic translation initiation factor 4e-binding protein, putative
Smp_022540.1__mRNA	G4VP92	6183.Smp_022540.1__mRNA	Expressed protein
Smp_065580.3__mRNA	G4VAG9	6183.Smp_065580.3__mRNA	Heterogeneous nuclear ribonucleoprotein k, putative
Smp_146400	C4Q9B5	6183.Smp_146400__mRNA	Syntaxin binding protein-1,2,3, putative
Smp_089400		6183.Smp_089400__mRNA	Expressed protein
Smp_143370		6183.Smp_143370__mRNA	Protein phosphatase 1 regulatory subunit 12b (Myosin phosphatase targeting subunit 2), putative
Smp_154020	G4VR75	6183.Smp_154020__mRNA	Ankyrin 2,3/unc44, putative
Smp_160700	G4VJ63	6183.Smp_160700__mRNA	SET domain protein, putative
Smp_005860.1__mRNA	G4V725	6183.Smp_005860.1__mRNA	Expressed protein
Smp_006210	C4PYP8	6183.Smp_006210__mRNA	Anamorsin homolog
Smp_114880		6183.Smp_114880__mRNA	Disco-interacting protein 2 (Dip2), putative
Smp_156680	G4M224	6183.Smp_156680__mRNA	Fyve finger-containing phosphoinositide kinase, fyv1, putative
Smp_170990	G4VDU1	6183.Smp_170990__mRNA	Vinculin, putative
Smp_194950	G4VHB9	6183.Smp_194950__mRNA	Elav (Embryonic lethal, abnormal vision, drosophila)-like protein
Smp_168660	G4LX38	6183.Smp_168660__mRNA	Vesicle docking protein P115, putative
Smp_149500	G4LY39	6183.Smp_149500__mRNA	Elongation factor 2 kinase, putative
Smp_102040.1__mRNA	Q8T6T3	6183.Smp_102040.1__mRNA	Receptor for activated PKC, putative
Smp_125530	G4VQR5	6183.Smp_125530__mRNA	Gamma-tubulin complex component 2 (Gcp-2), putative
Smp_159720	G4VGV8	6183.Smp_159720__mRNA	Atpase, class VI, type 11c, putative
Smp_020920.1__mRNA	G4VQD2	6183.Smp_020920.1__mRNA	DNAj homolog subfamily B member 4,, putative
Smp_166010	G4M0I1	6183.Smp_166010__mRNA	Ankyrin repeat-containing, putative
Smp_097810.1__mRNA	G4LXD4	6183.Smp_097810.1__mRNA	Otubain-1 (C65 family)
Smp_126870	G4VIE2	6183.Smp_126870__mRNA	Nk-6 homeobox protein, putative
Smp_077400	G4VTM4	6183.Smp_077400__mRNA	Autophagy-related protein 3
Smp_179230	C4QPB5	6183.Smp_179340__mRNA	Protein disulfide-isomerase, putative
Smp_105910	G4VEQ5	6183.Smp_105910__mRNA	CREB-binding protein 1 (SmCBP1)
Smp_041730.2__mRNA	G4VJP4	6183.Smp_041730.2__mRNA	Pre-mRNA-splicing factor cwc-21, putative
Smp_126840	G4VII5	6183.Smp_126840__mRNA	Expressed protein
Smp_050390	G4LWI3	6183.Smp_050390__mRNA	Aldehyde dehydrogenase, putative
Smp_024900	G4VM99	6183.Smp_024900__mRNA	Expressed protein
Smp_053420	G4VRK9	6183.Smp_053420__mRNA	Putative uncharacterized protein
Smp_145120	G4M0R4	6183.Smp_145120__mRNA	Rabphilin-3a, putative
Smp_035300.2__mRNA	G4V7Z4	6183.Smp_035300.2__mRNA	Snare protein sec22, putative
Smp_041450	G4LWW1	6183.Smp_041450__mRNA	Aspartyl-tRNA synthetase, putative
Smp_135790	G4M1K0	6183.Smp_135790__mRNA	Dynamin-associated protein, putative
Smp_032510	G4VSF4	6183.Smp_032510__mRNA	Importin-beta 3, putative
Smp_157970		6183.Smp_157970__mRNA	60S ribosomal protein L7a, putative
Smp_008830	G4VIH9	6183.Smp_008830__mRNA	Helicase, putative
acc1	G4VJ84	6183.Smp_123710__mRNA	Acetyl-CoA carboxylase
Smp_140290	G4LVA5	6183.Smp_140290__mRNA	U4/U6.U5 tri-snRNP-associated protein 3 (U4/U6.U5 tri-snRNP-associated 27 kDa protein) (27K) (Nucleic acid-binding protein RY-1), putative
Smp_143320	G4LUK5	6183.Smp_143320__mRNA	Zinc finger protein, putative
Smp_104030.3__mRNA	G4VAS9	6183.Smp_104030.3__mRNA	Scribble complex protein (Cell polarity protein) (Leucine-rich repeat protein)
PRM1	G4LVW7	6183.Smp_083990.1__mRNA	Cationic amino acid transporter, putative
Smp_007510	G4VF20	6183.Smp_007510__mRNA	Protein kinase
Smp_028430	G4LX01	6183.Smp_028430__mRNA	Anaphase promoting complex subunit 11 homolog
Smp_164270	G4VN51	6183.Smp_164270__mRNA	Cell adhesion molecule, putative
Smp_133980	G4VDV5	6183.Smp_133980__mRNA	Expressed protein
Smp_093440	G4V605	6183.Smp_093440__mRNA	40S ribosomal protein S5, putative
Smp_063670	G4VA17	6183.Smp_063670__mRNA	Putative uncharacterized protein
Smp_155330	G4LUN3	6183.Smp_155330__mRNA	Serine/threonine kinase
SMA2	G4VFY5	6183.Smp_136710.1__mRNA	Calcium-transporting atpase sarcoplasmic/endoplasmic reticulum type (Calcium pump), putative
Smp_030780	G4VLS2	6183.Smp_030780__mRNA	Ubiquitination factor E4a, putative
Smp_039640.2__mRNA	G4VSS0	6183.Smp_039640.2__mRNA	Retinoblastoma binding protein, putative
Smp_031040.2__mRNA	G4VPJ5	6183.Smp_031040.2__mRNA	Zinc phosphodiesterase, putative
Smp_103460.1__mRNA	C4QPK3	6183.Smp_103460.1__mRNA	Eukaryotictranslation initiation factor, putative
Smp_156670	G4VIM5	6183.Smp_156670__mRNA	DNA-directed RNA polymerase
Smp_087620	G4VFA5	6183.Smp_087620.2__mRNA	Programmed cell death 6-interacting protein, putative
Smp_168650	G4LX37	6183.Smp_168650__mRNA	Expressed protein
Smp_140260	G4VQU2	6183.Smp_140260__mRNA	Expressed protein
Smp_132850.2__mRNA	G4VTW0	6183.Smp_132850.2__mRNA	Acetyltransferase-related
Smp_029730	G4VFH3	6183.Smp_029730__mRNA	Expressed protein
Smp_016410	G4VHG1	6183.Smp_016410__mRNA	Ran-binding protein, putative
Smp_097820	G4VNF5	6183.Smp_097820__mRNA	Serine/threonine kinase
Smp_063640	G4VA12	6183.Smp_063640__mRNA	G-protein, beta subunit, putative
Smp_143350	G4LZK2	6183.Smp_143350__mRNA	Elongin A-related
Smp_036590.1__mRNA	G4VQG0	6183.Smp_036590.1__mRNA	Polypyrimidine tract binding protein, putative
Smp_132690	G4LUD7	6183.Smp_132690__mRNA	Ruvb-like 2 (Reptin)
Smp_123730	G4VJ88	6183.Smp_123730__mRNA	Beta chain spectrin, putative
Smp_129050	G4V9H8	6183.Smp_129050__mRNA	Dynamin, putative
Smp_030730		6183.Smp_030730__mRNA	Tubulin beta chain, putative
Smp_063110.1__mRNA	G4VMH7	6183.Smp_063110.1__mRNA	Zinc finger protein, putative
Smp_064040.1__mRNA	G4VIN1	6183.Smp_064040.1__mRNA	Protein kinase (Cell polarity protein) (Regulator of photoreceptor cell morphogenesis)
Smp_155300	G4LUN8	6183.Smp_155300__mRNA	ATP-dependent RNA Helicase, putative
Smp_189530		6183.Smp_189530__mRNA	Elongation factor 1-alpha (Ef-1-alpha), putative
Smp_105090	G4M113	6183.Smp_105090__mRNA	Tr4/Tr2 (Homologue)
