# Supplementary material for: Deep phosphoproteome analysis of Schistosoma mansoni leads development of a kinomic array that highlights sex-biased differences in adult worm protein phosphorylation
Source: PLoS Negl Trop Dis. 2020 Mar 23;14(3):e0008115. doi: 10.1371/journal.pntd.0008115 (PMC7089424; doi:10.1371/journal.pntd.0008115)
Supplement: S8 Table — (XLSX) [file pntd.0008115.s011.xlsx]

## Sheet: Clusters
Display name	Canonical name	Cluster	Description
Smp_022640	G4V5V3	Cluster 1	60S ribosomal protein L13
Smp_007900.1__mRNA	G4V5P5	Cluster 1	60S ribosomal protein L23, putative
Smp_066890		Cluster 1	40S ribosomal protein S10, putative
Smp_143150	G4VI95	Cluster 1	Eukaryotic translation elongation factor, putative
Smp_041980	G4VJS1	Cluster 1	60S acidic ribosomal protein P1, putative
Smp_151770	G4M1U0	Cluster 1	Mitochondrial ribosomal protein L2, putative
Smp_026100		Cluster 1	40S ribosomal protein S28, putative
Smp_011570.1__mRNA	G4VS96	Cluster 1	40S ribosomal protein S4, putative
Smp_090920.1__mRNA		Cluster 1	Mitochondrial 28S ribosomal protein S14 (S14mt), putative
Smp_089430	C4QL66	Cluster 1	Ubiquitin (Ribosomal protein L40), putative
Smp_060090.1__mRNA	G4VAJ9	Cluster 1	40S ribosomal protein S12
Smp_012750	G4V9G5	Cluster 1	60S ribosomal protein L12, putative
Smp_171570	G4LVM3	Cluster 1	Ribosomal protein L19
Smp_053830	G4VHS0	Cluster 1	40S ribosomal protein S14, putative
Smp_051260	G4LY29	Cluster 1	60S ribosomal protein L8, putative
Smp_102040.1__mRNA	Q8T6T3	Cluster 1	Receptor for activated PKC, putative
Smp_093440	G4V605	Cluster 1	40S ribosomal protein S5, putative
Smp_024850	G4VMA5	Cluster 1	60S ribosomal protein L17, putative
Smp_073880.1__mRNA	G4M051	Cluster 1	40S ribosomal protein S3A, putative
Smp_173390	G4VAY1	Cluster 1	Ribosomal protein L5, putative
Smp_029820	G4VFI4	Cluster 1	60S Acidic ribosomal protein P2, putative
Smp_047200	G4VN87	Cluster 1	60S ribosomal protein L3, putative
Smp_132300	G4VGN0	Cluster 1	hypothetical protein
Smp_090920.2__mRNA	G4V8K8	Cluster 1	Mitochondrial 28S ribosomal protein S14 (S14mt), putative
Smp_153790	G4VJ35	Cluster 1	60S ribosomal protein L4, putative
Smp_084460	G4VSC8	Cluster 1	60S ribosomal protein L28, putative
Smp_157970		Cluster 1	60S ribosomal protein L7a, putative
Smp_143140	G4VI96	Cluster 1	Eukaryotic translation elongation factor, putative
Smp_105320	G4V5D8	Cluster 1	60S ribosomal protein L37a
Smp_009690.1__mRNA	C4PZS5	Cluster 1	60S acidic ribosomal protein P0, putative
Smp_074780	G4VH28	Cluster 1	40S ribosomal protein S18, putative
Smp_085300	G4LV42	Cluster 1	60S ribosomal protein L22, putative
Smp_132350		Cluster 2	Expressed protein
Smp_130310	G4VGA2	Cluster 2	Prolyl oligopeptidase (S09 family)
Smp_188360		Cluster 2	26S protease regulatory subunit 6b, putative
Smp_029730	G4VFH3	Cluster 2	Expressed protein
Smp_170730	G4VHL4	Cluster 2	Proteasome subunit alpha type
RPT5a	G4M0R9	Cluster 2	26S protease regulatory subunit 6a, putative
Smp_012470	G4V969	Cluster 2	26S protease regulatory subunit, putative
Smp_050470	G4VH94	Cluster 2	Expressed protein
Smp_141240	G4V7Y2	Cluster 2	Rna binding motif protein, putative
Smp_119310	G4VIG2	Cluster 2	26S protease regulatory subunit, putative
Smp_080040	G4VTB0	Cluster 2	Adhesion regulating molecule 1 (110 kD cell membrane glycoprotein), putative
Smp_048660	G4VSA5	Cluster 2	Nucleolar protein NOP56, putative
Smp_054240	G4LYK4	Cluster 2	Translationally-controlled tumor protein homolog
Smp_067890	G4LZY3	Cluster 2	Proteasome subunit alpha type
Smp_130680	G4VSK5	Cluster 2	DNA-directed RNA polymerase
Smp_130110	G4VBU5	Cluster 2	Proteasome subunit alpha 6 (T01 family)
Smp_133510	G4VQE0	Cluster 2	Aldehyde dehydrogenase, putative
Smp_083410	G4LXB1	Cluster 2	Elongation factor 1-gamma, putative
Smp_057020	G4V5I9	Cluster 2	DEAD box ATP-dependent RNA helicase, putative
Smp_032580.2__mRNA	G4VDG3	Cluster 2	Proteasome subunit alpha type
Smp_078320	G4VTH2	Cluster 2	Eukaryotic translation initiation factor 3 subunit 5 (M67 family)
Smp_045040	G4VQU5	Cluster 2	Ribosomal RNA methyltransferase, putative
Smp_030690	G4LW38	Cluster 2	Elongation factor 1-beta, putative
Smp_012860	G4V9H5	Cluster 2	Translation initiation factor eif3-related
Smp_140690	G4VEG3	Cluster 2	DNA-directed RNA polymerase I subunit, putative
Smp_162600		Cluster 2	Expressed protein
Smp_045070	G4VQU8	Cluster 2	Expressed protein
Smp_135120	G4VD15	Cluster 2	Ribosome biogenesis protein bop1 (Block of proliferation 1 protein), putative
Smp_002230	G4VLL8	Cluster 2	Expressed protein
Smp_022660	G4VEB8	Cluster 2	WD-repeat protein, putative
S5a	Q547D2	Cluster 2	26S proteasome non-ATPase regulatory subunit 4
Smp_005080.1__mRNA	G4V5M7	Cluster 2	Nucleolar protein nol1/nop2, putative
Smp_085310.2__mRNA	G4LV40	Cluster 2	26S proteasome regulatory subunit S3, putative
Smp_164840	G4VP46	Cluster 2	Proteasome catalytic subunit 3 (T01 family)
Smp_073410	G4VSW3	Cluster 2	Proteasome subunit beta type
Smp_123500		Cluster 2	ATP-dependent RNA Helicase, putative
Smp_020050	G4V8G0	Cluster 2	Cop9 signalosome complex subunit, putative
Smp_121430.2__mRNA	G4LUJ6	Cluster 2	Proteasome subunit beta type
Smp_152740	G4V5I0	Cluster 2	Expressed protein
Smp_179980		Cluster 2	Expressed protein
Smp_072330.2__mRNA	G4V9B9	Cluster 2	Heat shock protein, putative
Smp_175250	C4QMW7	Cluster 2	26S proteasome regulatory subunit rpn2, putative
Smp_072340	G4V9B5	Cluster 2	26S protease regulatory subunit 6b, putative
Smp_144340		Cluster 2	Expressed protein
Smp_076630.2__mRNA	G4V7L6	Cluster 2	Nonsense-mediated mRNA decay protein, putative
Smp_034490	G4V926	Cluster 2	Proteasome subunit beta type
Smp_046680	G4VCP6	Cluster 2	Expressed protein
Smp_100030	G4VG68	Cluster 2	Ribosome biogenesis protein BMS1, putative
Smp_125330	G4V720	Cluster 2	DEAD box ATP-dependent RNA helicase, putative
Smp_173840	C4QMB3	Cluster 2	26S protease regulatory subunit, putative
Smp_133350	G4LY91	Cluster 2	Nucleolar GTP-binding protein, putative
Smp_068920.2__mRNA		Cluster 2	Centromere/microtubule binding protein cbf5, putative
Smp_070930	G4M183	Cluster 2	Proteasome subunit alpha type
Smp_168120	G4LUR5	Cluster 2	Kinase (Ubiquitin-specific peptidase 14 (C19 family))
Rad23	A9CBJ4	Cluster 3	DNA repair proteinUv excision repair protein rad23, putative
Smp_103790		Cluster 3	Tubulin alpha chain, putative
sat1	Q26595	Cluster 3	Alpha tubulin, putative
Smp_147210	G4V9Z0	Cluster 3	Ubiquitin (Ribosomal protein L40), putative
Smp_078040	C4QIC0	Cluster 3	Tubulin beta chain, putative
Smp_188980		Cluster 3	Tubulin alpha-1 chain, putative
Smp_005350	G4LZ30	Cluster 3	20 kDa calcium-binding protein
Smp_173990	G4LZE0	Cluster 3	Rab11, putative
Smp_044010.2__mRNA	G4VD36	Cluster 3	Tropomyosin-1
Smp_142710	G4VQY4	Cluster 3	Fkbp-rapamycin associated protein, putative
Smp_137830	G4VGS9	Cluster 3	Expressed protein
Smp_072870	G4LW08	Cluster 3	Actin, putative
Smp_010290	G4M0X2	Cluster 3	Ubiquilin 1,2, putative
Smp_137750	G4M0U4	Cluster 3	Calbindin-32, putative
Smp_031770.10__mRNA	G4VN69	Cluster 3	Tropomyosin-2
Smp_035760	G4VHK8	Cluster 3	Tubulin beta chain, putative
Smp_156670	G4VIM5	Cluster 3	DNA-directed RNA polymerase
Smp_165570.2__mRNA	G4VRU6	Cluster 3	Ras-dva small gtpase, putative
calmodulin	G4VT44	Cluster 3	Calmodulin, putative
Smp_003970	G4V6C2	Cluster 3	Elongation factor-1 beta,delta, putative
Smp_027920	C4Q4S5	Cluster 3	Tubulin alpha chain, putative
Smp_046690	G4VCP4	Cluster 3	Ubiquitin (Ribosomal protein L40), putative
Smp_079960	G4VTA4	Cluster 3	Tubulin beta chain, putative
Smp_164480		Cluster 3	Tubulin beta chain, putative
Smp_146280	G4VK91	Cluster 3	Calbindin-32, putative
Smp_079970	G4VTA5	Cluster 3	Tubulin beta chain, putative
Smp_157740	G4VPA3	Cluster 3	DNA-directed RNA polymerase
Smp_157410	G4VCT8	Cluster 3	Expressed protein
Smp_002890	G4VLI9	Cluster 3	DNA-directed RNA polymerase
Smp_020460	G4M001	Cluster 3	Elongation factor 1-alpha (Ef-1-alpha), putative
Smp_009580		Cluster 3	Ubiquitin (Ribosomal protein L40), putative
Smp_189530		Cluster 3	Elongation factor 1-alpha (Ef-1-alpha), putative
Smp_093230	G4V8Q5	Cluster 3	Actin-related protein 10, arp10
Smp_030730		Cluster 3	Tubulin beta chain, putative
Smp_103140	Q26444	Cluster 3	Alpha tubulin, putativeAlpha-tubulin
Smp_016780	G4VKY4	Cluster 3	Tubulin alpha chain, putative
Smp_099870	G4VAD2	Cluster 3	Elongation factor 1-alpha
Smp_192110		Cluster 3	Tubulin beta chain, putative
Smp_132670.1__mRNA	G4LUD9	Cluster 4	Myosin regulatory light chain, putative
Smp_170310	G4V8A5	Cluster 4	Spectrin beta chain, brain 4 (Spectrin, non-erythroid beta chain 4) (Beta-V spectrin) (BSPECV), putative
Smp_069130.2__mRNA	C4QFX9	Cluster 4	Heat shock protein 70 (Hsp70)-4, putative
Smp_063420	G4VF75	Cluster 4	Chaperonin containing t-complex protein 1, epsilon subunit, tcpe, putative
Smp_046600	G4VLW2	Cluster 4	Actin-1
Smp_041740	G4VJP7	Cluster 4	Chaperonin containing t-complex protein 1, gamma subunit, tcpg, putative
Smp_027970	G4LU80	Cluster 4	ATP-dependent RNA Helicase, putative
MYH	G4M0G4	Cluster 4	Myosin heavy chain
Smp_046590	G4VLW1	Cluster 4	Actin, putative
Smp_120320.1__mRNA	C4QU54	Cluster 4	Spliceosome-associated protein, putative
Smp_004600	G4VHD9	Cluster 4	T-complex protein 1 subunit delta
Smp_155330	G4LUN3	Cluster 4	Serine/threonine kinase
Smp_106130.2__mRNA	G4VEN0	Cluster 4	Heat shock protein 70 (Hsp70), putative
Smp_155740	G4VJ99	Cluster 4	Heat shock protein, putative
Smp_035210	G4V802	Cluster 4	Putative uncharacterized protein
Smp_156060	G4VHU8	Cluster 4	Expressed protein
Smp_108660	G4VQK2	Cluster 4	Chaperonin containing t-complex protein 1, beta subunit, tcpb, putative
Smp_007180	G4VB15	Cluster 4	Sr-related ctd associated factor
Smp_008260	G4V7H6	Cluster 4	Glycogen synthase kinase 3-related (Gsk3) (Cmgc group III)
Smp_199500	C4QMW9	Cluster 4	Expressed protein
Smp_127450		Cluster 4	Expressed protein
Smp_186050		Cluster 4	Heat shock protein, putative
Smp_077860	G4VL77	Cluster 4	Actin, putative
Smp_054790.2__mRNA	G4V7U4	Cluster 4	Microtubule associated protein xmap215, putative
Smp_176300	G4M0H0	Cluster 4	Dynein heavy chain, putative
Smp_155720	G4VMJ8	Cluster 4	Serine/threonine kinase
Smp_060900.1__mRNA	G4VBP4	Cluster 4	U4/U6-associated RNA splicing factor-related
Smp_141630.1__mRNA	G4V6E1	Cluster 4	Splicing factor 3b, subunit 1-related
Smp_046060.1__mRNA	G4VPS2	Cluster 4	Myosin-10 (Myosin heavy chain, nonmuscle IIb) (Nonmuscle myosin heavy chain IIb) (NMMHC II-b) (NMMHC-IIB) (Cellular myosin heavy chain, type B) (Nonmuscle myosin heavy chain-B) (NMMHC-B), putative
Smp_063830	G4M0Y0	Cluster 4	GMP synthetase (Glutamine-hydrolysing) (Phosphoribosylformylglycinamidine syntethase) (Family c26 unassigned peptidase (C26 family))
Smp_143470.2__mRNA	G4VDE6	Cluster 4	Spectrin beta chain, brain 3 (Spectrin, non-erythroid beta chain 3) (Beta-IV spectrin), putative
Smp_041730.2__mRNA	G4VJP4	Cluster 4	Pre-mRNA-splicing factor cwc-21, putative
Smp_011180		Cluster 4	Late embryogenesis abundant protein , putative
Smp_080320	G4V7M5	Cluster 4	WD-repeat protein, putative
Smp_161930	G4VSW6	Cluster 4	Actin, putative
Smp_091710	G4VLN1	Cluster 4	Actin, putative
Smp_054540	G4VQH7	Cluster 4	Microtubule-associated protein, rp/eb family, putative
Smp_149130	G4VH98	Cluster 4	Fimbrin/plastin, putative
Smp_161920	G4VSW5	Cluster 4	Actin-2
Smp_049550	G4V910	Cluster 4	Heat shock protein 70 (Hsp70), putative
Smp_034920	G4V842	Cluster 4	Dynein heavy chain, putative
Smp_159840	G4M1B8	Cluster 4	dynein heavy chain
Smp_034550	G4V935	Cluster 4	Alpha-actinin, putative
Smp_176000.1__mRNA	C1M0Q9	Cluster 4	Myosin V, putative
Smp_125310	G4V727	Cluster 4	Protein kinase
Smp_158050	G4LZ02	Cluster 4	Helicase, putative
Smp_156920	G4VKB8	Cluster 4	Activating signal cointegrator 1 complex subunit 3, helc1, putative
Smp_041820	G4VJQ4	Cluster 4	Serine/threonine kinase
Smp_174280		Cluster 4	Dynein heavy chain, putative
hsp70	G4V8L4	Cluster 4	Heat shock 70 kDa protein homolog
Smp_159490	G4VQ96	Cluster 4	Methionine aminopeptidase
Smp_129320	G4LWT4	Cluster 4	Cell division control protein, putative
Smp_212280	G4M187	Cluster 4	dynein heavy chain
Smp_155300	G4LUN8	Cluster 4	ATP-dependent RNA Helicase, putative
Smp_161970	G4V784	Cluster 4	Tangerin, putative
Smp_037230	G4LXR0	Cluster 4	Fimbrin, putative
Smp_092380	G4VHY6	Cluster 4	G10 protein homolog, putative
Smp_014780.2__mRNA	G4VBW4	Cluster 4	Alpha-actinin, putative
Smp_068100	G4V6Q1	Cluster 4	Microfibril-associated protein, putative
Smp_149900	G4VI41	Cluster 4	Chaperonin containing t-complex protein 1, eta subunit, tcph, putative
Smp_198290	G4VE12	Cluster 4	Paramyosin
Smp_095580	G4VRT3	Cluster 5	1-acylglycerol-3-phosphate acyltransferase, putative
Smp_173790	C4QMA8	Cluster 5	O-acyltransferase (Membrane bound) domain containing protein, putative
lipin	G4V8V6	Cluster 5	Lipin, putative
cds1		Cluster 5	Phosphatidate cytidylyltransferase
Smp_071020	G4V7X1	Cluster 5	Choline/ethanolaminephosphotransferase 1 (Ethanolaminephosphotransferase)
Smp_160830	G4VFV5	Cluster 5	Phospholipase d-related
Smp_163080	G4LUV8	Cluster 5	Diacylglycerol kinase, theta, putative
Smp_036180	G4V6E6	Cluster 5	Diacylglycerol kinase, theta, putative
Smp_006850	G4V892	Cluster 6	DNA-directed rna polymerase subunit rpb8, putative
Smp_159180	G4VBD2	Cluster 6	Gamma-tubulin complex component 3 (Gcp-3), putative
Smp_087010	G4LXU9	Cluster 6	DNA polymerase
Smp_122780		Cluster 6	Leucyl-tRNA synthetase, putative
Smp_065840	G4VPA9	Cluster 6	DNA topoisomerase 2
Smp_038950	G4VQZ5	Cluster 6	L-lactate dehydrogenase
Smp_115090		Cluster 6	Putative uncharacterized protein
Smp_180530.1__mRNA	C4QPU4	Cluster 6	Phosphoglucomutase, putative
Smp_131770	G4LW67	Cluster 6	DEAD box ATP-dependent RNA helicase, putative
Smp_042670.2__mRNA	G4VFX1	Cluster 6	Expressed protein
Smp_012930	G4V9I5	Cluster 6	Inosine-5'-monophosphate dehydrogenase
Smp_016410	G4VHG1	Cluster 6	Ran-binding protein, putative
Smp_038960	G4VQZ4	Cluster 6	L-lactate dehydrogenase
Smp_019690	C4Q2F6	Cluster 6	Splicing factor u2af large subunit, putative
Smp_018240.3__mRNA	G4M0P7	Cluster 6	Cell division control protein 48 aaa family protein (Transitional endoplasmic reticulum atpase), putative
Smp_103460.1__mRNA	C4QPK3	Cluster 6	Eukaryotictranslation initiation factor, putative
Smp_058460	G4LX81	Cluster 6	Eukaryotic translation initiation factor 3 (Eif3)-related
Smp_036270.2__mRNA	G4V6F5	Cluster 6	Arginine/serine-rich splicing factor, putative
Smp_055920	G4VB87	Cluster 6	Ubiquitin conjugating enzyme E2, putative
Smp_156360	G4VF74	Cluster 6	Pyruvate kinase
Smp_172670		Cluster 6	Protein kinase C, putative
Smp_072140	G4V9A8	Cluster 6	Rho2 GTPase, putative
Smp_153920	G4VJ37	Cluster 6	Cyclin G2, putative
Smp_030780	G4VLS2	Cluster 6	Ubiquitination factor E4a, putative
Smp_003990	G4V6B9	Cluster 6	Triosephosphate isomerase
Smp_196510	G4V7J3	Cluster 6	Ubiquitin fusion degradaton protein, putative
Smp_187370	G4VG19	Cluster 6	Phosphoglycerate kinase
Smp_060180	G4VQM9	Cluster 6	Nucleoporin seh1 (Sec13-like protein)
Smp_052810	G4VAM6	Cluster 6	Glucose-6-phosphate 1-dehydrogenase
eif3s8	G4LYI7	Cluster 6	Eukaryotic translation initiation factor 3 subunit 8
Smp_028430	G4LX01	Cluster 6	Anaphase promoting complex subunit 11 homolog
Smp_052910	G4VGF4	Cluster 6	Skp1-related
Smp_172420	G4VAP0	Cluster 6	Ubiquitin protein ligase E3a, putative
Smp_106150	G4VEM7	Cluster 6	Aspartate carbamoyltransferase (Carbamoyl-phosphate synthetase (Glutamine-hydrolysing)) (Dihydroorotase) (Dihydro-orotase (M38 family))
Smp_103100	G4VTQ5	Cluster 6	Nuclear pore complex protein nup93 (Nucleoporin nup93) (Dead eye protein), putative
Smp_136290	G4VKQ4	Cluster 6	Eukaryotictranslation initiation factor 3 subunit, putative
Smp_039180.1__mRNA	C4Q7T4	Cluster 6	Nuclear protein localization, putative
Smp_176010	C1M0R1	Cluster 6	Expressed protein
acc1	G4VJ84	Cluster 6	Acetyl-CoA carboxylase
Smp_121800	G4VGE0	Cluster 6	Replication factor A 1, rfa1, putative
Smp_072800	G4LW01	Cluster 6	DNA-directed RNA polymerase I, putative
Smp_012980	G4VEX2	Cluster 6	Expressed protein
Smp_059790.2__mRNA	G4V9A5	Cluster 6	Transketolase
Smp_192360	G4LV91	Cluster 6	Expressed protein
Smp_102340.1__mRNA	G4LV57	Cluster 6	Adenylate cyclase type IX, putative
Smp_142950	G4VNT6	Cluster 6	Expressed protein
Smp_017360	G4VE92	Cluster 6	T-complex protein 1 subunit alpha
Smp_160850	G4VFV7	Cluster 6	Tpr , putative
Smp_063230	G4VF95	Cluster 6	Leucine-rich repeat-containing protein, putative
Smp_194730	G4VGD2	Cluster 6	Expressed protein
Smp_055960	G4VB90	Cluster 6	Ubiquitin-conjugating enzyme E2r, putative
Smp_142620	G4V651	Cluster 6	Guanylate cyclase
Smp_065610.1__mRNA	G4VAI0	Cluster 6	Pyruvate kinase
Smp_150270	G4VHP4	Cluster 6	Cullin, putative
Smp_176040	G4LV90	Cluster 6	Eukaryotictranslation initiation factor, putative
Smp_169640	G4VJG2	Cluster 6	Expressed protein
Smp_122910	G4VCG1	Cluster 6	Ataxia telangiectasia mutated (Atm)-related
Smp_056970.1__mRNA	G4V5I2	Cluster 6	Glyceraldehyde-3-phosphate dehydrogenase
Smp_134020	G4VE15	Cluster 6	Cell division cycle, putative
Smp_125530	G4VQR5	Cluster 6	Gamma-tubulin complex component 2 (Gcp-2), putative
Smp_096760	G4VJD5	Cluster 6	Phosphoglycerate mutase
Smp_163040	G4LW83	Cluster 6	Expressed protein
Smp_009600		Cluster 6	Polo-like kinaseSerine/threonine kinase
Smp_158500	G4V6R9	Cluster 6	Mername-AA168 protein (M67 family)
Smp_053940.1__mRNA	G4VHQ4	Cluster 6	Heterogeneous nuclear ribonucleoprotein, putative
PFK	G4VKA5	Cluster 6	6-phosphofructokinase
Smp_169330	G4VKL8	Cluster 6	Nuclear pore complex protein nup155, putative
Smp_142890	G4VNS7	Cluster 6	Hect E3 ubiquitin ligase, putative
ATPDase1	Q7YTA4	Cluster 6	ATP-diphosphohydrolase 1ATP-diphosphohydrolase 1, putative
Smp_021540	G4VNH1	Cluster 6	Zinc finger protein, putative
Smp_067980.4__mRNA	G4LZZ6	Cluster 6	Ubiquitin conjugating enzyme E2, putative
Smp_092750	G4VJY9	Cluster 6	Nucleoside diphosphate kinase
Smp_132020	G4VNY6	Cluster 6	Cell division cycle 20 (Fizzy)-related
Smp_123990	G4V6P2	Cluster 6	Threonyl-tRNA synthetase, putative
Smp_152900	G4VMX0	Cluster 6	Protein Wnt
Smp_056640	G4VH57	Cluster 6	Huntingtin interacting protein-related
Smp_134650	G4VCB5	Cluster 6	CTP synthase, putative
Smp_147840	G4VDN2	Cluster 7	Cytosolic purine 5-nucleotidase, putative	Smp_147840
Smp_044920	C4Q9B4	Cluster 7	Dynamin, putative	Smp_044920
Smp_077180	G4VTW8	Cluster 7	Serine/threonine kinase	Smp_077180
Smp_069600	G4LVY5	Cluster 7	Expressed protein	Smp_069600
Smp_175650	G4VMK9	Cluster 7	E3 ubiquitin-protein ligase nedd-4, putative	Smp_175650
Smp_128480	G4VT10	Cluster 7	Serine/threonine kinase	Smp_128480
Smp_123180	G4VLH9	Cluster 7	Nedd-4-like E3 ubiquitin-protein ligase	Smp_123180
Smp_131870		Cluster 7	Syntaxin binding protein-1,2,3, putative	Smp_131870
Smp_169840	G4VF99	Cluster 7	Xp-G/rad2 DNA repair endonuclease family member, putative	Smp_169840
Smp_176750	G4VLP5	Cluster 7	Serine/threonine kinase	Smp_176750
Smp_129350	G4VEH6	Cluster 7	Rab, putative	Smp_129350
Smp_027890	C4Q4W5	Cluster 7	Nucleoporin 145 (S59 family)	Smp_027890
Smp_073590	G4V709	Cluster 7	GTP-binding protein-like protein	Smp_073590
Smp_019840.2__mRNA	G4LYZ5	Cluster 7	DNA ligase	Smp_019840.2__mRNA
Smp_168160	G4VFD2	Cluster 7	Ubiquitin ligase E3a, putative	Smp_168160
Smp_128740	G4VC63	Cluster 7	Sec24-related A, B	Smp_128740
Smp_053030	G4VK07	Cluster 7	Expressed protein	Smp_053030
Smp_138930.2__mRNA	G4VLU3	Cluster 7	Glutamyl-tRNA synthetase, cytoplasmic (Glutamate--tRNA ligase) (Glurs), putative	Smp_138930.2__mRNA
Smp_094630	C1M0L0	Cluster 7	Expressed protein	Smp_094630
Smp_044060	G4VD32	Cluster 7	Camp-specific cyclic nucleotide phosphodiesterase, putative	Smp_044060
Smp_156880	G4VKC5	Cluster 7	Sec24-related C, d	Smp_156880
Smp_004120	G4LVK0	Cluster 7	AMP deaminase, putative	Smp_004120
HSF	G4VTC4	Cluster 7	Heat shock transcription factor, putative	HSF
Smp_146170	G4VQT4	Cluster 7	DNA polymerase	Smp_146170
Smp_142550	G4V642	Cluster 7	Nuclear pore membrane glycoprotein gp210-related	Smp_142550
Smp_131700	G4VE95	Cluster 7	Serine/threonine kinase	Smp_131700
Smp_038080.1__mRNA	G4VHN1	Cluster 7	Importin beta-1, putative	Smp_038080.1__mRNA
Smp_162260	G4VLB8	Cluster 7	Phosphatidylinositol-binding clathrin assembly protein, putative	Smp_162260
Smp_135790	G4M1K0	Cluster 7	Dynamin-associated protein, putative	Smp_135790
Smp_041450	G4LWW1	Cluster 7	Aspartyl-tRNA synthetase, putative	Smp_041450
Smp_035300.2__mRNA	G4V7Z4	Cluster 7	Snare protein sec22, putative	Smp_035300.2__mRNA
Smp_075810	G4LW81	Cluster 7	Pcd6 interacting protein-related	Smp_075810
Smp_008545		Cluster 7	Heat shock protein HSP60, putative	Smp_008545
Smp_072290	G4V9C3	Cluster 7	Rab15, 13, 10, 1, 35, 5, and, putative	Smp_072290
Rho1		Cluster 7	Rho GTPase, putative	Rho1
Smp_155020	G4LY59	Cluster 7	Heat shock protein 70 (Hsp70)-interacting protein, putative	Smp_155020
Smp_080530	G4VRN3	Cluster 7	Replication protein A, putative	Smp_080530
EXOC1	G4V5S3	Cluster 7	Exocyst complex component 1	EXOC1
Smp_090870	G4V8L1	Cluster 7	Protein transport protein Sec13, putative	Smp_090870
Smp_149120	G4VH99	Cluster 7	Insect origin recognition complex subunit, putative	Smp_149120
Smp_038030	G4VQX9	Cluster 7	Adenylosuccinate lyase	Smp_038030
Smp_172530	G4VM72	Cluster 7	DNA replication licensing factor MCM4, putative	Smp_172530
Smp_027390	G4VHA5	Cluster 7	Exocyst componenet sec8, putative	Smp_027390
Smp_133020	G4V8H0	Cluster 7	Serine/threonine kinase	Smp_133020
Smp_152330	G4VSY8	Cluster 7	Serine/threonine kinase	Smp_152330
Smp_134140	G4VPI6	Cluster 7	Camp-specific 3,5-cyclic phosphodiesterase, putative	Smp_134140
Smp_146100	G4VDB3	Cluster 7	Sec15, putative	Smp_146100
Smp_147570	G4VBI5	Cluster 7	Expressed protein	Smp_147570
Smp_025510	G4VPD0	Cluster 7	Skd/vacuolar sorting, putative	Smp_025510
Smp_099310	G4LUY9	Cluster 7	Protein transport protein sec23, putative	Smp_099310
Smp_078230	G4VLZ1	Cluster 7	Protein kinase, cgmp-dependent, type I, putative	Smp_078230
Smp_193270	C4QTZ4	Cluster 7	Tsg101-related	Smp_193270
Smp_136540	G4LX54	Cluster 7	DNAj-related	Smp_136540
Smp_079560	G4V7V1	Cluster 7	DNA replication licensing factor MCM2, putative	Smp_079560
Smp_020920.1__mRNA	G4VQD2	Cluster 7	DNAj homolog subfamily B member 4,, putative	Smp_020920.1__mRNA
Smp_126520	G4VN39	Cluster 7	Signal transducing adapter molecule (Stam), putative	Smp_126520
Smp_162630.1__mRNA	G4VH12	Cluster 7	Ubiquitin-activating enzyme E1, putative	Smp_162630.1__mRNA
Smp_168660	G4LX38	Cluster 7	Vesicle docking protein P115, putative	Smp_168660
Smp_136580	G4LX48	Cluster 7	Exocyst complex protein exo70, putative	Smp_136580
Smp_031100	G4VPK3	Cluster 7	Liquid facets, putative	Smp_031100
Smp_025740	G4VAQ9	Cluster 7	Gtpase_rho, putative	Smp_025740
Smp_170800.2__mRNA	G4VAA6	Cluster 7	Cysteinyl-tRNA synthetase, putative	Smp_170800.2__mRNA
Smp_128730	G4VC64	Cluster 7	Sec24-related A, B	Smp_128730
Smp_001530	G4VCF8	Cluster 7	Expressed protein	Smp_001530
Smp_170990	G4VDU1	Cluster 7	Vinculin, putative	Smp_170990
Smp_171650	G4VP79	Cluster 7	Eps-15-related	Smp_171650
Smp_022330	G4VPH9	Cluster 7	DNAj homolog subfamily B member 2, 6, 8,, putative	Smp_022330
Smp_074020	G4VGJ9	Cluster 7	Alpha adaptin carboxyl-terminal domain, putative	Smp_074020
Smp_133410		Cluster 7	Sec31-related protein	Smp_133410
Smp_096010	G4M0M8	Cluster 7	DNAj homolog subfamily A member, putative	Smp_096010
Smp_028630	G4VP66	Cluster 7	Exocyst complex component sec6, 3'	Smp_028630
Smp_142050	G4M1B1	Cluster 7	Serine/threonine kinase	Smp_142050
Smp_053610	G4VIZ9	Cluster 7	Seryl-tRNA synthetase	Smp_053610
Smp_160760	G4V7X6	Cluster 7	Serine/threonine kinase	Smp_160760
Smp_152550	G4M1L2	Cluster 7	Phosphatidylinositol-binding clathrin assembly protein, putative	Smp_152550
Smp_014660.2__mRNA	Q26554	Cluster 7	Rab-related GTP-binding protein	Smp_014660.2__mRNA
Smp_064860	G4VPU9	Cluster 7	Heat shock protein 70 (Hsp70)-interacting protein, putative	Smp_064860
Smp_037590	G4VE68	Cluster 7	DNA replication licensing factor MCM3, putative	Smp_037590
Smp_169450	G4LXU7	Cluster 7	DNA replication licensing factor MCM8, putative	Smp_169450
Smp_179590	G4VNV9	Cluster 7	Camp/cgmp cyclic nucleotide phosphodiesterase, putative	Smp_179590
Smp_093690.2__mRNA	G4V9R1	Cluster 8	DEAD box ATP-dependent RNA helicase, putative
Smp_013790	G4LVH2	Cluster 8	DEAD box ATP-dependent RNA helicase, putative
Smp_105860	G4VEQ8	Cluster 8	Nuclear protein SkiP, putative
Smp_147330	G4VCM3	Cluster 8	ATP-dependent RNA Helicase, putative
Smp_148230	G4VBY0	Cluster 8	Pre-mRNA-splicing factor CLF1, putative
Smp_147150	G4VLW3	Cluster 8	Heterogeneous nuclear ribonucleoprotein C (C1/C2), putative
Smp_171070	G4V5U7	Cluster 8	Cell cycle control protein cwf22, putative
Smp_126720	G4V5G8	Cluster 8	Expressed protein
Smp_056810.1__mRNA	G4LYB7	Cluster 8	Heterogeneous nuclear ribonucleoprotein, putative
Smp_176840	G4VBM8	Cluster 8	Hypoxia associated factor, putative
Smp_133120.2__mRNA	G4V8E5	Cluster 8	DEAD box ATP-dependent RNA helicase, putative
Smp_149430	G4VKS1	Cluster 9	Phenylalanyl-tRNA synthetase mitochondrial, putative
Smp_152000	G4VB85	Cluster 9	Ubiquitin carboxyl-terminal hydrolase
Smp_068110	G4V6Q2	Cluster 9	Meiotic recombination repair protein 11 (Mre11), putative
Smp_151100	G4LZX4	Cluster 9	Serine/threonine kinase
Smp_094060	G4LV70	Cluster 9	Phenylalanyl-tRNA synthetase beta chain, putative
Smp_063640	G4VA12	Cluster 9	G-protein, beta subunit, putative
Smp_026030	G4LWJ6	Cluster 9	DNA repair and recombination protein rad54-related
Smp_130340	G4VGB3	Cluster 9	Phosphatidylinositol 4-kinase
Smp_140390.2__mRNA	G4LVC8	Cluster 9	Mixed-lineage leukemia protein, mll, putative
Smp_129210	G4M0L7	Cluster 9	Tyrosyl-tRNA synthetase, putative
Smp_023360.1__mRNA	G4VFX7	Cluster 9	Histidyl-tRNA synthetase, putative
Smp_049510	G4V905	Cluster 9	WD-repeat protein, putative
Smp_039640.2__mRNA	G4VSS0	Cluster 9	Retinoblastoma binding protein, putative
Smp_133500		Cluster 9	Serine/threonine kinase
Smp_014870		Cluster 9	Retinoblastoma-binding protein 4 (Rbbp4), putative
Smp_180740	G4V7T3	Cluster 9	Zinc finger protein, putative
Smp_164030	G4VL59	Cluster 9	Golgi associated, gamma adaptin ear containing, arf binding protein 1 (Gga1), putative
Smp_064050.2__mRNA	G4VIM8	Cluster 9	Ruvb-related reptin and pontin
Smp_147260	G4VCN4	Cluster 9	Ras-like family
Smp_061590.1__mRNA	C4QDY6	Cluster 9	Nonsense-mediated mRNA decay protein 1 (Rent1), putative
Smp_017900	G4VNY3	Cluster 9	Serine/threonine kinase
Smp_154420.1__mRNA	G4VAK4	Cluster 9	Clathrin heavy chain, putative
Smp_002820.3__mRNA	G4VLJ5	Cluster 9	Expressed protein
Smp_133910	G4LYT0	Cluster 9	Huntingtin interacting protein-related
Smp_156450.2__mRNA	G4VA15	Cluster 9	Expressed protein
Smp_148480	G4VC18	Cluster 9	Cleavage and polyadenylation specificity factor cpsf, putative
Smp_019280	G4LUC8	Cluster 9	Camp-dependent protein kinase regulatory chain, putative
Smp_154470	G4VQL7	Cluster 9	Pten, putative
Smp_007510	G4VF20	Cluster 9	Protein kinase
Smp_073620	G4V705	Cluster 9	Methionyl-tRNA synthetase, putative
Smp_093750.2__mRNA	Q95W35	Cluster 9	Eukaryotic translation initiation factor 2 alpha subunit, putative
Smp_031720	G4VN61	Cluster 9	Histone H2A
Smp_104030.3__mRNA	G4VAS9	Cluster 9	Scribble complex protein (Cell polarity protein) (Leucine-rich repeat protein)
SmHDAC1	G4V604	Cluster 9	Histone deacetylase
Smp_131890		Cluster 9	Transporter
Smp_018460	G4VGN6	Cluster 9	Phosphatidylinositol 4-kinase type-II, putative
Smp_159670	G4VIN8	Cluster 9	Synaptojanin, putative
Smp_166840	G4VGJ0	Cluster 9	Transcription initiation factor tfiid, putative
Smp_008830	G4VIH9	Cluster 9	Helicase, putative
Smp_096670	G4VR22	Cluster 9	Putative uncharacterized protein
Smp_176060	G4LV93	Cluster 9	Ubiquitin ligase E3 alpha-related
Smp_083080.1__mRNA	G4V7D8	Cluster 9	Expressed protein
Smp_162800.2__mRNA	G4VS72	Cluster 9	Protein kinase
Smp_191040	G4V8H1	Cluster 9	P38 MAPk, putative
Smp_133490	G4LYA1	Cluster 9	Serine/threonine kinase
Smp_104470.1__mRNA	G4M0E0	Cluster 9	Lysyl-tRNA synthetase
Smp_171440		Cluster 9	Mind bomb, putative
Smp_088280	G4M1N4	Cluster 9	Chromatin-specific transcription elongation factor 140 kDa subunit (M24 family)
Smp_211110	G4LVE0	Cluster 9	Circulating cathodic antigen
Smp_148050	G4V8J0	Cluster 9	Glutaminyl-tRNA synthetase (Glutamine--tRNA ligase) (Glnrs), putative
Smp_152680	G4M1E6	Cluster 9	Tyrosine kinase
Smp_072900.1__mRNA	G4LW12	Cluster 9	Hsp90 co-chaperone (Tebp), putative
Smp_159730.1__mRNA	G4V7N7	Cluster 9	Protein kinase
SER	G4VRX8	Cluster 9	Tyrosine kinase
Smp_094480	G4VTR5	Cluster 9	Guanine nucleotide-binding protein beta 1, 4 (G protein beta1, 4), putative
Smp_064190	G4VG34	Cluster 9	Ocrl type II inositol 5-phosphatase, putative
Smp_166010	G4M0I1	Cluster 9	Ankyrin repeat-containing, putative
Smp_074510	G4VRC1	Cluster 9	GTP-binding protein alpha subunit, gna, putative
Smp_069160.1__mRNA	G4VIN9	Cluster 9	Peptidyl-prolyl cis-trans isomerase G, ppig, putative
Smp_024140.4__mRNA	G4VQ61	Cluster 9	Polyadenylate binding protein, putative
Smp_030300.4__mRNA	G4VFN7	Cluster 9	Endoplasmin, putative
Smp_040800	G4VFP9	Cluster 9	Glycyl-tRNA synthetase, putative
Smp_031360.1__mRNA	G4VPN2	Cluster 9	Nuclear cap-binding protein, putative
Smp_070070.1__mRNA	G4VJD1	Cluster 9	Fip1-like 1 protein
Smp_026510	G4VT52	Cluster 9	Protein kinase
ral	G4VJJ9	Cluster 9	Ral, putative
Smp_093740.3__mRNA	G4VTD6	Cluster 9	Hepatocyte growth factor-regulated tyrosine kinase substrate (Hgs), putative
Smp_151510	G4VH69	Cluster 9	Expressed protein
Smp_150660	G4LXS4	Cluster 9	Phosphatidylinositol 4-kinase
Smp_129050	G4V9H8	Cluster 9	Dynamin, putative
Smp_074030	G4VGJ8	Cluster 9	Tyrosine kinase
Smp_148830	G4LWN9	Cluster 9	Expressed protein
Smp_163560	G4LXE6	Cluster 9	Symplekin, putative
Smp_125640	G4LZ54	Cluster 10	Syntaxin-12, putative
Smp_104520	C4QPU2	Cluster 10	Vacuolar protein sorting-associated, putative
Smp_043940.2__mRNA	G4M0T4	Cluster 10	Synaptosomal associated protein, putative
Smp_068480	G4VQK4	Cluster 10	Vesicle transport V-snare protein vti1a, putative
Smp_104960	G4VJV9	Cluster 10	Syntaxin, putative
Smp_146400	C4Q9B5	Cluster 10	Syntaxin binding protein-1,2,3, putative

## Sheet: Enriched Proteins in Clusters
Cluster	# enriched genes	category	description	enriched genes	FDR value	term name
1	24	KEGG Pathways	Ribosome	Smp_007900.1__mRNA|Smp_009690.1__mRNA|Smp_011570.1__mRNA|Smp_012750|Smp_022640|Smp_024850|Smp_026100|Smp_029820|Smp_041980|Smp_047200|Smp_051260|Smp_053830|Smp_060090.1__mRNA|Smp_073880.1__mRNA|Smp_074780|Smp_084460|Smp_085300|Smp_089430|Smp_090920.2__mRNA|Smp_093440|Smp_105320|Smp_151770|Smp_153790|Smp_173390	1.24e-41	3010
	2	GO Function	structural constituent of ribosome	Smp_022640|Smp_105320	0.00166	GO:0003735
	2	GO Component	ribosome	Smp_022640|Smp_105320	0.00261	GO:0005840
	2	GO Process	gene expression	Smp_022640|Smp_105320	0.00364	GO:0010467
	2	GO Process	translation	Smp_022640|Smp_105320	0.00364	GO:0006412
	2	InterPro	Ribosomal protein S14	Smp_090920.1__mRNA|Smp_090920.2__mRNA	0.0139	IPR001209
	2	InterPro	Ribosomal protein L12 family	Smp_029820|Smp_041980	0.0139	IPR027534
	2	Pfam	Ribosomal protein S14p/S29e	Smp_090920.1__mRNA|Smp_090920.2__mRNA	0.0152	PF00253
	2	GO Component	cytoplasm	Smp_022640|Smp_105320	0.0403	GO:0005737
2	14	KEGG Pathways	Proteasome	S5a|Smp_012470|Smp_032580.2__mRNA|Smp_034490|RPT5a|Smp_067890|Smp_070930|Smp_072340|Smp_073410|Smp_085310.2__mRNA|Smp_119310|Smp_121430.2__mRNA|Smp_173840|Smp_175250	8.7e-24	3050
	7	Pfam	Proteasome subunit	Smp_032580.2__mRNA|Smp_034490|Smp_070930|Smp_073410|Smp_121430.2__mRNA|Smp_164840|Smp_170730	4.73e-11	PF00227
	7	InterPro	Proteasome, subunit alpha/beta	Smp_032580.2__mRNA|Smp_034490|Smp_070930|Smp_073410|Smp_121430.2__mRNA|Smp_164840|Smp_170730	8.66e-11	IPR001353
	9	KEGG Pathways	Ribosome biogenesis in eukaryotes	Smp_045070|Smp_046680|Smp_048660|Smp_050470|Smp_068920.2__mRNA|Smp_076630.2__mRNA|Smp_100030|Smp_133350|Smp_152740	3.85e-10	3008
	7	InterPro	Nucleophile aminohydrolases, N-terminal	Smp_032580.2__mRNA|Smp_034490|Smp_070930|Smp_073410|Smp_121430.2__mRNA|Smp_164840|Smp_170730	1.04e-09	IPR029055
	5	InterPro	26S proteasome subunit P45	Smp_012470|RPT5a|Smp_072340|Smp_119310|Smp_173840	1.3e-08	IPR005937
	4	InterPro	Proteasome beta-type subunit, conserved site	Smp_070930|Smp_073410|Smp_121430.2__mRNA|Smp_164840	4.59e-06	IPR016050
	5	InterPro	ATPase, AAA-type, conserved site	Smp_012470|RPT5a|Smp_072340|Smp_119310|Smp_173840	4.59e-06	IPR003960
	4	InterPro	Proteasome B-type subunit	Smp_034490|Smp_073410|Smp_121430.2__mRNA|Smp_164840	8.89e-06	IPR023333
	5	InterPro	ATPase, AAA-type, core	Smp_012470|RPT5a|Smp_072340|Smp_119310|Smp_173840	2.96e-05	IPR003959
	3	InterPro	Peptidase T1A, proteasome beta-subunit	Smp_034490|Smp_073410|Smp_164840	4.44e-05	IPR000243
	5	Pfam	ATPase family associated with various cellular activities (AAA)	Smp_012470|RPT5a|Smp_072340|Smp_119310|Smp_173840	5.66e-05	PF00004
	5	InterPro	AAA+ ATPase domain	Smp_012470|RPT5a|Smp_072340|Smp_119310|Smp_173840	0.000213	IPR003593
	3	InterPro	Proteasome alpha-subunit, N-terminal domain	Smp_032580.2__mRNA|Smp_070930|Smp_170730	0.000321	IPR000426
	3	InterPro	Proteasome A-type subunit	Smp_032580.2__mRNA|Smp_070930|Smp_170730	0.000321	IPR023332
	3	Pfam	Proteasome subunit A N-terminal signature	Smp_032580.2__mRNA|Smp_070930|Smp_170730	0.000644	PF10584
	2	InterPro	Domain of unknown function DUF4217	Smp_057020|Smp_125330	0.0172	IPR025313
	2	InterPro	PCI/PINT associated module	Smp_020050|Smp_085310.2__mRNA	0.0172	IPR013143
	2	InterPro	Quinoprotein amine dehydrogenase, beta chain-like	Smp_050470|Smp_152740	0.0172	IPR011044
	5	InterPro	WD40 repeat	Smp_022660|Smp_045070|Smp_046680|Smp_050470|Smp_152740	0.0176	IPR001680
	7	InterPro	P-loop containing nucleoside triphosphate hydrolase	Smp_012470|RPT5a|Smp_057020|Smp_072340|Smp_119310|Smp_125330|Smp_173840	0.0236	IPR027417
	5	InterPro	WD40-repeat-containing domain	Smp_022660|Smp_045070|Smp_046680|Smp_050470|Smp_152740	0.0284	IPR017986
	5	InterPro	WD40/YVTN repeat-like-containing domain	Smp_022660|Smp_045070|Smp_046680|Smp_050470|Smp_152740	0.0284	IPR015943
	2	Pfam	Domain of unknown function (DUF4217)	Smp_057020|Smp_125330	0.0329	PF13959
	2	InterPro	Glutathione S-transferase, C-terminal-like	Smp_030690|Smp_083410	0.042	IPR010987
3	8	InterPro	Tubulin, C-terminal	Smp_016780|Smp_027920|Smp_035760|Smp_078040|Smp_079960|Smp_079970|sat1|Smp_103140	9.38e-17	IPR023123
	8	InterPro	Tubulin/FtsZ, 2-layer sandwich domain	Smp_016780|Smp_027920|Smp_035760|Smp_078040|Smp_079960|Smp_079970|sat1|Smp_103140	9.38e-17	IPR018316
	8	Pfam	Tubulin C-terminal domain	Smp_016780|Smp_027920|Smp_035760|Smp_078040|Smp_079960|Smp_079970|sat1|Smp_103140	1.03e-16	PF03953
	8	InterPro	Tubulin	Smp_016780|Smp_027920|Smp_035760|Smp_078040|Smp_079960|Smp_079970|sat1|Smp_103140	1.87e-16	IPR000217
	8	InterPro	Tubulin, conserved site	Smp_016780|Smp_027920|Smp_035760|Smp_078040|Smp_079960|Smp_079970|sat1|Smp_103140	1.87e-16	IPR017975
	8	InterPro	Tubulin/FtsZ, C-terminal	Smp_016780|Smp_027920|Smp_035760|Smp_078040|Smp_079960|Smp_079970|sat1|Smp_103140	1.87e-16	IPR008280
	8	Pfam	Tubulin/FtsZ family, GTPase domain	Smp_016780|Smp_027920|Smp_035760|Smp_078040|Smp_079960|Smp_079970|sat1|Smp_103140	2.56e-16	PF00091
	8	InterPro	Tubulin/FtsZ, GTPase domain	Smp_016780|Smp_027920|Smp_035760|Smp_078040|Smp_079960|Smp_079970|sat1|Smp_103140	5.71e-16	IPR003008
	4	InterPro	Alpha tubulin	Smp_016780|Smp_027920|sat1|Smp_103140	4.49e-08	IPR002452
	4	InterPro	Beta tubulin	Smp_035760|Smp_078040|Smp_079960|Smp_079970	4.49e-08	IPR002453
	3	InterPro	Beta tubulin, autoregulation binding site	Smp_035760|Smp_078040|Smp_079960	1.34e-05	IPR013838
	5	KEGG Pathways	Phagosome	Smp_016780|Smp_035760|Smp_078040|Smp_157410|Smp_188980	1.48e-05	4145
	3	Pfam	Ubiquitin family	Smp_009580|Smp_010290|Rad23	0.0026	PF00240
	3	InterPro	Ubiquitin domain	Smp_009580|Smp_010290|Rad23	0.00338	IPR000626
	3	KEGG Pathways	RNA polymerase	Smp_002890|Smp_156670|Smp_157740	0.00357	3020
	2	InterPro	Heat shock chaperonin-binding	Smp_010290|Rad23	0.0197	IPR006636
	2	InterPro	Tropomyosin	Smp_031770.10__mRNA|Smp_044010.2__mRNA	0.0197	IPR000533
	3	KEGG Pathways	Pyrimidine metabolism	Smp_002890|Smp_156670|Smp_157740	0.0336	240
	2	InterPro	Ubiquitin-associated domain	Smp_010290|Rad23	0.0452	IPR015940
4	9	KEGG Pathways	Spliceosome	Smp_007180|Smp_027970|Smp_060900.1__mRNA|Smp_092380|Smp_120320.1__mRNA|Smp_129320|Smp_141630.1__mRNA|Smp_156060|Smp_186050	1.91e-07	3040
	4	InterPro	Actin, conserved site	Smp_046590|Smp_046600|Smp_077860|Smp_161920	2.54e-06	IPR004001
	5	Pfam	Calponin homology (CH) domain	Smp_014780.2__mRNA|Smp_034550|Smp_054540|Smp_143470.2__mRNA|Smp_176000.1__mRNA	8.4e-06	PF00307
	5	InterPro	Calponin homology domain	Smp_014780.2__mRNA|Smp_034550|Smp_054540|Smp_143470.2__mRNA|Smp_176000.1__mRNA	2.57e-05	IPR001715
	4	Pfam	Actin	Smp_046590|Smp_046600|Smp_077860|Smp_161920	0.000143	PF00022
	4	InterPro	Actin family	Smp_046590|Smp_046600|Smp_077860|Smp_161920	0.000174	IPR004000
	3	GO Function	ATP binding	Smp_046600|hsp70|Smp_161920	0.000336	GO:0005524
	3	InterPro	Spectrin/alpha-actinin	Smp_014780.2__mRNA|Smp_034550|Smp_143470.2__mRNA	0.000394	IPR018159
	3	InterPro	GroEL-like equatorial domain	Smp_004600|Smp_041740|Smp_108660	0.000394	IPR027413
	3	InterPro	Chaperone tailless complex polypeptide 1 (TCP-1)	Smp_004600|Smp_041740|Smp_108660	0.000394	IPR017998
	3	InterPro	Actin/actin-like conserved site	Smp_046590|Smp_046600|Smp_161920	0.000394	IPR020902
	3	InterPro	Chaperonin Cpn60/TCP-1 family	Smp_004600|Smp_041740|Smp_108660	0.000394	IPR002423
	3	InterPro	Chaperonin TCP-1, conserved site	Smp_004600|Smp_041740|Smp_108660	0.000394	IPR002194
	3	InterPro	TCP-1-like chaperonin intermediate domain	Smp_004600|Smp_041740|Smp_108660	0.000394	IPR027410
	3	InterPro	Actinin-type actin-binding domain, conserved site	Smp_014780.2__mRNA|Smp_034550|Smp_143470.2__mRNA	0.000394	IPR001589
	3	InterPro	Spectrin repeat	Smp_014780.2__mRNA|Smp_034550|Smp_143470.2__mRNA	0.000394	IPR002017
	3	InterPro	GroEL-like apical domain	Smp_004600|Smp_041740|Smp_108660	0.000394	IPR027409
	3	GO Component	cytoskeleton	Smp_198290|Smp_046600|Smp_161920	0.000557	GO:0005856
	3	Pfam	TCP-1/cpn60 chaperonin family	Smp_004600|Smp_041740|Smp_108660	0.0007	PF00118
	3	Pfam	Spectrin repeat	Smp_014780.2__mRNA|Smp_034550|Smp_143470.2__mRNA	0.0007	PF00435
	4	GO Function	molecular_function	Smp_198290|Smp_046600|hsp70|Smp_161920	0.00237	GO:0003674
	2	InterPro	EF-hand, Ca insensitive	Smp_014780.2__mRNA|Smp_034550	0.00735	IPR014837
	3	GO Component	cytoplasm	Smp_198290|Smp_046600|Smp_161920	0.0099	GO:0005737
	2	Pfam	Ca2+ insensitive EF hand	Smp_014780.2__mRNA|Smp_034550	0.0113	PF08726
	2	InterPro	SWAP/Surp	Smp_007180|Smp_120320.1__mRNA	0.0192	IPR000061
	2	InterPro	Heat shock protein 70kD, C-terminal domain	Smp_049550|Smp_069130.2__mRNA	0.0192	IPR029048
	3	GO Component	intracellular	Smp_198290|Smp_046600|Smp_161920	0.0215	GO:0005622
	3	GO Component	cell	Smp_198290|Smp_046600|Smp_161920	0.0223	GO:0005623
	2	Pfam	Surp module	Smp_007180|Smp_120320.1__mRNA	0.028	PF01805
	2	InterPro	Heat shock protein 70 family	Smp_049550|Smp_069130.2__mRNA	0.0341	IPR013126
	2	InterPro	Heat shock protein 70kD, peptide-binding domain	Smp_049550|Smp_069130.2__mRNA	0.0341	IPR029047
	2	Pfam	Hsp70 protein	Smp_049550|Smp_069130.2__mRNA	0.0479	PF00012
5	8	KEGG Pathways	Glycerophospholipid metabolism	Smp_036180|Smp_071020|Smp_095580|cds1|lipin|Smp_160830|Smp_163080|Smp_173790	1.81e-19	564
	5	KEGG Pathways	Glycerolipid metabolism	Smp_036180|Smp_095580|lipin|Smp_163080|Smp_173790	1.09e-11	561
	8	KEGG Pathways	Metabolic pathways	Smp_036180|Smp_071020|Smp_095580|cds1|lipin|Smp_160830|Smp_163080|Smp_173790	1.59e-10	1100
	3	KEGG Pathways	Phosphatidylinositol signaling system	Smp_036180|cds1|Smp_163080	3.01e-05	4070
	2	KEGG Pathways	Ether lipid metabolism	Smp_071020|Smp_160830	0.000269	565
6	15	KEGG Pathways	RNA transport	eif3s8|Smp_012980|Smp_016410|Smp_058460|Smp_060180|Smp_103100|Smp_103460.1__mRNA|Smp_136290|Smp_158500|Smp_160850|Smp_163040|Smp_169330|Smp_169640|Smp_192360|Smp_194730	6.82e-15	3013
	10	KEGG Pathways	Ubiquitin mediated proteolysis	Smp_028430|Smp_030780|Smp_052910|Smp_055920|Smp_055960|Smp_067980.4__mRNA|Smp_132020|Smp_134020|Smp_150270|Smp_172420	1e-09	4120
	10	KEGG Pathways	Purine metabolism	Smp_006850|Smp_012930|ATPDase1|Smp_065610.1__mRNA|Smp_072800|Smp_087010|Smp_092750|Smp_102340.1__mRNA|Smp_142620|Smp_142950	3.55e-09	230
	7	KEGG Pathways	Glycolysis / Gluconeogenesis	Smp_038950|Smp_038960|PFK|Smp_056970.1__mRNA|Smp_065610.1__mRNA|Smp_096760|Smp_115090	6.88e-09	10
	8	KEGG Pathways	Pyrimidine metabolism	Smp_006850|ATPDase1|Smp_072800|Smp_087010|Smp_092750|Smp_106150|Smp_134650|Smp_142950	6.76e-08	240
	17	KEGG Pathways	Metabolic pathways	Smp_006850|Smp_012930|Smp_038950|Smp_038960|PFK|Smp_052810|Smp_056970.1__mRNA|Smp_059790.2__mRNA|Smp_065610.1__mRNA|Smp_072800|Smp_087010|Smp_092750|Smp_096760|Smp_106150|Smp_115090|acc1|Smp_134650	6.76e-08	1100
	8	KEGG Pathways	Microbial metabolism in diverse environments	Smp_038950|Smp_038960|Smp_052810|Smp_056970.1__mRNA|Smp_059790.2__mRNA|Smp_065610.1__mRNA|Smp_096760|Smp_115090	1.14e-07	1120
	6	KEGG Pathways	Biosynthesis of amino acids	PFK|Smp_056970.1__mRNA|Smp_059790.2__mRNA|Smp_065610.1__mRNA|Smp_096760|Smp_115090	1.33e-06	1230
	7	KEGG Pathways	Carbon metabolism	PFK|Smp_052810|Smp_056970.1__mRNA|Smp_059790.2__mRNA|Smp_065610.1__mRNA|Smp_096760|Smp_115090	1.33e-06	1200
	4	KEGG Pathways	Pyruvate metabolism	Smp_038950|Smp_038960|Smp_065610.1__mRNA|acc1	0.000135	620
	6	KEGG Pathways	Protein processing in endoplasmic reticulum	Smp_018240.3__mRNA|Smp_052910|Smp_055920|Smp_067980.4__mRNA|Smp_196510|Smp_150270	0.000202	4141
	3	GO Process	glycolytic process	Smp_003990|PFK|Smp_056970.1__mRNA	0.00021	GO:0006096
	2	GO Process	glucose metabolic process	Smp_003990|Smp_056970.1__mRNA	0.000336	GO:0006006
	4	GO Process	cellular metabolic process	Smp_003990|Smp_017360|PFK|Smp_056970.1__mRNA	0.000407	GO:0044237
	4	GO Process	primary metabolic process	Smp_003990|Smp_017360|PFK|Smp_056970.1__mRNA	0.00051	GO:0044238
	4	GO Process	organic substance metabolic process	Smp_003990|Smp_017360|PFK|Smp_056970.1__mRNA	0.000561	GO:0071704
	3	KEGG Pathways	Propanoate metabolism	Smp_038950|Smp_038960|acc1	0.000728	640
	3	KEGG Pathways	Pentose phosphate pathway	PFK|Smp_052810|Smp_059790.2__mRNA	0.00112	30
	3	KEGG Pathways	Mismatch repair	Smp_042670.2__mRNA|Smp_087010|Smp_121800	0.00112	3430
	3	KEGG Pathways	TGF-beta signaling pathway	Smp_052910|Smp_072140|Smp_150270	0.00112	4350
	3	KEGG Pathways	RNA polymerase	Smp_006850|Smp_072800|Smp_142950	0.00367	3020
	3	GO Function	nucleotide binding	Smp_017360|PFK|Smp_056970.1__mRNA	0.00733	GO:0000166
	3	KEGG Pathways	Wnt signaling pathway	Smp_052910|Smp_072140|Smp_150270	0.00975	4310
	2	InterPro	Pyruvate kinase, alpha/beta	Smp_065610.1__mRNA|Smp_156360	0.0183	IPR015794
	2	InterPro	Pyruvate kinase, beta-barrel insert domain	Smp_065610.1__mRNA|Smp_156360	0.0183	IPR015806
	2	InterPro	L-lactate dehydrogenase, active site	Smp_038950|Smp_038960	0.0183	IPR018177
	2	InterPro	L-lactate dehydrogenase	Smp_038950|Smp_038960	0.0183	IPR011304
	2	InterPro	Pyruvate kinase, C-terminal	Smp_065610.1__mRNA|Smp_156360	0.0183	IPR015795
	2	InterPro	Pyruvate kinase-like, insert domain	Smp_065610.1__mRNA|Smp_156360	0.0183	IPR011037
	2	InterPro	Pyruvate kinase, barrel	Smp_065610.1__mRNA|Smp_156360	0.0183	IPR015793
	2	InterPro	Pyruvate kinase	Smp_065610.1__mRNA|Smp_156360	0.0183	IPR001697
	2	InterPro	Pyruvate/Phosphoenolpyruvate kinase-like domain	Smp_065610.1__mRNA|Smp_156360	0.0183	IPR015813
	4	GO Function	molecular_function	Smp_003990|Smp_017360|PFK|Smp_056970.1__mRNA	0.0183	GO:0003674
	2	GO Function	ATP binding	Smp_017360|PFK	0.0207	GO:0005524
	3	GO Function	catalytic activity	Smp_003990|PFK|Smp_056970.1__mRNA	0.0207	GO:0003824
	4	KEGG Pathways	Spliceosome	Smp_019690|Smp_053940.1__mRNA|Smp_056640|Smp_131770	0.0254	3040
	2	KEGG Pathways	Cysteine and methionine metabolism	Smp_038950|Smp_038960	0.0263	270
	2	KEGG Pathways	Homologous recombination	Smp_087010|Smp_121800	0.0359	3440
	2	Pfam	Pyruvate kinase, alpha/beta domain	Smp_065610.1__mRNA|Smp_156360	0.045	PF02887
	2	Pfam	Pyruvate kinase, barrel domain	Smp_065610.1__mRNA|Smp_156360	0.045	PF00224
	3	InterPro	Ubiquitin-conjugating enzyme, active site	Smp_055920|Smp_055960|Smp_067980.4__mRNA	0.0451	IPR023313
7	7	KEGG Pathways	Endocytosis	Smp_025510|Smp_044920|Smp_053030|Smp_074020|Smp_123180|Smp_126520|Smp_175650	1.57e-05	4144
	5	KEGG Pathways	DNA replication	Smp_037590|Smp_079560|Smp_080530|Smp_146170|Smp_172530	6.61e-05	3030
	6	KEGG Pathways	Purine metabolism	Smp_004120|Smp_038030|Smp_044060|Smp_134140|Smp_146170|Smp_147840	0.000651	230
	3	InterPro	3 5 -cyclic nucleotide phosphodiesterase, conserved site	Smp_044060|Smp_134140|Smp_179590	0.00118	IPR023174
	3	InterPro	3 5 -cyclic nucleotide phosphodiesterase	Smp_044060|Smp_134140|Smp_179590	0.00156	IPR023088
	3	InterPro	3 5 -cyclic nucleotide phosphodiesterase, catalytic domain	Smp_044060|Smp_134140|Smp_179590	0.00156	IPR002073
	4	KEGG Pathways	Aminoacyl-tRNA biosynthesis	Smp_041450|Smp_053610|Smp_138930.2__mRNA|Smp_170800.2__mRNA	0.00234	970
	3	Pfam	3 5 -cyclic nucleotide phosphodiesterase	Smp_044060|Smp_134140|Smp_179590	0.00256	PF00233
	3	InterPro	HD/PDEase domain	Smp_044060|Smp_134140|Smp_179590	0.00291	IPR003607
	7	Pfam	Protein kinase domain	Smp_077180|Smp_078230|Smp_131700|Smp_142050|Smp_152330|Smp_160760|Smp_176750	0.00826	PF00069
	6	InterPro	Serine/threonine-protein kinase, active site	Smp_077180|Smp_131700|Smp_142050|Smp_152330|Smp_160760|Smp_176750	0.0169	IPR008271
	7	InterPro	Protein kinase domain	Smp_077180|Smp_078230|Smp_131700|Smp_142050|Smp_152330|Smp_160760|Smp_176750	0.018	IPR000719
	2	InterPro	Protein kinase, C-terminal	Smp_131700|Smp_160760	0.0227	IPR017892
	7	InterPro	Protein kinase-like domain	Smp_077180|Smp_078230|Smp_131700|Smp_142050|Smp_152330|Smp_160760|Smp_176750	0.0227	IPR011009
	4	KEGG Pathways	Ubiquitin mediated proteolysis	Smp_123180|Smp_162630.1__mRNA|Smp_168160|Smp_175650	0.0276	4120
	2	Pfam	Protein kinase C terminal domain	Smp_131700|Smp_160760	0.0324	PF00433
	4	InterPro	Nucleic acid-binding, OB-fold	Smp_019840.2__mRNA|Smp_037590|Smp_079560|Smp_080530	0.0382	IPR012340
8	6	KEGG Pathways	Spliceosome	Smp_013790|Smp_093690.2__mRNA|Smp_105860|Smp_126720|Smp_148230|Smp_176840	1.52e-08	3040
	4	InterPro	Helicase superfamily 1/2, ATP-binding domain	Smp_013790|Smp_093690.2__mRNA|Smp_133120.2__mRNA|Smp_147330	5.23e-05	IPR014001
	4	InterPro	Helicase, C-terminal	Smp_013790|Smp_093690.2__mRNA|Smp_133120.2__mRNA|Smp_147330	5.23e-05	IPR001650
	4	Pfam	Helicase conserved C-terminal domain	Smp_013790|Smp_093690.2__mRNA|Smp_133120.2__mRNA|Smp_147330	5.72e-05	PF00271
	3	InterPro	ATP-dependent RNA helicase DEAD-box, conserved site	Smp_013790|Smp_093690.2__mRNA|Smp_133120.2__mRNA	0.000438	IPR000629
	3	InterPro	RNA helicase, DEAD-box type, Q motif	Smp_013790|Smp_093690.2__mRNA|Smp_133120.2__mRNA	0.000568	IPR014014
	3	InterPro	DEAD/DEAH box helicase domain	Smp_013790|Smp_093690.2__mRNA|Smp_133120.2__mRNA	0.00122	IPR011545
	3	Pfam	DEAD/DEAH box helicase	Smp_013790|Smp_093690.2__mRNA|Smp_133120.2__mRNA	0.00166	PF00270
	4	InterPro	P-loop containing nucleoside triphosphate hydrolase	Smp_013790|Smp_093690.2__mRNA|Smp_133120.2__mRNA|Smp_147330	0.0307	IPR027417
9	8	KEGG Pathways	mRNA surveillance pathway	Smp_031360.1__mRNA|Smp_049510|Smp_061590.1__mRNA|Smp_070070.1__mRNA|Smp_211110|Smp_148480|Smp_156450.2__mRNA|Smp_163560	2.28e-07	3015
	6	KEGG Pathways	Inositol phosphate metabolism	Smp_018460|Smp_064190|Smp_130340|Smp_150660|Smp_154470|Smp_159670	5.73e-07	562
	6	KEGG Pathways	Phosphatidylinositol signaling system	Smp_018460|Smp_064190|Smp_130340|Smp_150660|Smp_154470|Smp_159670	1.46e-06	4070
	6	KEGG Pathways	Aminoacyl-tRNA biosynthesis	Smp_023360.1__mRNA|Smp_040800|Smp_094060|Smp_104470.1__mRNA|Smp_148050|Smp_149430	1.61e-06	970
	3	Pfam	Phosphatidylinositol 3- and 4-kinase	Smp_018460|Smp_130340|Smp_150660	0.00483	PF00454
	3	InterPro	Phosphatidylinositol 3-/4-kinase, catalytic domain	Smp_018460|Smp_130340|Smp_150660	0.00883	IPR000403
	4	KEGG Pathways	Endocytosis	Smp_093740.3__mRNA|SER|Smp_152000|Smp_154420.1__mRNA	0.0114	4144
	2	KEGG Pathways	Dorso-ventral axis formation	Smp_026510|SER	0.0155	4320
	3	KEGG Pathways	FoxO signaling pathway	Smp_026510|SER|Smp_154470	0.024	4068
	2	Pfam	Anticodon binding domain	Smp_023360.1__mRNA|Smp_040800	0.0404	PF03129
	4	KEGG Pathways	RNA transport	Smp_031360.1__mRNA|Smp_061590.1__mRNA|Smp_093750.2__mRNA|Smp_156450.2__mRNA	0.0489	3013
	2	InterPro	Phosphoinositide 3-kinase, accessory (PIK) domain	Smp_130340|Smp_150660	0.0492	IPR001263
	2	InterPro	Phosphatidylinositol Kinase	Smp_130340|Smp_150660	0.0492	IPR015433
10	3	KEGG Pathways	SNARE interactions in vesicular transport	Smp_043940.2__mRNA|Smp_068480|Smp_104960	3.18e-06	4130
	3	InterPro	t-SNARE	Smp_068480|Smp_104960|Smp_125640	1.6e-05	IPR010989
	3	InterPro	Target SNARE coiled-coil homology domain	Smp_043940.2__mRNA|Smp_104960|Smp_125640	2.36e-05	IPR000727
