# Supplementary material for: Deep phosphoproteome analysis of Schistosoma mansoni leads development of a kinomic array that highlights sex-biased differences in adult worm protein phosphorylation
Source: PLoS Negl Trop Dis. 2020 Mar 23;14(3):e0008115. doi: 10.1371/journal.pntd.0008115 (PMC7089424; doi:10.1371/journal.pntd.0008115)
Supplement: S9 Table — Proteins (nodes) coloured red represent those phosphorylated amongst the total interaction network, with the seed node coloured yellow. Detailed annotation of protein kinases (corresponding to Smp_ identifier) was based on Andrade et al [18] and Grevelding [20]. (XLSX) [file pntd.0008115.s012.xlsx]

## Sheet: Sheet1
Seed node	Display name	Canonical name	Description	Further protein kinase family/subfamily annotation
EGFR	SER (Smp_093930)	G4VRX8	Tyrosine kinase	Epidermal growth factor receptor - A
	Smp_005020	G4VQX3	Cbl, putative
	Smp_062950	G4M1G7	Growth factor receptor-bound protein, putative
	Smp_035390	G4V7Y6	Protein tyrosine phosphatase n11 (Shp2), putative
	Smp_179910	G4VH33	Ras-like protein
	Smp_196040	G4V9L2	Shc transforming protein, putative
	Smp_044530	G4VQT2	Growth factor receptor-bound protein, putative
	Smp_173990	G4LZE0	Rab11, putative
	Smp_108710		Liquid facets, putative
	Smp_123180	G4VLH9	Nedd-4-like E3 ubiquitin-protein ligase
	Smp_175650	G4VMK9	E3 ubiquitin-protein ligase nedd-4, putative
	Smp_036990	G4LV14	Sh3-containing grb2-like protein 3 (Endophilin III)
	Smp_047190	G4VN88	Serine/threonine kinase	cyclin g associated kinase
	Smp_072330.2__mRNA	G4V9B9	Heat shock protein, putative
	Smp_164960	G4V7A4	Phosphatidylinositol-4,5-bisphosphate 3-kinase catalytic subunit alpha PI3K	lipid kinase
	Smp_165470	G4VTP9	Tyrosine kinase	EGFR-B
	Smp_161230	G4M0C6	Ras GTP exchange factor, son of sevenless, putative
	Smp_003230	G4V6X1	Sh3 domain grb2-like protein B1 (Endophilin B1)
	Smp_023550	G4VFS7	Beta-catenin, putative
	Smp_089430	C4QL66	Ubiquitin (Ribosomal protein L40), putative
	Smp_171650	G4VP79	Eps-15-related
	Smp_133020	G4V8H0	Serine/threonine kinase	p38 MAP Kinase
	Smp_047900	G4VDM4	Serine/threonine kinase	ERK subfamily
	Smp_142050	G4M1B1	Serine/threonine kinase	ERK subfamily
	Smp_135790	G4M1K0	Dynamin-associated protein, putative
	Smp_139400	G4VN79	Tensin, putative
	Smp_055600	C4QC83	Lin-7-like proteins
	Cdc42	G4VC76	Cell polarity protein (Regulator of photoreceptor cell morphogenesis) (Cdc42, putative)
	Smp_154470	G4VQL7	Pten, putative
	Smp_177370	G4V8I6	Neuroglian (Septate junction protein)
	Smp_165570.2__mRNA	G4VRU6	Ras-dva small gtpase, putative
	Smp_150550		Titin, putative
	Smp_046690	G4VCP4	Ubiquitin (Ribosomal protein L40), putative
	Smp_009580		Ubiquitin (Ribosomal protein L40), putative
	Smp_072140	G4V9A8	Rho2 GTPase, putative
	Smp_081190	Q8I8A0	Rho3 GTPaseRho3 GTPase, putative
	Smp_146790	G4VPP2	Tgf-beta family, putative
	Smp_128130	G4VD93	Phosphatidylinositol-4,5-bisphosphate 3-kinase catalytic subunit alpha PI3K	lipid kinase
	ral	G4VJJ9	Ral, putative
	Smp_046010__mRNA		Diras family, GTP-binding ras-like
	Smp_129070	G4V9I1	Rap1 and, putative
	Smp_046000	G4VPR6	Diras family, GTP-binding ras-like
	Smp_045990	G4VPR5	Diras family, GTP-binding ras-like
	Smp_071250	G4VFV4	Rap1 and, putative
	Smp_143170	G4VI91	Mannosyl-oligosaccharidealpha-1,2-mannosidase-r el ated
	Smp_142450	G4VE67	Rap1 and, putative
	Smp_147260	G4VCN4	Ras-like family
	Smp_084940.3__mRNA	G4VFF2	GTP-binding protein rit, putative
	Smp_133490	G4LYA1	Serine/threonine kinase	mitogen activated protein kinaase 15
PKCB	Smp_128480	G4VT10	Serine/threonine kinase	Protein kinase C family member 2
	Smp_146600	G4VBR2	Gtpase_rho, putative
	Smp_072140	G4V9A8	Rho2 GTPase, putative
	Smp_081190	Q8I8A0	Rho3 GTPaseRho3 GTPase, putative
	Smp_085680	G4VLW9	Guanylate cyclase
	Smp_047900	G4VDM4	Serine/threonine kinase	ERK subfamily
	Cdc42	G4VC76	Cell polarity protein (Regulator of photoreceptor cell morphogenesis) (Cdc42, putative)
	Rac	G4VMJ9	Rac gtpase, putative
	Smp_107540		Gtpase_rho, putative
	Smp_130230	C4Q192	Rac gtpase, putative
	Smp_025740	G4VAQ9	Gtpase_rho, putative
	Rho1		Rho GTPase, putative
	Smp_104110	G4VAJ6	Gtpase_rho, putative
	Smp_165570.2__mRNA	G4VRU6	Ras-dva small gtpase, putative
	Smp_133020	G4V8H0	Serine/threonine kinase	p38 MAP Kinase
	Smp_094250	C4QMA7	Serine/threonine kinase	lipid kinase: 3 phosphoinositide dependent protein kinase 1
	Smp_179910	G4VH33	Ras-like protein
	Smp_142710	G4VQY4	Fkbp-rapamycin associated protein, putative
	Smp_191040	G4V8H1	P38 MAPk, putative	p38 MAP Kinase
	Smp_150660	G4LXS4	Phosphatidylinositol 4-kinase	lipid kinase
	Smp_072330.2__mRNA	G4V9B9	Heat shock protein, putative
	Smp_122910	G4VCG1	Ataxia telangiectasia mutated (Atm)-related
	aPKC Smp_096310		Serine/threonine kinase (Cell polarity protein) (Atypical protein kinase c)	atypical proteoin kinase C
	Smp_130310	G4VGA2	Prolyl oligopeptidase (S09 family)
	Smp_128130	G4VD93	Phosphatidylinositol-4,5-bisphosphate 3-kinase catalytic subunit alpha PI3K	lipid kinase
	calmodulin	G4VT44	Calmodulin, putative
	Smp_142050	G4M1B1	Serine/threonine kinase	ERK subfamily
	Smp_172270	G4LUP5	Carbon catabolite repressor protein, putative
	Smp_126260	G4VPZ6	Serine/threonine-protein phosphatase
	Smp_053130	G4LXT2	40S ribosomal protein S6
	Smp_162800.2__mRNA	G4VS72	Protein kinase	protein kinase
	Smp_084940.3__mRNA	G4VFF2	GTP-binding protein rit, putative
	Smp_045990	G4VPR5	Diras family, GTP-binding ras-like
	Smp_046000	G4VPR6	Diras family, GTP-binding ras-like
	Smp_046010__mRNA		Diras family, GTP-binding ras-like
	ral	G4VJJ9	Ral, putative
	Smp_071250	G4VFV4	Rap1 and, putative
	Smp_129070	G4V9I1	Rap1 and, putative
	Smp_142450	G4VE67	Rap1 and, putative
	Smp_147260	G4VCN4	Ras-like family
	Smp_050380	G4LWI4	Protein kinase	mitogen activated protein kinase kinase kinase
	Smp_096410.2__mRNA	G4VR56	Calmodulin, putative
	Smp_180430	G4VCK1	Putative uncharacterized protein
	Smp_096390		16 kDa calcium-binding protein
	Smp_146280	G4VK91	Calbindin-32, putative
	Smp_018940	G4VG24	Calmodulin, putative
	Smp_005350	G4LZ30	20 kDa calcium-binding protein
	Smp_153540	G4VNL8	Putative uncharacterized protein
	Smp_156180	G4VMH5	Calmodulin, putative
	Smp_137750	G4M0U4	Calbindin-32, putative
	Smp_039600	G4VSS5	Calbindin-32, putative
ERK 2	Smp_047900	G4VDM4	Serine/threonine kinase	ERK subfamily
	Smp_026510	G4VT52	Protein kinase	dual specificity motogen activated protein kinase
	Smp_053560	G4VJ06	Serine/threonine kinase	MAP kinase activated protein kinase 2
	Smp_075810	G4LW81	Pcd6 interacting protein-related
	Smp_072330.2__mRNA	G4V9B9	Heat shock protein, putative
	Smp_151670	G4V5W2	Protein kinase	dual specificity mitogen activated protein MEK1
	Smp_085680	G4VLW9	Guanylate cyclase
	Smp_170130	G4LXW5	Fos transcription factor-related
	Smp_169960	G4VLR2	Dual specificity protein phosphatase, putative
	Smp_158400	G4VIK2	Receptor protein tyrosine phosphatase r (Pcptp1), putative
	Smp_177010	G4VG63	Mk-ser/thr/tyr interacting protein (Mk-styx), putative
	Smp_138310	G4VFI5	Slingshot dual specificity phosphatase, putative
	Smp_081510	C4QJ46	Hyvh1 dual specificity phosphatase, putative
	Smp_133450	G4LYA9	Jnk stimulatory phosphatase-related
	Smp_034500	G4V927	Dual specificity protein phosphatase, putative
	Smp_139930	G4VR77	Protein tyrosine phosphatase, non-receptor type nt1, putative
	Smp_106580		Slingshot dual specificity phosphatase, putative
	Smp_136040	G4VPC8	Dual specificity protein phosphatase, putative
	Smp_172890	G4VJY7	Protein tyrosine phosphatase, putative
	Smp_135160	G4VQ48	Dual specificity protein phosphatase, putative
	Smp_084930	G4VFF4	Dual specificity protein phosphatase, putative
	Smp_179910	G4VH33	Ras-like protein
	Smp_128480	G4VT10	Serine/threonine kinase	protein kinase C family member 2
	Smp_176360	G4M0Q1	Serine/threonine kinase	protein kinase type beta; protein kinase beta type
	Smp_131700	G4VE95	Serine/threonine kinase	protein kinase c epsilon type
	Smp_147870	G4V8U8	Protein phosphatase 2C, putative
	Smp_080730	G4VLX9	Serine/threonine kinase	STK / cyclin dependent kinase 1 (CDC2)
	Smp_136750	G4VFZ3	Serine/threonine kinase	ribosomal protein s6 kinase beta 1
	Smp_017900	G4VNY3	Serine/threonine kinase	ribosomal protein S6 kinase, polypeptide 2
	Smp_162800.2__mRNA	G4VS72	Protein kinase	protein kinase
	Smp_080420	G4VTP8	Expressed protein
	Smp_050380	G4LWI4	Protein kinase	mitogen activated protein kinase kinase kinase
	Smp_073930.2__mRNA	G4M055	Rac-alpha serine/threonine-protein kinase (Ec 2.7.1.37) (Rac-pk-alpha)(Akt1 kinase) (Protein kinase b) (Pkb) (C-akt) (Thymoma viral proto-oncogene)	serine:threonine protein kinase Akt
	Smp_176990	G4VG61	Serine/threonine kinase	raf serine:threonine kinase (WB)
	Smp_160760	G4V7X6	Serine/threonine kinase	serine:threonine protein kinase N2
	Smp_179800	G4M138	Serine/threonine kinase	p21 activated protein kinase 1 Dpak1
	Smp_130310	G4VGA2	Prolyl oligopeptidase (S09 family)
	Smp_131890		Transporter
	Smp_179070	G4VDS3	Serine/threonine kinase (Ribosomal protein s6 kinase, putative)	Ribosomal protein S6 kinase beta 2
	Rac	G4VMJ9	Rac gtpase, putative
	Smp_157370	G4VCT0	Serine/threonine kinase	ribosomal protein s kinase alpha
	Cdc42	G4VC76	Cell polarity protein (Regulator of photoreceptor cell morphogenesis) (Cdc42, putative)
	Smp_035390	G4V7Y6	Protein tyrosine phosphatase n11 (Shp2), putative
	Smp_155330	G4LUN3	Serine/threonine kinase	cyclin dependent kinase 14
	Smp_073340	G4VAB5	Serine/threonine kinase	cyclin dependent kinase 5
	Smp_041820	G4VJQ4	Serine/threonine kinase	cyclin dependent kinase 16
	Smp_172700	G4V5Q0	Serine/threonine kinase	cyclin dependent kinase 6
	Smp_137370	G4V635	Serine/threonine kinase	cyclin dependent kinase 16
	Smp_129430	G4VH51	Myocyte-specific enhancer factor 2a, putative
	HSF	G4VTC4	Heat shock transcription factor, putative
	Smp_153170	G4M080	Serine/threonine kinase	striated muscle specific
AKT	Smp_073930.2__mRNA	G4M055	Rac-alpha serine/threonine-protein kinase (Ec 2.7.1.37) (Rac-pk-alpha)(Akt1 kinase) (Protein kinase b) (Pkb) (C-akt) (Thymoma viral proto-oncogene)	serine:threonine protein kinase Akt
	Smp_072330.2__mRNA	G4V9B9	Heat shock protein, putative
	Smp_094250	C4QMA7	Serine/threonine kinase	lipid kinase: 3 phosphoinositide dependent protein kinase 1
	Smp_122910	G4VCG1	Ataxia telangiectasia mutated (Atm)-related
	Smp_142710	G4VQY4	Fkbp-rapamycin associated protein, putative
	Smp_053130	G4LXT2	40S ribosomal protein S6
	Smp_074390	G4VLC5	Eukaryotic translation initiation factor 4e-binding protein, putative
	Smp_104030.3__mRNA	G4VAS9	Scribble complex protein (Cell polarity protein) (Leucine-rich repeat protein)
	Smp_012050	G4VS05	Bola-like protein my016
	Smp_165570.2__mRNA	G4VRU6	Ras-dva small gtpase, putative
	Smp_085680	G4VLW9	Guanylate cyclase
	Smp_164960	G4V7A4	Phosphatidylinositol-4,5-bisphosphate 3-kinase catalytic subunit alpha PI3K	lipid kinase
	Smp_133020	G4V8H0	Serine/threonine kinase	p38 MAP kinase
	Smp_191040	G4V8H1	P38 MAPk, putative	p38 MAP kinase
	Smp_159000	G4M000	Expressed protein
	Smp_006210	C4PYP8	Anamorsin homolog
	Smp_047900	G4VDM4	Serine/threonine kinase	ERK subfamily
	Smp_193170		Putative uncharacterized protein
	Smp_023550	G4VFS7	Beta-catenin, putative
	ral	G4VJJ9	Ral, putative
	Smp_129070	G4V9I1	Rap1 and, putative
	Smp_130310	G4VGA2	Prolyl oligopeptidase (S09 family)
	Smp_142450	G4VE67	Rap1 and, putative
	Smp_064010	G4VIM7	Camp-response element binding protein-related
	Smp_128130	G4VD93	Phosphatidylinositol-4,5-bisphosphate 3-kinase catalytic subunit alpha PI3K	lipid kinase
	Smp_154470	G4VQL7	Pten, putative
	Smp_008260	G4V7H6	Glycogen synthase kinase 3-related (Gsk3) (Cmgc group III)	glycogen synthase kinase 3 alpha
	Smp_173990	G4LZE0	Rab11, putative
	Smp_076300	G4LZ65	Forkhead protein/ forkhead protein domain, putative
	Smp_056970.1__mRNA	G4V5I2	Glyceraldehyde-3-phosphate dehydrogenase
	Smp_147260	G4VCN4	Ras-like family
	Smp_139630	G4LYN6	Protein kinase	TP53-regulating kinase
	Smp_073560.2__mRNA	G4V788	G beta-like protein gbl
	Smp_062950	G4M1G7	Growth factor receptor-bound protein, putative
	Smp_046000	G4VPR6	Diras family, GTP-binding ras-like
	Cdc42	G4VC76	Cell polarity protein (Regulator of photoreceptor cell morphogenesis) (Cdc42, putative)
	Smp_071250	G4VFV4	Rap1 and, putative
	Smp_056440	G4VSQ5	Superoxide dismutase
	Smp_179910	G4VH33	Ras-like protein
	Smp_046010__mRNA		Diras family, GTP-binding ras-like
	Smp_084940.3__mRNA	G4VFF2	GTP-binding protein rit, putative
	Smp_045990	G4VPR5	Diras family, GTP-binding ras-like
	Smp_143170	G4VI91	Mannosyl-oligosaccharidealpha-1,2-mannosidase-r el ated
	Smp_162800.2__mRNA	G4VS72	Protein kinase	protein kinase
	Smp_125310	G4V727	Protein kinase	glycogen synthase kinase 3 beta
	calmodulin	G4VT44	Calmodulin, putative
	Smp_133480	G4LYA3	Forkhead protein/ forkhead protein domain, putative
	Smp_145640	G4VRW1	Forkhead protein/ forkhead protein domain, putative
	Smp_135710	G4VM98	Forkhead protein/ forkhead protein domain, putative
	Smp_030300.4__mRNA	G4VFN7	Endoplasmin, putative
	Smp_127090		Forkhead protein/ forkhead protein domain, putative
PKA	Smp_152330	G4VSY8	Serine/threonine kinase	cAMP dependent protein kinase catalytic subunit
	Smp_079010	G4LV34	Camp-dependent protein kinase type II-alpha regulatory subunit, putative
	Smp_030400		Camp-dependent protein kinase type I-beta regulatory subunit, putative
	Smp_019280	G4LUC8	Camp-dependent protein kinase regulatory chain, putative
	Smp_131050	G4VHF4	Camp-dependent protein kinase type II regulatory subunit, putative
	Smp_001050	G4V5R7	Similar to Protein C20orf152 homolog, putative
	Smp_022100	C4Q351	Camp-dependent protein kinase type I-beta regulatory subunit, putative
	Smp_085680	G4VLW9	Guanylate cyclase
	Smp_141980		Camp-specific 3,5-cyclic phosphodiesterase, putative
	Smp_104030.3__mRNA	G4VAS9	Scribble complex protein (Cell polarity protein) (Leucine-rich repeat protein)
	Smp_171820.2__mRNA	G4V8K1	Neuropathy target esterase/swiss cheese-related protein
	Smp_134140	G4VPI6	Camp-specific 3,5-cyclic phosphodiesterase, putative
	Smp_102340.1__mRNA	G4LV57	Adenylate cyclase type IX, putative
	Smp_179590	G4VNV9	Camp/cgmp cyclic nucleotide phosphodiesterase, putative
	Smp_023550	G4VFS7	Beta-catenin, putative
	Smp_153960	G4VJ47	Subfamily A22A unassigned peptidase (A22 family)
	Smp_129270	G4M0K8	Camp-specific 3,5-cyclic phosphodiesterase, putative
	Smp_152900	G4VMX0	Protein Wnt
	Smp_146120	G4VDB6	High-affinity cgmp-specific 3,5-cyclic phosphodiesterase, putative
	Smp_194610	G4LZA5	Serine/threonine kinase	cAMP dependent protein kinase catalytic subunit
	Smp_124250	G4V6J7	High-affinity cgmp-specific 3,5-cyclic phosphodiesterase, putative
	Smp_163100	G4LUV5	High-affinity cgmp-specific 3,5-cyclic phosphodiesterase, putative
	gli2a	G4LYI1	Zinc finger transcription factor gli2
	Smp_141350	G4V7Q3	Ras suppressor protein 1, rsu1, putative
	Smp_135500	G4VIQ4	Cgmp-dependent 3,5-cyclic phosphodiesterase, putative
	Smp_153650	G4LX77	Camp-specific 3,5-cyclic phosphodiesterase, putative
	Smp_142620	G4V651	Guanylate cyclase
	Smp_125450	G4VDB7	Guanylate cyclase
	Smp_008260	G4V7H6	Glycogen synthase kinase 3-related (Gsk3) (Cmgc group III)	glycogen synthase kinase 3 alpha
	Smp_160500		Nalp (Nacht, leucine rich repeat and pyrin domain containing)-related
	Smp_129120	G4VEW9	Shoc2, putative
	Smp_123290	G4VLL9	Serine/threonine kinase	cGMP-dependent protein kinase 1
	Smp_049580	G4V982	Zinc finger protein, putative
	Smp_072330.2__mRNA	G4V9B9	Heat shock protein, putative
	Smp_016630.1__mRNA	G4VKX0	Trimeric G-protein alpha o subunit, putative
	Smp_189490	G4VG51	Leucine-rich transmembrane proteins, putative
	Smp_160460	G4V5A5	Zinc finger protein, putative
	Smp_133620	G4VDK8	Leucine-rich repeat-containing protein, putative
	Smp_064010	G4VIM7	Camp-response element binding protein-related
	Smp_080860	G4VLZ2	Serine/threonine kinase	cGMP dependent protein kinase, isozyme 2 forms
	Smp_010230	G4LUG8	Guanine nucleotide-binding protein beta 1, 4 (G protein beta1, 4), putative
	Smp_134870	G4VFS3	Early growth response protein, putative
	Smp_132200		Shoc2, putative
	Smp_136050	G4VPC7	Leucine-rich repeat-containing protein, putative
	Smp_173420	G4VAY6	Leucine-rich repeat-containing protein, lrr1, putative
	Smp_160000.1__mRNA	G4LVY0	Expressed protein
	Smp_153220	G4VNW2	Leucine-rich repeat-containing protein, putative
	Smp_150790	G4VJ14	Slit, putative
	Smp_124380		Leucine-rich repeat-containing protein, putative
	Smp_145510	G4VIX9	Shoc2, putative
	Smp_104970	G4VJW0	Leucine-rich transmembrane protein, putative
