# Supplementary material for: Deep phosphoproteome analysis of Schistosoma mansoni leads development of a kinomic array that highlights sex-biased differences in adult worm protein phosphorylation
Source: PLoS Negl Trop Dis. 2020 Mar 23;14(3):e0008115. doi: 10.1371/journal.pntd.0008115 (PMC7089424; doi:10.1371/journal.pntd.0008115)
Supplement: S10 Table — The +7/-7 peptide sequence is shown together with the substrate name, its Smp identifier, phosphorylation site, and the Table from which the peptide was derived (Tables 1–3 refer to S1–S3 Tables, respectively). The upstream protein kinase for each substrate is given where a prediction exists (predicted kinase) based on Scansite, Phospho.ELM analysis, or otherwise. Peptides 71–93 lack putative upstream protein kinase annotation. (XLSX) [file pntd.0008115.s013.xlsx]

## Sheet: Final array
Development of the 96-spot substrate peptide array based on CelluSpots Technology
							: FROM THE PHOSPHOPROTEOMIC DATA
A	SUBSTRATES WITH PREDICTED PROTEIN KINASES ANNOTATED FROM SCANSITE
	Number	Predicted Kinase	Kinase Family	7/7 Peptide for Array	Substrate Name	Phosphorylation Site	Smp Number	PTM Scan phospho-peptide	Table	Confidence - ScanSite	Notes
	1	AMP_Kinase	CAMK	S-E-L-S-R-S-L-t-T-I-D-Q-A-N-Q	Serine/Threonine protein kinase - CAMKL/MARK	T781	Smp_014170.1	SLT*TIDQANQMTNNS*DKTANVPSLNPQIK	2	H
	2	CDK1	CMGC	K-A-I-A-S-I-K-t-P-T-R-Q-L-S-F	Dedicator of cytokinesis protein	T296	Smp_029990#2	AIASIKT*PTR	2	H
	3	PKC epsilon	AGC	Y-S-V-T-R-E-G-s-V-F-S-V-M-S-E	Multivalent antigen sj97 GAPDH	S835	Smp_035210#13	EGS*VFS*VMSELPASSHK	2	H
	4	Casein kinase 2	CMGC	A-E-L-D-E-D-G-t-E-D-D-A-S-Q-D;	Prothymosin alpha B	T78	Smp_038560.4	S*AVAELDEDGT*EDDASQDTK	2,3	H
	5	Calmodulin dependent kinase 2	CAMK	T-E-Q-R-R-M-S-s-L-D-M-Y-L-S-Q	Troponin i	S78	Smp_059170.1	MSS*LDMYLSQPEVK	2	H
	6	Casein Kinase 2	CMGC	K-N-I-N-D-T-E-t-D-D-D-D-E-E-E	Heat and acid stable phosphoprotein	T48	Smp_067930	NINDTET*DDDDEEEEEEEDEDDEEDTSER	2	M
	7	CDK1/CDK5	CMGC	T-N-T-Q-D-S-T-s-P-K-K-K-T-V-M	Heat shock protein 105 kDa	S571	Smp_069130.2	QEVTTASNEDTESQNPPVDTNQTNTQDSTS*PK	2	H
	8	Calmodulin dependent Kinase 2	CAMK	Q-L-S-S-R-Q-L-s-P-D-L-N-I-S-G	Eukaryotic elongation factor 2 kinase	S431	Smp_072980	QLS*PDLNISGQGQICPQPIQNFSSVVPK	2	H
	9	GSK3	CMGC	G-S-E-A-P-S-Q-s-P-P-P-S-P-A-H	Chromodomain helicase DNA binding protein 4	S201	Smp_079650	HMVQISSAGYATPLSTGAGSEAPSQS*PPPS*PAHVPAATPPLK	2	H
	10	GSK3	CMGC	S-P-S-S-S-S-S-t-P-A-G-S-P-P-V	Serine/Threonine protein kinase - PKG	T350	Smp_123290	NDDESHSPSS*SSST*PAGSPPVTDVTTPPPAAALLLR	2	H
	11	Akt Kinase	AGC	F-Q-R-S-R-P-T-s-F-S-N-N-D-D-I	Venom allergen-like (VAL) 6 protein	S222	Smp_124050.1	S*RPT*SFSNNDDIHYK	2	H
	12	AMP_Kinase	CAMK	S-M-I-P-S-T-G-s-N-P-D-L-V-Q-G	Dynactin subunit 1	S189	Smp_149200.1	RPSMIPSTGS*NPDLVQGNVAPISK	2	H
	13	CDK1	GMGC	V-R-P-D-L-G-S-s-P-T-R-S-I-L-G	Calcium dependent secretion activator 1	S671	Smp_173190	LQMEETAQAVRPDLGSS*PTR	2	H
	14	Akt Kinase	AGC	P-L-R-Y-R-K-S-s-T-S-L-T-S-G-Q	Serine/Threonine protein kinase - CDK/PITSLRE	S401	Smp_176620	KSS*TSLTSGQQIR	2	H
	15	AMP_Kinase	CAMK	K-L-L-S-S-T-S-s-D-L-N-L-P-K-V	sterile alpha and tir motif containing protein	S431	Smp_012780	LLSSTSS*DLNLPK	2	H
	16	Erk1 Kinase	CMGC	L-N-T-S-P-S-S-s-P-P-P-P-P-L-T	transformation:transcription domain associated	S1314	Smp_024190	LNTS*PSSS*PPPPPLTPTLK	2	H
B	SUBSTRATES WITH PREDICTED PROTEIN KINASES ANNOTATED FROM PHOSPHO.ELM (WHOLE PROTEIN SEQUENCE INPUT)
	Number	Predicted Kinase	Kinase Family	7/7 Peptide for Array	Substrate Name	Phosphorylation Site	Smp Number	PTM Scan phospho-peptide	Table	Confidence - ScanSite
	17	Calmodulin dependent Kinase 2	CAMK	S-L-V-H-R-Q-E-t-V-E-C-L-K-K-F	Serine/Threonine protein kinase - CAMK2	T285	Smp_011660.2	QET*VECLK	2	n/a
	18	MAPKAPK2	CAMK	R-G-E-P-N-V-S-y-I-C-S-R-Y-Y-R	Serine/Threonine protein kinase - GSK3	S186/Y187	Smp_008260	GEPNVSY*ICSR	2	n/a
	19	Unknown	n/a	I-I-E-S-S-W-K-s-P-K-I-T-K-D-G	Heat shock protein HSP60, putative	S68	Smp_008545	NVIIESSWKS*PK	2	n/a
	20	Casein Kinase 2	CMGC	R-K-M-K-D-T-D-s-E-E-E-I-R-E-A	Calmodulin	S116	Smp_026560	MKDTDS*EEEIR	2	n/a
	21	Unknown	n/a	Q-D-N-D-I-T-P-y-L-V-S-R-F-Y-R	Serine/Threonine protein kinase - PRP4	Y467	Smp_068960	LSDFGSASTIQDNDITPY*LVSR	1	n/a
	22	TYK2	TK	T-H-Y-G-H-T-G-y-L-N-T-V-T-V-S	Receptor for activated PKC, putative	Y194	Smp_102040.1	TTHYGHTGY*LNTVTVSPDGSLCASGGK	1	n/a	S. mansoni SYK is closest match to human TKY2 - both small TKs
	23	MAP2K	STE	P-D-E-P-N-V-S-y-I-C-S-R-Y-Y-R	Serine/Threonine protein kinase - GSK3	Y206	Smp_125310	MLNPDEPNVSY*ICSR	1	n/a
	24	MAP2K	STE	L-L-P-A-L-T-E-y-V-A-T-R-W-Y-R	Serine/Threonine protein kinase - ERK7	Y187	Smp_133500	TLLPALTEY*VATR	1	n/a
	25	MAP2K	STE	K-Q-E-E-M-T-G-y-V-A-T-R-W-Y-R	Serine/Threonine protein kinase - p38MAPK	Y41/Y43	Smp_191040	QKQEEMT*GY*VATR	1	n/a	Also based on our p38 MAPK work [55]
	26	Unknown	n/a	K-N-V-K-Y-F-D-s-G-D-Y-N-M-A-K	camp-regulated phosphoprotein, putative	S47	Smp_049170	YFDS*GDYNMAK	2	n/a
	27	Casein Kinase 2	CMGC	K-W-D-H-I-E-V-s-D-D-E-D-D-T-H	cdc37-related	S15	Smp_067900	WDHIEVS*DDEDDTHPNIDTPSLFR	2	n/a
	28	Casein Kinase 2	CMGC	K-E-R-T-K-E-V-s-D-D-E-S-E-K-V	Heat shock protein, putative	S225	Smp_072330	TKEVS*DDESEKVESK	2	n/a
	29	mTOR	Atypical	G-G-T-L-F-S-T-t-P-G-G-T-R-I-I	eukaryotic translation initiation factor 4e-binding protein, putative	T38	Smp_074390	DLSQIPSNHGTT*PGGTLFSTT*PGGTR	2	n/a
	30	Protein kinase A/PDK1	AGC	R-V-K-G-R-T-W-t-L-C-G-T-P-E-Y	Serine/Threonine protein kinase - PKA	T214	Smp_152330.1	TWT*LCGTPEYLAPEIILSK	2,3	n/a
	31	ROCK1/DAPK1	CAMK	G-K-R-A-Q-R-A-t-S-N-V-F-G-M-F	myosin regulatory light chain, putative	T50	Smp_132670	AT*SNVFGMFPQNQIQEFK	2	n/a
	32	AMPK kinase	CAMK	Q-D-G-E-F-L-R-t-S-C-G-S-P-N-Y	Serine/threonine protein kinase - AMPKL/CAMK	T355	Smp_142990	IADFGLSNIMQDGEFLRT*SCGSPNYAAPEVISGK	2	n/a
	33	PDK1	AGC	G-P-D-D-R-T-S-t-F-C-G-T-P-E-F	Serine/Threonine protein kinase - PKN	S909	Smp_160760	TST*FCGTPEFLAPEVLTDSSYTR	2,3	n/a
	34	Serine/threonine protein kinaae 11	AMPK	S-N-S-Q-K-L-D-t-F-C-G-S-P-P-Y	Serine/threonine kinase - MARK	T112	Smp_194640	LDT*FCGSPPYAAPELFLGR	2	n/a
	35	Serine/Thronine Kinase - DYRK1	CMGC	V-H-E-K-V-Y-Q-y-I-Q-S-R-F-Y-R	Serine/Thronine Kinase - DYRK1	Y715	Smp_125270	VYQY*IQSR	1	n/a
	36	Serine/Thronine kinase - MEK7	STE	A-G-D-S-F-L-M-t-P-y-V-V-T-R-Y	Serine/Thronine kinase - JNK	T257/Y259	Smp_172240	TAGDSFLMT*PY*VVTR	1	n/a
	37	PDK1	AGC	F-D-E-K-K-T-R-t-F-C-G-T-P-D-Y	Serine/Thronine kinase - PKC beta type	T486	Smp_128480	T*FCGTPDYIAPEIIGYELYGK	2	n/a
	38	PDK1/ERK1	AGC/CMGC	A-E-N-G-L-L-M-t-P-C-Y-T-A-N-F	Serine/Threonine kinase - S6K	T633	Smp_017900	AENGLLM#T*PCYTANFVAPEVLK	2	n/a
	39	MAP2K	STE	Q-S-G-T-L-T-E-y-V-A-T-R-W-Y-R	Serine/threonine kinase - ERK1	(T180)/Y182	Smp_142050	IADPESEQSGTLTEY*VATR	1,2	n/a	Also based on our ERK work [13]
	40	Casein Kinase 2	CMGC	E-E-E-E-I-L-G-s-D-D-D-E-Q-E-D	Serine/Threonine protein kinase - SRPK2	S76	Smp_041770	DEEVLEEEEILGS*DDDEQEDPRDYCIGGYHPVK	2	n/a
C	FURTHER SUBSTRATES WITH PREDICTED PROTEIN KINASES ANNOTATED FROM SCANSITE (WHOLE PROTEIN SEQUENCE INPUT)
	Number	Predicted Kinase	Kinase Family	7/7 Peptide for Array	Substrate Name	Phosphorylation Site	Smp Number	PTM Scan phospho-peptide	Table	Confidence - ScanSite
	41	Akt kinase	AGC	V-F-R-R-R-S-S-t-L-A-P-P-C-F-T	camp-response element binding protein-related	T210	Smp_064010	RRSS*T*LAPPCFTNVLNPVCMDVAPR	2	H
	42	AuroraB	OTHER	T-S-G-G-K-R-S-t-V-G-E-P-M-N-V	DNAj homolog subfamily B member 4, putative	T119	Smp_020920.1	ST*VGEPM#NVDDFFGGSPFGGFFETR	2	H
	43	ERK1 kinase	CMGC	E-R-K-N-G-A-L-t-P-P-V-P-P-P-K	Serine/Threonine protein kinase - STE20/PAKA	T139	Smp_064040	KNGALT*PPVPPPKPSASDSNK	2	H
	44	CDK1	CMGC	K-L-Q-T-S-S-S-s-P-S-S-L-S-S-P	Serine/Threonine protein kinase - CAMK1	S386	Smp_065290	LQTSSSS*PSSLSSPTHPPEIK	2	H
	45	GSK3 kinase	CMGC	I-M-E-G-P-V-T-s-P-P-T-S-P-S-P	Protein phosphatase	S172	Smp_073290	AGLDDCGLIMEGPVTS*PPT*SPSPDNPQVHHISK	2	H
	46	Casein Kinase 2	CMGC	R-P-N-K-T-N-E-s-E-D-E-D-E-E-P	camp-dependent protein kinase type II-alpha regulatory subunit, putative	S59	Smp_079010	TNES*EDEDEEPMPIPPQR	2	H
	47	ERK1 kinase	CMGC	K-I-P-R-G-P-P-s-P-P-P-P-L-M-H	nuclear protein SkiP, putative	S219	Smp_105860	GPPS*PPPPLMHS*PAR	2	H
	48	Calmodulin dependent Kinase 2	CAMK	S-M-V-R-K-Q-N-s-L-D-T-F-D-S-V	Hybrid protein kinase - ULK	S509	Smp_132260	KQNS*LDTFDSVSK	2	H
	49	PLK1 Kinase	OTHER	S-P-D-G-L-N-T-t-H-Y-S-D-D-E-N	high voltage-activated calcium channel beta subunit 1, putative	T557	Smp_135140	TDHNNSPDGLNTT*HYSDDENEGSRPNYPR	2	H
	50	EGFR kinase	TK	S-T-P-G-D-N-T-y-T-V-V-L-T-P-D	pak-interacting exchange factor, beta-pix/cool-1, putative	Y389	Smp_173060	QISTPGDNTY*TVVLTPDVLTSSSGLR	1	H
	51	PLK1 Kinase	OTHER	L-E-E-K-L-D-H-s-I-H-D-S-G-L-M	major tegumental antigen SM15, putative	S209	Smp_156770	LDHS*IHDSGLMMDQQEITK	2	H
	52	Aurora A/B	OTHER	S-G-S-G-R-R-T-s-T-G-G-A-V-F-L	Serine/Threonine protein kinase - STE20/PAKA	S336	Smp_159730.1	RTS*TGGAVFLGGIS*PTR	2	H
	53	cdc2kinase/cdk5 kinase	CMGC	T-S-T-T-T-K-L-s-P-R-K-R-P-I-S	protein phosphatase 2c gamma, putative	S511	Smp_169320	NTSTTTKLS*PR	2	H
	54	Casein kinase 1	CMGC	T-T-T-T-T-T-T-s-I-S-S-S-D-D-E	Smad, putative	S453	Smp_169780	DFNHTT*PPPTTTTTTTTS*ISSSDDEMHSCSFILSSKNPIN	2	H
	55	Protein Kinase A	AGC	S-A-S-N-K-R-R-s-L-L-F-E-T-V-I	Serine/Threonine protein kinase - SRPK2	S581	Smp_041770	S*LLFETVIHEPDASKEPCDIEVK	2	H
	56	Protein kinase A	AGC	Y-I-G-A-R-R-Q-s-V-A-A-E-S-F-N	camp-dependent protein kinase regulatory chain, putative	S14	smp_019280	RQS*VAAESFNPATITDVEPVVHPK	2	H
	57	Aurora A/B	OTHER	H-L-Q-H-R-R-I-s-S-G-F-V-N-N-S	tumor necrosis factor receptor related	S271	Smp_168070	RIS*SGFVNNSAHLPNHSPQSANELNNIADST*PDNDINNQLQFNDIIYGHEK	2	H
D	SUBSTRATES (MISCELLANEOUS) WITH PREDICTED PROTEIN KINASE ANNOTATED INCLUDUING THOSE BASED ON EXPERIMENTAL OBSERVATION IN THE WALKER LAB
	Number	Predicted Kinase	Kinase Family	7/7 Peptide for Array	Substrate Name	Phosphorylation Site	Smp Number	PTM Scan phospho-peptide	Table	Confidence - ScanSite	Notes
	58	Src kinase	TK	T-F-C-G-T-P-E-y-L-A-P-E-V-L-L	Serine/Thereonine kinase - AKT	Y408	Smp_073930	n/a	n/a	n/a	Based on our Akt work [14]
	59	PDK1	AGC	Y-Y-G-A-S-T-K-t-F-C-G-T-P-E-Y	Serine/Thereonine kinase - AKT	T401	Smp_073930	n/a	n/a	n/a	Based on our Akt work [14]
	60	PKC	AGC	Q-T-E-F-S-G-F-s-F-V-N-P-E-F-I	Serine/threonine kinase - PKC Beta type	S590	Smp_176360	n/a	n/a	n/a	Based on our PKC work [13]
	61	PKC	AGC	Q-T-E-F-S-G-F-s-Y-I-N-P-E-Y-I	Serine/Threonine kinase - PKC Beta type	S647	Smp_128480	n/a	n/a	n/a	Based on our PKC work [13]
	62	Bone morphogenic receptor type 1a	TKL	I-Q-I-G-T-P-R-y-M-A-P-E-L-L-S	Bone morphogenic receptor type 1a	Y588	Smp_124450	n/a	n/a	n/a	Based on homology with phosphorylation site in human EGFR
	63	Serine/threonine protein kinaae 11	AMPK	S-P-G-T-K-L-D-t-F-C-G-S-P-P-Y	Serine/Threonine kinase - MARK	T214	Smp_013840	n/a	n/a	n/a	Based on homology with with phosphorylation site in human MARK (STK11 is annotated in the S. heamatobium geneome)
	64	MAP2K	STE	L-K-G-P-L-T-E-y-V-A-T-R-W-Y-R	Serine/threonine kinase - ERK7	Y162	Smp_133490	n/a	n/a	n/a	Based on homology with phosphorylation site in human ERK7
	65	Src kinase	TK	R-M-I-H-N-R-E-y-V-A-H-A-G-A-R	Tyrosine kinase - Src	Y496	Smp_054500	n/a	n/a	n/a	Based on homology with phosphorylation site with human Src
	66	Src kinase	TK	D-I-C-T-L-D-V-y-M-V-L-V-K-C-W	Tyrosine kinase - EGFR	Y946	Smp_093930	n/a	n/a	n/a	Based on homology with phosphorylation site in human EGFR
	67	MAP2K	STE	H-M-G-M-L-T-E-y-V-A-T-R-W-Y-R	Serine/Thereonine kinase - ERK2	T178/Y180	Smp_047900	n/a	n/a	n/a	Based on homology with phosphorylation site in human ERK2
	68	WEE	OTHER	N-R-I-E-E-G-T-y-G-V-V-Y-R-A-R	Serine/Threonine protein kinase - CDK/PITSLRE	Y736	Smp_176620	n/a	n/a	n/a	Based on homology with phosphorylation site in humn CDK
	69	Abl	TK	Y-M-Q-R-Q-D-T-y-T-A-R-N-G-A-K	Tyrosine kinase - Abl	Y178	Smp_169230	YMQRQDTY*TAR	1	n/a	Based on homology with phosphorylation site in human Abl
	70	PAK	STE	Q-S-I-K-R-R-G-s-N-D-E-W-E-I-N	Tyrosine kinase like - RAF	S399	Smp_176990	RGS*NDEWEINGQEITK	2	n/a	Based on homology with phosphorylation site in human B-RAF
E	OTHER SELECTED SUBSTRATES BASED ON DESIRE FOR FUNCTIONALLY RELATED SIGNALLING BIASED ARRAY - NO PREDICTED UPSTREAM KINASES
	Number	Predicted Kinase	Kinase Family	7/7 Peptide for Array	Substrate Name	Phosphorylation Site	Smp Number	PTM Scan phospho-peptide	Table	Confidence - ScanSite
	71	n/a	na/	S-V-N-V-N-Q-T-s-S-L-T-T-E-V-D	epidermal growth factor receptor kinase substrate eps8-related protein	S258	smp_035260	ISSVNVNQTS*SLTTEVDEPVKK	2	n/a
	72	n/a	n/a	L-R-R-T-G-R-D-y-T-N-I-N-R-A-A	protein tyrosine phosphatase n11 (shp2), putative	Y570	Smp_035390	TGRDY*TNINR	1	n/a
	73	n/a	n/a	P-A-A-Y-E-T-T-y-E-T-R-Y-E-T-T	marvel-containing potential lipid raft-associated protein, putative	Y12	Smp_046290	APAAY*ETTY*ETR	1	n/a
	74	n/a	n/a	D-R-I-N-A-Y-G-y-L-E-C-S-A-K-T	Rho2 GTPase, putative	Y154	Smp_072140	LVCDRINAY*GYLECSAK	1	n/a
	75	n/a	n/a	I-H-H-D-P-I-I-y-G-N-H-I-V-N-N	Tensin	Y498	Smp_126500	SVLLPTIHHDPIIY*GNHIVNNQSPELINQSYM#NR	1	n/a
	76	n/a	n/a	A-L-N-F-G-S-D-y-Y-R-A-A-T-A-G	Tyrosine kinase - SmTK4	Y605	Smp_149460	ALNFGSDY*Y*R	1	n/a
	77	n/a	n/a	P-T-I-L-C-N-Q-t-P-P-T-P-Q-R-S	Notch	T376	Smp_050520	EPTILCNQT*PPT*PQR	2	n/a
	78	n/a	n/a	L-N-H-D-I-S-G-s-R-S-P-L-N-S-T	sh3-containing grb2-like protein 3 (endophilin III)	S277	Smp_036990	VNDTLNHDISGS*RS*PLNSTLNTPTK	2	n/a
	79	n/a	n/a	R-N-I-L-S-Q-V-s-P-S-S-S-P-L-Q	Programmed cell death, putative	S279	Smp_072110.1	NILSQVS*PSSSPLQTETVK	2	n/a
	80	n/a	n/a	D-D-E-E-D-N-D-s-C-D-S-F-S-P-H	Vacuolar protein sorting 26, vps26, putative	S1243	Smp_073130.3	LGDDEEDNDS*CDSFS*PHTR	2	n/a
	81	n/a	n/a	N-A-T-T-R-S-L-s-M-S-D-Y-P-I-P	TGF-beta signal transducer Smad2, putative	S352	Smp_085910	SLS*MSDYPIPVSACQEDR	2	n/a
	82	n/a	n/a	T-I-N-D-N-K-P-s-S-A-S-P-T-V-A	hepatocyte growth factor-regulated tyrosine kinase substrate (hgs), putative	S284	Smp_093740.1	STINDNKPS*SAS*PTVAHLLPVLDTSEMDPELAQYLSR	2	n/a
	83	n/a	n/a	K-K-F-T-K-S-L-t-L-S-V-L-L-A-C	glucose transport protein, putative - SGTP4	T10	Smp_105410	FTKS*LT*LS*VLLACLGSSF	2	n/a
	84	n/a	n/a	N-S-G-S-F-A-P-s-S-P-P-S-T-V-L	serine/threonine kinase - PKC eta	S755	Smp_131700	YHTTRPSQQQPLQSVIGGLYTSSPTYLNSGSFAPS*SPPSTVLSNSPK	2	n/a
	85	n/a	n/a	A-K-N-T-S-E-A-y-Y-R-F-T-R-K-C	Tyrosine Kinase - VKR2	Y1048	Smp_153500	NTSEAY*Y*RFTR	1	n/a
	86	n/a	n/a	R-L-V-N-N-Q-E-y-Y-R-K-I-G-Q-A	Tyrosine Kinase - Insulin receptor 1	Y1392	Smp_074030	LVNNQEY*Y*R	1	n/a
	87	n/a	n/a	K-V-I-G-N-K-A-t-Y-E-G-K-T-D-F	Tyrosine Kinase - VKR1	Y1034	Smp_019790	VIGNKAT*YEGKTDFLSEAK	1	n/a
	88	n/a	n/a	L-S-C-Q-S-D-D-s-P-H-L-E-R-K-K	receptor protein tyrosine phosphatase n, (ia2), putative	S488	Smp_150220.2	LSCQSDDS*PHLER	2	n/a
	89	n/a	n/a	T-L-K-L-K-A-L-t-R-S-L-R-P-D-A	Lethal giant larvae homolog 2	T180	Smp_153310.2	ALT*RS*LRPDASK	2	n/a
	90	n/a	n/a	N-N-K-S-R-R-N-s-L-T-I-P-N-H-N	Smad, putative	S292	Smp_157540	RNS*LTIPNHNIHLSSLDDQSK	2	n/a
	91	n/a	n/a	S-D-S-H-E-D-A-y-T-F-T-G-G-K-V	Ephrin receptor, putative	Y874	Smp_139480	KCNSDSHEDAY*TFTGGKVPIR	1	n/a
	92	n/a	n/a	S-A-S-L-E-P-V-y-L-N-C-V-G-V-D	Tyrosine kinase - FAK	Y527	Smp_137610	STSASLEPVY*LNCVGVDNQNDQS*DRTYQNQFR	1	n/a
	93	n/a	n/a	I-A-K-L-D-Q-L-s-E-E-S-Y-K-D-S	14-3-3 epsilon	S210	smp_034840.3	LDQLS*EESYKDSTLIM#QLLR	2	n/a
	Number
	94 - 96	Control Peptides
