# Supplementary material for: Deep phosphoproteome analysis of Schistosoma mansoni leads development of a kinomic array that highlights sex-biased differences in adult worm protein phosphorylation
Source: PLoS Negl Trop Dis. 2020 Mar 23;14(3):e0008115. doi: 10.1371/journal.pntd.0008115 (PMC7089424; doi:10.1371/journal.pntd.0008115)
Supplement: S11 Table — Each slide comprises two sub-arrays each with identical peptides (A1-A24, B1-B24, C1-C24, D1-D24). Includes i) a Peptides tab that lists the peptides and the proteins from which they are derived, and ii) Chip 2x96 tab, which overviews the array layout. (XLS) [file pntd.0008115.s014.xls]

## Sheet: Peptides
no	syn-plate	plate, well	sequence	to array	name	N-terminus
1	A 1	1A1	S-E-L-S-R-S-L-T-T-I-D-Q-A-N-Q	►	Serine/Threonine protein kinase - CAMKL/MARK	acetylated
2	A 2	1B1	K-A-I-A-S-I-K-T-P-T-R-Q-L-S-F	►	Dedicator of cytokinesis protein	acetylated
3	A 3	1A2	Y-S-V-T-R-E-G-S-V-F-S-V-M-S-E	►	Multivalent antigen sj97 GAPDH	acetylated
4	A 4	1B2	A-E-L-D-E-D-G-T-E-D-D-A-S-Q-D	►	Prothymosin alpha B	acetylated
5	A 5	1A3	T-E-Q-R-R-M-S-S-L-D-M-Y-L-S-Q	►	Troponin i	acetylated
6	A 6	1B3	K-N-I-N-D-T-E-T-D-D-D-D-E-E-E	►	Heat and acid stable phosphoprotein	acetylated
7	A 7	1A4	T-N-T-Q-D-S-T-S-P-K-K-K-T-V-M	►	Heat shock protein 105 kDa	acetylated
8	A 8	1B4	Q-L-S-S-R-Q-L-S-P-D-L-N-I-S-G	►	Eukaryotic elongation factor 2 kinase	acetylated
9	A 9	1A5	G-S-E-A-P-S-Q-S-P-P-P-S-P-A-H	►	Chromodomain helicase DNA binding protein 4	acetylated
10	A10	1B5	S-P-S-S-S-S-S-T-P-A-G-S-P-P-V	►	Serine/Threonine protein kinase - PKG	acetylated
11	A11	1A6	F-Q-R-S-R-P-T-S-F-S-N-N-D-D-I	►	Venom allergen-like (VAL) 6 protein	acetylated
12	A12	1B6	S-M-I-P-S-T-G-S-N-P-D-L-V-Q-G	►	Dynactin subunit 1	acetylated
13	A13	1A7	V-R-P-D-L-G-S-S-P-T-R-S-I-L-G	►	Calcium dependent secretion activator 1	acetylated
14	A14	1B7	P-L-R-Y-R-K-S-S-T-S-L-T-S-G-Q	►	Serine/Threonine protein kinase - CDK/PITSLRE	acetylated
15	A15	1A8	K-L-L-S-S-T-S-S-D-L-N-L-P-K-V	►	sterile alpha and tir motif containing protein	acetylated
16	A16	1B8	L-N-T-S-P-S-S-S-P-P-P-P-P-L-T	►	transformation:transcription domain associated	acetylated
17	A17	1A9	S-L-V-H-R-Q-E-T-V-E-C-L-K-K-F	►	Serine/Threonine protein kinase - CAMK2	acetylated
18	A18	1B9	R-G-E-P-N-V-S-Y-I-C-S-R-Y-Y-R	►	Serine/Threonine protein kinase - GSK3	acetylated
19	A19	1A10	I-I-E-S-S-W-K-S-P-K-I-T-K-D-G	►	Heat shock protein HSP60, putative	acetylated
20	A20	1B10	R-K-M-K-D-T-D-S-E-E-E-I-R-E-A	►	Calmodulin	acetylated
21	A21	1A11	Q-D-N-D-I-T-P-Y-L-V-S-R-F-Y-R	►	Serine/Threonine protein kinase - PRP4	acetylated
22	A22	1B11	T-H-Y-G-H-T-G-Y-L-N-T-V-T-V-S	►	Receptor for activated PKC, putative	acetylated
23	A23	1A12	P-D-E-P-N-V-S-Y-I-C-S-R-Y-Y-R	►	Serine/Threonine protein kinase - GSK3	acetylated
24	A24	1B12	L-L-P-A-L-T-E-Y-V-A-T-R-W-Y-R	►	Serine/Threonine protein kinase - ERK7	acetylated
25	B 1	1C1	K-Q-E-E-M-T-G-Y-V-A-T-R-W-Y-R	►	Serine/Threonine protein kinase - p38MAPK	acetylated
26	B 2	1D1	K-N-V-K-Y-F-D-S-G-D-Y-N-M-A-K	►	camp-regulated phosphoprotein, putative	acetylated
27	B 3	1C2	K-W-D-H-I-E-V-S-D-D-E-D-D-T-H	►	cdc37-related	acetylated
28	B 4	1D2	K-E-R-T-K-E-V-S-D-D-E-S-E-K-V	►	Heat shock protein, putative	acetylated
29	B 5	1C3	G-G-T-L-F-S-T-T-P-G-G-T-R-I-I	►	eukaryotic translation initiation factor 4e-binding protein, putative	acetylated
30	B 6	1D3	R-V-K-G-R-T-W-T-L-C-G-T-P-E-Y	►	Serine/Threonine protein kinase - PKA	acetylated
31	B 7	1C4	G-K-R-A-Q-R-A-T-S-N-V-F-G-M-F	►	myosin regulatory light chain, putative	acetylated
32	B 8	1D4	Q-D-G-E-F-L-R-T-S-C-G-S-P-N-Y	►	Serine/threonine protein kinase - AMPKL/CAMK	acetylated
33	B 9	1C5	G-P-D-D-R-T-S-T-F-C-G-T-P-E-F	►	Serine/Threonine protein kinase - PKN	acetylated
34	B10	1D5	S-N-S-Q-K-L-D-T-F-C-G-S-P-P-Y	►	Serine/threonine kinase - MARK	acetylated
35	B11	1C6	V-H-E-K-V-Y-Q-Y-I-Q-S-R-F-Y-R	►	Serine/Thronine Kinase - DYRK1	acetylated
36	B12	1D6	A-G-D-S-F-L-M-T-P-Y-V-V-T-R-Y	►	Serine/Thronine kinase - JNK	acetylated
37	B13	1C7	F-D-E-K-K-T-R-T-F-C-G-T-P-D-Y	►	Serine/Thronine kinase - PKC beta type	acetylated
38	B14	1D7	A-E-N-G-L-L-M-T-P-C-Y-T-A-N-F	►	Serine/Threonine kinase - S6K	acetylated
39	B15	1C8	Q-S-G-T-L-T-E-Y-V-A-T-R-W-Y-R	►	Serine/threonine kinase - ERK1	acetylated
40	B16	1D8	E-E-E-E-I-L-G-S-D-D-D-E-Q-E-D	►	Serine/Threonine protein kinase - SRPK2	acetylated
41	B17	1C9	V-F-R-R-R-S-S-T-L-A-P-P-C-F-T	►	camp-response element binding protein-related	acetylated
42	B18	1D9	T-S-G-G-K-R-S-T-V-G-E-P-M-N-V	►	DNAj homolog subfamily B member 4,, putative	acetylated
43	B19	1C10	E-R-K-N-G-A-L-T-P-P-V-P-P-P-K	►	Serine/Threonine protein kinase - STE20/PAKA	acetylated
44	B20	1D10	K-L-Q-T-S-S-S-S-P-S-S-L-S-S-P	►	Serine/Threonine protein kinase - CAMK1	acetylated
45	B21	1C11	I-M-E-G-P-V-T-S-P-P-T-S-P-S-P	►	Protein phosphatase	acetylated
46	B22	1D11	R-P-N-K-T-N-E-S-E-D-E-D-E-E-P	►	camp-dependent protein kinase type II-alpha regulatory subunit, putative	acetylated
47	B23	1C12	K-I-P-R-G-P-P-S-P-P-P-P-L-M-H	►	nuclear protein SkiP, putative	acetylated
48	B24	1D12	S-M-V-R-K-Q-N-S-L-D-T-F-D-S-V	►	Hybrid protein kinase - ULK	acetylated
49	C 1	1E1	S-P-D-G-L-N-T-T-H-Y-S-D-D-E-N	►	high voltage-activated calcium channel beta subunit 1, putative	acetylated
50	C 2	1F1	S-T-P-G-D-N-T-Y-T-V-V-L-T-P-D	►	pak-interacting exchange factor, beta-pix/cool-1, putative	acetylated
51	C 3	1E2	L-E-E-K-L-D-H-S-I-H-D-S-G-L-M	►	major tegumental antigen SM15, putative	acetylated
52	C 4	1F2	S-G-S-G-R-R-T-S-T-G-G-A-V-F-L	►	Serine/Threonine protein kinase - STE20/PAKA	acetylated
53	C 5	1E3	T-S-T-T-T-K-L-S-P-R-K-R-P-I-S	►	protein phosphatase 2c gamma, putative	acetylated
54	C 6	1F3	T-T-T-T-T-T-T-S-I-S-S-S-D-D-E	►	Smad, putative	acetylated
55	C 7	1E4	S-A-S-N-K-R-R-S-L-L-F-E-T-V-I	►	Serine/Threonine protein kinase - SRPK2	acetylated
56	C 8	1F4	Y-I-G-A-R-R-Q-S-V-A-A-E-S-F-N	►	camp-dependent protein kinase regulatory chain, putative	acetylated
57	C 9	1E5	H-L-Q-H-R-R-I-S-S-G-F-V-N-N-S	►	tumor necrosis factor receptor related	acetylated
58	C10	1F5	T-F-C-G-T-P-E-Y-L-A-P-E-V-L-L	►	Serine/Thereonine kinase - AKT	acetylated
59	C11	1E6	Y-Y-G-A-S-T-K-T-F-C-G-T-P-E-Y	►	Serine/Thereonine kinase - AKT	acetylated
60	C12	1F6	Q-T-E-F-S-G-F-S-F-V-N-P-E-F-I	►	Serine/threonine kinase - PKC Beta type	acetylated
61	C13	1E7	Q-T-E-F-S-G-F-S-Y-I-N-P-E-Y-I	►	Serine/Threonine kinase - PKC Beta type	acetylated
62	C14	1F7	I-Q-I-G-T-P-R-Y-M-A-P-E-L-L-S	►	Bone morphogenic receptor type 1a	acetylated
63	C15	1E8	S-P-G-T-K-L-D-T-F-C-G-S-P-P-Y	►	Serine/threonine kinase - MARK	acetylated
64	C16	1F8	L-K-G-P-L-T-E-Y-V-A-T-R-W-Y-R	►	Serine/threonine kinase - ERK7	acetylated
65	C17	1E9	R-M-I-H-N-R-E-Y-V-A-H-A-G-A-R	►	Tyrosine kinase - Src	acetylated
66	C18	1F9	D-I-C-T-L-D-V-Y-M-V-L-V-K-C-W	►	Tyrosine kinase - EGFR	acetylated
67	C19	1E10	H-M-G-M-L-T-E-Y-V-A-T-R-W-Y-R	►	Serine/Thereonine kinase - ERK2	acetylated
68	C20	1F10	N-R-I-E-E-G-T-Y-G-V-V-Y-R-A-R	►	Serine/Threonine protein kinase - CDK/PITSLRE	acetylated
69	C21	1E11	Y-M-Q-R-Q-D-T-Y-T-A-R-N-G-A-K	►	Tyrosine kinase - Abl	acetylated
70	C22	1F11	Q-S-I-K-R-R-G-S-N-D-E-W-E-I-N	►	Tyrosine kinase like - RAF	acetylated
71	C23	1E12	S-V-N-V-N-Q-T-S-S-L-T-T-E-V-D	►	epidermal growth factor receptor kinase substrate eps8-related protein	acetylated
72	C24	1F12	L-R-R-T-G-R-D-Y-T-N-I-N-R-A-A	►	protein tyrosine phosphatase n11 (shp2), putative	acetylated
73	D 1	1G1	P-A-A-Y-E-T-T-Y-E-T-R-Y-E-T-T	►	marvel-containing potential lipid raft-associated protein, putative	acetylated
74	D 2	1H1	D-R-I-N-A-Y-G-Y-L-E-C-S-A-K-T	►	Rho2 GTPase, putative	acetylated
75	D 3	1G2	I-H-H-D-P-I-I-Y-G-N-H-I-V-N-N	►	Tensin	acetylated
76	D 4	1H2	A-L-N-F-G-S-D-Y-Y-R-A-A-T-A-G	►	Tyrosine kinase - SmTK4	acetylated
77	D 5	1G3	P-T-I-L-C-N-Q-T-P-P-T-P-Q-R-S	►	Notch	acetylated
78	D 6	1H3	L-N-H-D-I-S-G-S-R-S-P-L-N-S-T	►	sh3-containing grb2-like protein 3 (endophilin III)	acetylated
79	D 7	1G4	R-N-I-L-S-Q-V-S-P-S-S-S-P-L-Q	►	Programmed cell death, putative	acetylated
80	D 8	1H4	D-D-E-E-D-N-D-S-C-D-S-F-S-P-H	►	Vacuolar protein sorting 26, vps26, putative	acetylated
81	D 9	1G5	N-A-T-T-R-S-L-S-M-S-D-Y-P-I-P	►	TGF-beta signal transducer Smad2, putative	acetylated
82	D10	1H5	T-I-N-D-N-K-P-S-S-A-S-P-T-V-A	►	hepatocyte growth factor-regulated tyrosine kinase substrate (hgs), putative	acetylated
83	D11	1G6	K-K-F-T-K-S-L-T-L-S-V-L-L-A-C	►	glucose transport protein, putative - SGTP4	acetylated
84	D12	1H6	N-S-G-S-F-A-P-S-S-P-P-S-T-V-L	►	serine/threonine kinase - PKC eta	acetylated
85	D13	1G7	A-K-N-T-S-E-A-Y-Y-R-F-T-R-K-C	►	Tyrosine Kinase - VKR	acetylated
86	D14	1H7	R-L-V-N-N-Q-E-Y-Y-R-K-I-G-Q-A	►	Tyrosine Kinase - Insulin receptor	acetylated
87	D15	1G8	K-V-I-G-N-K-A-T-Y-E-G-K-T-D-F	►	Tyrosine Kinase - VKR	acetylated
88	D16	1H8	L-S-C-Q-S-D-D-S-P-H-L-E-R-K-K	►	receptor protein tyrosine phosphatase n, (ia2), putative	acetylated
89	D17	1G9	T-L-K-L-K-A-L-T-R-S-L-R-P-D-A	►	Lethal giant larvae homolog 2	acetylated
90	D18	1H9	N-N-K-S-R-R-N-S-L-T-I-P-N-H-N	►	Smad, putative	acetylated
91	D19	1G10	S-D-S-H-E-D-A-Y-T-F-T-G-G-K-V	►	Ephrin receptor, putative	acetylated
92	D20	1H10	S-A-S-L-E-P-V-Y-L-N-C-V-G-V-D	►	Tyrosine kinase - FAK	acetylated
93	D21	1G11	I-A-K-L-D-Q-L-S-E-E-S-Y-K-D-S	►	14-3-3 epsilon	acetylated
94	D22	1H11	-	►	negative control	empty
95	D23	1G12	A-W-R-H-P-Q-F-G-G-X-X-X-X	►	Control - Streptavidin binding peptide	acetylated
96	D24	1H12	Bio-A-A-N-W-S-H-P-Q-F-E-K-A-A	►	Control - biotin	biotinylated

## Sheet: Chip 2x96
											o	o	o	o	o	o	o	o	o	o	o	o	o	o	o	o	o	o	o	o	o	o	o	o	o	o	o
											o	A 1	A 2	A 3	A 4	A 5	A 6	A 7	A 8	A 9	A10	A11	A12	o	A 1	A 2	A 3	A 4	A 5	A 6	A 7	A 8	A 9	A10	A11	A12	o
											o	A13	A14	A15	A16	A17	A18	A19	A20	A21	A22	A23	A24	o	A13	A14	A15	A16	A17	A18	A19	A20	A21	A22	A23	A24	o
											o	B 1	B 2	B 3	B 4	B 5	B 6	B 7	B 8	B 9	B10	B11	B12	o	B 1	B 2	B 3	B 4	B 5	B 6	B 7	B 8	B 9	B10	B11	B12	o
											o	B13	B14	B15	B16	B17	B18	B19	B20	B21	B22	B23	B24	o	B13	B14	B15	B16	B17	B18	B19	B20	B21	B22	B23	B24	o
											o	C 1	C 2	C 3	C 4	C 5	C 6	C 7	C 8	C 9	C10	C11	C12	o	C 1	C 2	C 3	C 4	C 5	C 6	C 7	C 8	C 9	C10	C11	C12	o
											o	C13	C14	C15	C16	C17	C18	C19	C20	C21	C22	C23	C24	o	C13	C14	C15	C16	C17	C18	C19	C20	C21	C22	C23	C24	o
											o	D 1	D 2	D 3	D 4	D 5	D 6	D 7	D 8	D 9	D10	D11	D12	o	D 1	D 2	D 3	D 4	D 5	D 6	D 7	D 8	D 9	D10	D11	D12	o
											o	D13	D14	D15	D16	D17	D18	D19	D20	D21	D22	D23	D24	o	D13	D14	D15	D16	D17	D18	D19	D20	D21	D22	D23	D24	o
											o	o	o	o	o	o	o	o	o	o	o	o	o	o	o	o	o	o	o	o	o	o	o	o	o	o	o
				bold font = link to peptide sequence
				normal font = hold mouse over postion and the peptide sequence will show up after a while
